# Supplementary material for: A multifunctional soft robotic shape display with high-speed actuation, sensing, and control
Source: Nat Commun. 2023 Jul 31;14:4516. doi: 10.1038/s41467-023-39842-2 (PMC10390478; doi:10.1038/s41467-023-39842-2)
Supplement: Supplementary file 14 — Supplementary Software 1 [file 41467_2023_39842_MOESM14_ESM.zip]

Archive with 162 entries (135 files):
- Code/SRTxBase/
- Code/SRTxBase/docs/
- Code/SRTxBase/docs/install.jl
- Code/SRTxBase/docs/make.jl
- Code/SRTxBase/docs/Project.toml
- Code/SRTxBase/docs/src/
- Code/SRTxBase/docs/src/blocks.md
- Code/SRTxBase/docs/src/design.md
- Code/SRTxBase/docs/src/index.md
- Code/SRTxBase/docs/src/links.md
- Code/SRTxBase/docs/src/notes.md
- Code/SRTxBase/docs/src/other.md
- Code/SRTxBase/docs/src/signals.md
- Code/SRTxBase/LICENSE.md
- Code/SRTxBase/Project.toml
- Code/SRTxBase/README.md
- Code/SRTxBase/src/
- Code/SRTxBase/src/blocks.jl
- Code/SRTxBase/src/daemons.jl
- Code/SRTxBase/src/echo.jl
- Code/SRTxBase/src/format.jl
- Code/SRTxBase/src/frequencies.jl
- Code/SRTxBase/src/groups.jl
- Code/SRTxBase/src/links.jl
- Code/SRTxBase/src/logging.jl
- Code/SRTxBase/src/record.jl
- Code/SRTxBase/src/signals.jl
- Code/SRTxBase/src/SRTxBase.jl
- Code/SRTxFirmware/
- Code/SRTxFirmware/include/
- Code/SRTxFirmware/include/README
- Code/SRTxFirmware/lib/
- Code/SRTxFirmware/lib/MicroTimer/
- Code/SRTxFirmware/lib/MicroTimer/MicroTimer.cpp
- Code/SRTxFirmware/lib/MicroTimer/MicroTimer.h
- Code/SRTxFirmware/lib/README
- Code/SRTxFirmware/lib/SRTxMCU/
- Code/SRTxFirmware/lib/SRTxMCU/Channels.h
- Code/SRTxFirmware/lib/SRTxMCU/chnl_analog_in.cpp
- Code/SRTxFirmware/lib/SRTxMCU/chnl_analog_out.cpp
- Code/SRTxFirmware/lib/SRTxMCU/chnl_core.cpp
- Code/SRTxFirmware/lib/SRTxMCU/chnl_digital_in.cpp
- Code/SRTxFirmware/lib/SRTxMCU/chnl_digital_out.cpp
- Code/SRTxFirmware/lib/SRTxMCU/chnl_driver.cpp
- Code/SRTxFirmware/lib/SRTxMCU/chnl_sensor.cpp
- Code/SRTxFirmware/lib/SRTxMCU/chnl_ultravolt.cpp
- Code/SRTxFirmware/lib/SRTxMCU/CircularBuffer.h
- Code/SRTxFirmware/lib/SRTxMCU/codec.cpp
- Code/SRTxFirmware/lib/SRTxMCU/MCUChannel.cpp
- Code/SRTxFirmware/lib/SRTxMCU/MCUChannel.h
- Code/SRTxFirmware/lib/SRTxMCU/MCUCore.cpp
- Code/SRTxFirmware/lib/SRTxMCU/MCUCore.h
- Code/SRTxFirmware/lib/SRTxMCU/protocol.h
- Code/SRTxFirmware/lib/SRTxMCU/SRTxMCU.h
- Code/SRTxFirmware/lib/SRTxMCU/System.cpp
- Code/SRTxFirmware/lib/SRTxMCU/System.h
- Code/SRTxFirmware/lib/SRTxMCU/usb_io.cpp
- Code/SRTxFirmware/README.md
- Code/SRTxFirmware/src/
- Code/SRTxFirmware/src/main.cpp
- Code/SRTxMCU/
- Code/SRTxMCU/build/
- Code/SRTxMCU/build/protocol.h
- Code/SRTxMCU/docs/
- Code/SRTxMCU/docs/install.jl
- Code/SRTxMCU/docs/make.jl
- Code/SRTxMCU/docs/Project.toml
- Code/SRTxMCU/docs/src/
- Code/SRTxMCU/docs/src/index.md
- Code/SRTxMCU/docs/src/usage.md
- Code/SRTxMCU/Project.toml
- Code/SRTxMCU/README.md
- Code/SRTxMCU/src/
- Code/SRTxMCU/src/channels.jl
- Code/SRTxMCU/src/connection.jl
- Code/SRTxMCU/src/incoming.jl
- Code/SRTxMCU/src/outgoing.jl
- Code/SRTxMCU/src/packets.jl
- Code/SRTxMCU/src/SRTxMCU.jl
- Code/SRTxMCU/src/types.jl
- Code/SRTxMCU/src/usb_interface.jl
- Code/SRTxMOCAP/
- Code/SRTxMOCAP/.vscode/
- Code/SRTxMOCAP/.vscode/settings.json
- Code/SRTxMOCAP/docs/
- Code/SRTxMOCAP/docs/install.jl
- Code/SRTxMOCAP/docs/make.jl
- Code/SRTxMOCAP/docs/Project.toml
- Code/SRTxMOCAP/LICENSE.md
- Code/SRTxMOCAP/Project.toml
- Code/SRTxMOCAP/README.md
- Code/SRTxMOCAP/src/
- Code/SRTxMOCAP/src/incoming.jl
- Code/SRTxMOCAP/src/packets.jl
- Code/SRTxMOCAP/src/SRTxMOCAP.jl
- Code/sTISSUE_scripts/
- Code/sTISSUE_scripts/calibration/
- Code/sTISSUE_scripts/calibration/calibration.jl
- Code/sTISSUE_scripts/calibration/hma.jl
- Code/sTISSUE_scripts/cameraCL.jl
- Code/sTISSUE_scripts/common/
- Code/sTISSUE_scripts/common/common.jl
- Code/sTISSUE_scripts/common/rtp.jl
- Code/sTISSUE_scripts/common/shutdown.jl
- Code/sTISSUE_scripts/common/use_mcus.jl
- Code/sTISSUE_scripts/common/use_mocap.jl
- Code/sTISSUE_scripts/demos/
- Code/sTISSUE_scripts/demos/Fig1_vibratingobject.jl
- Code/sTISSUE_scripts/demos/Fig3_fastwave.jl
- Code/sTISSUE_scripts/demos/Fig3_static_actuation.jl
- Code/sTISSUE_scripts/demos/Fig4_v_ripple.jl
- Code/sTISSUE_scripts/demos/Fig5_forcemirror.jl
- Code/sTISSUE_scripts/demos/Fig5_staticshape.jl
- Code/sTISSUE_scripts/demos/Fig5_textscroll.jl
- Code/sTISSUE_scripts/demos/Fig5_wand.jl
- Code/sTISSUE_scripts/demos/Fig5_z_lift.jl
- Code/sTISSUE_scripts/demos/Fig5_z_ripple.jl
- Code/sTISSUE_scripts/experiments/
- Code/sTISSUE_scripts/experiments/chg_step.jl
- Code/sTISSUE_scripts/experiments/drn_step.jl
- Code/sTISSUE_scripts/experiments/force_sensing.jl
- Code/sTISSUE_scripts/experiments/outer_sysID.jl
- Code/sTISSUE_scripts/experiments/outer_sysID_z.jl
- Code/sTISSUE_scripts/experiments/pwm_bode.jl
- Code/sTISSUE_scripts/experiments/v_bode.jl
- Code/sTISSUE_scripts/experiments/v_ramp.jl
- Code/sTISSUE_scripts/experiments/v_ripple.jl
- Code/sTISSUE_scripts/experiments/v_step.jl
- Code/sTISSUE_scripts/experiments/z_bode.jl
- Code/sTISSUE_scripts/experiments/z_ripple.jl
- Code/sTISSUE_scripts/figures/
- Code/sTISSUE_scripts/figures/3_bodes.ipynb
- Code/sTISSUE_scripts/figures/3_circuit.ipynb
- Code/sTISSUE_scripts/figures/3_ellen.ipynb
- Code/sTISSUE_scripts/figures/3_hasels.ipynb
- Code/sTISSUE_scripts/figures/4_force_map.ipynb
- Code/sTISSUE_scripts/figures/4_ripple_3dplots.ipynb
- Code/sTISSUE_scripts/figures/4_ripple_sensing.ipynb
- Code/sTISSUE_scripts/figures/4_sensing_sysID.ipynb
- Code/sTISSUE_scripts/figures/4_sensor_mapping.ipynb
- Code/sTISSUE_scripts/figures/5_all_bodes.ipynb
- Code/sTISSUE_scripts/figures/5_CU_3dplots.ipynb
- Code/sTISSUE_scripts/figures/5_force_mirror.ipynb
- Code/sTISSUE_scripts/figures/5_outersysID.ipynb
- Code/sTISSUE_scripts/figures/5_z_bode.ipynb
- Code/sTISSUE_scripts/figures/Project.toml
- Code/sTISSUE_scripts/figures/setup_plots.jl
- Code/sTISSUE_scripts/figures/setup_stissue.jl
- Code/sTISSUE_scripts/main.jl
- Code/sTISSUE_scripts/outer_loop/
- Code/sTISSUE_scripts/outer_loop/Fig1_quaddef.jl
- Code/sTISSUE_scripts/outer_loop/outerCLdef.jl
- Code/sTISSUE_scripts/outer_loop/sensor_block.jl
- Code/sTISSUE_scripts/Project.toml
- Code/sTISSUE_scripts/README.md
- Code/sTISSUE_scripts/scripts_control/
- Code/sTISSUE_scripts/scripts_control/camera_blocks.jl
- Code/sTISSUE_scripts/scripts_control/camera_setup.jl
- Code/sTISSUE_scripts/scripts_control/camstreamRGB1.py
- Code/sTISSUE_scripts/scripts_control/CL_blocks.jl
- Code/sTISSUE_scripts/scripts_control/quick_run.jl
- Code/sTISSUE_scripts/scripts_control/quick_run_multi.jl
