# Supplementary material for: A multifunctional soft robotic shape display with high-speed actuation, sensing, and control
Source: Nat Commun. 2023 Jul 31;14:4516. doi: 10.1038/s41467-023-39842-2 (PMC10390478; doi:10.1038/s41467-023-39842-2)
Supplement: Supplementary file 14 — Supplementary Software 1 [file 41467_2023_39842_MOESM14_ESM.zip › Code/SRTxBase/docs/install.jl]

using Pkg
Pkg.Registry.add("General")
Pkg.Registry.add(RegistrySpec(url="git@github.com:SRTxDojo/SRTxRegistry.git"))
Pkg.add("Documenter")
# Pkg.add("SRTxMCU")
Pkg.develop(PackageSpec(path=pwd()))
Pkg.instantiate()
