# Supplementary material for: A multifunctional soft robotic shape display with high-speed actuation, sensing, and control
Source: Nat Commun. 2023 Jul 31;14:4516. doi: 10.1038/s41467-023-39842-2 (PMC10390478; doi:10.1038/s41467-023-39842-2)
Supplement: Supplementary file 14 — Supplementary Software 1 [file 41467_2023_39842_MOESM14_ESM.zip › Code/SRTxBase/docs/make.jl]

using Documenter, SRTxBase


makedocs(modules = [SRTxBase],
        sitename="SRTxBase.jl",
        authors = "Mantas Naris",
        pages = Any[
            "SRTxBase.jl" => "index.md",
            "Blocks" => "blocks.md",
            "Signals" => "signals.md",
            "Linking" => "links.md",
            "Other" => "other.md",
        ],
        doctest=false, clean=true
)

deploydocs(
    repo = "github.com/SRTxDojo/SRTxBase",
    devbranch = "main"
)
