# Supplementary material for: A multifunctional soft robotic shape display with high-speed actuation, sensing, and control
Source: Nat Commun. 2023 Jul 31;14:4516. doi: 10.1038/s41467-023-39842-2 (PMC10390478; doi:10.1038/s41467-023-39842-2)
Supplement: Supplementary file 14 — Supplementary Software 1 [file 41467_2023_39842_MOESM14_ESM.zip › Code/SRTxBase/docs/src/blocks.md]

# Blocks

## Interaction and Usage

Make blocks using their specific constructors, and then interact with them via:

```@docs
freq
nameof
spawn!
kill!
respawn!
```

## Custom Blocks

Rules:
* must be a `mutable struct`
* must be a subtype of `AbstractBlock`
* must include a `BlockCore` field
* must define inner constructor using `_block(new(args...), name, freq)`
    (args should initialize all fields, except for BlockCore and Sockets)

When defining a new `AbstractBlock` subtype, first define custom fields followed by `BlockCore` and `Sockets`.


```julia
mutable struct SinWave <: AbstractBlock
    period::Number
    core::BlockCore
    x::Socket{Float64}
    SinWave(name, freq, period=1) = _block(new(period), name, freq)
end
```

```@docs
_block
```


### Functions to Customize

Since default functionality is provided, customize only what you need to get the custom functionality you want.

```julia
function SRTxBase.on_spin(block::SinWave)
    x = sin((2π/block.period)*(time_ns()/1e9)) # generate value
    put!(block.x, x) # write value to signal
end
```

```@docs
SRTxBase.on_start
SRTxBase.on_spin
SRTxBase.on_error
SRTxBase.on_exit
```


### Choosing Sockets

See linking.


## Debugging

Let's say we make a very simple block.

```julia
mutable struct TestBlock <: AbstractBlock
    core::BlockCore
    s::Socket{Number}
    TestBlock(name, freq) = _block(new(), name, freq)
end

SRTxBase.on_spin(block::TestBlock) = put!(block.s, "cause a problem")
b1 = TestBlock(:b1, Hz(60))
```

If we try to run the block,
```julia
spawn!(b1)
```
it will crash. We can see a stacktrace of why this happened via
```julia
task_info(b1)
```

Now, we realize that we should not be putting strings into a `Socket{Number}`, fix it by redefining:
```julia
SRTxBase.on_spin(block::TestBlock) = put!(block.s, 1)
spawn!(b1)
```
...and we're good!

Alternatively, we could redefine the socket to hold a wider range of signals, although this requires defining a new type or restarting the julia process.

```julia
mutable struct TestBlock2 <: AbstractBlock
    core::BlockCore
    s::Socket{Any}
    TestBlock2(name, freq) = _block(new(), name, freq)
end
SRTxBase.on_spin(block::TestBlock2) = put!(block.s, "cause a problem")
b1 = TestBlock2(:b1, Hz(60))
spawn!(b1)
```

```@docs
isactive
task_state
task_info
```


When you `spawn!` a block:
- wraps a `main` function in a `Task` (interruptible/asynchronous function)
- schedules the task on an available thread
- wakes the `taskdaemon`, which will trigger the `on_spin` function to run at the desired frequency
