# Supplementary material for: A multifunctional soft robotic shape display with high-speed actuation, sensing, and control
Source: Nat Commun. 2023 Jul 31;14:4516. doi: 10.1038/s41467-023-39842-2 (PMC10390478; doi:10.1038/s41467-023-39842-2)
Supplement: Supplementary file 14 — Supplementary Software 1 [file 41467_2023_39842_MOESM14_ESM.zip › Code/SRTxBase/docs/src/design.md]

# Julia Program Design Sparknotes

Julia is weird. But, it's only weird because it's unconventional - and turns out to be very effective.
Here's a crash course thru some ideas/design patterns that I've found work well for writing in it.

## Intro

Most of the programming languages popular today (C++, Python, Java, MATLAB) are object-oriented.
Code is built around objects, which contain data & methods that define their behavior. This includes
To write a program, you:
- define some objects (eg. `man`, `man.eat()`, `food`)
- do stuff with said objects (eg. `man.eat(food)`)


To extend behavior, objects can inherit properties from other objects.

Now forget that.

Philosophically, Julia code consists of two parts:
- containers that hold data (ie. primitive types, structs)
- functions that modify that data

Their interaction is governed by dispatch.
Containers are organized by *type*.
Functions contain multiple *methods*.
The *type* of the container determines which *method* of the function is used.

To write a program, you:
- define data types (eg. `man`, `food`)
- define functions (eg. `feed()`)
- mix and match to get the functionality you want (eg. `feed(man, food)`)

In practice, this generates code that is far more flexible and reusable, and often times easier to read. If for example, we define `bird` and `cook()` in order to feed a man a cooked bird:
`feed(man, cook(bird))`

We get all of the following functionality for free:
`feed(bird, food)`, `feed(man, bird)`, `feed(bird, man)`
`cook(food)`, `cook(bird)`, `cook(man)`

First, write generic functions:
cook(x) = bake(x, 350F)

Then, if something doesn't work as intended with the generic method(s), you can customize it by writing a type-specific method.
`cook(man::Man) = @error "let's not?"`
or
`cook(man::Man) = bake(man, 420F), println("heh")`


## Composition vs Inheritance

Inheritance represents an "is a" relationship.
Composition represents a "contains a" relationship.


Composition is better. Julia makes traditional OO-style inheritance difficult by design.
Using composition + multiple dispatch to forward functions results in a "as a" relationship.
Importantly: things can act "as a" whatever makes sense.

Inheritance:
```julia
struct Student <: Person
end
```

Composition:

```julia
struct Student <: AbstractPerson
    p::Person
end

walk(ap::AbstractPerson) = walk(ap.p)
```
