# Supplementary material for: A multifunctional soft robotic shape display with high-speed actuation, sensing, and control
Source: Nat Commun. 2023 Jul 31;14:4516. doi: 10.1038/s41467-023-39842-2 (PMC10390478; doi:10.1038/s41467-023-39842-2)
Supplement: Supplementary file 14 — Supplementary Software 1 [file 41467_2023_39842_MOESM14_ESM.zip › Code/SRTxBase/docs/src/index.md]

# SRTxBase.jl

*if it's on the internet, it must be true*

## Overview

SRTxBase allows you to create, modify, and run systems that look like controls block diagrams.
#TODO: figure

Systems consist of 3 component types:
* Blocks are units of code that run independently at a certain frequency.
* Signals are time-varying quantities shared between them.
* Sockets are an interface connecting signals and blocks (see linking).
