# Supplementary material for: A multifunctional soft robotic shape display with high-speed actuation, sensing, and control
Source: Nat Commun. 2023 Jul 31;14:4516. doi: 10.1038/s41467-023-39842-2 (PMC10390478; doi:10.1038/s41467-023-39842-2)
Supplement: Supplementary file 14 — Supplementary Software 1 [file 41467_2023_39842_MOESM14_ESM.zip › Code/SRTxBase/docs/src/links.md]

# Linking

Signals are shared between blocks by linking them. Specifically, by linking a signal to compatible sockets.

```julia
mutable struct TestBlock <: AbstractBlock
    core::BlockCore
    s::Socket{Number}
    TestBlock(name, freq) = _block(new(), name, freq)
end

b1 = TestBlock(:b1, Hz(10))
b2 = TestBlock(:b2, Hz(10))
link!(b1.s, b2.s)
```

Now, values `put!` into `b1.s` are accessible via `fetch` from `b2.s`, and vice versa. This is because linking the sockets replaced the signal inside of `b2.s` with the one from `b1.s`. However, if we unlink either one of the sockets, that will no longer the case.
```julia
unlink!(b1.s)
```


```@docs
link!
unlink!
```


## Sockets
Sockets represent the inputs and outputs of a block. Internally, they hold a signal. In fact, for the most part, sockets just act as if they were signals, namely using the `put!`, `fetch`, and `fetch_t` functions. However, they provide some additional flexibility towards which signals can be linked to them.


!!! info "Socket Compatibility Rule"
    A `Socket{S}` can hold any kind of `AbstractSignal{T} where {T<:S}`
      - This includes `Signal{T}`, `MCUSignal{T}`, etc.
      - `T` can be any subtype of `S` (including `S` itself)


For example, a `Socket{Int}` could only hold some subtype of `AbstractSignal{Int}`:
  - `Signal{Int}`
  - `NamedSignal{Int}`
  - `MCUSignal{Int}`

Alternatively a `Socket{Number}` could hold: 
  - `Signal{Int}`
  - `Signal{Float64}`
  - `Signal{Complex}`
  - `MCUSignal{UInt16}`
  - or even abstract types like `Signal{Number}`

Your block's customized functions (`on_spin` etc.) should be able to handle all specified subtypes. So, while `Socket{Any}` (or just `Socket`) can hold literally any signal, this may lead to your code breaking if it's not designed to handle literally anything.

Use `Socket{Vector}` or `Socket{Matrix}` when the dimensionality of the data is important.


## Caveats

Let's say we have the following types:

```julia
mutable struct NumberBlock <: AbstractBlock
    core::BlockCore
    s::Socket{Number}
    NumberBlock(name, freq) = _block(new(), name, freq)
end

mutable struct AnyBlock <: AbstractBlock
    core::BlockCore
    s::Socket{Any}
    AnyBlock(name, freq) = _block(new(), name, freq)
end

```

Linking and unlinking replaces signals in blocks.

```julia
b1 = NumberBlock(:b1, Hz(10))
b2 = NumberBlock(:b2, Hz(10))
s1 = b1.s
s2 = b2.s
link!(b1.s, b2.s)
s1 == b1.s == b2.s
s1 != s2
```

Links should be made from "narrower" to "wider" socket.

```julia
b1 = NumberBlock(:b1, Hz(10))
b2 = AnyBlock(:b2, Hz(10))

link!(b1.s, b2.s) # OK
link!(b2.s, b1.s) # not OK
```

Linking/unlinking replaces signals, so some data loss may occur.

```julia
b1 = NumberBlock(:b1, Hz(10))
put!(b1.s, 1)

b2 = NumberBlock(:b2, Hz(10))
put!(b2.s, 2)

link!(b1.s, b2.s)
fetch(b1.s) # -> 1
fetch(b2.s) # -> 1 (also)

unlink!(b2.s)
fetch(b1.s) # -> 1
fetch(b2.s) # -> 0 (new signal)
```
