# Supplementary material for: A multifunctional soft robotic shape display with high-speed actuation, sensing, and control
Source: Nat Commun. 2023 Jul 31;14:4516. doi: 10.1038/s41467-023-39842-2 (PMC10390478; doi:10.1038/s41467-023-39842-2)
Supplement: Supplementary file 14 — Supplementary Software 1 [file 41467_2023_39842_MOESM14_ESM.zip › Code/SRTxBase/docs/src/notes.md]

Include:

* blocks
  * behavior/interaction (spawn/kill)
  * customization
  * _block() constructor

* global structures
  * taskdaemon
  * linkindex
  * blockindex


How to use.


# Index
Intro

## Overview
Basic usage
1. define custom blocks
   1. include sockets for expected signals
2. create blocks
3. create special signals (named/groups)
4. link
5. run

# Blocks

## Using blocks

## Custom blocks

## Sockets
- when to use what?

## Debugging
- task_info


# Signals

## NamedSignals

## SignalArrays


# Linking


# Other

## Echo
- literally just echo

## Logging
- make a dict/logger
- make a file
- saveto!
- file access

## System overview (experimental)
- sysindex
- linkindex
- taskdaemon
