# Supplementary material for: A multifunctional soft robotic shape display with high-speed actuation, sensing, and control
Source: Nat Commun. 2023 Jul 31;14:4516. doi: 10.1038/s41467-023-39842-2 (PMC10390478; doi:10.1038/s41467-023-39842-2)
Supplement: Supplementary file 14 — Supplementary Software 1 [file 41467_2023_39842_MOESM14_ESM.zip › Code/SRTxBase/docs/src/other.md]

# Other

## Echo

```julia
mutable struct TestBlock <: AbstractBlock
    core::BlockCore
    s::Socket{Number}
    TestBlock(name, freq) = _block(new(), name, freq)
end

SRTxBase.on_spin(block::TestBlock) = put!(block.s, 1)
b1 = TestBlock(:b1, Hz(10))
b2 = TestBlock(:b2, Hz(10))

spawn!(b1, b2)
echo(b1, b2) # CTRL+C to stop
kill!(b1, b2)
```

## Logging Data

```julia
mutable struct TestBlock <: AbstractBlock
    core::BlockCore
    s::Socket{Number}
    TestBlock(name, freq) = _block(new(), name, freq)
end

SRTxBase.on_spin(block::TestBlock) = put!(block.s, 1)
b1 = TestBlock(:b1, Hz(10))
b2 = TestBlock(:b2, Hz(10))

s1 = NamedSignal{Int}(:s1)
link!(s1, b1.s)

## ------------------------------------ setup recording ------------------------------------ ##
logger = CacheBlock(:logger, Hz(100),
    "s1"=>s1,
    "s2"=>b2.s
)

spawn!(logger)
spawn!(b1, b2)

kill!(b1, b2, logger)

## ------------------------------------ save recording ------------------------------------ ##


# may need to mkdir("./data") if it doesn't exist
# file = jldopen("./data/foo.jld2", "w") # overwrite a file
file = jldopen("./data/foo.jld2", "a+")
saveto!(file, logger)
close(file)

# alternatively (makes, opens, closes file automatically)
saveto!("./data/foo.jld2", logger) # will error if file exists

## ------------------------------------ file access ------------------------------------ ##
file = jldopen("./data/foo.jld2")
t = file["time"]
file["s1"]
file["s2"]
close(file)
```


Alternatively, the logger can be set up as follows:
```julia

signalset = Dict{String,AbstractSignal}(
    "s1"=>s1,
    "s2"=>b2.s
)

logger = CacheBlock(:logger, Hz(100), signalset)

# or

logger = CacheBlock(:logger, Hz(100), Dict{String,AbstractSignal}(
    "s1"=>s1,
    "s2"=>b2.s
))
```


## Globals

!!! warning "Experimental"
    The following features are unfinished, experimental, and likely to change. Also, generally avoid using global structures beyond troubleshooting thru the REPL.


### System Index
Stores all (well, most...) components in a global index called `sysindex`. This can be viewed using the `overview()` function.

```@docs
overview
```

### Link Index
Stores all signal->socket links in a global index called `linkindex`.

```julia
SRTxBase.linkindex[b1.input]
```

Probably won't need to use this much, but it could be useful.
Note: re-assigning a block will not remove the link to it.
(but that's ok)
