# Supplementary material for: A multifunctional soft robotic shape display with high-speed actuation, sensing, and control
Source: Nat Commun. 2023 Jul 31;14:4516. doi: 10.1038/s41467-023-39842-2 (PMC10390478; doi:10.1038/s41467-023-39842-2)
Supplement: Supplementary file 14 — Supplementary Software 1 [file 41467_2023_39842_MOESM14_ESM.zip › Code/SRTxBase/docs/src/signals.md]

# Signals

A signal is a buffered, time-varying quantity. Signals are thread-safe, and can have multiple blocks reading/writing to them concurrently.

```@docs
Signal
put!
fetch
fetch_t
```

## Named Signals

AbstractSignals can be extended with additional funcitonality, and will otherwise behave as signals.

#TODO: For example, NamedSignals.

## Signal Groups

Group of multiple signals acting as one.

ie. matrix of Signal{Int} -> acts as Signal{Matrix{Int}}

#TODO: example:
- make a Signal{Vector}
- make several Signal{Int}
- group them into SignalVector{Int}
- show how they work the same

```@docs
group
```


## Parameteric Subtypes

Signals must always have a value, which will often be automatically created (eg. during unlinking, block creation). By default, this value is created via `SRTxBase.null(::Type{T})` for signals of type `Signal{T}`.


The `SRTxBase.null` function already supports many types, but if you want to use signals of a custom type, you should first define null behavior for your type. For example:

```julia
struct Foo
    x
end

Signal(Foo(0)) # works (because an initial value is provided)
Signal{Foo}() # error - no default (this is the form used inside of blocks)

SRTxBase.null(::Type{Foo}) = Foo(0)

Signal{Foo}() # all functionality works, including inside of blocks
```

```@docs
SRTxBase.null
```

## Other
```@docs
SRTxBase.isnow
```
