# Supplementary material for: A multifunctional soft robotic shape display with high-speed actuation, sensing, and control
Source: Nat Commun. 2023 Jul 31;14:4516. doi: 10.1038/s41467-023-39842-2 (PMC10390478; doi:10.1038/s41467-023-39842-2)
Supplement: Supplementary file 14 — Supplementary Software 1 [file 41467_2023_39842_MOESM14_ESM.zip › Code/SRTxBase/Project.toml]

name = "SRTxBase"
uuid = "b24ad41d-735f-4274-b234-55fd6fe3d3a4"
authors = ["mantas <mantas@case.edu>"]
version = "0.6.1"

[deps]
Crayons = "a8cc5b0e-0ffa-5ad4-8c14-923d3ee1735f"
DataStructures = "864edb3b-99cc-5e75-8d2d-829cb0a9cfe8"
Dates = "ade2ca70-3891-5945-98fb-dc099432e06a"
JLD2 = "033835bb-8acc-5ee8-8aae-3f567f8a3819"
PkgVersion = "eebad327-c553-4316-9ea0-9fa01ccd7688"
StaticArrays = "90137ffa-7385-5640-81b9-e52037218182"

[compat]
julia = "1.5"

[extras]
SafeTestsets = "1bc83da4-3b8d-516f-aca4-4fe02f6d838f"
Test = "8dfed614-e22c-5e08-85e1-65c5234f0b40"

[targets]
test = ["Test", "SafeTestsets"]
