# Supplementary material for: A multifunctional soft robotic shape display with high-speed actuation, sensing, and control
Source: Nat Commun. 2023 Jul 31;14:4516. doi: 10.1038/s41467-023-39842-2 (PMC10390478; doi:10.1038/s41467-023-39842-2)
Supplement: Supplementary file 14 — Supplementary Software 1 [file 41467_2023_39842_MOESM14_ESM.zip › Code/SRTxBase/README.md]

# SRTxBase

[![](https://img.shields.io/badge/docs-dev-blue.svg)](https://SRTxDojo.github.io/SRTxBase/dev)

This package provides a flexible framework for developing and running realtime robot code.

Features:
* handles asynchronous parallel excecution of code blocks
* provides buffered, thread-safe data sharing
* scales accross an arbitrary number of threads
* OS independent
* allows structural changes online (no compilation)
