# Supplementary material for: A multifunctional soft robotic shape display with high-speed actuation, sensing, and control
Source: Nat Commun. 2023 Jul 31;14:4516. doi: 10.1038/s41467-023-39842-2 (PMC10390478; doi:10.1038/s41467-023-39842-2)
Supplement: Supplementary file 14 — Supplementary Software 1 [file 41467_2023_39842_MOESM14_ESM.zip › Code/SRTxBase/src/blocks.jl]

# all custom AbstractBlock subtypes should include a field core::BlockCore, which defines it's core functionality
# composition vs inheritance!

mutable struct BlockCore <: AbstractBlock
    name::Symbol
    freq::Hz
    enabled::Bool # an off switch to halt block execution
    cond::Condition # triggers next run
    tnext::UInt64 # time of next run
    tstart::UInt64
    nruns::UInt64 # run counter & stats
    tend::UInt64
    task::Union{Task,Nothing} # running main task
end

BlockCore(name::Symbol, freq) = BlockCore(name, Hz(freq))
BlockCore(name::Symbol, freq::Hz) = BlockCore(name, freq, true, Condition(), 0, 0, 0, 0, nothing)

core(block::AbstractBlock) = block.core
core(core::BlockCore) = core


performance(block::AbstractBlock) = _performance(core(block))

function _performance(core::BlockCore)
    if isactive(core)
        tend = time_ns()
    else
        tend = core.tend
    end
    runtime = (tend - core.tstart)/1e9
    nominal_Hz = freq(core)
    effective_Hz = Hz(core.nruns/runtime)
    run_pct = 100*core.nruns/(freq(core).f*runtime)

    println("runtime: $runtime seconds")
    println("nominal freq: $nominal_Hz")
    println("effective freq: $effective_Hz")
    println("run percentage: $run_pct%")
    return (runtime, nominal_Hz, effective_Hz, run_pct)
end


#------------------------------------ block functionality ------------------------------------#
# import and define these methods to govern the behavior of a custom block type T <: AbstractBlock

"""
    on_start(block)

Called automatically when the block starts. Define methods to customize behavior for new block types.
"""
on_start(block::AbstractBlock) = nothing


"""
    on_spin(block)

The 'main loop' of the block. Called automatically when the block is active on an interval determined by the block's frequency.
"""
on_spin(block::AbstractBlock) = nothing


"""
    on_error(block, e)

Called automatically if the block throws an exception while running. Define methods to customize behavior for new block types. Dispatch on error type can be particularly useful. For example, defining:
```julia
on_error(block::EchoBlock, e::InterruptException) = nothing
```
will allow `EchoBlock`s to exit gracefully on an InterruptException, but still treat other errors as errors.
"""
function on_error(block::AbstractBlock, e::Exception)
    _error("$(nameof(block))", "block has crashed with $(typeof(e))")
    rethrow(e)
end


"""
    on_exit(block)

Called automatically when the block stops. Define methods to customize behavior for new block types.
"""
on_exit(block::AbstractBlock) = nothing


#------------------------------------ block properties ------------------------------------#


"""
    nameof(block::AbstractBlock)

Get the name of a block.
"""
nameof(block::AbstractBlock) = core(block).name

"""
    freq(block::AbstractBlock)

Get the frequency of a block as a Hz type.
"""
freq(block::AbstractBlock) = core(block).freq

function setfreq!(block::AbstractBlock, freq::Hz)
    if isactive(block)
        _warn("$(nameof(block))", "is active, try kill!($(nameof(block))) first")
    else
        setproperty!(core(block), :freq, freq)
    end
end


#------------------------------------ task state ------------------------------------#


abstract type TaskState end

# no task assigned - has never been queued to run
struct NoTask <: TaskState end

# task has crashed - see x.task for details
struct TaskFailed <: TaskState end

# task has completed - most likely stopped manually via kill!(x)
struct TaskStopped <: TaskState end

# task is currently running
struct TaskActive <: TaskState end

# task has been created but not started - likely waiting for a yield()
struct TaskQueued <: TaskState end


"""
    isactive(block)

Check whether a block's task is currently running.
"""
isactive(block::AbstractBlock) = isequal(task_state(core(block)), TaskActive())


"""
    task_state(block)

Get detailed information on the block's task.
"""
task_state(block::AbstractBlock) = TaskState(core(block))


# get detailed info (eg. if the task failed) - basically just returns the task
"""
    task_info(block)

Get the task of the block's main method. Useful for viewing the stacktrace of a failed task.
"""
task_info(block::AbstractBlock) = core(block).task


function TaskState(x)
    if isnothing(x.task)
        return NoTask()
    elseif istaskstarted(x.task)
        if istaskfailed(x.task)
            return TaskFailed()
        elseif istaskdone(x.task)
            return TaskStopped()
        else
            return TaskActive()
        end
    else
        return TaskQueued()
    end
end


Base.show(io::IO, ::NoTask) = print(io, as_gray("[idle]"))
Base.show(io::IO, ::TaskFailed) = print(io, as_red("[failed]"))
Base.show(io::IO, ::TaskStopped) = print(io, as_gray("[idle]"))
Base.show(io::IO, ::TaskActive) = print(io, as_green("[active]"))
Base.show(io::IO, ::TaskQueued) = print(io, as_yellow("[queued]"))


#------------------------------------ block control internals ------------------------------------#
# these govern whether the block is `allowed` to keep running, and essentially act as an on/off switch

isenabled(block::AbstractBlock) = getproperty(core(block), :enabled)

enable!(block::AbstractBlock) = setproperty!(core(block), :enabled, true), return block

disable!(block::AbstractBlock) = setproperty!(core(block), :enabled, false), return block


abstract type SpawnMode end

# spawn block on any thread
struct SpawnThreaded <: SpawnMode end

# spawn block on local thread
struct SpawnLocal <: SpawnMode end

# spawn block on local thread and block it
struct SpawnBlocking <: SpawnMode end

# default behavior
SpawnMode(::AbstractBlock) = SpawnThreaded()


#------------------------------------ block control ------------------------------------#

"""
    spawn!(blocks...)

Start spinning each inactive block on a new thread.
"""
spawn!(blocks::Vararg{<:AbstractBlock}) = foreach(spawn!, blocks)


function spawn!(block::AbstractBlock)
    if isactive(block)
        _warn("$(nameof(block))", "block already active - try kill!(block) or respawn!(block)")
    else
        spawn!(SpawnMode(block), block)
    end
    return block
end


function spawn!(::SpawnThreaded, block::AbstractBlock)
    init!(block)
    core(block).task = @spawn main(block)
    return block
end
    

function spawn!(::SpawnLocal, block::AbstractBlock)
    init!(block)
    core(block).task = @async main(block)
    return block
end


function spawn!(::SpawnBlocking, block::AbstractBlock)
    init!(block)
    _info("$(nameof(block))", "blocking main thread - press CTRL+C to stop")
    main(block)
    return block
end

# prep work prior to spawning block
function init!(block::AbstractBlock)
    enable!(block)
    global taskdaemon
    spawn!(taskdaemon) # will do nothing if taskdaemon is already active
    yield()
    push!(taskdaemon.blocks, core(block))
end


"""
    kill!(blocks...)

Stop spinning each block.
"""
kill!(blocks::Vararg{<:AbstractBlock}) = foreach(kill!, blocks)


function kill!(block::AbstractBlock)
    disable!(block)
    notify(block) # allow block to run one more time and exit
    yield()

    #de-register from taskdaemon
    global taskdaemon
    idx = findfirst(isequal(core(block)), taskdaemon.blocks)
    isnothing(idx) ? nothing : deleteat!(taskdaemon.blocks, idx)

    #kill taskdaemon if empty
    isempty(taskdaemon.blocks) ? kill!(taskdaemon) : nothing
    return block
end


"""
    respawn!(blocks...)

Stop spinning each block, and restart it on a new thread.
"""
function respawn!(blocks::Vararg{<:AbstractBlock})
    kill!(blocks...)
    sleep(0.1)
    spawn!(blocks...)
end


#------------------------------------ execution handling and timing ------------------------------------#


# wrapper for the inner loop (try/catch, error handling)
# don't modify this, instead provide definitions for on_start/on_spin/on_error/on_exit
function main(block::AbstractBlock)
    lock(core(block).cond)
    try
        _taskinfo("starting $(nameof(block)) on thread $(Threads.threadid())")
        # printinfo(nameof(block), "started on thread $(Threads.threadid())")
        core(block).tstart = time_ns()
        core(block).nruns = 0
        on_start(block)
        while isenabled(block)
            wait(core(block).cond) # suspends task until notify() by taskdaemon
            core(block).nruns += 1
            on_spin(block) # block-specific main function
        end
    catch e
        on_error(block, e)
    finally
        unlock(core(block).cond)
        core(block).tend = time_ns()
        _taskinfo("$(nameof(block)) has stopped on thread $(Threads.threadid())")
        # printwarn(nameof(block), "stopped on thread $(Threads.threadid())")
        kill!(block) # de-register block from taskdaemon 
        on_exit(block)
    end
    return nothing
end

Base.notify(block::AbstractBlock) = notify(block.core)
Base.wait(block::AbstractBlock) = wait(block.core)

#NOTE: at the moment, if a block is locked when notify is attempted, the taskdaemon will simply reschedule the block according to period_ns(freq(block)). This could cause unexpectedly long delays.
# Instead, should either:
# pass time to the notify function
# use return value of notify to reschedule the block
    # if notify failed, keep old t_next
    # if notify succeeded, reschedule
# or, make a trynotify function?
    # notify waits, trynotify doesn't

function Base.notify(core::BlockCore)
    if trylock(core.cond)
        notify(core.cond)
        unlock(core.cond)
    # else
    #     @warn "locked"
    end
end

spin_once(block::AbstractBlock, tnow::UInt64) = spin_once(block.core, tnow)

function spin_once(core::BlockCore, tnow::UInt64)
    if core.tnext <= tnow
        if trylock(core.cond)
            notify(core.cond)
            unlock(core.cond)
            core.tnext = tnow + period_ns(freq(core))
        end
    end
end


function Base.wait(core::BlockCore)
    lock(core.cond)
    try
        wait(core.cond)
    finally
        unlock(core.cond)
    end
end


#------------------------------------ display methods ------------------------------------#

function show(io::IO, block::AbstractBlock)
    print(io, "$(typeof(block)) $(nameof(block)) - $(task_state(block))")
end
