# Supplementary material for: A multifunctional soft robotic shape display with high-speed actuation, sensing, and control
Source: Nat Commun. 2023 Jul 31;14:4516. doi: 10.1038/s41467-023-39842-2 (PMC10390478; doi:10.1038/s41467-023-39842-2)
Supplement: Supplementary file 14 — Supplementary Software 1 [file 41467_2023_39842_MOESM14_ESM.zip › Code/SRTxBase/src/daemons.jl]

mutable struct TaskDaemon
    enabled::Bool
    blocks::Vector{BlockCore}
    task::Union{Task,Nothing} # store the daemon's task (to tell if it's running/crashed/etc.)
end

TaskDaemon() = sys_register!(TaskDaemon(true, BlockCore[], nothing))

global const taskdaemon = TaskDaemon()


#------------------------------------ main process ------------------------------------#
#NOTE: this needs to be wrapped as a Task to work properly
# this is done via @task/@async/@spawn

function main(taskdaemon::TaskDaemon)
    try
        _taskinfo("starting taskdaemon on thread $(threadid())")
        yield()
        while isenabled(taskdaemon)
            now = time_ns()
            # check if enough time has passed to notify each block to run
            for block in taskdaemon.blocks
                spin_once(block, now)
            end
            yield() # back to the julia scheduler
        end
    catch e
        _error("taskdaemon", "taskdaemon has crashed - no blocks will run")
        throw(e)
    finally
        _taskinfo("taskdaemon has stopped")
    end
    return nothing
end


#------------------------------------ status and control ------------------------------------#


isenabled(taskdaemon::TaskDaemon) = taskdaemon.enabled
enable!(taskdaemon::TaskDaemon) = setproperty!(taskdaemon, :enabled, true), return taskdaemon
disable!(taskdaemon::TaskDaemon) = setproperty!(taskdaemon, :enabled, false), return taskdaemon


function spawn!(taskdaemon::TaskDaemon)
    spawn!(task_state(taskdaemon), taskdaemon)
end

function spawn!(::TaskActive, taskdaemon::TaskDaemon)
    return taskdaemon
end

function spawn!(::TaskState, taskdaemon::TaskDaemon)
    enable!(taskdaemon)
    taskdaemon.task = @async main(taskdaemon)
    yield()
    return taskdaemon
end


function kill!(taskdaemon::TaskDaemon)
    disable!(taskdaemon)
    yield() # allowing it to quit
    return taskdaemon
end


function respawn!(taskdaemon::TaskDaemon)
    kill!(taskdaemon)
    sleep(0.1)
    spawn!(taskdaemon)
end


isactive(taskdaemon::TaskDaemon) = isequal(task_state(taskdaemon), TaskActive())

task_state(taskdaemon::TaskDaemon) = TaskState(taskdaemon)


#------------------------------------ display methods ------------------------------------#
function show(io::IO, taskdaemon::TaskDaemon)
    print(io, "taskdaemon - $(task_state(taskdaemon))")
end

function Base.show(io::IO, ::MIME"text/plain", taskdaemon::TaskDaemon)
    println(io, "taskdaemon - $(task_state(taskdaemon))")
    println(io, "$(length(taskdaemon.blocks)) blocks registered:")

    for block in taskdaemon.blocks
        print(io, "$(nameof(block)) @ $(freq(block)) - $(task_state(block))")
    end
end
