# Supplementary material for: A multifunctional soft robotic shape display with high-speed actuation, sensing, and control
Source: Nat Commun. 2023 Jul 31;14:4516. doi: 10.1038/s41467-023-39842-2 (PMC10390478; doi:10.1038/s41467-023-39842-2)
Supplement: Supplementary file 14 — Supplementary Software 1 [file 41467_2023_39842_MOESM14_ESM.zip › Code/SRTxBase/src/echo.jl]

#------------------------------------ multithreaded version ------------------------------------#

mutable struct EchoBlock <: AbstractBlock
    core::BlockCore
    s::Socket
    EchoBlock(name, freq) = _block(new(), name, freq)
end


on_spin(block::EchoBlock) = foreach(println, signal.(block.s))


#------------------------------------ blocking local version ------------------------------------#

echo(signals...) = echo(Hz(30), signals...)

function echo(freq::Hz, signals...)
    block = EchoBlock(:echo, freq)
    _link!(group(signals...), block.s; warn=false)
    spawn!(SpawnBlocking(), block) # block until InterruptException
    disband!(signal(block.s)) # unlilnk/deregister signal group
    sys_deregister!(block.s) # deregister socket
    sys_deregister!(block) # deregister block
    return nothing
end

on_error(block::EchoBlock, e::InterruptException) = nothing # this is how it's meant to stop
