# Supplementary material for: A multifunctional soft robotic shape display with high-speed actuation, sensing, and control
Source: Nat Commun. 2023 Jul 31;14:4516. doi: 10.1038/s41467-023-39842-2 (PMC10390478; doi:10.1038/s41467-023-39842-2)
Supplement: Supplementary file 14 — Supplementary Software 1 [file 41467_2023_39842_MOESM14_ESM.zip › Code/SRTxBase/src/format.jl]

module ConsoleColors
using Crayons

export _info, _warn, _taskinfo, _error
export as_bold

as_bold(str) = "$(crayon"bold")" * str * "$(crayon"!bold")"
as_color(c::Crayon, str) = "$c" * str * "$(crayon"default")"
as_tag(c::Crayon, str) = as_color(c, as_bold("[$str:"))
as_tag(str) = as_bold("[$str:")

as_green(str) = as_color(crayon"light_green", str)
as_blue(str) = as_color(crayon"light_blue", str)
as_cyan(str) = as_color(crayon"014", str)
as_red(str) = as_color(crayon"009", str)
as_yellow(str) = as_color(crayon"011", str)
as_violet(str) = as_color(crayon"162", str)
as_gray(str) = as_color(crayon"008", str)
as_teal(str) = as_color(crayon"042", str)

_info(tag, msg) = println(stdout, as_cyan(as_bold("[$tag: ")) * msg)
_warn(tag, msg) = println(stdout, as_yellow(as_bold("[$tag:warn: ")) * msg)
_error(tag, msg) = println(stdout, as_red(as_bold("[$tag:err: ")) * msg)
_taskinfo(msg) = println(stdout, as_teal(as_bold("[taskdaemon: ")) * msg)
end #module
