# Supplementary material for: A multifunctional soft robotic shape display with high-speed actuation, sensing, and control
Source: Nat Commun. 2023 Jul 31;14:4516. doi: 10.1038/s41467-023-39842-2 (PMC10390478; doi:10.1038/s41467-023-39842-2)
Supplement: Supplementary file 14 — Supplementary Software 1 [file 41467_2023_39842_MOESM14_ESM.zip › Code/SRTxBase/src/frequencies.jl]

import Base: show
import Base: *, +
import Base: sleep


#DOC: docstring
struct Hz
    f::Float64
end

Hz(f::Hz) = f

*(f::Hz, b) = Hz(f.f*b)
*(b, f::Hz) = Hz(f.f*b)

+(f1::Hz, f2::Hz) = Hz(f1.f+f2.f)
+(f::Hz, b) = Hz(f.f+b)
+(b, f::Hz) = Hz(f.f+b)

# convenience constructors
kHz(f) = Hz(1e3f)
MHz(f) = Hz(1e6f)
GHz(f) = Hz(1e9f)


function show(io::IO, f::Hz)
    if f.f < 1e3
        print(io, "$(f.f) Hz")
    elseif f.f < 1e6
        print(io, "$(f.f/1e3) kHz")
    elseif f.f < 1e6
        print(io, "$(f.f/1e6) MHz")
    else
        print(io, "$(f.f/1e9) GHz")
    end
end

#DOC:
period_s(f::Hz)::Float64 = 1/f.f
period_ms(f::Hz)::Int64 = Int64(floor(1e3/f.f))
period_us(f::Hz)::Int64 = UInt64(floor(1e6/f.f)) # to match time_ns()
period_ns(f::Hz)::UInt64 = UInt64(floor(1e9/f.f)) # to match time_ns()

#DOC: docstring
sleep(f::Hz) = sleep(period_s(f))
