# Supplementary material for: A multifunctional soft robotic shape display with high-speed actuation, sensing, and control
Source: Nat Commun. 2023 Jul 31;14:4516. doi: 10.1038/s41467-023-39842-2 (PMC10390478; doi:10.1038/s41467-023-39842-2)
Supplement: Supplementary file 14 — Supplementary Software 1 [file 41467_2023_39842_MOESM14_ESM.zip › Code/SRTxBase/src/groups.jl]

# combination of multiple signals into one Signal{Vector}

struct SignalArray{T,N} <: AbstractSignal{Array{T,N}}
    name::Union{Symbol,Nothing}
    data::Array{Socket,N}
end

const SignalVector{T} = SignalArray{T,1}
const SignalMatrix{T} = SignalArray{T,2}


fetch(SA::SignalArray) = map(fetch, SA.data)
fetch_t(SA::SignalArray) = maximum(map(fetch_t, SA.data))
put!(SA::SignalArray, v) = map(put!, SA.data, v), return SA
nameof(SA::SignalArray) = SA.name


Base.size(SA::SignalArray) = size(SA.data)
Base.getindex(SA::SignalArray, inds...) = getindex(SA.data, inds...)
Base.setindex!(SA::SignalArray, x::Socket, inds...) = setindex!(SA.data, x, inds...)
Base.iterate(SA::SignalArray, state=1) = iterate(SA.data, state)
Base.length(SA::SignalArray) = length(SA.data)


struct ArrayAddress{N} <: AbstractAddress
    arr::SignalArray{<:Any,N}
    idx::NTuple{N,Integer}
end

Base.parent(addr::ArrayAddress) = addr.arr

function show(io::IO, addr::ArrayAddress)
    print(io, "@group[")
    showindex(io, addr.idx)
    print(io, "]")
end

function showindex(io::IO, idx)
    for ix in 1:length(idx)-1
        print(io, "$(idx[ix]),")
    end
    print(io, "$(idx[end])")
end

"""
    group(name, signals...)

Group the signals into a SignalVector, which acts as a single signal.
"""
group(signals::Vararg{Union{Socket,AbstractSignal}}; name=nothing) = group(collect( (signals...,) ); name)


"""
    group(name, array)

If given an array of signals, the grouped signal will respect the original array's dimensions. Useful for eg. matrices.
"""
function group(A::AbstractArray{<:Any,N}; name=nothing) where {N}
    A = signal.(A) # convert any sockets to underlying signals
    T = typejoin(eltype.(A)...) # determine common element type for signals

    # build internal socket array, and construct SignalArray around it
    data = Array{Socket}(undef, size(A)...)
    arr = SignalArray{T,N}(name, data)

    # populate sockets in arr.data
    for (ix, signal) in enumerate(A)
        index = Tuple(CartesianIndices(A)[ix]) # convert linear index to cartesian, store as tuple (for address)
        socket = Socket(ArrayAddress(arr, index), signal) # generate the appropriate socket with a linked signal inside
        data[ix] = socket
    end

    sys_register!(arr)
    return arr
end

# ungroup/dissolve/disband/destroy
function disband!(group::SignalArray)
    for socket in group
        destroy!(socket)
    end
    sys_deregister!(group)
    return nothing
end
