# Supplementary material for: A multifunctional soft robotic shape display with high-speed actuation, sensing, and control
Source: Nat Commun. 2023 Jul 31;14:4516. doi: 10.1038/s41467-023-39842-2 (PMC10390478; doi:10.1038/s41467-023-39842-2)
Supplement: Supplementary file 14 — Supplementary Software 1 [file 41467_2023_39842_MOESM14_ESM.zip › Code/SRTxBase/src/links.jl]

abstract type AbstractAddress end


#------------------------------------ Socket type and methods ------------------------------------#

mutable struct Socket
    v0
    addr::AbstractAddress
    signal::AbstractSignal
    
    Socket(addr::AbstractAddress, s::AbstractSignal) = register!(new(fetch(s), addr, s))
end

Socket(addr::AbstractAddress, v0) = Socket(addr, Signal(v0)) # if given a default value, converts into signal


function Socket(block::T, name::Symbol, v0) where {T<:AbstractBlock}
    if fieldtype(T, name) == Socket
        isdefined(block, name) ? destroy!(getproperty(block, name)) : nothing # deregister and unlink any existing socket
        sock = Socket(BlockAddress(block, name), v0)
        setproperty!(block, name, sock)
        return sock
    else
        @error "field $name of type $T is not a Socket"
    end
end

Socket(v0) = Socket(NullAddress(), v0)
# also works for Socket(s) where s is a Signal

addr(s::Socket) = s.addr
signal(s::Socket) = s.signal
signal(s::AbstractSignal) = s

put!(s::Socket, v) = put!(signal(s), v)
fetch(s::Socket) = fetch(signal(s))
fetch_t(s::Socket) = fetch_t(signal(s))

# these could be useful for when a socket contains a signal array
Base.size(s::Socket) = size(s.signal)
Base.getindex(s::Socket, inds...) = getindex(s.signal, inds...)
Base.setindex!(s::Socket, x::Socket, inds...) = setindex!(s.signal, x, inds...)
Base.iterate(s::Socket, state=1) = iterate(s.signal, state)
Base.length(s::Socket) = length(s.signal)


show(io::IO, socket::Socket) = print(io, as_gray("Socket"), "$(addr(socket))")

function Base.show(io::IO, ::MIME"text/plain", socket::Socket)
    println(io, "Socket$(addr(socket)) containing $(typeof(signal(socket))):")
    println(io, "  $(signal(socket))")
end


# automatically convert sockets to signals where needed
Base.convert(::Type{AbstractSignal}, s::Socket) = signal(s)


#------------------------------------ Address type and methods ------------------------------------#


struct NullAddress <: AbstractAddress
end

# describes the connection between a signal and a block
# ie. this socket stores a signal at block.name
# BlockLinks can *only* be created if block.name isa Socket
# BlockLinks always point to a socket
struct BlockAddress <: AbstractAddress
    block::AbstractBlock
    name::Symbol # fieldname of that signal

    function BlockAddress(block::T, name::Symbol) where {T<:AbstractBlock}
        if fieldtype(T, name) <: Socket
            new(block, name)
        else
            @error "$T.$name is not a Socket"
            return nothing
        end
    end
end


# nameof(addr::BlockAddress) = :($(nameof(addr.block)).$(addr.name))
# show(io::IO, addr::AbstractAddress) = print(io, "@$(nameof(addr))")

show(io::IO, addr::BlockAddress) = print(io, "@$(nameof(addr.block)).$(addr.name)")
show(io::IO, ::AbstractAddress) = print(io, "@AbstractAddress")
show(io::IO, ::NullAddress) = print(io, "@nowhere")


#------------------------------------ constructor extensions ------------------------------------#


"""
    _block(block, name, freq)

Should be used to define **inner constructors** for custom blocks using the syntax:
```julia
MyBlock(name, freq, args...) = _block(new(args...), name, freq)
```
Here, new(args...) should provide a paritally initialized block, providing values for all fields other than `BlockCore` and `Socket`s. Because `new()` expects values in the same order as they are given in the type definition, the `BlockCore` and `Socket` fields should be defined last.

This function completes initialization by building a `BlockCore`, and auto-magically creating any required `Socket`s.
"""
function _block(block::T, name, freq) where {T<:AbstractBlock}
    # new(args...) provides a partially initialized block

    # creates the block core
    block.core = BlockCore(name, freq)
    sys_register!(block)

    # creates zero-valued sockets as placeholders
    for n in fieldnames(T)
        fieldtype(T, n) == Socket ? Socket(block, n, Signal{Any}()) : nothing
    end
    return block
end


#------------------------------------ linking ------------------------------------#


"""
    link!(sockets...)

Connects each socket with a shared signal. Does not create a new signal, instead uses the signal from the first socket in the set.
"""
link!(socket::Socket, sockets::Vararg{Socket}) = link!(signal(socket), sockets...)


"""
    link!(signal, sockets...)

Assigns the `signal` to all of the given `sockets`. Subsequent calls to `fetch` or `put!` write data to the shared signal.
"""
link!(signal::AbstractSignal, sockets::Vararg{Socket}) = foreach(s->_link!(signal, s), sockets)


# "main" linking method
function _link!(signal::AbstractSignal, socket::Socket; warn=true)

    if warn && !_is_compatible(signal, socket.signal)
        @warn "changing signal type $(addr(socket)) from $(typeof(socket.signal)) to $(typeof(signal))"
    end

    deregister!(socket)
    setproperty!(socket, :signal, signal)
    register!(signal, socket)
    return signal
end


_is_compatible(s1::AbstractSignal{T}, s2::AbstractSignal{S}) where {T,S} = false
_is_compatible(s1::AbstractSignal{T}, s2::AbstractSignal{T}) where {T} = true


# functor to allow piping
(socket::Socket)(signal::AbstractSignal) = link!(signal, socket)
(sock2::Socket)(sock1::Socket) = link!(signal(sock1), sock2)


# allows
# s1 = NamedSignal{Int}(:s1) |> b1.in |> b2.out
# s1 = b1.in |> b2.out

# allow eg.
# link!(group(signals), sockets...)


#------------------------------------ un-linking ------------------------------------#


"""
    unlink!(sockets...)

Creates a new signal in each socket, thus breaking the link to any other signals or sockets.
"""
unlink!(sockets::Vararg{Socket}) = foreach(unlink!, sockets)

function unlink!(socket::Socket)
    deregister!(socket)
    setproperty!(socket, :signal, Signal(fetch(socket)))
    register!(socket)
end


#------------------------------------ linking/unlinking internals ------------------------------------#


const LinkIndex = Dict{AbstractSignal,Vector{Socket}}
global const linkindex = LinkIndex()


# deregister the signal->socket link 
function deregister!(signal, socket)
    global linkindex

    if haskey(linkindex, signal) 
        # remove any matching links from the signal's linkindex entry
        filter!(!isequal(socket), linkindex[signal])

        # remove the signal from the index if it has no more links
        if isempty(linkindex[signal])
            delete!(linkindex, signal)
        end
    else
        @warn "signal not found"
    end
end

# if socket.signal is defined, deregister signal->socket link
deregister!(socket::Socket) = deregister!(signal(socket), socket), return socket


register!(socket::Socket) = register!(signal(socket), socket), return socket

# register the signal->socket link
function register!(signal, socket)
    global linkindex

    if !haskey(linkindex, signal)
        linkindex[signal] = Socket[]
    end

    if socket in linkindex[signal]
        @warn "duplicate link"
    else
        push!(linkindex[signal], socket)
    end

    return signal
end


#------------------------------------ other/prototypes ------------------------------------#

global const sysindex = Set()

function sys_register!(x)
    global sysindex
    push!(sysindex, x)
    return x
end

function sys_deregister!(x)
    global sysindex
    delete!(sysindex, x)
    return x
end

"""
    overview()

Show an overview of all system components.
"""
function overview()
    global sysindex
    println("Registered elements:")
    for item in sysindex
        println("  ", item)
    end
    return nothing
end


function sockets(block::T) where {T<:AbstractBlock}
    s = Socket[]
    for name in fieldnames(T)
        if fieldtype(T, name) <: Socket
            push!(s, getfield(block, name))
        end
    end
    return s
end

# same as unlink, except doesn't register new signal
function destroy!(socket::Socket)
    deregister!(socket)
    setproperty!(socket, :signal, Signal(socket.v0))
end

function destroy!(block::AbstractBlock)
    kill!(block)
    destroy!.(sockets(block))
    sys_deregister!(block)
    return nothing
end


Base.parent(s::Socket) = parent(addr(s))
Base.parent(addr::BlockAddress) = addr.block


parents(socket::Socket) = parents(signal(socket))

function parents(signal::AbstractSignal)
    global linkindex
    return haskey(linkindex, signal) ? parent.(linkindex[signal]) : nothing
end


links(socket::Socket) = links(signal(socket))

function links(signal::AbstractSignal)
    global linkindex
    return haskey(linkindex, signal) ? linkindex[signal] : nothing
end
