# Supplementary material for: A multifunctional soft robotic shape display with high-speed actuation, sensing, and control
Source: Nat Commun. 2023 Jul 31;14:4516. doi: 10.1038/s41467-023-39842-2 (PMC10390478; doi:10.1038/s41467-023-39842-2)
Supplement: Supplementary file 14 — Supplementary Software 1 [file 41467_2023_39842_MOESM14_ESM.zip › Code/SRTxBase/src/logging.jl]

# caches get stored as variables on saveto!(filepath)

mutable struct DataLogger <: AbstractBlock
    caches::Dict{String,Tuple{AbstractSignal,Vector}}
    times::Vector{UInt64}
    core::BlockCore

    function DataLogger(name::Symbol, freq::Hz)
        caches = Dict{String,Tuple{AbstractSignal,Vector}}()
        times = Vector{UInt64}()
        _block(new(caches, times), name, freq)
    end
end


global const datalogger = DataLogger(:datalogger, kHz(1))


on_start(dlg::DataLogger) = reset_log!(dlg)

function on_spin(dlg::DataLogger)
    push!(dlg.times, time_ns())

    for (signal, cache) in values(dlg.caches)
        push!(cache, fetch(signal))
    end
end


function on_exit(dlg::DataLogger)
    # adjust for starting time
    t0 = dlg.times[1]
    dlg.times .-= t0
end


config_log!(signalset::Vararg{Pair}) = config_log!(Dict{String,AbstractSignal}(signalset...))

function config_log!(signalset::Dict{String,AbstractSignal})
    reset_log!()
    
    caches = Dict{String,Tuple{AbstractSignal,Vector}}()

    for name in keys(signalset)
        caches[name] = _make_cache(signalset[name])
    end
    
    # replace
    # global datalogger
    global datalogger.caches = caches

    return datalogger
end


reset!(dlg::DataLogger) = reset_log!(dlg)

reset_log!() = reset_log!(datalogger)

function reset_log!(dlg::DataLogger)
    empty!(dlg.times)

    for (signal, cache) in values(dlg.caches)
        empty!(cache)
    end
    return dlg
end


function save_log(filepath)
    global datalogger

    if isactive(datalogger)
        _warn("datalogger", "active - run stop_log!() first")

    else
        file = jldopen(filepath, "a+")
    
        try
            _write_log_to!(file, datalogger)
        catch e
            rethrow(e)
        finally
            close(file)
        end
    end
    
    return nothing
end


function _write_log_to!(file::JLDFile, dlg::DataLogger)
    # write data to file
    file["time"] = dlg.times ./1e9
    file["dt"] = period_s(freq(dlg))

    for name in keys(dlg.caches)
        file[name] = _get_log_data(dlg, name)
    end

    _write_metadata(file)
    
    @info "saved $(length(dlg.caches)) signals ($(length(dlg.times)) timesteps) to: \n $file"

end


_get_log_data(dlg::DataLogger, name::String) = dlg.caches[name][2] # [2] to get the cached vector, not the signal


function show(io::IO, datalogger::DataLogger)
    print(io, "datalogger - $(task_state(datalogger))")
end

function Base.show(io::IO, ::MIME"text/plain", dlg::DataLogger)
    println(io, "$dlg")
    # println(io, "tracking $(length(dlg.caches)) signals:")


    println(io, "$(length(dlg.times)) timesteps logged from:")
    for name in keys(dlg.caches)
        sgnl = dlg.caches[name][1] # [1] to get the signal, not cached data
        println(io, "  $name: $(typeof(sgnl))")
    end
end
