# Supplementary material for: A multifunctional soft robotic shape display with high-speed actuation, sensing, and control
Source: Nat Commun. 2023 Jul 31;14:4516. doi: 10.1038/s41467-023-39842-2 (PMC10390478; doi:10.1038/s41467-023-39842-2)
Supplement: Supplementary file 14 — Supplementary Software 1 [file 41467_2023_39842_MOESM14_ESM.zip › Code/SRTxBase/src/record.jl]

mutable struct CacheBlock <: AbstractBlock
    caches::Dict{String,Tuple{AbstractSignal,Vector}}
    times::Vector{UInt64}
    core::BlockCore

    function CacheBlock(name::Symbol, freq::Hz, signalset::Dict{String,AbstractSignal})
        caches = Dict{String,Tuple{AbstractSignal,Vector}}()
        times = Vector{UInt64}()

        for name in keys(signalset)
            caches[name] = _make_cache(signalset[name])
        end

        _block(new(caches, times), name, freq)
    end
end


CacheBlock(name::Symbol, freq::Hz, signalset::Vararg{Pair}) = CacheBlock(name, freq, Dict{String,AbstractSignal}(signalset...))


_make_cache(signal::AbstractSignal{T}) where {T} = (signal, Vector{T}())


relink!(block::CacheBlock, signalset::Vararg{Pair}) = relink!(block, Dict{String,AbstractSignal}(signalset...))

function relink!(block::CacheBlock, signalset::Dict{String,AbstractSignal})
    reset!(block)
    caches = Dict{String,Tuple{AbstractSignal,Vector}}()

    for name in keys(signalset)
        caches[name] = _make_cache(signalset[name])
    end
    
    # replace
    block.caches = caches

    return block
end


function reset!(block::CacheBlock)
    empty!(block.times)

    for (signal, cache) in values(block.caches)
        empty!(cache)
    end
    return block
end

on_start(block::CacheBlock) = reset!(block)


function on_spin(block::CacheBlock)
    push!(block.times, time_ns())

    for (signal, cache) in values(block.caches)
        push!(cache, fetch(signal))
    end
end


function on_exit(block::CacheBlock)
    # adjust for starting time
    t0 = block.times[1]
    block.times .-= t0
end


## ------------------------------------ saving cached data to file ------------------------------------ ##


function saveto!(file::JLDFile, block::CacheBlock)
    if isactive(block)
        @warn "$block is active - kill!($(nameof(block))) first"
    else
        # write data to file
        file["time"] = block.times

        for name in keys(block.caches)
            file[name] = block.caches[name][2] # [2] to get the cached vector, not the sigal
        end

        _write_metadata(file)

        @info "wrote $(length(block.times)) points to $file"
    end

    return nothing
end


function saveto!(filename::String, block::CacheBlock)
    file = jldopen(filename, "a+")
    @info "opened file $file"

    try
        saveto!(file, block)
    catch e
        rethrow(e)
    finally
        close(file)
        @info "closed $file"
    end
    return nothing
end


function saveto!(filename::String, groupname::String, block::CacheBlock)
    file = jldopen(filename, "a+")
    @info "opened file $file"

    try
        if isactive(block)
            @warn "$block is active - kill!($(nameof(block))) first"
        else
            datagroup = JLD2.Group(file, groupname)
            @info "created group $groupname"
            
            # write data to file
            datagroup["time"] = block.times
    
            for name in keys(block.caches)
                datagroup[name] = block.caches[name][2] # [2] to get the cached vector, not the sigal
            end
    
            _write_metadata(datagroup)
    
            @info "wrote $(length(block.times)) points to $file"
        end
    catch e
        rethrow(e)
    finally
        close(file)
        @info "closed $file"
    end
    return nothing
end


function _write_metadata(file::Union{JLDFile, JLD2.Group})
    file["metadata"] = Dict(
        "julia_version" => VERSION,
        "srtx_version" => PkgVersion.Version(SRTxBase),
        "date_time" => now(),
        "cpu" => Sys.cpu_info()[1].model,
        "os" => Sys.iswindows() ? "Windows" : Sys.isapple() ? "macOS" : Sys.KERNEL,
        "hostname" => gethostname()
    )
    return nothing
end
