# Supplementary material for: A multifunctional soft robotic shape display with high-speed actuation, sensing, and control
Source: Nat Commun. 2023 Jul 31;14:4516. doi: 10.1038/s41467-023-39842-2 (PMC10390478; doi:10.1038/s41467-023-39842-2)
Supplement: Supplementary file 14 — Supplementary Software 1 [file 41467_2023_39842_MOESM14_ESM.zip › Code/SRTxBase/src/signals.jl]

#------------------------------------ AbstractSignal interface ------------------------------------#

# to act as an AbstractSignal{T}, types must define methods for the following functions:
# default implementation assumes that it contains a field signal::Signal{T}
fetch(s::AbstractSignal) = fetch(s.signal)
fetch_t(s::AbstractSignal) = fetch_t(s.signal)
put!(s::AbstractSignal, v) = put!(s.signal, v), return s

# extra implementations
# Base.lock(f, s::AbstractSignal) = lock(f, s.signal)
# Base.lock(s::AbstractSignal) = lock(s.signal)
# Base.unlock(s::AbstractSignal) = unlock(s.signal)


# if a signal type defines a name, implement this method
nameof(::AbstractSignal) = nothing


Base.eltype(::Type{<:AbstractSignal{T}}) where {T} = T


#------------------------------------ typedef & constructors ------------------------------------#

"""
    Signal{T} <: AbstractSignal{T}

The Signal type represents a time-variant quantity of type T, which can be safely shared by multiple threads. Stores values in a buffer of `(v,t)`` pairs, where `v` is the value and `t` is a timestamp of when the value was written.
"""
mutable struct Signal{T} <: AbstractSignal{T}
    capacity::Int
    ix::Int
    buffer::Vector{Tuple{T,UInt64}}
    lock::ReentrantLock

    function Signal{T}(v0::T; capacity=3) where {T}
        s = new{T}(capacity, 1, Vector{Tuple{T,UInt64}}(undef, capacity), ReentrantLock())
        s.buffer[1] = (v0, time_ns())
        return s
    end
end


"""
    Signal{T}(v0)

Create a Signal containing elements of type T, using v0 as the initial value, converted to T if necessary.
"""
Signal{T}(v0 = null(T)) where {T} = Signal{T}(convert(T, v0))


"""
    Signal(v0::T)

Create a Signal containing elements of type T, using v0 as the initial value.
"""
Signal(v0::T) where {T} = Signal{T}(v0) # gets T from v0


"""  
    Signal{T}()
    Signal(::Type{T})

Create a Signal containing elements of type T with a default initial value provided by the [`SRTxBase.null`](@ref) function. This version is used internally for automatic signal construction when creating or unlinking blocks.
"""
Signal(::Type{T}) where {T} = Signal{T}() # uses null(T)


#------------------------------------ zero/null values ------------------------------------#

"""
    null(::Type{T})

Creates a "zero" or "null" object of type T. Supports abstract types via conversion/promotion rules.

Default behavior:
 * Any -> Nothing
 * T<:Number -> zero of type T
 * variable-size container -> empty container
 * constant-size container -> container populated with zeros

Custom behavior should be specified for types by defining a method:
```julia
SRTxBase.null(::Type{MyType}) = MyType(0,0,0)
```
"""
null(::Type{Any}) = nothing

# zero of something == zero of that thing (general fallback)
null(::Type{T}) where {T<:Any} = T()

# julia's conversion/promotion rules elegantly handle abstract types for numbers
null(::Type{T}) where {T<:Number} = convert(T,0)

# zero of constant size container == container filled with zero elements
null(::Type{T}) where {T<:StaticArray} = zeros(T)
null(::Type{VersionNumber}) = v"0.0.0"

# zero of variable size container == empty container
null(::Type{Array{T,N}}) where {T,N} = Array{T}(undef, zeros(Int, N)...) # 0-dim arrays
null(::Type{<:AbstractArray{T,N}}) where {T,N} = Array{T}(undef, zeros(Int, N)...) # 0-dim arrays
null(::Type{String}) = ""


#------------------------------------ value access/modification ------------------------------------#


"""
    put!(s::AbstractSignal, v)

Store a value to a signal, along with a timestamp of when the value was written.
"""
@inline function Base.put!(s::Signal, v)
    lock(s.lock)
    try
        jx = (s.ix == s.capacity ? 1 : s.ix + 1)
        @inbounds s.buffer[jx] = (v, time_ns())
        s.ix = jx
    finally
        unlock(s.lock)
    end
    return s
end


"""
    fetch(s::AbstractSignal)

Read the value of a signal. Does not remove the value from the signal.
"""
@inline function Base.fetch(sg::Signal)
    @inbounds return sg.buffer[sg.ix][1]
end


"""
    fetch_t(s::AbstractSignal)

Read the most recent timestamp of a signal.
"""
@inline function fetch_t(sg::Signal)
    @inbounds return sg.buffer[sg.ix][2]
end


#------------------------------------ display ------------------------------------#

function show(io::IO, s::AbstractSignal)
    if isnothing(nameof(s))
        print(io, "$(fetch(s)) - $(showifnow(s))")
    else
        print(io, "$(nameof(s)): $(fetch(s)) - $(showifnow(s))")
    end
end
show(io::IO, s::Signal) = print(io, "$(fetch(s)) - $(showifnow(s))")

function show(io::IO, ::MIME"text/plain", s::AbstractSignal)
    println(io, typeof(s), ":")
    print(io, " $s")
end


const DISPLAY_HZ = Hz(30)


"""
    isnow(s::AbstractSignal)

Check whether the signal's value has been updated within the past $DISPLAY_HZ.

Yes, this is somewhat arbitrary.
"""
function isnow(s::AbstractSignal)
    return fetch_t(s) > time_ns() - period_ns(DISPLAY_HZ)
end

function showifnow(s)
    return isnow(s) ? as_green("[now]") : as_gray("[old]")
end


#------------------------------------ NamedSignal ------------------------------------#

struct NamedSignal{T} <: AbstractSignal{T}
    name::Symbol
    signal::Signal{T}
end

NamedSignal{T}(name) where {T} = sys_register!(NamedSignal{T}(name, Signal{T}()))
# NamedSignal{T}(name, v0) where {T} = NamedSignal{T}(name, Signal{T}(v0))


# put!/fetch/fetch_t forward automatically
nameof(s::NamedSignal) = s.name
