# Supplementary material for: A multifunctional soft robotic shape display with high-speed actuation, sensing, and control
Source: Nat Commun. 2023 Jul 31;14:4516. doi: 10.1038/s41467-023-39842-2 (PMC10390478; doi:10.1038/s41467-023-39842-2)
Supplement: Supplementary file 14 — Supplementary Software 1 [file 41467_2023_39842_MOESM14_ESM.zip › Code/SRTxBase/src/SRTxBase.jl]

module SRTxBase

using DataStructures
using StaticArrays
using Crayons
using Base.Threads: @spawn, Condition, threadid
using Dates
using PkgVersion
using JLD2
using JLD2: JLDFile
export jldopen

import Base: put!, fetch
import Base: show
import Base: nameof


#------------------------------------ abstract types ------------------------------------#


abstract type AbstractSignal{T}
end

abstract type AbstractBlock
end


#------------------------------------ - ------------------------------------#

# definition of frequency type, and conversions to system sleep
include("frequencies.jl")
export Hz, kHz, MHz, GHz


# formatting for printing in COLOR
include("format.jl")
using .ConsoleColors
using .ConsoleColors: as_gray, as_green, as_red, as_yellow


# time variant, buffered values that can be shared between threads
include("signals.jl")
export AbstractSignal, Signal, NamedSignal
export fetch_t


# block type, scheduling, and control
include("blocks.jl")
export AbstractBlock, BlockCore
export isactive, task_state, task_info
export freq
export setfreq!
export kill!, spawn!, respawn!


# global signal and block registries, linking signals between blocks
include("links.jl")
export overview
export Socket, signal
export link!, unlink!
export links
export _block


# taskdaemon which runs in the background and handles block scheduling/timing
include("daemons.jl")
export taskdaemon


# groups of signals acting as one
include("groups.jl")
export group
export SignalVector, SignalMatrix, SignalArray


# print (echo) signals to the REPL
include("echo.jl")
export echo


include("record.jl")
export CacheBlock
export saveto!
export reset!, relink!


include("logging.jl")
export datalogger
export config_log!, save_log


end # module
