# Supplementary material for: A multifunctional soft robotic shape display with high-speed actuation, sensing, and control
Source: Nat Commun. 2023 Jul 31;14:4516. doi: 10.1038/s41467-023-39842-2 (PMC10390478; doi:10.1038/s41467-023-39842-2)
Supplement: Supplementary file 14 — Supplementary Software 1 [file 41467_2023_39842_MOESM14_ESM.zip › Code/SRTxFirmware/include/README]

This directory is intended for project header files.

A header file is a file containing C declarations and macro definitions
to be shared between several project source files. You request the use of a
header file in your project source file (C, C++, etc) located in `src` folder
by including it, with the C preprocessing directive `#include'.

```src/main.c

#include "header.h"

int main (void)
{
 ...
}
```

Including a header file produces the same results as copying the header file
into each source file that needs it. Such copying would be time-consuming
and error-prone. With a header file, the related declarations appear
in only one place. If they need to be changed, they can be changed in one
place, and programs that include the header file will automatically use the
new version when next recompiled. The header file eliminates the labor of
finding and changing all the copies as well as the risk that a failure to
find one copy will result in inconsistencies within a program.

In C, the usual convention is to give header files names that end with `.h'.
It is most portable to use only letters, digits, dashes, and underscores in
header file names, and at most one dot.

Read more about using header files in official GCC documentation:

* Include Syntax
* Include Operation
* Once-Only Headers
* Computed Includes

https://gcc.gnu.org/onlinedocs/cpp/Header-Files.html
