# Supplementary material for: A multifunctional soft robotic shape display with high-speed actuation, sensing, and control
Source: Nat Commun. 2023 Jul 31;14:4516. doi: 10.1038/s41467-023-39842-2 (PMC10390478; doi:10.1038/s41467-023-39842-2)
Supplement: Supplementary file 14 — Supplementary Software 1 [file 41467_2023_39842_MOESM14_ESM.zip › Code/SRTxFirmware/lib/MicroTimer/MicroTimer.h]

// MicroTimer.h is a copy of SimpleTimer.h
// Showever it uses micros() instead of millis()
// please see: https://github.com/jfturcot/SimpleTimer

/*
 * SimpleTimer.h
 *
 * SimpleTimer - A timer library for Arduino.
 * Author: mromani@ottotecnica.com
 * Copyright (c) 2010 OTTOTECNICA Italy
 *
 * This library is free software; you can redistribute it
 * and/or modify it under the terms of the GNU Lesser
 * General Public License as published by the Free Software
 * Foundation; either version 2.1 of the License, or (at
 * your option) any later version.
 *
 * This library is distributed in the hope that it will
 * be useful, but WITHOUT ANY WARRANTY; without even the
 * implied warranty of MERCHANTABILITY or FITNESS FOR A
 * PARTICULAR PURPOSE.  See the GNU Lesser General Public
 * License for more details.
 *
 * You should have received a copy of the GNU Lesser
 * General Public License along with this library; if not,
 * write to the Free Software Foundation, Inc.,
 * 51 Franklin St, Fifth Floor, Boston, MA 02110-1301 USA
 *
 */


#ifndef MICROTIMER_H
#define MICROTIMER_H

#if defined(ARDUINO) && ARDUINO >= 100
#include <Arduino.h>
#else
#include <WProgram.h>
#endif

typedef void (*timer_callback)(void);

class MicroTimer {

public:
    // maximum number of timers
    const static int MAX_TIMERS = 10;

    // setTimer() constants
    const static int RUN_FOREVER = 0;
    const static int RUN_ONCE = 1;

    // constructor
    MicroTimer();

    // this function must be called inside loop()
    void run();

    // call function f every d microseconds
    int setInterval(long d, timer_callback f);

    // call function f once after d microseconds
    int setTimeout(long d, timer_callback f);

    // call function f every d microseconds for n times
    int setTimer(long d, timer_callback f, int n);

    // destroy the specified timer
    void deleteTimer(int numTimer);

    //update the timer delay
    void updateInterval(int timerId, long d);

    // restart the specified timer
    void restartTimer(int numTimer);

    // returns true if the specified timer is enabled
    boolean isEnabled(int numTimer);

    // enables the specified timer
    void enable(int numTimer);

    // disables the specified timer
    void disable(int numTimer);

    // enables the specified timer if it's currently disabled,
    // and vice-versa
    void toggle(int numTimer);

    // returns the number of used timers
    int getNumTimers();

    // returns the number of available timers
    int getNumAvailableTimers() { return MAX_TIMERS - numTimers; };

private:
    // deferred call constants
    const static int DEFCALL_DONTRUN = 0;       // don't call the callback function
    const static int DEFCALL_RUNONLY = 1;       // call the callback function but don't delete the timer
    const static int DEFCALL_RUNANDDEL = 2;      // call the callback function and delete the timer

    // find the first available slot
    int findFirstFreeSlot();

    // value returned by the micros() function
    // in the previous run() call
    unsigned long prev_micros[MAX_TIMERS];

    // pointers to the callback functions
    timer_callback callbacks[MAX_TIMERS];

    // delay values
    long delays[MAX_TIMERS];

    // number of runs to be executed for each timer
    int maxNumRuns[MAX_TIMERS];

    // number of executed runs for each timer
    int numRuns[MAX_TIMERS];

    // which timers are enabled
    boolean enabled[MAX_TIMERS];

    // deferred function call (sort of) - N.B.: this array is only used in run()
    int toBeCalled[MAX_TIMERS];

    // actual number of timers in use
    int numTimers;
};

#endif
