# Supplementary material for: A multifunctional soft robotic shape display with high-speed actuation, sensing, and control
Source: Nat Commun. 2023 Jul 31;14:4516. doi: 10.1038/s41467-023-39842-2 (PMC10390478; doi:10.1038/s41467-023-39842-2)
Supplement: Supplementary file 14 — Supplementary Software 1 [file 41467_2023_39842_MOESM14_ESM.zip › Code/SRTxFirmware/lib/README]

This directory is intended for project specific (private) libraries.
PlatformIO will compile them to static libraries and link into executable file.

The source code of each library should be placed in a an own separate directory
("lib/your_library_name/[here are source files]").

For example, see a structure of the following two libraries `Foo` and `Bar`:

|--lib
|  |
|  |--Bar
|  |  |--docs
|  |  |--examples
|  |  |--src
|  |     |- Bar.c
|  |     |- Bar.h
|  |  |- library.json (optional, custom build options, etc) https://docs.platformio.org/page/librarymanager/config.html
|  |
|  |--Foo
|  |  |- Foo.c
|  |  |- Foo.h
|  |
|  |- README --> THIS FILE
|
|- platformio.ini
|--src
   |- main.c

and a contents of `src/main.c`:
```
#include <Foo.h>
#include <Bar.h>

int main (void)
{
  ...
}

```

PlatformIO Library Dependency Finder will find automatically dependent
libraries scanning project source files.

More information about PlatformIO Library Dependency Finder
- https://docs.platformio.org/page/librarymanager/ldf.html
