# Supplementary material for: A multifunctional soft robotic shape display with high-speed actuation, sensing, and control
Source: Nat Commun. 2023 Jul 31;14:4516. doi: 10.1038/s41467-023-39842-2 (PMC10390478; doi:10.1038/s41467-023-39842-2)
Supplement: Supplementary file 14 — Supplementary Software 1 [file 41467_2023_39842_MOESM14_ESM.zip › Code/SRTxFirmware/lib/SRTxMCU/chnl_digital_in.cpp]

#include "SRTxMCU.h"

DigitalInChannel::DigitalInChannel(int addr, int pin_d_in) : MCUChannel(), PIN_D_IN(pin_d_in)
{
    pin_state = false; //optional
    core.attach(this, addr);
}


void DigitalInChannel::begin()
{
    pinMode(PIN_D_IN, INPUT_PULLUP);
}


void DigitalInChannel::spin()
{
    pin_state = digitalRead(PIN_D_IN);
}


bool DigitalInChannel::get_data(uint8_t trgt, uint8_t *data)
{
    switch (trgt)
    {
    case TGT_DIN:
        encode_bool(data, pin_state);
        return true;

    default:
        return false;
    }
}


uint8_t DigitalInChannel::data_ctxt(uint8_t trgt)
{
    switch (trgt)
    {
    case TGT_DIN:
        return CTX_BOOL;
    
    default:
        return CTX_NULL;
    }
}
