# Supplementary material for: A multifunctional soft robotic shape display with high-speed actuation, sensing, and control
Source: Nat Commun. 2023 Jul 31;14:4516. doi: 10.1038/s41467-023-39842-2 (PMC10390478; doi:10.1038/s41467-023-39842-2)
Supplement: Supplementary file 14 — Supplementary Software 1 [file 41467_2023_39842_MOESM14_ESM.zip › Code/SRTxFirmware/lib/SRTxMCU/chnl_digital_out.cpp]

#include "SRTxMCU.h"

DigitalOutChannel::DigitalOutChannel(int addr, int pin_d_out) : MCUChannel(), PIN_D_OUT(pin_d_out)
{
    pin_state = false; //optional
    need_update = true;
    core.attach(this, addr);
}


void DigitalOutChannel::begin()
{
    pinMode(PIN_D_OUT, OUTPUT);
}

void DigitalOutChannel::spin()
{
    if (need_update)
    {
        digitalWrite(PIN_D_OUT, pin_state);
        need_update = false;
    }   
}

bool DigitalOutChannel::set_data(uint8_t trgt, uint8_t *data)
{
    switch (trgt)
    {
    case TGT_DOUT:
        pin_state = decode_bool(data);
        need_update = true;
        return true;

    default:
        return false;
    }
}

bool DigitalOutChannel::get_data(uint8_t trgt, uint8_t *data)
{
    switch (trgt)
    {
    case TGT_DOUT:
        encode_bool(data, pin_state);
        return true;

    default:
        return false;
    }
}


uint8_t DigitalOutChannel::data_ctxt(uint8_t trgt)
{
    switch (trgt)
    {
    case TGT_DOUT:
        return CTX_BOOL;
    
    default:
        return CTX_NULL;
    }
}
