# Supplementary material for: A multifunctional soft robotic shape display with high-speed actuation, sensing, and control
Source: Nat Commun. 2023 Jul 31;14:4516. doi: 10.1038/s41467-023-39842-2 (PMC10390478; doi:10.1038/s41467-023-39842-2)
Supplement: Supplementary file 14 — Supplementary Software 1 [file 41467_2023_39842_MOESM14_ESM.zip › Code/SRTxFirmware/lib/SRTxMCU/chnl_driver.cpp]

#include "SRTxMCU.h"

DriverChannel::DriverChannel(int addr, int pin_chg, int pin_drn, int pin_v_mon) : MCUChannel(), PIN_CHG(pin_chg), PIN_DRN(pin_drn), PIN_V_MON(pin_v_mon)
{
    is_ctrl = false; //start with raw pwm mode
    update_pwm = true;
    charge_pwm = 0;
    drain_pwm = 0;
    hasel_ok = true; //assume HASEL is fine at startup
    core.attach(this, addr);
}


void DriverChannel::begin()
{
    pinMode(PIN_CHG, OUTPUT);
    pinMode(PIN_DRN, OUTPUT);
    pinMode(PIN_V_MON, INPUT);
}


void DriverChannel::at_disconnect()
{
    is_ctrl = false;
    update_pwm = true;
    charge_pwm = 0;
    drain_pwm = 0;
}


void DriverChannel::spin()
{
    v_mon = analogRead(PIN_V_MON);

    if (is_ctrl) { run_ctrl(); }

    if (update_pwm) 
    {
        analogWrite(PIN_CHG, charge_pwm);
        analogWrite(PIN_DRN, drain_pwm);
        update_pwm = false;
    }
}


void DriverChannel::run_ctrl()
{
    if (v_ref > 900){ v_ref = 900; } // limit v_ref to 9kV
    error[4] = error[3];
    error[3] = error[2];
    error[2] = error[1];
    error[1] = error[0];
    error[0] = int32_t(v_ref) - int32_t(v_mon); // e[k] == e[k-0] == error[0]

    input[4] = input[3];
    input[3] = input[2];
    input[2] = input[1];
    input[1] = input[0];

    b[0] = 442.398;
    b[1] = 0;
    b[2] = 0;
    b[3] = 0;
    b[4] = 0;

    a[1] = 0.7788;
    a[2] = 0;
    a[3] = 0;
    a[4] = 0;

    float u = b[0]*error[0];

    for (int i = 1; i < 5; i++)
    {
        u += b[i]*error[i];
        u += a[i]*input[i];
    }
    

    int32_t w = int32_t(round(u));

    // Saturate to prevent windup:
    if (w > 65535){ w = 65535; }
    if (w < -65535){ w = -65535; }

    input[0] = w;

    /* -------------------------- set values -------------------------- */

    //Set to charge or drain
    if (w > 0)
    { //CHARGE
        charge_pwm = w;
        drain_pwm =  0;
    }
    else
    { //DRAIN
        drain_pwm = abs(w);
        charge_pwm =  0;
    }

    //drain limit when resting - reduces thermal load
    if (v_ref == 0 && v_mon < 50)
    {
        if (drain_pwm > 10000){ drain_pwm = 10000; }
    }

    //HASEL failure detection
    if (v_mon < 50 && error[2] > 400){ badness++; }

    if (hasel_ok && badness > (uint32_t)((3*USEC_1HZ)/core.cb_delay(core.CB_SPIN))) //allowed 3 seconds of bad frames regardless of frequency
    {
        hasel_ok = false;
        send_status(STS_HASEL_ERR);
        send_data(TGT_HASEL_OK);
    }

    //shutdown channel if HASEL has failed
    if (!hasel_ok)
    {
        charge_pwm = 0;
        drain_pwm = 0;
    }
    
    update_pwm = true; //values will be written later in the spin loop
}


bool DriverChannel::set_data(uint8_t trgt, uint8_t *data)
{
    switch (trgt)
    {
    case TGT_IS_CTRL:
        is_ctrl = decode_bool(data);
        return true;

    case TGT_HASEL_OK:
        hasel_ok = decode_bool(data);
        if (hasel_ok){ badness = 0; } //allow sending true to reset badness
        return true;

    case TGT_CHG_PWM:
        charge_pwm = decode_uint16(data);
        if (is_ctrl){ // update value in julia if control mode changes
            is_ctrl = false;
            send_data(TGT_IS_CTRL);
        }
        update_pwm = true;
        return true;

    case TGT_DRN_PWM:
        drain_pwm = decode_uint16(data);
        if (is_ctrl){ // update value in julia if control mode changes
            is_ctrl = false;
            send_data(TGT_IS_CTRL);
        }
        update_pwm = true;
        return true;

    case TGT_V_REF:
        v_ref = decode_uint16(data);
        if (!is_ctrl){ // update value in julia if control mode changes
            is_ctrl = true;
            send_data(TGT_IS_CTRL);
        }
        return true;

    case TGT_V_MON:
        return false; // the user can't set this

    default:
        return false;
    }
}


bool DriverChannel::get_data(uint8_t trgt, uint8_t *data)
{
    switch (trgt)
    {
    case TGT_IS_CTRL:
        encode_bool(data, is_ctrl);
        return true;

    case TGT_HASEL_OK:
        encode_bool(data, hasel_ok);
        return true;

    case TGT_CHG_PWM:
        encode_uint16(data, charge_pwm);
        return true;

    case TGT_DRN_PWM:
        encode_uint16(data, drain_pwm);
        return true;

    case TGT_V_REF:
        encode_uint16(data, v_ref);
        return true;

    case TGT_V_MON:
        encode_uint16(data, v_mon);
        return true;

    default:
        return false;
    }
}


uint8_t DriverChannel::data_ctxt(uint8_t trgt)
{
    
    switch (trgt)
    {
    case TGT_IS_CTRL:
    case TGT_HASEL_OK:
        return CTX_BOOL;

    case TGT_CHG_PWM:
    case TGT_DRN_PWM:
    case TGT_V_REF:
    case TGT_V_MON:
        return CTX_UINT16;

    default:
        return CTX_NULL;
    }
}
