# Supplementary material for: A multifunctional soft robotic shape display with high-speed actuation, sensing, and control
Source: Nat Commun. 2023 Jul 31;14:4516. doi: 10.1038/s41467-023-39842-2 (PMC10390478; doi:10.1038/s41467-023-39842-2)
Supplement: Supplementary file 14 — Supplementary Software 1 [file 41467_2023_39842_MOESM14_ESM.zip › Code/SRTxFirmware/lib/SRTxMCU/codec.cpp]

#include "SRTxMCU.h"

int data_size(uint8_t ctxt){
    switch (ctxt)
    {
    case CTX_BOOL:
    case CTX_UINT8:
    case CTX_INT8:
        return 1;

    case CTX_UINT16:
    case CTX_INT16:
    return 2;

    case CTX_UINT32:
    case CTX_INT32:
    return 4;

    case CTX_VNUM:
    return 3;
    
    default:
        return 0;
    }
}


bool decode_bool(uint8_t *data)
{
    return (bool)data[0];
}

void encode_bool(uint8_t *data, bool value)
{
    data[0] = (uint8_t)value;
}


uint8_t decode_uint8(uint8_t *data)
{
    return data[0];
}

void encode_uint8(uint8_t *data, uint8_t value)
{
    data[0] = value;
}


uint16_t decode_uint16(uint8_t *data)
{
    uint16_t value = data[0] | (data[1] << 8);
    return value;
}

void encode_uint16(uint8_t *data, uint16_t value)
{
    data[0] = (uint8_t)(value & 0xff);
    data[1] = (uint8_t)(value >> 8);
}


uint32_t decode_uint32(uint8_t *data)
{
    uint32_t value = data[0] | (data[1] << 8) | (data[2] << 16) | (data[3] << 24);
    return value;
}

void encode_uint32(uint8_t *data, uint32_t value)
{
    data[0] = (uint8_t)(value & 0xff);
    data[1] = (uint8_t)(value >> 8);
    data[2] = (uint8_t)(value >> 16);
    data[3] = (uint8_t)(value >> 24);
}


int8_t decode_int8(uint8_t *data)
{
    return data[0];
}

void encode_int8(uint8_t *data, int8_t value)
{
    data[0] = value;
}


int16_t decode_int16(uint8_t *data)
{
    int16_t value = data[0] | (data[1] << 8);
    return value;
}

void encode_int16(uint8_t *data, int16_t value)
{
    data[0] = (uint8_t)(value & 0xff);
    data[1] = (uint8_t)(value >> 8);
}


int32_t decode_int32(uint8_t *data)
{
    int32_t value = data[0] | (data[1] << 8) | (data[2] << 16) | (data[3] << 24);
    return value;
}

void encode_int32(uint8_t *data, int32_t value)
{
    data[0] = (uint8_t)(value & 0xff);
    data[1] = (uint8_t)(value >> 8);
    data[2] = (uint8_t)(value >> 16);
    data[3] = (uint8_t)(value >> 24);
}


void encode_version(uint8_t *data)
{
    data[0] = (uint8_t)(PROTOCOL_VERSION[0]);
    data[1] = (uint8_t)(PROTOCOL_VERSION[1]);
    data[2] = (uint8_t)(PROTOCOL_VERSION[2]);
}
