# Supplementary material for: A multifunctional soft robotic shape display with high-speed actuation, sensing, and control
Source: Nat Commun. 2023 Jul 31;14:4516. doi: 10.1038/s41467-023-39842-2 (PMC10390478; doi:10.1038/s41467-023-39842-2)
Supplement: Supplementary file 14 — Supplementary Software 1 [file 41467_2023_39842_MOESM14_ESM.zip › Code/SRTxFirmware/lib/SRTxMCU/MCUChannel.cpp]

#include "SRTxMCU.h"

//------------------------- constructors & setup -------------------------//

MCUChannel::MCUChannel()
{
    for (int trgt = 0; trgt < TRGT_MAX; trgt++)
    {
        sync_active[trgt] = false;
    }
}


//------------------------- under the hood -------------------------//


void MCUChannel::send_config()
{
    prep_buffer(PKT_MINSIZE);

    OutBuffer.push(PKT_START);
    OutBuffer.push(CTX_CONFIG);
    OutBuffer.push(this->addr);
    OutBuffer.push(get_config());
}


void MCUChannel::send_status(uint8_t sts)
{
    prep_buffer(PKT_MINSIZE);

    OutBuffer.push(PKT_START);
    OutBuffer.push(CTX_STATUS);
    OutBuffer.push(this->addr);
    OutBuffer.push(sts);
}


bool MCUChannel::send_data(uint8_t trgt)
{
    uint8_t ctxt = data_ctxt(trgt);
    uint8_t pkt_size = PKT_MINSIZE + data_size(ctxt);
    uint8_t pkt_data[data_size(ctxt)];
    uint8_t *dataptr = pkt_data;

    //attempt data encoding, send packet if successful
    if (get_data(trgt, dataptr))
    {
        prep_buffer(pkt_size);

        OutBuffer.push(PKT_START);
        OutBuffer.push(ctxt);
        OutBuffer.push(this->addr);
        OutBuffer.push(trgt);

        for (int ix = 0; ix < data_size(ctxt); ix++)
        {
            OutBuffer.push(pkt_data[ix]);
        }
        
        return true;
    }
    else { return false; }
}
