# Supplementary material for: A multifunctional soft robotic shape display with high-speed actuation, sensing, and control
Source: Nat Commun. 2023 Jul 31;14:4516. doi: 10.1038/s41467-023-39842-2 (PMC10390478; doi:10.1038/s41467-023-39842-2)
Supplement: Supplementary file 14 — Supplementary Software 1 [file 41467_2023_39842_MOESM14_ESM.zip › Code/SRTxFirmware/lib/SRTxMCU/MCUCore.cpp]

#include "SRTxMCU.h"

// initialize static members -> values will be set later
MCUCore::cb MCUCore::callbacks[N_CALLBACKS];
// PacketBuffer MCUCore::buffer;
MCUChannel * MCUCore::channels[ADDR_MAX];
bool MCUCore::channel_defined[ADDR_MAX];


uint32_t default_blink_usec = USEC_10HZ; // toggle LED every 0.1 sec (5 Hz blink)
uint32_t default_spin_usec = USEC_1000HZ; 
uint32_t default_stdby_usec = 300000; // step LED thru custom pattern every 0.5 sec
uint32_t default_sync_usec = USEC_1000HZ; // 1kHz - the sample rate (with respect to sampling MCU -> julia)

//------------------------- constructors & setup -------------------------//

MCUCore::MCUCore()
{
    sys_led.disable();
    schedule_cb(CB_BLINK, USEC_10HZ, &sys_led.toggle); // a 10Hz blink - primarily useful for testing
    schedule_cb(CB_SPIN, USEC_1000HZ, &MCUCore::spin_channels); // 1 kHz - the control loop frequency (and the hardware->MCU sample rate)
    schedule_cb(CB_STDBY, 3*USEC_10HZ, &sys_led.standby); // step thru custom standby blink at 3.3Hz
    schedule_cb(CB_SYNC, USEC_1000HZ, &MCUCore::sync_channels); // 1 kHz - sample rate (MCU->julia)

    for (int addr = 0; addr < ADDR_MAX; addr++)
    {
        channel_defined[addr] = false;
    }
}


void MCUCore::begin()
{
    analogWriteResolution(16);
    analogReadResolution(10); //currently
    enable_cb(CB_SPIN); //'technically' unecessary, cb enabled by default
    enable_cb(CB_STDBY); //'technically' unecessary, cb enabled by default
    disable_cb(CB_SYNC);
    disable_cb(CB_BLINK);
    sys_clock.reset();
    spi_begin(); //will only begin the spi channel defined, or none

    for (int addr = 0; addr < ADDR_MAX; addr++)
    {
        if (is_defined(addr)) {channels[addr]->begin();} 
    }

    while (!Serial && millis() < 5000) {
    // wait up to 5 seconds for Serial Monitor
    }
    Serial.println(F("starting up..."));
}


void MCUCore::spin()
{
    // get current time & check if enough has passed to run each callback
    uint32_t current_micros = micros();

    for (int ix = 0; ix < N_CALLBACKS; ix++){
        if (current_micros - callbacks[ix].prev_micros >= callbacks[ix].delay_micros){
            // update time
            // see http://arduino.cc/forum/index.php/topic,124048.msg932592.html#msg932592
            callbacks[ix].prev_micros = current_micros;

            // call the pointer to the callback fxn if it's enabled
            if (callbacks[ix].enabled){ (*(callbacks[ix].fxn))(); }
        }
    }


    // send outputs
    usb_send();
    // read inputs
    usb_recv();
    

    // parse received packets
    while (true == packet_available())
    {
        SRTxPacket pkt = read_packet();
        
        //packets are handled by their destination channel
        if (is_defined(pkt.addr)) { route_packet(pkt); }
        //TODO: //FUTURE: send addr not defined error
    }
}


void MCUCore::connect(){
    core.disable_cb(core.CB_STDBY);
    core.enable_cb(core.CB_SYNC);
    sys_led.enable(); // gets overwritten during standby blink
    for (int ix = 0; ix < ADDR_MAX; ix++){
        if (core.is_defined(ix)) { core.channels[ix]->at_connect(); }
    }
    #ifdef DEBUG_MODE
    Serial.println(F("device connected"));
    #endif
}


void MCUCore::disconnect(){
    core.enable_cb(core.CB_STDBY);
    core.disable_cb(core.CB_SYNC);
    sys_led.enable();
    for (int ix = 0; ix < ADDR_MAX; ix++){
        if (core.is_defined(ix)) { core.channels[ix]->at_disconnect(); }
    }
    core.sync_reset();

    #ifdef DEBUG_MODE
    Serial.println(F("device connected"));
    #endif
}


void MCUCore::sync_reset(){
    for (int addr = 0; addr < ADDR_MAX; addr++){
        if (is_defined(addr)){
            for (int trgt = 0; trgt < TRGT_MAX; trgt++){
                channels[addr]->toggle_sync(trgt, false);
            }
        }
    }
}


//------------------------- channels -------------------------//

void MCUCore::attach(MCUChannel *chptr, int addr)
{
    chptr->set_addr(addr);
    channels[addr] = chptr;
    channel_defined[addr] = true;
}


uint8_t MCUCore::count_channels()
{
    uint8_t n_channels = 0;

    for (int addr = 0; addr < ADDR_MAX; addr++)
    {
        if (is_defined(addr)) {n_channels++;}
    }
    return n_channels;
}


bool MCUCore::is_defined(int addr)
{
    if (addr < ADDR_MAX)
    {
        return channel_defined[addr];
    }
    return false;
}


void MCUCore::route_packet(SRTxPacket pkt)
{
    switch (pkt.ctxt)
    {
        case CTX_RUN:
            //run the designated command, send error if cmd not defined
            if(!channels[pkt.addr]->run_cmd(pkt.trgt)) {channels[pkt.addr]->send_status(STS_CMD_ERR);}
            break;

        case CTX_ASK:
            // encode and send the requested data, send error if encoding fxn not defined
            if(!channels[pkt.addr]->send_data(pkt.trgt)) {channels[pkt.addr]->send_status(STS_ENC_ERR);}
            break;

        case CTX_SYNC:
            channels[pkt.addr]->toggle_sync(pkt.trgt, true);
            break;

        case CTX_UNSYNC:
            channels[pkt.addr]->toggle_sync(pkt.trgt, false);
            break;
        
        //CTX_DATA types -> set data
        case CTX_BOOL:
        case CTX_UINT8:
        case CTX_INT8:
        case CTX_UINT16:
        case CTX_INT16:
        case CTX_UINT32:
        case CTX_INT32:
        case CTX_VNUM:
            // decode and store the new data, send error if decoding fxn not defined
            if(!channels[pkt.addr]->set_data(pkt.trgt, pkt.data)) {channels[pkt.addr]->send_status(STS_DEC_ERR);}
            break;

        default:
            channels[pkt.addr]->send_status(STS_CTX_ERR); //context not recognized
            break;
    }
}

void MCUCore::spin_channels()
{
    for (int addr = 0; addr < ADDR_MAX; addr++)
    {
        if (is_defined(addr)) { channels[addr]->spin(); }
    }
}

void MCUCore::sync_channels()
{
    //always send timestamp & send it first
    // send_time();

    int n_streams = 0; //counter to determine if we're streaming anything
    for (int addr = 0; addr < ADDR_MAX; addr++){
        if (is_defined(addr)){
            for (int trgt = 0; trgt < TRGT_MAX; trgt++){
                if (true == channels[addr]->is_sync(trgt)){
                    // attempt to encode and send the requested data
                    if(channels[addr]->send_data(trgt)){ n_streams++; }
                    else
                    {    
                        //send error once, and stop streaming
                        channels[addr]->send_status(STS_SYNC_ERR);
                        channels[addr]->toggle_sync(trgt, false);
                    }
                }
            }
        }
    }
}


//------------------------- callbacks -------------------------//
void MCUCore::schedule_cb(int id, uint32_t d, void (*fxn)())
{
    callbacks[id].prev_micros = micros();
    callbacks[id].delay_micros = d;
    callbacks[id].enabled = true;
    callbacks[id].fxn = fxn;
}

bool MCUCore::cb_enabled(int id)
{
    return callbacks[id].enabled;
}

void MCUCore::enable_cb(int id)
{
    callbacks[id].enabled = true;
}

void MCUCore::disable_cb(int id)
{
    callbacks[id].enabled = false;
}

void MCUCore::update_cb(int id, uint32_t d)
{
    callbacks[id].delay_micros = d;
}

uint32_t MCUCore::cb_delay(int id)
{
    return callbacks[id].delay_micros;
}
