# Supplementary material for: A multifunctional soft robotic shape display with high-speed actuation, sensing, and control
Source: Nat Commun. 2023 Jul 31;14:4516. doi: 10.1038/s41467-023-39842-2 (PMC10390478; doi:10.1038/s41467-023-39842-2)
Supplement: Supplementary file 14 — Supplementary Software 1 [file 41467_2023_39842_MOESM14_ESM.zip › Code/SRTxFirmware/lib/SRTxMCU/SRTxMCU.h]

#ifndef SRTX_H
#define SRTX_H

#include <Arduino.h>
#include <SPI.h>
#include <Wire.h>

#ifdef HW_TESTING
#include <Adafruit_GFX.h>
#include <Adafruit_SH110X.h>
#endif //HW_TESTING

#include "CircularBuffer.h"
#include "protocol.h"


#define N_CALLBACKS 4


const uint32_t USEC_1HZ = 1000000;
const uint32_t USEC_10HZ = 100000;
const uint32_t USEC_100HZ = 10000;
const uint32_t USEC_1000HZ = 1000;


struct SRTxPacket
{
    uint8_t ctxt;
    uint8_t addr;
    uint8_t trgt;
    uint8_t data[PKT_MAXSIZE-PKT_MINSIZE];
};


/*----------------------------------- codec -----------------------------------*/

int data_size(uint8_t ctxt);

// functions to encode/decode data for packets //(see codec.cpp)
bool decode_bool(uint8_t *data);
void encode_bool(uint8_t *data, bool value);
// const uint8_t SIZE_BOOL = 1;

uint8_t decode_uint8(uint8_t *data);
void encode_uint8(uint8_t *data, uint8_t value);
// const uint8_t SIZE_UINT8 = 1;

uint16_t decode_uint16(uint8_t *data);
void encode_uint16(uint8_t *data, uint16_t value);
// const uint8_t SIZE_UINT16 = 2;

uint32_t decode_uint32(uint8_t *data);
void encode_uint32(uint8_t *data, uint32_t value);
// const uint8_t SIZE_UINT32 = 4;

int8_t decode_int8(uint8_t *data);
void encode_int8(uint8_t *data, int8_t value);
// const uint8_t SIZE_INT8 = 1;

int16_t decode_int16(uint8_t *data);
void encode_int16(uint8_t *data, int16_t value);
// const uint8_t SIZE_INT16 = 2;

int32_t decode_int32(uint8_t *data);
void encode_int32(uint8_t *data, int32_t value);
// const uint8_t SIZE_INT32 = 4;

//this ones a little bit special, as there version number is fixed
void encode_version(uint8_t *data);
// const uint8_t SIZE_VERSION = 3;


/*----------------------------------- usb io -----------------------------------*/
// input/output buffers - see usb_io.cpp
extern CircularBuffer<uint8_t> InBuffer;
extern CircularBuffer<uint8_t> OutBuffer;

// prevent packet splitting by filling buffer with zeros to usb packet boundary if packet wont fit
void prep_buffer(uint8_t pkt_size); //TODO: rename pad_out_buffer or prep_out_buffer

//NOTE: this value must match the size of RAWHID_TX_SIZE and RAWHID_RX_SIZE in usb_desc.h
// const uint8_t USB_PKT_SIZE = 64;

//send one packet from the output buffer via RawHID
void usb_send();

//read one packet from RawHID to the input buffer
void usb_recv();

// disconnect after this many failed sends/receives
const uint8_t DC_USB_FAILED = 4;

bool packet_available();
SRTxPacket read_packet();


/*----------------------------------- other -----------------------------------*/

#include "System.h" //led and clock
// #include "PacketBuffer.h"
#include "MCUChannel.h"
#include "MCUCore.h"

// THE core - call it's public member fxns globally
extern MCUCore core;


#include "Channels.h"


#endif
