# Supplementary material for: A multifunctional soft robotic shape display with high-speed actuation, sensing, and control
Source: Nat Commun. 2023 Jul 31;14:4516. doi: 10.1038/s41467-023-39842-2 (PMC10390478; doi:10.1038/s41467-023-39842-2)
Supplement: Supplementary file 14 — Supplementary Software 1 [file 41467_2023_39842_MOESM14_ESM.zip › Code/SRTxFirmware/lib/SRTxMCU/System.cpp]

#include "System.h"

SystemLED sys_led;
bool SystemLED::led_state;

SystemClock sys_clock;
uint32_t SystemClock::clock_offset;


#if USE_SPI_BUS == -1
#warning SPI disabled, which is OK if you wanted that
void spi_begin() {}
void spi_endTransaction() {}
void spi_beginTransaction() {}
uint8_t spi_transfer(uint8_t data) { return 0; }
#endif

#if USE_SPI_BUS == 0
void spi_begin() { SPI.begin(); }
void spi_endTransaction() { SPI.endTransaction(); }
void spi_beginTransaction() { SPI.beginTransaction(SPISettings(SPI_SPEED, MSBFIRST, SPI_MODE0)); }
uint8_t spi_transfer(uint8_t data) { return SPI.transfer(data); }
#endif

#if USE_SPI_BUS == 1
void spi_begin() { SPI1.begin(); }
void spi_endTransaction() { SPI1.endTransaction(); }
void spi_beginTransaction() { SPI1.beginTransaction(SPISettings(SPI_SPEED, MSBFIRST, SPI_MODE0)); }
uint8_t spi_transfer(uint8_t data) { return SPI1.transfer(data); }
#endif


//------------------------- led -------------------------//

SystemLED::SystemLED()
{
    pinMode(PIN_LED, OUTPUT);
}

bool SystemLED::get()
{
    return led_state;
}

void SystemLED::toggle()
{
    led_state = !led_state;
    digitalWrite(PIN_LED, led_state);
}

void SystemLED::enable()
{
    led_state = HIGH;
    digitalWrite(PIN_LED, led_state);
}

void SystemLED::disable()
{
    led_state = LOW;
    digitalWrite(PIN_LED, led_state);
}

void SystemLED::standby()
{
    static const bool blink[6] = {HIGH, LOW, HIGH, LOW, LOW, LOW};
    static int ix = 0;

    led_state = blink[ix];
    digitalWrite(PIN_LED, led_state);
    ix++;
    if (ix >= 6) {ix = 0;}
}


//------------------------- clock -------------------------//

void SystemClock::reset() 
{
    clock_offset = micros();
}

uint32_t SystemClock::get()
{
    return micros() - clock_offset;
}
