# Supplementary material for: A multifunctional soft robotic shape display with high-speed actuation, sensing, and control
Source: Nat Commun. 2023 Jul 31;14:4516. doi: 10.1038/s41467-023-39842-2 (PMC10390478; doi:10.1038/s41467-023-39842-2)
Supplement: Supplementary file 14 — Supplementary Software 1 [file 41467_2023_39842_MOESM14_ESM.zip › Code/SRTxFirmware/lib/SRTxMCU/usb_io.cpp]

#include "SRTxMCU.h"
#include <Arduino.h>

CircularBuffer<uint8_t> InBuffer(4096); // ~64ms of data @1kHz
CircularBuffer<uint8_t> OutBuffer(4096); // ~64ms of data @1kHz
/*
    usb_ size   n_packets held in 4096 bytes
    64          64
    128         32
    256         16
*/

byte usb_buffer[USB_PKT_SIZE];
int nbytes; //number of bytes sent or received
uint8_t n_usb_failed; // number of times RawHID send/receive has failed


void prep_buffer(uint8_t pkt_size)
{
    // remove one usb packet worth of bytes from output buffer if at risk of overflow
    if (OutBuffer.capacity() - OutBuffer.size() <= USB_PKT_SIZE)
    {
        for (int ix = 0; ix < USB_PKT_SIZE; ix++){ OutBuffer.del(); }
    }

    int bytes_available = USB_PKT_SIZE - (OutBuffer.size() % USB_PKT_SIZE);

    if (pkt_size > bytes_available)
    {
        while (bytes_available > 0)
        {
            OutBuffer.push(0x00);
            bytes_available--;
        }
    }
}


// fill usb_buffer with zeros
void clear_usb_buffer()
{
    for (int ix = 0; ix < USB_PKT_SIZE; ix++){
        usb_buffer[ix] = 0;
    }
}


void usb_send()
{
    clear_usb_buffer();

    // only send packet if there's a packet in the output buffer
    if (OutBuffer.size() >= PKT_MINSIZE)
    {
        //pad output buffer with zeros if undersized
        while (OutBuffer.size() < USB_PKT_SIZE)
        {
            OutBuffer.push(0x00);
        }

        //transfer bytes from output buffer
        for (int ix = 0; ix < USB_PKT_SIZE; ix++)
        {
            usb_buffer[ix] = OutBuffer.pop();
        }

        nbytes = RawHID.send(usb_buffer, 0); // 0 timeout = do not wait

        if (nbytes > 0)
        {
            #ifdef DEBUG_MODE
            Serial.print(F("packet sent ("));
            Serial.print(nbytes);
            Serial.println(F(" bytes)"));
            #endif
        }
        else if (nbytes < 0)
        {
            n_usb_failed++;

            #ifdef DEBUG_MODE
            Serial.println(F("packet sending failed"));
            #endif
        }

        if (n_usb_failed >= DC_USB_FAILED)
        {
            n_usb_failed = 0;
            core.disconnect();

            #ifdef DEBUG_MODE
            Serial.println(F("connection lost? disconnecting mcu"));
            #endif
        }
    }
}


void usb_recv()
{
    clear_usb_buffer();

    nbytes = RawHID.recv(usb_buffer, 0); // 0 timeout = do not wait

    if (nbytes > 0)
    {
        //copy bytes to input buffer
        for (int ix = 0; ix < USB_PKT_SIZE; ix++){
            InBuffer.push(usb_buffer[ix]);
        }

        #ifdef DEBUG_MODE
        Serial.print(F("packet received ("));
        Serial.print(nbytes);
        Serial.println(F(" bytes)"));
        #endif
    }
    else if (nbytes < 0)
    {
        n_usb_failed++;

        #ifdef DEBUG_MODE
        Serial.println(F("packet sending failed"));
        #endif
    }

    if (n_usb_failed >= DC_USB_FAILED)
    {
        n_usb_failed = 0;
        core.disconnect();

        #ifdef DEBUG_MODE
        Serial.println(F("connection lost? disconnecting mcu"));
        #endif
    }
}


//not used
void delete_packet(uint8_t packet_size)
{
    for (int ix = 0; ix < packet_size; ix++)
    {
        InBuffer.del();
    }
}


bool find_packet_start()
{
    while (InBuffer.size() >= PKT_MINSIZE)
    {
        uint8_t next_byte = InBuffer.peek();
        if (PKT_START == next_byte){ return true; }
        else { InBuffer.del(); }//deletes byte if it is not PKT_START
    }

    return false;
}


SRTxPacket read_packet()
{
    SRTxPacket packet;
    InBuffer.pop(); // delete start byte
    packet.ctxt = InBuffer.pop();
    packet.addr = InBuffer.pop();
    packet.trgt = InBuffer.pop();

    int datasize = data_size(packet.ctxt);
    //copy the data bytes (if any exist)
    for (int ix = 0; ix < datasize; ix++){ packet.data[ix] = InBuffer.pop(); }

    // InBuffer.pop(); // delete end byte

    return packet;
}


bool packet_available()
{
    while (InBuffer.size() >= PKT_MINSIZE)
    {
        if (find_packet_start())
        {
            // at this point, we can assume we are at the start of a (not necessarily complete or valid) packet
            // so -> check to see if buffer contains enough data to form a full packet
            // since size is variable, we pull this from the packet itself
            uint8_t ctxt = InBuffer.peek(1); //second byte, hence offset = 1
            uint8_t packet_size = PKT_MINSIZE + data_size(ctxt);
    
            if (InBuffer.size() > packet_size)
            {
                //is the packet valid? because packets loop,
                //byte after packet must be 0x3a, 0x00, or not exist
                uint8_t next_byte = InBuffer.peek(packet_size);
                if (PKT_START == next_byte || 0x00 == next_byte)
                {
                    return true; // we found a valid packet! nice.
                }
                else
                {
                    //we found an invalid packet, remove one byte and go back to while loop
                    InBuffer.del();
                }
            }
            else if (InBuffer.size() == packet_size)
            {
                return true; //the buffer ends exactly on a packet
            }
            else
            {
                return false; //the buffer contains a partial packet, but not enough data to read it
            }
        }
    }

    return false; //the buffer does not contain enough data to hold a full packet
}
