# Supplementary material for: A multifunctional soft robotic shape display with high-speed actuation, sensing, and control
Source: Nat Commun. 2023 Jul 31;14:4516. doi: 10.1038/s41467-023-39842-2 (PMC10390478; doi:10.1038/s41467-023-39842-2)
Supplement: Supplementary file 14 — Supplementary Software 1 [file 41467_2023_39842_MOESM14_ESM.zip › Code/SRTxFirmware/README.md]

# stissue_firmware

### on linux
install the correct udev.rules for the Teensy [see here](https://www.pjrc.com/teensy/49-teensy.rules)

### everywhere
To install, you will need VSCode + the platformIO extension, or a lot of patience, time, and creativity.

Hopefully, I've set up the dependencies such that this will happen automatically. However, if you have problems building, after installing platformIO:
* under PIO/Platforms, make sure Teensy is installed
* under PIO/Libraries, make sure U8g2 (by oliver) is installed

### changes to core teensy libraries
usb_rawhid.c ln 139, change SEREMU_TX_SIZE to RAWHID_TX_SIZE
usb_desc.h near ln 586, change:
    RAWHID_TX_SIZE to 255
    RAWHID_RX_SIZE to 255
    RAWHID_TX_INTERVAL 3
    RAWHID_RX_INTERVAL 3
    SEREMU_TX_INTERVAL 11
    SEREMU_RX_INTERVAL 11
