# Supplementary material for: A multifunctional soft robotic shape display with high-speed actuation, sensing, and control
Source: Nat Commun. 2023 Jul 31;14:4516. doi: 10.1038/s41467-023-39842-2 (PMC10390478; doi:10.1038/s41467-023-39842-2)
Supplement: Supplementary file 14 — Supplementary Software 1 [file 41467_2023_39842_MOESM14_ESM.zip › Code/SRTxFirmware/src/main.cpp]

//---------------------- package & core ----------------------//
#include "SRTxMCU.h"

MCUCore core; // THE core - call it's public member fxns globally
CoreChannel core_chnl(0); //must always be zero


//---------------------- hardware configuration definitions ----------------------//
/*
    - create a new configuration for each distinct hardware setup
    - configure channels to match hardware pins
    - start numbering addr (first argument) from 1
    - create an entry in platformio.ini to compile your configuration
    - to use SPI1, define USE_SPI_BUS 1
    - to use SPI0, define USE_SPI_BUS 0, and SYSTEM_LED
*/


#ifdef HW_DCU_1_2
    DriverChannel chnl_1(1, 0, 1, 21);
    DriverChannel chnl_2(2, 23, 22, 20);
    DriverChannel chnl_3(3, 4, 5, 19);
    DriverChannel chnl_4(4, 2, 3, 18);
    DriverChannel chnl_5(5, 25, 24, 17);
    DriverChannel chnl_6(6, 6, 7, 16);
    DriverChannel chnl_7(7, 29, 28, 15);
    DriverChannel chnl_8(8, 33, 10, 14);
    DriverChannel chnl_9(9, 8, 9, 27);
    DriverChannel chnl_10(10, 11, 12, 26);
    UltravoltChannel chnl_11(11, 30);
#endif

#ifdef HW_SCU_1_2
    // #define USE_SPI_BUS 1
    SensorChannel chnl_1(1, 23, 0);
    SensorChannel chnl_2(2, 22, 2);
    SensorChannel chnl_3(3, 21, 3);
    SensorChannel chnl_4(4, 20, 4);
    SensorChannel chnl_5(5, 19, 5);
    SensorChannel chnl_6(6, 18, 6);
    SensorChannel chnl_7(7, 17, 7);
    SensorChannel chnl_8(8, 16, 8);
    SensorChannel chnl_9(9, 25, 10);
    SensorChannel chnl_10(10, 11, 12);
#endif

#ifdef HW_TESTING
    TestingChannel      chnl_1(1, 19, 18); //SCK=19, SDA=18
    DigitalInChannel    chnl_2(2, 17);
    DigitalOutChannel   chnl_3(3, 20);
    SensorChannel       chnl_4(4, 5, 6);
    AnalogInChannel     chnl_5(5, 22);
#endif


//---------------------- aaand that's it ----------------------//

void setup() { core.begin(); }

void loop() { core.spin(); }
