# Supplementary material for: A multifunctional soft robotic shape display with high-speed actuation, sensing, and control
Source: Nat Commun. 2023 Jul 31;14:4516. doi: 10.1038/s41467-023-39842-2 (PMC10390478; doi:10.1038/s41467-023-39842-2)
Supplement: Supplementary file 14 — Supplementary Software 1 [file 41467_2023_39842_MOESM14_ESM.zip › Code/SRTxMCU/docs/Project.toml]

[deps]
Documenter = "e30172f5-a6a5-5a46-863b-614d45cd2de4"
Hammers = "0b69af6d-769d-49a6-927c-639f64e15ef5"

[compat]
Documenter = "0.25"
