# Supplementary material for: A multifunctional soft robotic shape display with high-speed actuation, sensing, and control
Source: Nat Commun. 2023 Jul 31;14:4516. doi: 10.1038/s41467-023-39842-2 (PMC10390478; doi:10.1038/s41467-023-39842-2)
Supplement: Supplementary file 14 — Supplementary Software 1 [file 41467_2023_39842_MOESM14_ESM.zip › Code/SRTxMCU/docs/src/index.md]

# SRTxMCU

This package extends [SRTxBase](https://srtxdojo.github.io/SRTxBase/dev/) to provide high-speed communication with microcontrollers running the [appropriate firmware](https://github.com/SRTxDojo/srtx_firmware), and allows us to flexibly interface with a variety of robot hardware.

!!! danger "If you hear high voltage noises"
    Forget the code.
    Press the hardware kill switch immediately.


## Useful Links

* [Setup and Installation](https://srtxdojo.github.io/SRTxDocs/dev/setup/)

* [Contributing](https://srtxdojo.github.io/SRTxDocs/dev/contributing/)
