# Supplementary material for: A multifunctional soft robotic shape display with high-speed actuation, sensing, and control
Source: Nat Commun. 2023 Jul 31;14:4516. doi: 10.1038/s41467-023-39842-2 (PMC10390478; doi:10.1038/s41467-023-39842-2)
Supplement: Supplementary file 14 — Supplementary Software 1 [file 41467_2023_39842_MOESM14_ESM.zip › Code/SRTxMCU/docs/src/usage.md]

# Usage

```julia
## import packages & define a sine wave generator
using SRTxBase, SRTxMCU

mutable struct SineWave <: AbstractBlock
    t_start::UInt64
    core::BlockCore
    v::Socket

    SineWave(name, freq) = _block(new(time_ns()), name, freq)
end

SRTxBase.on_start(b::SineWave) = setproperty!(b, :t_start, time_ns())

function SRTxBase.on_spin(b::SineWave)
    kt = 10
    xs = LinRange(-10, 10, 10)
    put!(b.v, [800*(sin(kt*t+x) + 1) for x in xs])
end

SRTxBase.on_exit(b::SineWave) = put!(v, zeros(1,10))

## setup
mcu = MCU(1234567) # connect to and configure the device

# group individual signals into SignalArrays
v_mon = group([ch.v_mon for ch in mcu[1:10]])
v_ref = group([ch.v_ref for ch in mcu[1:10]])

# set up a logger to record these groups of signals
logger = CacheBlock(:logger, kHz(1),
    "v_ref"=>v_ref,
    "v_mon"=>v_mon)

# initiallize a controller for v_ref
b1 = ...
link!(v_ref, b1.ref)

## run
GC.enable(false) # helps reduce runtime jitter
enable_hv!(mcu[11])
spawn!(logger, b1)
sleep(10) # or however long you'd like
kill!(b1, logger)
disable_hv!(mcu[11])
GC.enable(true) # important

## save data
saveto!("path/filename.jld2", logger)
```
