# Supplementary material for: A multifunctional soft robotic shape display with high-speed actuation, sensing, and control
Source: Nat Commun. 2023 Jul 31;14:4516. doi: 10.1038/s41467-023-39842-2 (PMC10390478; doi:10.1038/s41467-023-39842-2)
Supplement: Supplementary file 14 — Supplementary Software 1 [file 41467_2023_39842_MOESM14_ESM.zip › Code/SRTxMCU/Project.toml]

name = "SRTxMCU"
uuid = "03ed77c0-5867-483c-b36c-814b40ddf851"
authors = ["mantas <mantas@case.edu>"]
version = "0.9.1"

[deps]
Crayons = "a8cc5b0e-0ffa-5ad4-8c14-923d3ee1735f"
DataStructures = "864edb3b-99cc-5e75-8d2d-829cb0a9cfe8"
HidApi = "39e74766-396e-420b-955c-dcb1d9319e05"
Match = "7eb4fadd-790c-5f42-8a69-bfa0b872bfbf"
OffsetArrays = "6fe1bfb0-de20-5000-8ca7-80f57d26f881"
PkgVersion = "eebad327-c553-4316-9ea0-9fa01ccd7688"
SRTxBase = "b24ad41d-735f-4274-b234-55fd6fe3d3a4"

[compat]
HidApi = "1.0.0"
SRTxBase = "0.6.0"
julia = "1.3"

[extras]
SafeTestsets = "1bc83da4-3b8d-516f-aca4-4fe02f6d838f"
Test = "8dfed614-e22c-5e08-85e1-65c5234f0b40"

[targets]
test = ["Test", "SafeTestsets"]
