# Supplementary material for: A multifunctional soft robotic shape display with high-speed actuation, sensing, and control
Source: Nat Commun. 2023 Jul 31;14:4516. doi: 10.1038/s41467-023-39842-2 (PMC10390478; doi:10.1038/s41467-023-39842-2)
Supplement: Supplementary file 14 — Supplementary Software 1 [file 41467_2023_39842_MOESM14_ESM.zip › Code/SRTxMCU/README.md]

# SRTxMCU
This library provides an interface for communicating with microcontrollers running [srtx_firmware](https://github.com/mantasnaris/srtx_firmware).

Documentation is available [here](https://srtxdojo.github.io/SRTxMCU/dev).
