# Supplementary material for: A multifunctional soft robotic shape display with high-speed actuation, sensing, and control
Source: Nat Commun. 2023 Jul 31;14:4516. doi: 10.1038/s41467-023-39842-2 (PMC10390478; doi:10.1038/s41467-023-39842-2)
Supplement: Supplementary file 14 — Supplementary Software 1 [file 41467_2023_39842_MOESM14_ESM.zip › Code/SRTxMCU/src/channels.jl]

#------------------------------------ Configuration ------------------------------------#


# preferred constructor, as it will link the channel into the appropriate index/listener
function MCUChannel(cfg, idx::MCUIndex, addr)
    this = MCUChannel(cfg, host(idx), addr)
    setindex!(idx, this, addr) 
    return this
end

# also preferred constructor
MCUChannel(cfg, mcu::MCU, addr) = MCUChannel(cfg, mcu.index, addr)


MCUChannel(cfg::MCUConfig, host::MCUHost, addr) = MCUChannel(Val(cfg), host::MCUHost, addr) #to convert numeric values to CFG type for dispatch
MCUChannel(::Val{CFG_NULL}, host::MCUHost, addr) = NullChannel(host, addr) # null constructor
#TODO: condense with @match?


# automatically build signals for a given channel - useful in constructors
_signals(T::Type{<:MCUChannel}, host, addr) = (MCUSignal(T, host, addr, idx) for idx in 1:trgt_count(T))


#------------------------------------ core channel ------------------------------------#

# @defMCUCommand CMD_PING         0x00
# @defMCUCommand CMD_CONNECT      0x01
# @defMCUCommand CMD_DISCONNECT   0x02
# @defMCUCommand CMD_RESET_CLOCK  0x03
# @defMCUCommand CMD_BLINK        0x04
# @defMCUCommand CMD_RESET        0x05
# @defMCUCommand CMD_ASK_CONFIG   0x06


struct CoreChannel <: MCUChannel
    host::MCUHost
    addr::UInt8
    protocol::MCUSignal{VersionNumber}
    n_chnl::MCUSignal{UInt8}
    clock::MCUSignal{UInt32}
    blink_usec::MCUSignal{UInt32}
    spin_usec::MCUSignal{UInt32}
    stdby_usec::MCUSignal{UInt32}
    sync_usec::MCUSignal{UInt32}
    led::MCUSignal{Bool}
    rx::MCUSignal{UInt8}
    tx::MCUSignal{UInt8}

    CoreChannel(host, addr) = new(host, addr, _signals(CoreChannel, host, addr)...)
end


MCUChannel(::Val{CFG_CORE}, host::MCUHost, addr) = CoreChannel(host, addr)


#------------------------------------ testing channel ------------------------------------#


# @defMCUCommand CMD_RUNTEST      0x00


struct TestingChannel <: MCUChannel
    host::MCUHost
    addr::UInt8
    t_bool::MCUSignal{Bool}
    t_uint8::MCUSignal{UInt8}
    t_uint16::MCUSignal{UInt16}
    t_uint32::MCUSignal{UInt32}
    t_int8::MCUSignal{Int8}
    t_int16::MCUSignal{Int16}
    t_int32::MCUSignal{Int32}

    TestingChannel(host, addr) = new(host, addr, _signals(TestingChannel, host, addr)...)
end

MCUChannel(::Val{CFG_TESTING}, host::MCUHost, addr) = TestingChannel(host, addr)


#------------------------------------ digital in channel ------------------------------------#


struct DigitalInChannel <: MCUChannel
    host::MCUHost
    addr::UInt8
    din::MCUSignal{Bool}

    DigitalInChannel(host, addr) = new(host, addr, _signals(DigitalInChannel, host, addr)...)
end

MCUChannel(::Val{CFG_DIGITAL_IN}, host::MCUHost, addr) = DigitalInChannel(host, addr)


#------------------------------------ digital out channel ------------------------------------#


struct DigitalOutChannel <: MCUChannel
    host::MCUHost
    addr::UInt8
    dout::MCUSignal{Bool}

    DigitalOutChannel(host, addr) = new(host, addr, _signals(DigitalOutChannel, host, addr)...)
end

MCUChannel(::Val{CFG_DIGITAL_OUT}, host::MCUHost, addr) = DigitalOutChannel(host, addr)


#------------------------------------ digital in channel ------------------------------------#


struct AnalogInChannel <: MCUChannel
    host::MCUHost
    addr::UInt8
    ain::MCUSignal{UInt16}

    AnalogInChannel(host, addr) = new(host, addr, _signals(AnalogInChannel, host, addr)...)
end

MCUChannel(::Val{CFG_ANALOG_IN}, host::MCUHost, addr) = AnalogInChannel(host, addr)


#------------------------------------ digital out channel ------------------------------------#


struct AnalogOutChannel <: MCUChannel
    host::MCUHost
    addr::UInt8
    aout::MCUSignal{UInt16}

    AnalogOutChannel(host, addr) = new(host, addr, _signals(AnalogOutChannel, host, addr)...)
end

MCUChannel(::Val{CFG_ANALOG_OUT}, host::MCUHost, addr) = AnalogOutChannel(host, addr)


#------------------------------------ driver channel ------------------------------------#


struct DriverChannel <: MCUChannel
    host::MCUHost
    addr::UInt8
    chg_pwm::MCUSignal{UInt16}
    drn_pwm::MCUSignal{UInt16}
    v_ref::MCUSignal{UInt16}
    v_mon::MCUSignal{UInt16}
    is_ctrl::MCUSignal{Bool}
    hasel_ok::MCUSignal{Bool}

    DriverChannel(host, addr) = new(host, addr, _signals(DriverChannel, host, addr)...)
end

MCUChannel(::Val{CFG_DRIVER}, host::MCUHost, addr) = DriverChannel(host, addr)


#------------------------------------ ultravolt channel ------------------------------------#


# @defMCUCommand CMD_UNLOCK_HV    0x00 # allows ENABLE_HV for a brief window of time
# @defMCUCommand CMD_ENABLE_HV    0x01
# @defMCUCommand CMD_DISABLE_HV   0x02


struct UltravoltChannel <: MCUChannel
    host::MCUHost
    addr::UInt8
    hv_locked::MCUSignal{Bool}
    hv_active::MCUSignal{Bool}

    UltravoltChannel(host, addr) = new(host, addr, _signals(UltravoltChannel, host, addr)...)
end

MCUChannel(::Val{CFG_ULTRAVOLT}, host::MCUHost, addr) = UltravoltChannel(host, addr)

#= behaviors:

hv_locked && !hv_active -> default, disables ultravolt
hv_locked && hv_active -> not allowed
!hv_locked -> remains unlocked for 1 sec
!hv_locked && hv_active -> enables ultravolt
!hv_active -> always allowed, disables ultravolt
=#

"""
    enable_hv!(chnls...)

Unlock and enable the HV output of the Ultravolt amplifier. Ignores other channel types.
"""
function enable_hv!(chnls::Vararg{UltravoltChannel})
    sts = map((x) -> _enable_hv!(x), chnls)
    sleep(0.01)
    v = map((x) -> fetch(x.hv_active), chnls)
    hv_on = sts .* v
    _warn_hv!(sum(hv_on))
    return nothing
end


function _warn_hv!(n)
    if n == 0
        print("\n", crayon"220 bold")
        print("[HV disabled\n")
    else
        print("\n", crayon"220 bold")
        print("[DANGER: HIGH VOLTAGE")
        print(crayon"008", " (x $n)\n")
    end
end


function _enable_hv!(ch::UltravoltChannel)
    pkt1 = MCUPacket(CTX_RUN, addr(ch), CMD_UNLOCK_HV)
    pkt2 = MCUPacket(CTX_RUN, addr(ch), CMD_ENABLE_HV)
    pkt3 = MCUPacket(CTX_ASK, ch.hv_active) 
    send(ch, pkt1, pkt2, pkt3) > 0 && return true
    return false
end


function _disable_hv!(ch::UltravoltChannel)
    pkt1 = MCUPacket(CTX_RUN, addr(ch), CMD_DISABLE_HV)
    pkt2 = MCUPacket(CTX_ASK, ch.hv_active) 
    send(ch, pkt1, pkt2) > 0 && return true
    return false
end


"""
    disable_hv!(chnls...)

Disable the HV output of the Ultravolt amplifier. Ignores other channel types.
"""
function disable_hv!(chnls::Vararg{UltravoltChannel})
    sts = map((x) -> _disable_hv!(x), chnls)
    sleep(0.01)
    v = map((x) -> fetch(x.hv_active), chnls)
    hv_on = sts .* v
    _warn_hv!(sum(hv_on))
    return nothing
end


#------------------------------------ sensor channel ------------------------------------#

# @defMCUCommand CMD_CHECK_CHIP   0x00 # checks connectivity with chip, saves result to is_ok
# @defMCUCommand CMD_CONFIG_CHIP  0x01
# @defMCUCommand CMD_FORCE_READ   0x02 # overrides drdy pin


struct SensorChannel <: MCUChannel
    host::MCUHost
    addr::UInt8
    chip_ok::MCUSignal{Bool}
    x_mg::MCUSignal{Int16}
    y_mg::MCUSignal{Int16}
    z_mg::MCUSignal{Int16}

    SensorChannel(host, addr) = new(host, addr, _signals(SensorChannel, host, addr)...)
end

MCUChannel(::Val{CFG_SENSOR}, host::MCUHost, addr) = SensorChannel(host, addr)
