# Supplementary material for: A multifunctional soft robotic shape display with high-speed actuation, sensing, and control
Source: Nat Commun. 2023 Jul 31;14:4516. doi: 10.1038/s41467-023-39842-2 (PMC10390478; doi:10.1038/s41467-023-39842-2)
Supplement: Supplementary file 14 — Supplementary Software 1 [file 41467_2023_39842_MOESM14_ESM.zip › Code/SRTxMCU/src/connection.jl]

#DOC: update docstring
"""
    connect!(mcu)

Establish a serial connection with the MCU hardware. Use this version to reconnect to existing MCU objects.
"""
function connect!(mcu::MCU)
    _usb_connect(mcu.host)
    spawn!(mcu.listener)
    spawn!(mcu.driver)
    # send command to connect and ask for critical info
    run!(mcu, CMD_CONNECT)
    # pkt1 = MCUPacket(CTX_RUN, 0, CMD_CONNECT)
    # pkt2 = MCUPacket(CTX_ASK, mcu[0].n_chnl)
    # pkt3 = MCUPacket(CTX_ASK, mcu[0].protocol)
    # send(mcu.host, pkt1, pkt2, pkt3)

    #TODO: restart sync
    return mcu
end


"""
    disconnect!(mcu)

Instruct the MCU hardware to disconnect, and on the PC kill the listener and free up the serial port.
!!! warning "Always disconnect before:"
    * trying to close the julia REPL
    * attempting to access the port from another program, eg. flashing firmware
    * powering off the Teensy
"""
function disconnect!(mcu::MCU)
    run!(mcu, CMD_DISCONNECT)
    kill!(mcu.listener)
    kill!(mcu.driver)
    sleep(0.01) # wait for driver & listener to stop
    _usb_disconnect(mcu.host)
    return mcu
end


# MCU should respond with STS_OK if everything works
ping(mcu::MCU) = run!(mcu, CMD_PING)


function _protocol_check(mcu, p::VersionNumber)
    if p.major == PROTOCOL_VERSION.major && p.minor == PROTOCOL_VERSION.minor
        nothing
    else
        _warn(mcu, "protocol mismatch: $PROTOCOL_VERSION (julia) and $p (mcu),  please update MCU firmware")
    end
    return nothing
end


function configure!(mcu::MCU; config_attempts = 20, config_sleep=0.01, opts...)
    _info(mcu, "starting configuration...")
    mcu.listener.config = true # enter config mode, giving listener authority to add/overwrite channels
    
    ask!(mcu[0].n_chnl)
    ask!(mcu[0].protocol)
    run!(mcu, CMD_ASK_CONFIG)
    sleep(0.5) #FUTURE: dial this in with precompile statements
    #MAYBE: ask MCU for the number of channels and protocol version at connection
    n_expected = fetch(mcu[0].n_chnl)
    _protocol_check(mcu, fetch(mcu[0].protocol))
    
    _info(mcu, "expecting $n_expected channels")

    ix = 0
    while length(mcu.index) != n_expected && ix < config_attempts
        sleep(config_sleep)
        ix += 1
    end

    mcu.listener.config = false # leave config mode, locking in the channels

    if length(mcu.index) == n_expected
        buffer = UInt8[]
        for chnl in mcu.index, s in chnl
            pkt = MCUPacket(CTX_ASK, s)
            encode_pkt!(buffer, pkt)
        end
        send(mcu, buffer)
        _info(mcu, "configuration successful!")
        return true
    else
        _warn(mcu, "configuration failed")
        return false
    end
end


precompile(connect!, (MCU,))
