# Supplementary material for: A multifunctional soft robotic shape display with high-speed actuation, sensing, and control
Source: Nat Commun. 2023 Jul 31;14:4516. doi: 10.1038/s41467-023-39842-2 (PMC10390478; doi:10.1038/s41467-023-39842-2)
Supplement: Supplementary file 14 — Supplementary Software 1 [file 41467_2023_39842_MOESM14_ESM.zip › Code/SRTxMCU/src/incoming.jl]

function SRTxBase.on_start(lsnr::MCUListener)
    recv(lsnr, lsnr.buffer) # receive all available bytes
    lsnr.n_bytes = 0
    empty!(lsnr.buffer) # and discard them, b/c they are old
end

function SRTxBase.on_spin(lsnr::MCUListener)
    lsnr.n_bytes += recv(lsnr, lsnr.buffer) # receive & buffer all available bytes

    while packet_available!(lsnr.buffer)
        handle_pkt(_decode_pkt!(lsnr.buffer), lsnr) # removes the packet from the input buffer
    end

    if !is_connected(lsnr.host)
        kill!(lsnr)
    end
end


#------------------------------------ Packet Handling/Routing ------------------------------------#


# dispatch on packet context
handle_pkt(pkt::MCUPacket, lsnr) = handle_pkt(pkt.ctxt, pkt, lsnr)

# general fallback
function handle_pkt(ctxt::PacketContext, pkt, lsnr)
    if lsnr.verbose
        _warn(nameof(lsnr), "unexpected packet - no code to handle $ctxt")
        println(pkt)
    end
    return nothing
end


function handle_pkt(::CTX_DATA, pkt, lsnr)
    if pkt.addr <= length(lsnr) && pkt.trgt <= length(lsnr[pkt.addr])
        sgnl = lsnr[pkt.addr][pkt.trgt] # lookup the signal via getindex
        put!(sgnl, pkt.data)
    else
        _warn(nameof(lsnr), "invalid addr/trgt: $(pkt.addr)/$(pkt.trgt)")
    end
    return nothing
end


function handle_pkt(::CTX_NULL, pkt, lsnr) 
    if lsnr.verbose
        _warn(nameof(lsnr), "invalid packet:")
        println(pkt)
    end
    return nothing
end


function handle_pkt(::CTX_STATUS, pkt, lsnr) 
    status = MCUStatus(pkt.trgt)
    _info(nameof(lsnr), "$(lsnr[pkt.addr]) $status")
    # printinfo(lsnr[pkt.addr], status) # status is stored as the trgt byte
    # host(lsnr).status = status
    return nothing
end


function handle_pkt(::CTX_CONFIG, pkt, lsnr) 
    if is_config(lsnr)

        if isa(lsnr.index[pkt.addr], CoreChannel)
            nothing #keep the core as is

        elseif isa(lsnr.index[pkt.addr], NullChannel)
            chnl = MCUChannel(MCUConfig(pkt.trgt), lsnr.index, pkt.addr)
            _info(nameof(lsnr), "added channel $(addr(chnl)) - $(nameof(typeof(chnl)))")

        else
            chnl = MCUChannel(MCUConfig(pkt.trgt), lsnr.index, pkt.addr)
            _warn(nameof(lsnr), "overwrote channel $(addr(chnl)) - $(nameof(typeof(chnl)))")
        end

    else
        _warn(nameof(lsnr), "tried to add a channel outside of config mode")
    end
    return nothing
end


#FUTURE: dial in what to precompile
precompile(_usb_recv, (MCUHost, CircularBuffer{UInt8}))
precompile(handle_pkt, (CTX_CONFIG, MCUPacket, MCUListener))
precompile(handle_pkt, (CTX_DATA, MCUPacket, MCUListener))
