# Supplementary material for: A multifunctional soft robotic shape display with high-speed actuation, sensing, and control
Source: Nat Commun. 2023 Jul 31;14:4516. doi: 10.1038/s41467-023-39842-2 (PMC10390478; doi:10.1038/s41467-023-39842-2)
Supplement: Supplementary file 14 — Supplementary Software 1 [file 41467_2023_39842_MOESM14_ESM.zip › Code/SRTxMCU/src/outgoing.jl]

#------------------------------------ data flow control ------------------------------------#

"""
    sync!(s::MCUSignal)

Regularly send values of the signal from the MCU, or from julia to the MCU.
"""
sync!(s::SignalArray; kw...) = map((x) -> sync!(x; kw...), s)
sync!(s; kw...) = false # default fallback
sync!(s::Socket; kw...) = sync!(signal(s); kw...)

# main implementation
function sync!(s::MCUSignal; source=:mcu)
    if source == :mcu
        s.sync = FromMCU()
        pkt = MCUPacket(CTX_SYNC, s)
    elseif source == :julia
        s.sync = FromJulia()
        pkt = MCUPacket(CTX_UNSYNC, s)
    end
    send(s, pkt) > 0 && return nothing
    _warn(nameof(s), "something went wrong")
    return nothing
end


"""
    unsync!(s::MCUSignal)

Stop regularly send values of the signal between julia and the MCU.
"""
unsync!(s::SignalArray) = map((x) -> unsync!(x), s)
unsync!(s) = false # default fallback
unsync!(s::Socket) = unsync!(signal(s))

# main implementation
function unsync!(s::MCUSignal)
    s.sync = NoSync()
    pkt = MCUPacket(CTX_UNSYNC, s)
    send(s, pkt) > 0 && return nothing
    _warn(nameof(s), "something went wrong")
    return nothing
end


#------------------------------------ direct commands ------------------------------------#


"""
    ask!(s::MCUSignal)

Ask the MCU to send an updated value of the specified signal. The response will be processed in the background by MCUListener, and can be accessed by fetch(s).
"""
ask!(s::SignalArray) = map((x) -> ask!(x), s)
ask!(s) = false # default
ask!(s::Socket) = ask!(signal(s))

function ask!(s::MCUSignal)
    pkt = MCUPacket(CTX_ASK, s)
    send(s, pkt) > 0 && return nothing
    _warn(nameof(s), "something went wrong")
    return nothing
end


"""
    set!(s::MCUSignal)

Directly set the value of a MCUSignal on the MCU, bypassing the MCUDriver.
"""
set!(s::SignalArray, v) = map(set!, s, v)
set!(s, v) = false # default
set!(s::Socket, v) = set!(signal(s), v)

function set!(s::MCUSignal, v)
    put!(s, v)
    pkt = MCUPacket(CTX_DATA, s)
    send(s, pkt) > 0 && return nothing
    _warn(nameof(s), "something went wrong")
    return nothing
end


run!(mcu::MCU, cmd::MCUCommand) = run!(mcu[0], cmd)

function run!(ch::MCUChannel, cmd::MCUCommand)
    pkt = MCUPacket(CTX_RUN, addr(ch), cmd)
    send(ch, pkt) > 0 && return nothing
    _warn(nameof(ch), "something went wrong")
    return nothing
end


#------------------------------------ MCUDriver ------------------------------------#


function SRTxBase.on_spin(drvr::MCUDriver)
    
    # for all signals in all channels in the MCUIndex, buffer packets to send if queued
    for chnl in drvr.index, s in chnl
        if s.sync == FromJulia()
            pkt = MCUPacket(CTX_DATA, s)
            encode_pkt!(drvr.buffer, pkt)
        end
    end

    if length(drvr.buffer) > 0
        drvr.n_bytes += send(drvr, drvr.buffer)
    end

    if !is_connected(drvr)
        kill!(drvr)
    end
end


function SRTxBase.on_start(drvr::MCUDriver)
    empty!(drvr.buffer)
    drvr.n_bytes = 0
end
