# Supplementary material for: A multifunctional soft robotic shape display with high-speed actuation, sensing, and control
Source: Nat Commun. 2023 Jul 31;14:4516. doi: 10.1038/s41467-023-39842-2 (PMC10390478; doi:10.1038/s41467-023-39842-2)
Supplement: Supplementary file 14 — Supplementary Software 1 [file 41467_2023_39842_MOESM14_ESM.zip › Code/SRTxMCU/src/packets.jl]

#------------------------------------ Packet Structure ------------------------------------#
#=
    packet structure:
    [:][ctxt][addr][trgt]
    [:][ctxt][addr][trgt][...data...]

    ':' denotes the start of a packet
    'ctxt' describes the context of the packet - what to do with respect to the target  [the verb]
    'addr' denotes the destination channel
    'trgt' denotes the target - the mcu data field relevant to the packet  [the subject]
    'data' is any supporting data [the indirect/direct object...this one's a stretch]

    packets repeat on 0x3a, zero pad to 0x00, or end exactly
=#


#------------------------------------ General Purpose ------------------------------------#
const PROTOCOL_VERSION = @PkgVersion.Version 0

const PKT_START = UInt8(':') #0x3a
const PKT_MINSIZE = 4
const PKT_MAXSIZE = 8 # UInt32 data packet
const ADDR_MAX = 16
const TRGT_MAX = 16


#------------------------------------ Packet Context ------------------------------------#
abstract type PacketContext{T}
end

# unknown/unrecognized/invalid packet
struct CTX_NULL <: PacketContext{Nothing}
end

# status/error
struct CTX_STATUS <: PacketContext{Nothing}
end

# channel configuration info
struct CTX_CONFIG <: PacketContext{Nothing}
end

# run a command
struct CTX_RUN <: PacketContext{Nothing}
end

# ask for the stored target value
struct CTX_ASK <: PacketContext{Nothing}
end

# ask the MCU to start streaming a value
struct CTX_SYNC <: PacketContext{Nothing}
end

# ask the MCU to stop streaming a value
struct CTX_UNSYNC <: PacketContext{Nothing}
end


# data packet types
# [mcu] -> [julia] value is updated in signal
# [julia] -> [mcu] value is set on hardware
struct CTX_BOOL <: PacketContext{Bool}
end

struct CTX_UINT8 <: PacketContext{UInt8}
end

struct CTX_INT8 <: PacketContext{Int8}
end

struct CTX_UINT16 <: PacketContext{UInt16}
end

struct CTX_INT16 <: PacketContext{Int16}
end

struct CTX_UINT32 <: PacketContext{UInt32}
end

struct CTX_INT32 <: PacketContext{Int32}
end

struct CTX_VNUM <: PacketContext{VersionNumber}
end

#TODO: cleanup exports
export CTX_NULL, CTX_STATUS, CTX_CONFIG, CTX_RUN, CTX_ASK, CTX_SYNC, CTX_UNSYNC
export CTX_BOOL, CTX_UINT8, CTX_INT8, CTX_UINT16, CTX_INT16, CTX_UINT32, CTX_INT32, CTX_VNUM

# these are type Unions, which allow us to dispatch on a subset of packet types
CTX_NODATA = Union{CTX_NULL, CTX_STATUS, CTX_CONFIG, CTX_RUN, CTX_ASK, CTX_SYNC, CTX_UNSYNC}
CTX_DATA = Union{CTX_BOOL, CTX_UINT8, CTX_INT8, CTX_UINT16, CTX_INT16, CTX_UINT32, CTX_INT32, CTX_VNUM}
export CTX_DATA, CTX_NODATA

# convert PacketContext -> value

# if ctxt is a type, eg. CTX_NULL
(::Type{T})(CTX::Type{<:PacketContext}) where {T<:Integer} = T(CTX())

# if ctxt is an instance of a type, eg. CTX_NULL()
(::Type{T})(ctxt::PacketContext) where {T<:Integer} = T(@match ctxt begin
    CTX_NULL() => 0
    CTX_STATUS() => 1
    CTX_CONFIG() => 2
    CTX_RUN() => 3
    CTX_ASK() => 4
    CTX_SYNC() => 5
    CTX_UNSYNC() => 6
    CTX_BOOL() => 7
    CTX_UINT8() => 8
    CTX_INT8() => 9
    CTX_UINT16() => 10
    CTX_INT16() => 11
    CTX_UINT32() => 12
    CTX_INT32() => 13
    CTX_VNUM() => 14
    _ => 0
end)


# convert value -> PacketContext (instance)
PacketContext(x::Integer) = @match x begin
    0 => CTX_NULL()
    1 => CTX_STATUS()
    2 => CTX_CONFIG()
    3 => CTX_RUN()
    4 => CTX_ASK()
    5 => CTX_SYNC()
    6 => CTX_UNSYNC()
    7 => CTX_BOOL()
    8 => CTX_UINT8()
    9 => CTX_INT8()
    10 => CTX_UINT16()
    11 => CTX_INT16()
    12 => CTX_UINT32()
    13 => CTX_INT32()
    14 => CTX_VNUM()
    _ => CTX_NULL()
end


#implicit conversion to/from numbers
Base.convert(::Type{T}, x::Integer) where {T<:PacketContext} = T(x)
Base.convert(::Type{T}, x::T) where {T<:PacketContext} = x

Base.convert(::Type{T}, x::PacketContext) where {T<:Integer} = T(x)
Base.convert(::Type{T}, x::Type{<:PacketContext}) where {T<:Integer} = T(x)


# properties encoded by PacketContext
data_type(::Type{T}) where T = T
data_size(::Type{T}) where T = sizeof(T)
pkt_size(::Type{T}) where T = PKT_MINSIZE::Int + data_size(T)

data_type(::PacketContext{T}) where T = data_type(T)
data_size(::PacketContext{T}) where T = data_size(T)
pkt_size(::PacketContext{T}) where T = pkt_size(T)

# these versions allow using PacketContext types
data_type(T::Type{<:PacketContext}) = data_type(T())
data_size(T::Type{<:PacketContext}) = data_size(T())
pkt_size(T::Type{<:PacketContext}) = pkt_size(T())


#------------------------------------ data encoding/decoding ------------------------------------#
# see codec.cpp on the firmware side


# general fallbacks
encode!(buffer, val::Nothing) = nothing
decode!(::Type{Nothing}, buffer) = nothing


# bool encode/decode
encode!(buffer, val::Bool) = push!(buffer, convert(UInt8, val))
decode!(::Type{Bool}, buffer) = convert(Bool, popfirst!(buffer))


# encode!/decode! work for all integer types
function encode!(buffer, v::T) where {T<:Integer}
    for n in 1:sizeof(T)
        b = v
        b >>= 8*(n-1)
        push!(buffer, UInt8(b & 0xff))
    end
end

function decode!(::Type{T}, buffer) where {T<:Integer}
    v = T(0)
    for n in 1:sizeof(T)
        b = T(popfirst!(buffer))
        b <<= 8*(n-1)
        v |= b
    end
    return v
end


# VersionNumber encoding is different, encoded as 3 bytes: 1 for major, minor, and patch

data_size(::Type{VersionNumber}) = 3 # not 32 as given by sizeof()

function encode!(buffer, v::VersionNumber)
    push!(buffer, v.major)
    push!(buffer, v.minor)
    push!(buffer, v.patch)
end

function decode!(::Type{VersionNumber}, buffer)
    return VersionNumber(popfirst!(buffer), popfirst!(buffer), popfirst!(buffer))
end


#------------------------------------ The MCUPacket Type ------------------------------------#
# acts as an intermediary between usable information in julia and encoded byte streams for sending


struct MCUPacket{T}
    ctxt::PacketContext{T}
    addr::Int
    trgt::Int
    data::T
    MCUPacket(ctxt::PacketContext{T}, addr, trgt, data::T) where {T} = new{T}(ctxt, Int(addr), Int(trgt), data)
end

# dispatch compiles away into very efficient code
data_type(::MCUPacket{T}) where T = data_type(T)
data_size(::MCUPacket{T}) where T = data_size(T)
pkt_size(::MCUPacket{T}) where T = pkt_size(T)


# these are used to automatically determine the PacketContext for given data type
ctxt_type(::Type{Bool}) = CTX_BOOL()
ctxt_type(::Type{UInt8}) = CTX_UINT8()
ctxt_type(::Type{Int8}) = CTX_INT8()
ctxt_type(::Type{UInt16}) = CTX_UINT16()
ctxt_type(::Type{Int16}) = CTX_INT16()
ctxt_type(::Type{UInt32}) = CTX_UINT32()
ctxt_type(::Type{Int32}) = CTX_INT32()
ctxt_type(::Type{VersionNumber}) = CTX_VNUM()


MCUPacket(::Type{CTX_DATA}, addr, trgt, data::T) where T = MCUPacket(ctxt_type(T), addr, trgt, data)
MCUPacket(T::Type{<:CTX_NODATA}, addr, trgt) = MCUPacket(T(), addr, trgt, nothing)
MCUPacket(T::Type{<:CTX_DATA}, addr, trgt, data) = MCUPacket(T(), addr, trgt, data)


Base.show(io::IO, ctxt::PacketContext) = print(io, typeof(ctxt))
Base.show(io::IO, pkt::MCUPacket) = print(io, "$(pkt.ctxt) MCUPacket")

function Base.show(io::IO, m::MIME"text/plain", pkt::MCUPacket)
    show(io, m, pkt, pkt.ctxt)
end

function Base.show(io::IO, ::MIME"text/plain", pkt::MCUPacket, ::CTX_DATA)
    println(io, "$pkt:")
    println(io, "  addr: $(pkt.addr)")
    println(io, "  trgt: $(pkt.trgt)")
    print(io, "  data: $(pkt.data)")
end

function Base.show(io::IO, ::MIME"text/plain", pkt::MCUPacket, ::CTX_NODATA)
    println(io, "$pkt:")
    println(io, "  addr: $(pkt.addr)")
    print(io, "  trgt: $(pkt.trgt)")
end

function Base.show(io::IO, ::MIME"text/plain", pkt::MCUPacket, ::CTX_RUN)
    println(io, "$pkt:")
    println(io, "  addr: $(pkt.addr)")
    print(io, "  trgt: $(MCUCommand(pkt.trgt))")
end

function Base.show(io::IO, ::MIME"text/plain", pkt::MCUPacket, ::CTX_STATUS)
    println(io, "$pkt:")
    println(io, "  addr: $(pkt.addr)")
    print(io, "  trgt: $(MCUStatus(pkt.trgt))")
end


#------------------------------------ packet encoding/decoding ------------------------------------#
function encode_pkt!(buffer, pkt; nosplit=true)
    nosplit && _nosplit_zp!(pkt.ctxt, buffer)
    push!(buffer, PKT_START)
    push!(buffer, pkt.ctxt) # convert or auto-convert?
    push!(buffer, pkt.addr)
    push!(buffer, pkt.trgt)
    encode!(buffer, pkt.data)
    # push!(buffer, PKT_END)
end


# assumes pkt is next in the buffer
function _decode_pkt!(buffer)
    popfirst!(buffer) # PKT_START
    ctxt = PacketContext(popfirst!(buffer))
    addr = Int(popfirst!(buffer))
    trgt = Int(popfirst!(buffer))
    T = data_type(ctxt)
    data = decode!(T, buffer)
    # popfirst!(buffer) # PKT_END
    return MCUPacket(ctxt, addr, trgt, data)
end


function decode_pkt!(buffer)
    packet_available!(buffer) && return _decode_pkt!(buffer)
    return nothing
end

function decode_packets!(buffer)
    arr = MCUPacket[]
    while packet_available!(buffer)
        push!(arr, _decode_pkt!(buffer))
    end
    return arr
end

function packet_available!(buffer)::Bool
    while _has_min_bytes(buffer)
        if _at_packet_start(buffer)
            ctxt = PacketContext(buffer[2])
            if ctxt isa CTX_NULL
                popfirst!(buffer)
            elseif _has_full_packet(ctxt, buffer)
                _has_valid_packet(ctxt, buffer) ? (return true) : popfirst!(buffer)
            else # buffer does not contain a full packet
                return false
            end
        else
            popfirst!(buffer)
        end
    end
    return false
end

_has_min_bytes(buffer) = length(buffer) >= PKT_MINSIZE
_at_packet_start(buffer) = PKT_START == buffer[1]
_has_full_packet(ctxt::PacketContext, buffer) = length(buffer) >= pkt_size(ctxt)

function _has_valid_packet(ctxt::PacketContext, buffer)
    length(buffer) == pkt_size(ctxt) || # packet ends exactly
    PKT_START == buffer[pkt_size(ctxt)+1] || # packet followed by other packet
    0x00 == buffer[pkt_size(ctxt)+1] # packet followed by zero padding
end

function _nosplit_zp!(CTX::PacketContext, buffer)
    bytes_available = USB_PKT_SIZE - mod(length(buffer), USB_PKT_SIZE)
    if pkt_size(CTX) > bytes_available
        for ix in 1:bytes_available
            push!(buffer, 0)
        end
    end
    return nothing
end

# extends method from usb_interface.jl
function send(x, pkts::Vararg{MCUPacket})
    buffer = UInt8[]
    for pkt in pkts
        encode_pkt!(buffer, pkt)
    end
    send(x, buffer)
end

#------------------------------------ Special Packets ------------------------------------#
# used with CTX_STATUS, normally created by MCU

@enum MCUStatus begin
    STS_NULL
    STS_OK
    STS_GEN_ERR
    STS_PKT_ERR # MCU received an invalid packet
    STS_ADR_ERR # MCU received packet with invalid address
    STS_CTX_ERR # MCU received packet with invalid context
    STS_CMD_ERR # MCU received packet with invalid command
    STS_TGT_ERR # MCU received packet with invalid target
    STS_ENC_ERR # MCU cannot send this data type
    STS_DEC_ERR # MCU cannot set this data type
    STS_SYNC_ERR
    STS_HASEL_ERR # HASEL has failed
end

export MCUStatus

# used with CTX_CFG, normally created by MCU
@enum MCUConfig begin
    CFG_NULL
    CFG_CORE
    CFG_TESTING
    CFG_DIGITAL_IN
    CFG_DIGITAL_OUT
    CFG_ANALOG_IN
    CFG_ANALOG_OUT
    CFG_DRIVER
    CFG_SENSOR
    CFG_ULTRAVOLT
end

# used with CTX_RUN, normally created by julia
@enum MCUCommand begin
    CMD_PING
    CMD_CONNECT
    CMD_DISCONNECT
    CMD_RESET_CLOCK
    CMD_BLINK
    CMD_RESET
    CMD_ASK_CONFIG
    CMD_UNLOCK_HV # allows ENABLE_HV for a brief window of time
    CMD_ENABLE_HV
    CMD_DISABLE_HV
    CMD_CHECK_CHIP # checks connectivity with chip, saves result to is_ok
    CMD_CONFIG_CHIP
    CMD_FORCE_READ # overrides drdy pin
end


#------------------------------------ protocol generation ------------------------------------#

function generate_protocol()
    file = open("./build/protocol.h", "w")
    try
        _generate_protocol(file)
    finally
        close(file)
    end
end


function _generate_protocol(file)
    println(file, "/* THIS FILE HAS BEEN AUTOMATICALLY GENERATED */")
    println(file, "/* DO NOT MODIFY IT DIRECTLY AND EXPECT THINGS TO WORK */")
    println(file, "/* version: $(PROTOCOL_VERSION) */")

    println(file, "\n\n\n", "/* -- general -- */")
    # vn = replace("$(PROTOCOL_VERSION)", "." => ", ")
    p = PROTOCOL_VERSION
    println(file, ckeys(), "PROTOCOL_VERSION[3] = {$(p.major), $(p.minor), $(p.patch)};")
    println(file, ckeys(), "PKT_START = $PKT_START;")
    # println(file, ckeys(), "PKT_END = $PKT_END;")
    println(file, ckeys(), "USB_PKT_SIZE = $USB_PKT_SIZE;")
    println(file, ckeys(), "PKT_MINSIZE = $PKT_MINSIZE;")
    println(file, ckeys(), "PKT_MAXSIZE = $PKT_MAXSIZE;")
    println(file, ckeys(), "ADDR_MAX = $ADDR_MAX;")
    println(file, ckeys(), "TRGT_MAX = $TRGT_MAX;")

    println(file, "\n\n\n", "/* -- context -- */")
    for ctxt in Main.subtypes(SRTxMCU, PacketContext)
        println(file, ckeys(), "$(nameof(ctxt))", " = ", "$(convert(UInt8, ctxt));")
    end

    println(file, "\n\n\n", "/* -- status -- */")
    for sts in instances(MCUStatus)
        println(file, ckeys(), "$sts", " = ", "$(UInt8(sts));")
    end

    println(file, "\n\n\n", "/* -- config -- */")
    for cfg in instances(MCUConfig)
        println(file, ckeys(), "$cfg", " = ", "$(UInt8(cfg));")
    end


    println(file, "\n\n\n", "/* -- targets -- */")
    for T in Main.subtypes(SRTxMCU, MCUChannel)
        println(file, "\n", "/* -- $(nameof(T)) targets -- */")
        for trgt in 1:trgt_count(T)
            name = "TGT_" * uppercase(String(trgt_name(T, trgt)))
            println(file, ckeys(), "$name", " = ", "$(convert(UInt8, trgt));")
        end
    end
    

    println(file, "\n\n\n", "/* -- command -- */")
    for sts in instances(MCUCommand)
        println(file, ckeys(), "$sts", " = ", "$(UInt8(sts));")
    end

end

ckeys() = "static const unsigned char "
