# Supplementary material for: A multifunctional soft robotic shape display with high-speed actuation, sensing, and control
Source: Nat Commun. 2023 Jul 31;14:4516. doi: 10.1038/s41467-023-39842-2 (PMC10390478; doi:10.1038/s41467-023-39842-2)
Supplement: Supplementary file 14 — Supplementary Software 1 [file 41467_2023_39842_MOESM14_ESM.zip › Code/SRTxMCU/src/SRTxMCU.jl]

module SRTxMCU


using Base: Integer
using DataStructures: popfirst!, append!
using SRTxBase
using SRTxBase.ConsoleColors
using SRTxBase.ConsoleColors: as_green, as_red, as_gray
using SRTxBase: showifnow, task_state

using Match # pattern matching (generalized switch/case)

using HidApi
using HidApi: hid_read, hid_set_nonblocking, hid_write, hid_open_path, hid_close

export list_ports

using DataStructures
using OffsetArrays
using PkgVersion # for generating protocol
using Crayons # for danger high voltage warning

import Base.Threads.@spawn
import Base: nameof
import Base: put!, fetch


#----------------------------------------- includes and exports -----------------------------------------#

include("usb_interface.jl") # usb communication primitives
export MCUHost

include("packets.jl") # defines protocol for communicating w./ devices
export MCUPacket, PacketContext
export encode_pkt!, decode_pkt!
export generate_protocol


include("types.jl") # defines all fundamental types
export MCUChannel, MCUSignal, MCUIndex, MCUListener, MCU


include("outgoing.jl") # writing & sending packets
export ask!, sync!, unsync!, set!, run!

include("incoming.jl") # reading packets

include("connection.jl") # connection & configuration
export connect!, disconnect!, ping


include("channels.jl") # defines channel type constructors (and their targets)
export CoreChannel
export UltravoltChannel, enable_hv!, disable_hv!
export DriverChannel


end
