# Supplementary material for: A multifunctional soft robotic shape display with high-speed actuation, sensing, and control
Source: Nat Commun. 2023 Jul 31;14:4516. doi: 10.1038/s41467-023-39842-2 (PMC10390478; doi:10.1038/s41467-023-39842-2)
Supplement: Supplementary file 14 — Supplementary Software 1 [file 41467_2023_39842_MOESM14_ESM.zip › Code/SRTxMCU/src/types.jl]

#------------------------------------ MCUChannel ------------------------------------#
#NOTE: see channels.jl for subtypes and constructors


abstract type MCUChannel
end
#= all fields should take the form:
    host
    addr
    trgt 1
    ...
    trgt n
=#

struct NullChannel <: MCUChannel
    host::MCUHost
    addr::UInt8
end


#indexable/iterable by TRGT (this is used mainly by the listener)

const TRGT_OFFSET = 2 # number of non-target fields in every MCUChannel

trgt_name(T::Type{<:MCUChannel}, i::Integer) = fieldname(T, i + TRGT_OFFSET)
trgt_names(T::Type{<:MCUChannel}) = fieldnames(T)[(1+TRGT_OFFSET):end]
trgt_type(T::Type{<:MCUChannel}, i::Integer) = fieldtype(T, i + TRGT_OFFSET).parameters[1]
trgt_types(T::Type{<:MCUChannel}) = fieldtypes(T)[(1+TRGT_OFFSET):end].parameters[1]
trgt_count(T::Type{<:MCUChannel}) = fieldcount(T) - TRGT_OFFSET


get_trgt(chnl::MCUChannel, i::Integer) = getfield(chnl, i + TRGT_OFFSET)


# Base.setindex!(chnl::MCUChannel, ...) is not defined, because channels are immutable
Base.getindex(chnl::MCUChannel, i::Integer) = get_trgt(chnl, i) # gets the signal itself
Base.length(chnl::MCUChannel) = trgt_count(typeof(chnl))

#iterate thru all targets
function Base.iterate(chnl::MCUChannel, state=1)
    (state <= trgt_count(typeof(chnl))) ? (chnl[state], state+1) : nothing
end

Base.firstindex(chnl::MCUChannel) = 1
Base.lastindex(chnl::MCUChannel) = length(chnl)


#------------------------------------ MCUSignal ------------------------------------#

abstract type SyncSource
end

struct FromJulia <: SyncSource
end

struct FromMCU <: SyncSource
end

struct NoSync <: SyncSource
end

mutable struct MCUSignal{T} <: AbstractSignal{T}
    host::MCUHost # for port, and connection info
    addr::UInt8 # channel address (copied to make sending easier) #FIX: Int
    trgt::UInt8 # must match field index - 2 #FIX: int
    name::Symbol
    sync::SyncSource
    signal::Signal{T}
end

# construct a signal attached to a channel
function MCUSignal(chnltype, host, addr, idx)
    ( idx > TRGT_MAX ) ? ( @warn "too many targets!" ) : ( nothing )

    name = trgt_name(chnltype, idx)
    T = trgt_type(chnltype, idx)

    return MCUSignal{T}(host, addr, idx, name, NoSync(), Signal{T}())
end

# methods 'inherited' from AbstractSignal
# put!
# fetch


nameof(s::MCUSignal) = s.name

#TODO: test for allocations/compile complexity
MCUPacket(::Type{CTX_DATA}, s::MCUSignal{T}) where T = MCUPacket(CTX_DATA, addr(s), trgt(s), fetch(s))
MCUPacket(ctxt::Type{<:CTX_NODATA}, s::MCUSignal) = MCUPacket(ctxt, addr(s), trgt(s))


#------------------------------------ MCUIndex ------------------------------------#
# iterable, indexable list of channels


mutable struct MCUIndex 
    host::MCUHost # for lock, port, and connection info
    channels::Vector{MCUChannel} # in order to match hardware addresses

    function MCUIndex(host::MCUHost)
        channels = MCUChannel[]
        push!(channels, MCUChannel(CFG_CORE, host, 0)) # attach core
        
        for addr in 1:(ADDR_MAX-1)
            push!(channels, MCUChannel(CFG_NULL, host, addr)) # preallocate null channels
        end
        new(host, channels)
    end
end

Base.setindex!(idx::MCUIndex, v::MCUChannel, i) = setindex!(idx.channels, v, i.+1)
Base.getindex(idx::MCUIndex, i) = getindex(idx.channels, i.+1)
Base.firstindex(::MCUIndex) = 0
Base.lastindex(::MCUIndex) = ADDR_MAX - 1
Base.length(idx::MCUIndex) = sum(.!isa.(idx.channels, NullChannel))


function Base.iterate(idx::MCUIndex, state=0)
    if state > length(idx)
        return nothing
    elseif isa(idx[state], NullChannel)
        return iterate(idx, state+1) #progress recursively until non-null is found or we run out of space
    else
        return (idx[state], state+1)
    end
end


#DOC: allows filtering by channel type
Base.filter(T::Type{<:MCUChannel}, idx::MCUIndex) = filter(chnl->isa(chnl, T), idx.channels)
Base.filter(f, idx::MCUIndex) = filter(f, idx.channels)


#------------------------------------ MCUListener ------------------------------------#
# block that unpacks MCU packets and sends data to the right place
# iterable/indexable (forwarded to MCUIndex)
# see incoming.jl for functionality

mutable struct MCUListener <: AbstractBlock
    host::MCUHost # for lock, port, and connection info
    index::MCUIndex # for list of channels
    buffer::CircularBuffer{UInt8}
    config::Bool #this controls whether the listener can add channels
    verbose::Bool #this controls whether the listener prints errors
    n_bytes::Int # logs packets received
    # ...
    core::BlockCore

    function MCUListener(host::MCUHost, index::MCUIndex)
        core = BlockCore(Symbol("$(nameof(host)) listener"), Hz(4000))
        new(host, index, CircularBuffer{UInt8}(4800), false, true, 0, core)
        # connect!(mcu) spawns an instance of this block on another thread
        # buffer large enough to hold ~0.1 sec of 10 channels of X/Y/Z sensor data @1kHz
    end
end

is_config(lsnr::MCUListener) = lsnr.config

Base.setindex!(lsnr::MCUListener, v::MCUChannel, i) = setindex!(lsnr.index, v, i)
Base.getindex(lsnr::MCUListener, i) = getindex(lsnr.index, i)
Base.firstindex(lsnr::MCUListener) = firstindex(lsnr.index)
Base.lastindex(lsnr::MCUListener) = lastindex(lsnr.index)
Base.length(lsnr::MCUListener) = length(lsnr.index)
Base.iterate(lsnr::MCUListener, state=0) = iterate(lsnr.index, state)
Base.filter(f, lsnr::MCUListener) = filter(f, lsnr.index)

function SRTxBase.performance(lsnr::MCUListener)
    (runtime, nominal_Hz, effective_Hz, run_pct) = SRTxBase._performance(lsnr.core)
    println("bytes received: $(lsnr.n_bytes)")
    println("data rate: $(lsnr.n_bytes/(1000*runtime)) kB/s")
end


#------------------------------------ MCUDriver ------------------------------------#
# see outgoing.jl for functionality


mutable struct MCUDriver <: AbstractBlock
    host::MCUHost # for lock, port, and connection info
    index::MCUIndex # iterate thru for signals that need to be streamed to the mcu
    buffer::CircularBuffer{UInt8} # output buffer
    verbose::Bool #this controls whether the driver prints errors
    n_bytes::Int # number of packets sent
    # ...?
    core::BlockCore

    function MCUDriver(host::MCUHost, index::MCUIndex)
        core = BlockCore(Symbol("$(nameof(host)) driver"), Hz(1000))
        new(host, index, CircularBuffer{UInt8}(4800), false, 0, core)
        # buffer large enough to hold ~0.01 sec of 10 channels of chg/drn pwm packets @1kHz
        # connect!(mcu) spawns an instance of this block on another thread
    end
end


function SRTxBase.performance(drvr::MCUDriver)
    (runtime, nominal_Hz, effective_Hz, run_pct) = SRTxBase._performance(drvr.core)
    println("bytes sent: $(drvr.n_bytes)")
    println("data rate: $(drvr.n_bytes/(1000*runtime)) kB/s")
end


#------------------------------------ MCU ------------------------------------#
# a 'supercontainer' to hold all of the data for one microcontroller
# iterable/indexable (forwarded to MCUIndex)

mutable struct MCU
    host::MCUHost
    index::MCUIndex
    listener::MCUListener
    driver::MCUDriver
end


function MCU(serial_number; connect=true, configure = true)
    host = MCUHost(serial_number) # create a host on the requested port
    index = MCUIndex(host) # create an associated channel index
    lsnr = MCUListener(host, index) # does not spawn listener (yet)
    drvr = MCUDriver(host, index) # does not spawn driver (yet)
    mcu = MCU(host, index, lsnr, drvr)

    connect && connect!(mcu) # open usb device, spawn listener, spawn driver
    sleep(0.01)
    is_connected(mcu) && configure && configure!(mcu) # get channels from mcu

    return mcu
end


Base.setindex!(mcu::MCU, v::MCUChannel, i) = setindex!(mcu.index, v, i)
Base.getindex(mcu::MCU, i) = getindex(mcu.index, i)
Base.firstindex(mcu::MCU) = firstindex(mcu.index)
Base.lastindex(mcu::MCU) = lastindex(mcu.index)
Base.length(mcu::MCU) = length(mcu.index)
Base.iterate(mcu::MCU, state=0) = iterate(mcu.index, state)
Base.filter(f, mcu::MCU) = filter(f, mcu.index)


#------------------------------------ accessor functions ------------------------------------#


Base.nameof(chnl::MCUChannel) = nameof(host(chnl)) * "-$(addr(chnl))"
Base.nameof(drvr::MCUDriver) = nameof(host(drvr)) * "-driver"
Base.nameof(lsnr::MCUListener) = nameof(host(lsnr)) * "-listener"
Base.nameof(mcu::MCU) = nameof(host(mcu))

trgt(sgnl::MCUSignal) = convert(UInt8, sgnl.trgt)
addr(sgnl::MCUSignal) = sgnl.addr
addr(chnl::MCUChannel) = chnl.addr


#------------------------------------ custom show methods ------------------------------------#


# compact view/general fallbacks
Base.show(io::IO, host::MCUHost) = print(io, nameof(host))
Base.show(io::IO, mcu::MCU) = print(io, nameof(mcu))
Base.show(io::IO, sgnl::MCUSignal) = print(io, "$(showifnow(sgnl))  $(nameof(sgnl)): $(fetch(sgnl))") # same as AbstractSignal
Base.show(io::IO, chnl::MCUChannel) = print(io, "$(nameof(chnl)) - $(nameof(typeof(chnl)))")
Base.show(io::IO, idx::MCUIndex) = print(io, "$(length(idx))-channel MCUIndex")
Base.show(io::IO, lsnr::MCUListener) = print(io, nameof(lsnr)*" - $(task_state(lsnr))")
Base.show(io::IO, drvr::MCUDriver) = print(io, nameof(drvr)*" - $(task_state(drvr))")


# expanded view
function Base.show(io::IO, ::MIME"text/plain", host::MCUHost)
    println(io, "\nMCUHost $(nameof(host))")
    print(io, "    connected: ", (is_connected(host) ? as_green("[yes]") : as_red("[NO]")))
end


function Base.show(io::IO, ::MIME"text/plain", idx::MCUIndex)
    println(io, "$(length(idx))-channel MCUIndex:")
    for chnl in idx
        println(io, " $chnl")
    end
end


function Base.show(io::IO, ::MIME"text/plain", chnl::MCUChannel)
    println(io, "\n$(chnl)\n")
    for sgnl in chnl
        println(io, "  $sgnl")
    end
end


function Base.show(io::IO, ::MIME"text/plain", mcu::MCU)
    sleep(0.001) #MAYBE: to not print out of date info on return
    println(io, "$(nameof(mcu))")
    # print(io, "    open:", (is_open(host(mcu)) ? as_green("[yes]") : as_red("[NO]")))
    println(io, "  connected: ", (is_connected(host(mcu)) ? as_green("[yes]") : as_red("[no]")))
    println(io, "  listener: $(task_state(mcu.listener))")
    println(io, "  driver: $(task_state(mcu.driver))")
    println(io, "  channels: $(length(mcu))")
    for chnl in mcu
        println(io, "  $chnl")
    end
end
