# Supplementary material for: A multifunctional soft robotic shape display with high-speed actuation, sensing, and control
Source: Nat Commun. 2023 Jul 31;14:4516. doi: 10.1038/s41467-023-39842-2 (PMC10390478; doi:10.1038/s41467-023-39842-2)
Supplement: Supplementary file 14 — Supplementary Software 1 [file 41467_2023_39842_MOESM14_ESM.zip › Code/SRTxMCU/src/usb_interface.jl]

const USB_PKT_SIZE = 255

#------------------------------------ MCUHost typedef ------------------------------------#

mutable struct MCUHost
    dev::HidDevice
    serial_number::String
    rlock::ReentrantLock # this lock governs read access to the hardware
    wlock::ReentrantLock # this lock governs write access to the hardware
    usb_out::Vector{UInt8}
    usb_in::Vector{UInt8}
end

MCUHost(serial_number) = MCUHost("$serial_number")

MCUHost(serial_number::String) = MCUHost(
    find_teensy(serial_number),
    serial_number,
    ReentrantLock(),
    ReentrantLock(),
    zeros(UInt8, USB_PKT_SIZE+1), # extra byte for report descriptor
    zeros(UInt8, USB_PKT_SIZE)
)


readlock(f::Function, host::MCUHost) = lock(f, host.rlock)
writelock(f::Function, host::MCUHost) = lock(f, host.wlock)

find_teensy(serial_number) = find_teensy("$serial_number")
find_teensy(serial_number::String) = find_device(0x16c0, 0x0486, serial_number)


host(x) = x.host
host(host::MCUHost) = host #defined for flexibility -> we can always call host(x) and it will work
Base.nameof(host::MCUHost) = "mcu@$(host.serial_number)"

is_connected(x) = is_connected(host(x))
is_connected(host::MCUHost) = is_connected(host.dev)
is_connected(dev::HidDevice) = dev.handle != C_NULL


#------------------------------------ connection control ------------------------------------#


function _connection_lost(host::MCUHost)
    host.dev.handle = C_NULL
    _warn(host, "connection lost with USB device")
end


function _usb_disconnect(host::MCUHost)
    if is_connected(host)
        hid_close(host.dev.handle) # close if open
        host.dev.handle = C_NULL
    else
        _warn(host, "USB device already disconnected")
    end
    return nothing
end

function _usb_connect(host::MCUHost)
    if is_connected(host)
        _warn(host, "USB device already connected")
    else
        host.dev.handle = hid_open_path(host.dev.path)
        if is_connected(host)
            hid_set_nonblocking(host.dev.handle, 1) # set reads to be nonblocking
        else
            _warn(host, "could not connect USB device")
        end
    end
    return nothing
end

function _usb_reset(host::MCUHost)
    is_connected(host) && _usb_disconnect(host) # disconnect first if connected

    dev = find_teensy(host.serial_number)
    if isnothing(dev)
        _warn(host, "USB device not found")
    else
        host.dev = dev
    end
    return nothing
end

function _usb_reconnect(host::MCUHost)
    _usb_reset(host)
    _usb_connect(host)
end


#------------------------------------ data transfer ------------------------------------#

recv(x, buffer) = _usb_recv(host(x), buffer)

# copy all available bytes from usb buffer -> input buffer
# return -1 if error, 0 if no more packets
function _usb_recv(host::MCUHost, buffer::AbstractVector{UInt8})
    nbytes_recvd = 0
    if is_connected(host)
        lock(host.rlock)
        # fill!(host.usb_in, 0) # not necessary, MCU always sends zero padded packets
        try
            nbytes = USB_PKT_SIZE
            while is_connected(host) && (ret = hid_read(host.dev.handle, host.usb_in, nbytes); ret > 0)
                append!(buffer, host.usb_in) # transfer bytes to input buffer
                nbytes_recvd += ret
            end
            ret < 0 && _connection_lost(host)
            return nbytes_recvd
        finally
            unlock(host.rlock)
        end
    else
        return nbytes_recvd
    end
end


send(x, buffer) = _usb_send(host(x), buffer)

# write all bytes from buffer to usb device
# returns -1 if error, 0 if no packet sent, 1 if all data sent
function _usb_send(host::MCUHost, buffer::AbstractVector{UInt8})
    nbytes_sent = 0
    if is_connected(host)
        lock(host.wlock)
        # println("attempting to send packet")
        try
            while (nbytes = min(length(buffer), USB_PKT_SIZE); nbytes > 0)
                # while bytes remain in the buffer
                # assemble usb packet
                fill!(host.usb_out, 0) # prevents duplicate packet error
                for ix in 1:nbytes
                    host.usb_out[ix+1] = popfirst!(buffer)
                end
                # and send it (the first extra byte is 0x00 for the report descriptor)
                ret = is_connected(host) ? hid_write(host.dev.handle, host.usb_out, USB_PKT_SIZE+1) : -1
                if ret < 0
                    # break the loop if send failed
                    _connection_lost(host)
                    return nbytes_sent
                else
                    nbytes_sent += ret
                end
            end
            return nbytes_sent
        finally
            unlock(host.wlock)
        end
    else
        return nbytes_sent
    end
end
