# Supplementary material for: A multifunctional soft robotic shape display with high-speed actuation, sensing, and control
Source: Nat Commun. 2023 Jul 31;14:4516. doi: 10.1038/s41467-023-39842-2 (PMC10390478; doi:10.1038/s41467-023-39842-2)
Supplement: Supplementary file 14 — Supplementary Software 1 [file 41467_2023_39842_MOESM14_ESM.zip › Code/SRTxMOCAP/docs/make.jl]

using Documenter, SRTxMOCAP

makedocs(modules = [SRTxMOCAP],
sitename="SRTxMOCAP",
authors = "Mantas Naris",
pages = Any["index.md"],
doctest=false, clean=true,)

deploydocs(
    repo = "github.com/SRTxDojo/SRTxMOCAP",
    devbranch = "main"
)
