# Supplementary material for: A multifunctional soft robotic shape display with high-speed actuation, sensing, and control
Source: Nat Commun. 2023 Jul 31;14:4516. doi: 10.1038/s41467-023-39842-2 (PMC10390478; doi:10.1038/s41467-023-39842-2)
Supplement: Supplementary file 14 — Supplementary Software 1 [file 41467_2023_39842_MOESM14_ESM.zip › Code/SRTxMOCAP/Project.toml]

name = "SRTxMOCAP"
uuid = "70fa3359-a289-417a-b7eb-c73616dd35bf"
authors = ["mantas <mantas@case.edu>"]
version = "0.2.1"

[deps]
DataStructures = "864edb3b-99cc-5e75-8d2d-829cb0a9cfe8"
GeometryBasics = "5c1252a2-5f33-56bf-86c9-59e7332b4326"
Quaternions = "94ee1d12-ae83-5a48-8b1c-48b8ff168ae0"
Revise = "295af30f-e4ad-537b-8983-00126c2a3abe"
SRTxBase = "b24ad41d-735f-4274-b234-55fd6fe3d3a4"
Sockets = "6462fe0b-24de-5631-8697-dd941f90decc"

[compat]
SRTxBase = "0.6.0" #this will require these versions: [0.3.1, 0.4.0) #https://julialang.github.io/Pkg.jl/v1/compatibility/
julia = "1.5" # [1.3.0, 2.0.0)

[extras]
SafeTestsets = "1bc83da4-3b8d-516f-aca4-4fe02f6d838f"
Test = "8dfed614-e22c-5e08-85e1-65c5234f0b40"

[targets]
test = ["Test", "SafeTestsets"]


#this is for adding a dependancy 
# activate .
# add SRTxBase
# status
# activate
