# Supplementary material for: A multifunctional soft robotic shape display with high-speed actuation, sensing, and control
Source: Nat Commun. 2023 Jul 31;14:4516. doi: 10.1038/s41467-023-39842-2 (PMC10390478; doi:10.1038/s41467-023-39842-2)
Supplement: Supplementary file 14 — Supplementary Software 1 [file 41467_2023_39842_MOESM14_ESM.zip › Code/SRTxMOCAP/src/incoming.jl]

SRTxBase.null(::Type{NatNetFrame}) = NatNetFrame()

mutable struct NatNetClient <: AbstractBlock
    socket::UDPSocket
    group::IPAddr
    port::Integer
    host::IPAddr
    natnet_version::VersionNumber    
    core::BlockCore
    frames::Socket


    function NatNetClient(freq::Hz, group::IPAddr, port::Integer; host::IPAddr = ip"0.0.0.0") #TODO: try this out on 3/15- aim for 4-5, we need to check the byte size of one frame when we have multiple markers
        socket = UDPSocket()
        natnet_version = v"3.0.0"
        block = _block(new(socket, group, port, host, natnet_version), :NatNetClient, freq)
        Socket(block, :frames, Signal{NatNetFrame}())
        return block
    end
end


# https://docs.julialang.org/en/v1/manual/functions/#Varargs-Functions
# to understand what '...' does, see "splatting"


## ---------------------- functions acting during the "lifetime" of the block ---------------------- ##
# ie. between spawn!(client) and kill!(client)

function SRTxBase.on_start(client::NatNetClient)
    client.socket = UDPSocket()
    bind(client.socket, client.host, client.port)
    join_multicast_group(client.socket, client.group)
    @info "NatNet connected!"
end


function SRTxBase.on_spin(client::NatNetClient)
    pkt = recv(client.socket) 
    process_message(client, pkt) 
end


SRTxBase.on_error(client::NatNetClient, e::EOFError) = @info "NatNet listener has stopped"

function SRTxBase.on_exit(client::NatNetClient)
    leave_multicast_group(client.socket, client.group)
    close(client.socket)
    @info "NatNet disconnected!"
end


function process_message(client::NatNetClient, pkt::Vector{UInt8})
    idx = 1
    message_id, idx = unpack(UInt16, pkt, idx)
    packet_size, idx = unpack(UInt16, pkt, idx)

    if message_id == NAT_FRAMEOFDATA
        frame, idx = unpack(NatNetFrame, pkt, idx) #change this to a collection of frames instead of an unpack and define 1kHz
        put!(client.frames, frame)
    else
        @warn "unsupported message ID: $message_id"
    end
    
end
