# Supplementary material for: A multifunctional soft robotic shape display with high-speed actuation, sensing, and control
Source: Nat Commun. 2023 Jul 31;14:4516. doi: 10.1038/s41467-023-39842-2 (PMC10390478; doi:10.1038/s41467-023-39842-2)
Supplement: Supplementary file 14 — Supplementary Software 1 [file 41467_2023_39842_MOESM14_ESM.zip › Code/SRTxMOCAP/src/SRTxMOCAP.jl]

module SRTxMOCAP

using SRTxBase
using Sockets
using DataStructures
using GeometryBasics
using Quaternions
using Base.Threads: @spawn

include("packets.jl")

export NatNetClient
export NatNetFrame
export disconnect

include("incoming.jl")

end # module
