# Supplementary material for: A multifunctional soft robotic shape display with high-speed actuation, sensing, and control
Source: Nat Commun. 2023 Jul 31;14:4516. doi: 10.1038/s41467-023-39842-2 (PMC10390478; doi:10.1038/s41467-023-39842-2)
Supplement: Supplementary file 14 — Supplementary Software 1 [file 41467_2023_39842_MOESM14_ESM.zip › Code/sTISSUE_scripts/calibration/calibration.jl]

include("./hma.jl")

##### ----------------------------- FUNCTIONS ----------------------------- #####
## ----------------------------- experiment functions ----------------------------- ##
function calibration_ramp(pathname, hx, hy, τ=6)
    
    infile = mkpath(pathname * "/raw") * "/$(hx)_$(hy).jld"

    if isfile(infile) # delete preexisting calibration file
        rm(infile)
    end
    
    # data we care to collect
    sync!(V_MON[hx,hy]; source=:mcu)
    sync!(Z_MG[hx,hy]; source=:mcu)

    unlink!(vref.v)
    link!(V_REF[hx,hy], vref.v) # replaces previous links in ref
    vref.f = (t) -> 8*(t / τ) # (0 to 8kV)

    config_log!(
        "v_mon" => V_MON[hx,hy],
        "v_ref" => V_REF[hx,hy],
        "z_mg" => Z_MG[hx,hy],
        "mocap_raw" => mocap_client.frames
    )

    sleep(0.5)
    @info "channel ($hx,$hy) voltage ramp"

    GC.enable(false)     
    try
        voltage_mode(hx, hy) # set voltage control mode
        put!(V_REF[hx, hy], 0) # start at zero v
        sleep(1) # let things settle
        spawn!(datalogger)
            
        sleep(1) # collect a baseline
        spawn!(vref)
        sleep(τ + 0.1)
        kill!(vref)
        sleep(1) # collect a high

        kill!(datalogger); sleep(0.01)
        low_power_mode(hx, hy) # set hasel to low power state
    finally
        GC.enable(true)
        sleep(4)
    end

    save_log(infile)
    return nothing

end

## ----------------------------- post-processing functions ----------------------------- ##
function repack(v)
    (ix, jx) = size(v[1])
    [[m[i,j] for m in v] for i in 1:ix, j in 1:jx]
end

wait_for_key(prompt) = (print(stdout, prompt); read(stdin, 1); nothing)

function prcs_ramp_sensorCalibration(pathname, hx, hy)

    infile = mkpath(pathname * "raw") * "/$(hx)_$(hy).jld"
    outfile = mkpath(pathname * "mapped") * "/$(hx)_$(hy).jld"

    if isfile(infile) && !isfile(outfile)
       _prcs_ramp_sensorCalibration(infile,outfile, hx, hy) 
    elseif isfile(infile) && isfile(outfile)
        rm(outfile)
        _prcs_ramp_sensorCalibration(infile,outfile, hx, hy) 
    end
end

function _prcs_ramp_sensorCalibration(infile,outfile, hx, hy)  
    
    @info "building $outfile"

    dt = load(infile, "dt")
    frames = repack(get_z.(load(infile, "mocap_raw")));
    z_mocap = frames[hx,hy]
    @time z_mocap = un_delay(z_mocap, 0.025, dt)[1:(end-100)]

    z0 = mean(z_mocap[250:750])

    bz_raw = repack(load(infile,"z_mg")[1:(end-100)])[hx,hy] #raw mg
    bz0 = mean(bz_raw[1:100]) #baseline sensor data

    bz_filt = hma((bz_raw .- bz0),71) #filtered
    Δz_filt = hma((z_mocap),71) #filtered mocap data
    zfit = fit(bz_filt,Δz_filt,3) #cubic poly fit

    @time jldopen(outfile, "a+") do file
        file["time"] = load(infile, "time")[1:(end-100)] # s
        file["dt"] = dt
        file["z0"] = z0 #baseline mocap
        file["stroke"] = mean(z_mocap[(end-750):end]) - z0
        file["Δz"] =  Δz_filt #filtered mm mocap
        file["bz0"] = bz0 #baseline sensor
        file["bz"] = bz_filt #filtered mG
        file["zfit_cal"] = zfit #calibration fit
    end
    
end

## ### ----------------------------- EXPERIMENT ----------------------------- #####
pathname = DATA_DIR*"calibration/"

let  hx = 1:10, hy = 1:10
    enable_hv!(uvts[hy])
    calibration_ramp(pathname, hx, hy)
    disable_hv!(uvts[hy])
end

## ----------------------------- post processing ----------------------------- ##
pathname = DATA_DIR*"calibration/"

for hy in 1:10
    for hx in 1:10
        prcs_ramp_sensorCalibration_all(pathname, hx, hy)
        sleep(.2)
    end
end
