# Supplementary material for: A multifunctional soft robotic shape display with high-speed actuation, sensing, and control
Source: Nat Commun. 2023 Jul 31;14:4516. doi: 10.1038/s41467-023-39842-2 (PMC10390478; doi:10.1038/s41467-023-39842-2)
Supplement: Supplementary file 14 — Supplementary Software 1 [file 41467_2023_39842_MOESM14_ESM.zip › Code/sTISSUE_scripts/cameraCL.jl]

using Base: UInt16
using SRTxBase
using SRTxBase: performance
using SRTxMCU
import Base.Threads.@spawn
include("scripts_control/camera_setup.jl")
include("scripts_control/camera_blocks.jl")
include("scripts_control/CL_blocks.jl")
include("outer_loop/outerCLdef.jl")
include("outer_loop/sensor_block.jl")

sync!(V_REF; source=:julia)
sync!(V_MON; source=:mcu)
sync!(Z_MG; source=:mcu)
spawn!(sensor_map)
spawn!(lpf2)

@spawn pycam1()
s = Sockets.UDPSocket()
Sockets.bind(s, ip"127.0.0.1", 5001)

put!(V_REF,0*ones(10,10))
enable_hv!.(uvts)


#################################################################
#################################################################
#################################################################
include("scripts_control/quick_run.jl")
n = 1
file = make_name("Fig6/square/",n)
enable_hv!.(uvts)
GC.enable(false)
spawn!(subsum,logger)
kill!(subsum,suby,subsum,logger,path,CL,cam)
GC.enable(true)
disable_hv!.(uvts)
saveto!(file, logger)

#################################################################
#################################################################
#################################################################
include("scripts_control/quick_run_multi.jl")
n = 1
file_y = make_name("Fig6/multi_g/",n)
file_r = make_name("Fig6/multi_r/",n)
file_g = make_name("Fig6/multi_g/",n)
enable_hv!.(uvts)
GC.enable(false)
spawn!(subsum)
kill!(logger_y); spawn!(logger_r)
kill!(logger_r); spawn!(logger_g)
kill!(logger_g)
kill!(subsum,logger_y,logger_r,logger_g,suby,subr,subg,subsum,cam,CL)
GC.enable(true)
saveto!(file_y, logger_y)
saveto!(file_r, logger_r)
saveto!(file_g, logger_g)

disable_hv!.(uvts)
disconnect!.(mcus)
