# Supplementary material for: A multifunctional soft robotic shape display with high-speed actuation, sensing, and control
Source: Nat Commun. 2023 Jul 31;14:4516. doi: 10.1038/s41467-023-39842-2 (PMC10390478; doi:10.1038/s41467-023-39842-2)
Supplement: Supplementary file 14 — Supplementary Software 1 [file 41467_2023_39842_MOESM14_ESM.zip › Code/sTISSUE_scripts/common/common.jl]

# put commonly used definitions here

## ----------------------------- common includes ----------------------------- ##
@info "loading packages"
using SRTxBase, SRTxMCU
import SRTxMCU.disconnect!
import SRTxMCU.connect!
using LsqFit
using Polynomials

using SRTxBase, SRTxMCU, SRTxMOCAP
using DSP
using JLD2

using Statistics: mean, std, median

using Interpolations, ScatteredInterpolation
using FFTW, DSP
fftfreq = FFTW.fftfreq

using Colors
using GLMakie, CairoMakie
GLMakie.activate!()
using Printf

import ScatteredInterpolation

# check if DATA_DIR has been defined
if isdefined(Main, :DATA_DIR)
    nothing
else
    @warn "remember to define DATA_DIR"
end


# useful for designating a section of relevant data
isdefined(Main, :MASK) || const MASK = Signal(0)
isdefined(Main, :ABORT) || const ABORT = Signal(false)


## ----------------------------- runtime/hardware stuff ----------------------------- ##

@info "defining functions"

"""
    @hold ex hold_s max_s

Wait until an expression `ex` has been true for at least `hold_s` seconds. But don't wait more than `max_s`.
For example, try running the following with `x=0` vs `x=1`:
```julia
    @time @hold (x>0) 0.1 1
```
"""
macro hold(ex, hold_s, max_s)
    return quote
        hold_ns = 1e9*$hold_s
        max_ns = 1e9*$max_s
        t0 = t1 = time_ns()

        while (time_ns() - t0 < max_ns) && (time_ns() - t1 < hold_ns)
            if !($(esc(ex))) # if ex, evaluated in macro call environment, is not true
                t1 = time_ns() # reset wait time
            end
            sleep(0.01) # sleep
        end
    end
end


## ----------------------------- active modes ----------------------------- ##
# set sync settings

pwm_mode() = pwm_mode(V_REF, W_CHG, W_DRN)

pwm_mode(hx, hy) = pwm_mode(V_REF[hx,hy], W_CHG[hx,hy], W_DRN[hx,hy])

pwm_mode(chnl) = pwm_mode(chnl.v_ref, chnl.chg_pwm, chnl.drn_pwm)

function pwm_mode(v_ref, chg_pwm, drn_pwm)
    unsync!(v_ref)
    sync!(chg_pwm; source=:julia)
    sync!(drn_pwm; source=:julia)
    sleep(0.1)
end

voltage_mode() = voltage_mode(V_REF, W_CHG, W_DRN)

voltage_mode(hx, hy) = voltage_mode(V_REF[hx,hy], W_CHG[hx,hy], W_DRN[hx,hy])

voltage_mode(chnl) = voltage_mode(chnl.v_ref, chnl.chg_pwm, chnl.drn_pwm)

function voltage_mode(v_ref, chg_pwm, drn_pwm)
    sync!(v_ref; source=:julia)
    sync!(chg_pwm; source=:mcu)
    sync!(drn_pwm; source=:mcu)
    sleep(0.1)
end


## ----------------------------- low power mode ----------------------------- ##
# discharge all channels, then put in zero pwm mode
# prevents thermal wear

low_power_mode(hx, hy) = low_power_mode(V_REF[hx,hy], W_CHG[hx,hy], W_DRN[hx,hy])

function low_power_mode(v_ref, chg_pwm, drn_pwm)
    _discharge(v_ref, chg_pwm, drn_pwm)
    sleep(0.4) #FUTURE: reduce based on fall time from data
    _low_power_mode(v_ref, chg_pwm, drn_pwm)
end


function low_power_mode()
    for hx in 1:10, hy in 1:10
        _discharge(V_REF[hx,hy], W_CHG[hx,hy], W_DRN[hx,hy])
    end
    sleep(0.5)
    for hx in 1:10, hy in 1:10
        _low_power_mode(V_REF[hx,hy], W_CHG[hx,hy], W_DRN[hx,hy])
    end
end


function _discharge(v_ref, chg_pwm, drn_pwm)
    put!(v_ref, 0)
    
    # set sync settings
    unsync!(v_ref)
    sleep(0.01)
    sync!(chg_pwm; source=:julia)
    sync!(drn_pwm; source=:julia)
    sleep(0.01)

    # discharge in pwm mode
    put!(chg_pwm, 0)
    put!(drn_pwm, typemax(UInt16))
end

function _low_power_mode(v_ref, chg_pwm, drn_pwm)
    # zero all in pwm mode - least thermally demanding state
    put!(chg_pwm, 0)
    put!(drn_pwm, 0)
end


#NOTE: this is the old version
# discharge all channels, then put in zero pwm mode
function zero_all()
    # discharge in pwm mode
    put!(chg_pwm, zeros(10,10))
    put!(drn_pwm, typemax(UInt16).*ones(10,10))
    sleep(0.5)
    # zero all in pwm mode - least thermally demanding state
    put!(drn_pwm, zeros(10,10))
    put!(chg_pwm, zeros(10,10))
end

## ----------------------------- z ref block ----------------------------- ##
#TODO: single, global z ref

mutable struct ZRef <: AbstractBlock
    f # function f(t) where t in seconds -> returns a scalar or matrix of values ∈ [0,1]
    t_start::UInt64
    core::BlockCore
    z::Socket

    function ZRef(name, freq)
        block = _block(new((t)->(0), time_ns()), name, freq)
        Socket(block, :z, Signal(0.0)) #Float64
        return block
    end
end


SRTxBase.on_start(b::ZRef) = setproperty!(b, :t_start, time_ns())

function SRTxBase.on_spin(b::ZRef)
    val = b.f((time_ns() - b.t_start)/1e9) # because f(t) expects t in seconds
    put!(b.z, val)
end

isdefined(Main, :zref) || const zref = ZRef(:ref, Hz(1200))


## ----------------------------- v ref block ----------------------------- ##

mutable struct VRef <: AbstractBlock
    f # function f(t) where t in seconds -> returns a scalar or matrix of values ∈ [0,1]
    t_start::UInt64
    core::BlockCore
    v::Socket

    function VRef(name, freq)
        block = _block(new((t)->(0), time_ns()), name, freq)
        Socket(block, :v, Signal(0x0000)) #UInt16
        return block
    end
end


SRTxBase.on_start(b::VRef) = setproperty!(b, :t_start, time_ns())

function SRTxBase.on_spin(b::VRef)
    val = b.f((time_ns() - b.t_start)/1e9) # because f(t) expects t in seconds
    put!(b.v, _as_v_kV(val))
end

# remap [0,1] -> [0kV, 8kV]
_as_v_full(val) = @. UInt16(floor(822 * min(max(val, 0), 1)))

# # remap [0,1] -> [200, 800]
_as_v_fast(val) = @. UInt16(floor(600 * val + 200))

_as_v_kV(val) = @. UInt16(floor(102.82*val))

isdefined(Main, :vref) || const vref = VRef(:ref, Hz(1200))


## ----------------------------- pwm ref block ----------------------------- ##

mutable struct PwmRef <: AbstractBlock
    f # function f(t) where t in seconds -> returns a scalar or matrix of values ∈ [-1,1]
    t_start::UInt64
    core::BlockCore
    chg::Socket
    drn::Socket

    function PwmRef(name, freq)
        block = _block(new((t)->(0), time_ns()), name, freq)
        Socket(block, :chg, Signal(0x0000)) #UInt16
        Socket(block, :drn, Signal(0x0000)) #UInt16
        return block
    end
end


SRTxBase.on_start(b::PwmRef) = setproperty!(b, :t_start, time_ns())

function SRTxBase.on_spin(b::PwmRef)
    val = b.f((time_ns() - b.t_start)/1e9) # because f(t) expects t in seconds
    put!(b.chg, _as_chg_pwm(val))
    put!(b.drn, _as_drn_pwm(val))
end

# remap [0,1] -> [0,max_uint16]
_as_chg_pwm(val) = @. UInt16(floor((2^16 - 1) .* max(val, 0)))

# remap [-1,0] -> [max_uint16,0]
_as_drn_pwm(val) = @. UInt16(floor((2^16 - 1) .* -min(val, 0)))


isdefined(Main, :wref) || const wref = PwmRef(:wref, Hz(2000))


## ----------------------------- saving to files ----------------------------- ##

function jldappend(filepath, namevals...)
    jldopen(filepath, "a+") do file
        for nameval in namevals
            name = nameval.first
            val = nameval.second

            file[name] = val
        end
    end
    
    return nothing
end


"""
    make_name(setname, ixs...)

Make a file/path name at: `DATA_DIR/setname/X.jld` where X encodes `ixs` specifying an n-dimensional parameter space.

```julia
make_name("test5/raw", 1, 2, 3)
"DATA_DIR/test5/raw/1_2_3.jld"
```
"""
function make_name(setname, ix1, ixs...)
    global DATA_DIR
    mkpath(DATA_DIR*setname)
    fname = DATA_DIR*setname*"/$ix1"
    foreach((x)->(fname *= "_$x"), ixs)
    return fname*".jld"
end


fileset(setname, ix1, ixs...) = make_name(setname, ix1, ixs...)


## ----------------------------- mocap processing ----------------------------- ##

function process_mocap(raw_mocap, xq, yq)
    zq = zeros(length(raw_mocap))

    for ix in eachindex(raw_mocap)
        if ix != 1 && raw_mocap[ix] == raw_mocap[ix-1]
            zq[ix] = zq[ix-1]
        else
            cloud = ball_filter!(as_cloud(raw_mocap[ix]), xq, yq, 150)
            zq[ix] = interp_z(cloud, xq, yq)
        end
    end

    return zq
end

function interp_z(cloud, xq, yq)
    # expand cloud
    x = [mk[1] for mk in cloud]
    y = [mk[2] for mk in cloud]
    z = [mk[3] for mk in cloud]

    # construct interpolant
    xy = hcat(x,y)'
    # itp = ScatteredInterpolation.interpolate(Shepard(), xy, z) # a version that matches the other definition
    itp = ScatteredInterpolation.interpolate(ScatteredInterpolation.Multiquadratic(), xy, z)

    # evaluate at target
    zq = evaluate(itp, [xq; yq])[1]
    return zq
end


#location in MOCAP coordinates (mm) of hasel [1,1]
# the z is zeroed using the 5 markers in each corner and refining the ground plane in optitrack
isdefined(Main, :H_ORIGIN) || const H_ORIGIN = [66.855, 65.55, 0,0]

#convert hasel hx/hy centroid to mocap coordinates
hasel_xlocation(hx) = 60*(hx-1) + H_ORIGIN[1]
hasel_ylocation(hy) = 60*(hy-1) + H_ORIGIN[2]
hasel_location(hx, hy) = (hasel_xlocation(hx), hasel_ylocation(hy))

as_cloud(frame::NatNetFrame) = [Point3(mk.pos[1]*1000, -mk.pos[3]*1000, mk.pos[2]*1000) for mk in frame.labeled_markers]

# makes mocap processing 200x faster with negligible error
ball_filter!(cloud, xq, yq, radius) = filter!(mk->(sqrt((mk[1]-xq)^2 + (mk[2]-yq)^2) <= radius), cloud)

function interp_z(mocap; kw...)
    zq = Vector{Matrix}(undef, length(mocap))

    for ix in eachindex(mocap)
        if ix != 1 && mocap[ix] == mocap[ix-1]
            zq[ix] = zq[ix-1]
        else
            zq[ix] = interp_z(mocap[ix]; kw...)
        end
    end

    return zq
end

# full frame at a time
function interp_z(frame::NatNetFrame; xq = hasel_xlocation.(1:1:10), yq = hasel_ylocation.(1:1:10))
    cloud = as_cloud(frame)

    # expand cloud
    x = [Float64(mk[1]) for mk in cloud]
    y = [Float64(mk[2]) for mk in cloud]
    z = [Float64(mk[3]) for mk in cloud]

    # construct interpolant
    points = hcat(x,y)'
    itp = ScatteredInterpolation.interpolate(ScatteredInterpolation.Multiquadratic(), points, z)

    # evaluate interpolant
    # make grid and evaluate
    xs = repeat([xq;;], length(yq))[:]
    ys = repeat([yq;;]', length(xq))[:]
    grid = [xs;; ys]'
    reshape(evaluate(itp, grid), length(xq), length(yq))
end

function get_z(frame::NatNetFrame)
    cloud = as_cloud(frame)
    zmat = zeros(10,10)
    # expand cloud
    x = [Float64(mk[1]) for mk in cloud]
    y = [Float64(mk[2]) for mk in cloud]
    z = [Float64(mk[3]) for mk in cloud]

    # construct interpolant
    for ii in 1:10
        for jj in 1:10
            x1 = hasel_xlocation.(ii)-30
            x2 = hasel_xlocation.(ii)+30
            y1 = hasel_ylocation.(jj)-30
            y2 = hasel_ylocation.(jj)+30
            
            xlower = x.>x1
            xupper = x.<x2
            ylower = y.>y1
            yupper = y.<y2
            xbool = xlower.*xupper
            ybool = ylower.*yupper
            tbool = xbool.*ybool
            if (tbool' * tbool)>0
                zmat[ii,jj] = z[tbool][1]
            else
                zmat[ii,jj] = -5
            end
        end
    end
    return zmat
end

## ----------------------------- constants ----------------------------- ##
const HV_RAIL = 8.0 # kV, tuned by hand w./ voltmeter

# v̂ -> v
# maps between BVU <-> kV
BVUtokV(x) = x/102.82 # x is in BVU
kVtoBVU(x) = UInt16(floor(102.82*x)) # x is in kV

# 'true' normalization
scale_v(x) = rescale(BVUtokV(x), 0, 8, 0, 1)

# thresholds for rise times
const HV01 = kVtoBVU(0.1*HV_RAIL)
const HV09 = kVtoBVU(0.9*HV_RAIL)


## ----------------------------- temporal resampling ----------------------------- ##

# returns yq at tq
function resample(y, t, tq)
    itp = interpolate((t,), y, Gridded(Linear()))
    return itp.(tq)
end

# returns dyq/dt at tq
function d_resample(y, t, tq)
    itp = interpolate((t,), y, Gridded(Linear()))
    return only.(Interpolations.gradient.(Ref(itp), tq))
end

zero_pad(data, n) = vcat(data, zeros(n*length(data)))

function zero_pad_t(t, n)
    t_zp = t
    for ix in eachindex(1:n)
        t_zp = vcat(t_zp, t.+t_zp[end])
    end
    return t_zp
end

# zero pad x to match the length of t
zero_pad!(x, t) = append!(x, zeros(length(t)-length(x)))

function un_delay(v, tdelay, dt)
    tx = Int(tdelay ÷ dt) # n steps to shift
    vcat(v[(1+tx):end], zeros(eltype(v), tx))
end


## ----------------------------- scaling ----------------------------- ##

"""
rescale(x, a, b, c, d)
rescales a vector x ∈ [a,b] to x ∈ [c,d]
"""
function rescale(x, a, b, c, d)
    return (x .- a) .* ((d-c)/(b-a)) .+ c
end

normalize(x) = rescale(x, minimum(x), maximum(x), 0, 1)


## ----------------------------- useful functions ----------------------------- ##

wait_for_key(prompt) = (print(stdout, prompt); read(stdin, 1); nothing)

function mid_idx(ω)
    l = length(ω)

    if iseven(l)
        return (l÷2)+2
    else
        return ((l-1)÷2)+2
    end
end

function fftrhp(x)
    n = length(x)
    iseven(n) ? x[1:Int((n+0)÷2)] : x[1:(n+1)÷2]
end

function fftlhp(x)
    n = length(x)
    iseven(n) ? x[end:-1:(n+2)÷2] : x[end:-1:(n+3)÷2]
end

dB(x) = 20*log10(abs(x))

using DSP.Unwrap: unwrap

# given a delay of τ seconds, gives a transfer function H(ω), where ω is in Hz
delay_tf(τ) = (ω)->exp(-τ*im*ω/(2π))


## ----------------------------- plotting ----------------------------- ##
# makie colors
CLR1 = parse(RGBAf, "#0072B2FF") # makie blue (similar to CLR1)
CLR2 = parse(RGBAf, "#E69F00FF") # another gold
CLR3 = parse(RGBAf, "#009E73FF") # makie green

set_alpha(CLR::T, alpha) where {T} = coloralpha(T)(CLR.r, CLR.g, CLR.b, alpha)

# current Affinity scheme
CLR4 = parse(RGBAf, "#0072BD") # blue
CLR5 = parse(RGBAf, "#D95319") # orange/red
CLR6 = parse(RGBAf, "#EDB120") # yellow
CLR7 = parse(RGBAf, "#7E2F8E") # purple

set_theme!(Theme(
    resolution = (1500, 1000),
    linewidth = 3,
    palette = (color = [CLR1, CLR2, CLR3, CLR4, CLR5, CLR6, CLR7],),
))

#eg. "./plots/1x1_tfs"
function save_figure(filepath, fig)
    CairoMakie.activate!()
    save(filepath*".png", fig; px_per_unit=4)
    save(filepath*".svg", fig)
    GLMakie.activate!()
end

const BODEAXIS = (xscale = log10, xminorticksvisible = true, xminorgridvisible = true, xminorticks = IntervalsBetween(9))


function magphase!(ax1, ax2, ω, H; kwargs...)
    lines!(ax1, ω, dB.(H); kwargs...)
    plot!(ax1, ω, dB.(H); kwargs...)
    lines!(ax2, ω, unwrap(rad2deg.(angle.(H))); kwargs...)
    plot!(ax2, ω, unwrap(rad2deg.(angle.(H))); kwargs...)
end

function envelope!(ax, xs, ys_mean, ys_std; kwargs...)
    ys_hi = (ys_mean + ys_std)
    ys_low = (ys_mean - ys_std)
    plt = band!(ax, xs, ys_hi, ys_low; kwargs...)
    plt.attributes.color[] = set_alpha(plt.attributes.color[], 0.3f0)
    lines!(ax, xs, ys_hi; kwargs..., linewidth=1)
    lines!(ax, xs, ys_low; kwargs..., linewidth=1)

    lines!(ax, xs, ys_mean; linewidth=2, kwargs...)
    plot!(ax, xs, ys_mean; markersize=5, kwargs...)
    return ax
end

function envelope!(ax, tx, ys::Observable; kwargs...)
    ys_hi =  map((y)->(mean.(y).+std.(y)), ys)
    ys_lo =  map((y)->(mean.(y).-std.(y)), ys)

    plt = band!(ax, tx, ys_hi, ys_lo; kwargs...)
    plt.attributes.color[] = set_alpha(plt.attributes.color[], 0.3f0)

    lines!(ax, tx, ys_hi; kwargs..., linewidth=1)
    lines!(ax, tx, ys_lo; kwargs..., linewidth=1)

    ys_mean =  map((y)->mean.(y), ys)

    lines!(ax, tx, ys_mean; linewidth=3, kwargs...)
    return ax
end


function BodeAxis(fig = Figure())
    common = (xscale = log10, xminorticksvisible = true, xminorgridvisible = true, xminorticks = IntervalsBetween(9))

    axM = Axis(fig[1,1]; ylabel = "magnitude (dB)", common...)
    axM.xticklabelsvisible = false

    axϕ = Axis(fig[2,1]; ylabel = "phase (deg)", common...)
    linkxaxes!(axM, axϕ)

    return (fig, axM, axϕ)
end

function bode!(axM, axϕ, ω, H::Vector{ComplexF64}; kwargs...)
    # if H is a vector, plot line
    M = filter(!isnan, dB.(H))
    ϕ = unwrap(rad2deg.(angle.(H)))

    lines!(axM, ω, M; kwargs...)
    plot!(axM, ω, M; kwargs...)
    lines!(axϕ, ω, ϕ; kwargs...)
    plot!(axϕ, ω, ϕ; kwargs...)
    return (axM, axϕ)
end

function bode!(axM, axϕ, ω, H::Vector{<:Matrix}; kwargs...)
    @info "plotting"
    # if H is a matrix, plot envelope
    M_mean = map(h->mean(dB.(h)), H)
    M_std = map(h->std(dB.(h)), H)

    envelope!(axM, ωs, M_mean, M_std; kwargs...)

    # need to unwrap each run
    H_rpk = [[h[idx] for h in H] for ix in 1:10, jx in 1:10]

    ϕ_mean = map(h->mean(rad2deg.(angle.(h))), H)
    ϕ_std = map(h->std(rad2deg.(angle.(h))), H)
    envelope!(axϕ, ωs, ϕ_mean, ϕ_std; kwargs...)

    return (axM, axϕ)
end


nothing
