# Supplementary material for: A multifunctional soft robotic shape display with high-speed actuation, sensing, and control
Source: Nat Commun. 2023 Jul 31;14:4516. doi: 10.1038/s41467-023-39842-2 (PMC10390478; doi:10.1038/s41467-023-39842-2)
Supplement: Supplementary file 14 — Supplementary Software 1 [file 41467_2023_39842_MOESM14_ESM.zip › Code/sTISSUE_scripts/common/rtp.jl]

## ----------------------------- realtime plotting implementation ----------------------------- ##

using SRTxBase
using SRTxBase: period_s
using DataStructures, Observables
using Base.Threads: @spawn
using GLMakie

const PLOT_SAMPLE_RATE = Hz(200)
const PLOT_SAMPLE_TIME = 5 # seconds
const PLOT_FRAME_RATE = 30 # fps, render interval
const PLOT_TIME_AXIS = -PLOT_SAMPLE_TIME:period_s(PLOT_SAMPLE_RATE):0.0
const TX = PLOT_TIME_AXIS # alias for convenience
isdefined(Main, :OBSERVATION_RESET) || const OBSERVATION_RESET = Signal(false)

##

CC = SRTxBase.ConsoleColors
_plotinfo(msg) = println(CC.as_violet(CC.as_bold(CC.as_tag("plot")))," ", msg)


"""
    observe(sgnl)

Create a buffered observable based on a signal 's' that will periodically fetch and store values of 's'. Can be plotted directly, or mapped to other observables for plotting.

```
sg_x = Signal(0.0)
ob_x = observe(sg_x)
plot!(ax, ob_x)
put!(sg_x, 1.0)
```
"""
observe(sgnl) = _observe(sgnl)[1]

_observe(sock::Socket) = _observe(signal(sock))

# this version provides access to the supporting tasks
function _observe(sgnl::AbstractSignal{T}) where {T}
    nx = length(PLOT_TIME_AXIS)

    obs = Observable(CircularBuffer{T}(nx))
    
    notify_task = @async begin
        _plotinfo("observer active")
        while false == fetch(OBSERVATION_RESET)
            sleep(1/PLOT_FRAME_RATE)
            notify(obs) # if this line is multithreaded, everything crashes
        end
        _plotinfo("observer stopped")
    end

    update_task = @spawn begin
        _plotinfo("caching signal using thread $(Threads.nthreads())")
        while false == fetch(OBSERVATION_RESET)
            sleep(period_s(PLOT_SAMPLE_RATE))
            push!(obs[], fetch(sgnl)) # copies the value of the signal to the observer buffer
        end
        _plotinfo("stopped caching signal with thread $(Threads.nthreads())")
    end

    return (obs, notify_task, update_task)
end


function clear!(ax::Axis)
    for plt in ax.scene.plots[2:end]
        delete!(ax, plt)
    end
end


function _reset_on_close(fig::Figure)
    on(display(fig).window_open) do v
        false == v && _reset_observables()
    end
    _plotinfo("reset observables")
end


function _reset_observables() 
    @spawn begin
        put!(OBSERVATION_RESET, true)
        sleep(0.5)
        put!(OBSERVATION_RESET, false)
    end
end

nothing
