# Supplementary material for: A multifunctional soft robotic shape display with high-speed actuation, sensing, and control
Source: Nat Commun. 2023 Jul 31;14:4516. doi: 10.1038/s41467-023-39842-2 (PMC10390478; doi:10.1038/s41467-023-39842-2)
Supplement: Supplementary file 14 — Supplementary Software 1 [file 41467_2023_39842_MOESM14_ESM.zip › Code/sTISSUE_scripts/common/shutdown.jl]

if isdefined(Main, :USE_MCUS) && USE_MCUS
    low_power_mode()
    sleep(0.1)

    disable_hv!.(uvts)


    foreach(unsync!, X_MG)
    foreach(unsync!, Y_MG)
    foreach(unsync!, Z_MG)
    foreach(unsync!, V_REF)
    foreach(unsync!, V_MON)
    foreach(unsync!, W_CHG)
    foreach(unsync!, W_DRN)

    sleep(1)

    disconnect!.(mcus)
    USE_MCUS = false
end


if isdefined(Main, :USE_MOCAP) && USE_MOCAP
    kill!(mocap_client)
end
