# Supplementary material for: A multifunctional soft robotic shape display with high-speed actuation, sensing, and control
Source: Nat Commun. 2023 Jul 31;14:4516. doi: 10.1038/s41467-023-39842-2 (PMC10390478; doi:10.1038/s41467-023-39842-2)
Supplement: Supplementary file 14 — Supplementary Software 1 [file 41467_2023_39842_MOESM14_ESM.zip › Code/sTISSUE_scripts/common/use_mcus.jl]

using SRTxBase, SRTxMCU
using SRTxMCU: SensorChannel, DriverChannel, UltravoltChannel
import SRTxMCU: connect!, disconnect!
import HidApi; HidApi.init() # should be better for multithreaded use
USE_MCUS = true # used when shutting things down

## ----------------------------- function defs ----------------------------- ##
# for grouping & organising mcu signals
# extract and group signal arrays
function collate(mcus, chtype, name)
    group(hcat(map(mcu->_collate(mcu, chtype, name), mcus)...); name=name)
end

function _collate(mcu, chtype, name)
    reverse!(collect(getproperty(ch, name) for ch in filter(chtype, mcu)))
end


## ----------------------------- connect to mcus ----------------------------- ##
@info "connecting MCUs"

scu1 = MCU(7735430)
scu2 = MCU(8711330)
scu3 = MCU(8711520)
scu4 = MCU(6735670)
scu5 = MCU(7735410)
scu6 = MCU(8711720)
scu7 = MCU(7735640)
scu8 = MCU(7735620)
scu9 = MCU(7735630)
scu10 = MCU(7735440)


dcu1 = MCU(7733200)
dcu2 = MCU(8441490)
dcu3 = MCU(9636790)
dcu4 = MCU(9636880)
dcu5 = MCU(9849090)
dcu6 = MCU(7735400)
dcu7 = MCU(8440890)
dcu8 = MCU(7205870)
dcu9 = MCU(8440880)
dcu10 = MCU(7733630)

scus = [scu1, scu2, scu3, scu4, scu5, scu6, scu7, scu8, scu9, scu10]
dcus = [dcu1, dcu2, dcu3, dcu4, dcu5, dcu6, dcu7, dcu8, dcu9, dcu10]

mcus = vcat(scus, dcus)


## ----------------------------- collect signals ----------------------------- ##
@info "collecting MCU signals"

# sensor
X_MG = collate(scus, SensorChannel, :x_mg)
Y_MG = collate(scus, SensorChannel, :y_mg)
Z_MG = collate(scus, SensorChannel, :z_mg)
CHIP_OK = collate(scus, SensorChannel, :chip_ok)

# driver
V_REF = collate(dcus, DriverChannel, :v_ref)
V_MON = collate(dcus, DriverChannel, :v_mon)
W_CHG = collate(dcus, DriverChannel, :chg_pwm)
W_DRN = collate(dcus, DriverChannel, :drn_pwm)
IS_CTRL = collate(dcus, DriverChannel, :is_ctrl)


uvts = collect(filter(UltravoltChannel, dcu)[1] for dcu in dcus)

## ----------------------------- throttle system to 600Hz (20x dynamics)----------------------------- ##
set!.((mcu[0].sync_usec for mcu in mcus), 1666); # period_us(Hz(600))
disconnect!.(mcus)
sleep(0.1)
foreach(mcus) do mcu
    mcu.driver.core.freq = Hz(600)
    mcu.listener.core.freq = Hz(1800)
end
datalogger.core.freq = Hz(1200)
sleep(0.1)
connect!.(mcus);

## ----------------------------- return nothing ----------------------------- ##
nothing
