# Supplementary material for: A multifunctional soft robotic shape display with high-speed actuation, sensing, and control
Source: Nat Commun. 2023 Jul 31;14:4516. doi: 10.1038/s41467-023-39842-2 (PMC10390478; doi:10.1038/s41467-023-39842-2)
Supplement: Supplementary file 14 — Supplementary Software 1 [file 41467_2023_39842_MOESM14_ESM.zip › Code/sTISSUE_scripts/common/use_mocap.jl]

using Sockets, SRTxBase, SRTxMOCAP
USE_MOCAP = true # used when shutting things down

@info "connecting MOCAP"
mocap_client = NatNetClient(kHz(1), ip"239.255.42.99", 1511) #ip address of multicast, 1511 is the data port (read off the streaming advanced settings)
spawn!(mocap_client)
