# Supplementary material for: A multifunctional soft robotic shape display with high-speed actuation, sensing, and control
Source: Nat Commun. 2023 Jul 31;14:4516. doi: 10.1038/s41467-023-39842-2 (PMC10390478; doi:10.1038/s41467-023-39842-2)
Supplement: Supplementary file 14 — Supplementary Software 1 [file 41467_2023_39842_MOESM14_ESM.zip › Code/sTISSUE_scripts/demos/Fig3_fastwave.jl]

### Readme:
# Run main.jl
# Then line-by-line run these codes
include("../analysis/TF_analysis.jl")

sync!(V_REF; source=:julia)
sync!(V_MON; source=:mcu)


V = zeros(20,10)
for x in 1:20
    for y in 1:10
        if x >= 10
        V[x,y] = 1
        end
    end
end


function wave_y(t,V)
    dt = 0.015;
    L = size(V,1)
    xs = Int.(round.(LinRange(1, 10, 10)))
    ys = Int.(round.(LinRange(1, 10, 10)))
    n = Int(floor(t/dt))

    maxn = L-10
    iter = floor((n-1)/maxn)
    n = Int(n-maxn*iter)

    Vnew = 8*V[(n+1):(n+10),1:10]
    [Vnew[y,x] for x in xs, y in ys]
end

vref.f = (t) -> wave_y(t,V)
link!(V_REF, vref.v)

config_log!(
    "v_ref" => V_REF,
    "v_mon" => V_MON,
)

## Run test
n = 2
file = make_name("Fig5/fastwave",n)

put!(V_REF, zeros(10, 10)) 
enable_hv!(uvts...)
GC.enable(false)  
try
    sleep(4)
    spawn!(datalogger, vref)
    sleep(2)
    kill!(datalogger, vref)
    sleep(0.2)
    put!(V_REF, zeros(10, 10))
finally
    GC.enable(true)
end

save_log(file)
disable_hv!(uvts...)

t = load(file, "time")
vmon = repack(load(file, "v_mon"))

lines(t,vmon[3,3])
