# Supplementary material for: A multifunctional soft robotic shape display with high-speed actuation, sensing, and control
Source: Nat Commun. 2023 Jul 31;14:4516. doi: 10.1038/s41467-023-39842-2 (PMC10390478; doi:10.1038/s41467-023-39842-2)
Supplement: Supplementary file 14 — Supplementary Software 1 [file 41467_2023_39842_MOESM14_ESM.zip › Code/sTISSUE_scripts/demos/Fig3_static_actuation.jl]

### Readme:
# Run main.jl
# Then line-by-line run these codes

sync!(V_REF; source=:julia)
sync!(V_MON; source=:mcu)
sync!(Z_MG; source=:mcu)

## Run test
V = zeros(10,10);
V[3,4] = 1;
put!(V_REF, 900*V) 
put!(V_REF, zeros(10, 10)) 
enable_hv!(uvts...)
GC.enable(false)  
try
    sleep(1)
    put!(V_REF, 900*V) 
    sleep(5) # allow things to initialize
    put!(V_REF, zeros(10, 10)) 
    sleep(1)
    put!(V_REF, 900*ones(10, 10))
    sleep(5)
    sleep(0.2)
    put!(V_REF, zeros(10, 10))
finally
    GC.enable(true)
end

disable_hv!(uvts...)
