# Supplementary material for: A multifunctional soft robotic shape display with high-speed actuation, sensing, and control
Source: Nat Commun. 2023 Jul 31;14:4516. doi: 10.1038/s41467-023-39842-2 (PMC10390478; doi:10.1038/s41467-023-39842-2)
Supplement: Supplementary file 14 — Supplementary Software 1 [file 41467_2023_39842_MOESM14_ESM.zip › Code/sTISSUE_scripts/demos/Fig5_staticshape.jl]

### Readme:
# Run main.jl
# Then line-by-line run these codes

include("../outer_loop/outerCLdef.jl")
include("../outer_loop/sensor_block.jl")

sync!(V_REF; source=:julia)
sync!(V_MON; source=:mcu)
sync!(Z_MG; source=:mcu)

z_ref = Signal(0*ones(10,10))
z_ref_pf = Signal(0*ones(10,10))
CL = OuterLoop(Symbol("Loop"),200)
PF = PFILT2(Symbol("Pre"), Hz(200))
link!(z_ref, PF.input) #linking the signal to the input/output of the block
link!(z_ref_pf, PF.output)
link!(z_ref,CL.in_zref)
spawn!(sensor_map)
spawn!(lpf2)
spawn!(PF)


function static_z()
    kt = 15
    kxy = 1
    xs = LinRange(-10, 10, 10)
    ys = LinRange(-10, 10, 10)
    [6*(sin(kxy*sqrt(x^2 + y^2) - 2*pi*kt) + 2)-1 for x in xs, y in ys]
end

V = [
    0 0 0 0 0 0 0 0 0 0
    0 0 0 0 0 0 0 0 0 0
    0 0 1 1 1 1 1 0 0 0
    0 0 1 0 0 0 0 0 0 0
    0 0 1 0 1 0 0 0 1 0
    0 0 1 0 1 0 0 0 1 0
    0 0 1 1 1 1 1 0 1 0
    0 0 0 0 1 0 0 0 1 0
    0 0 0 0 1 1 1 1 1 0
    0 0 0 0 0 0 0 0 0 0
]

put!(z_ref,8*V)
link!(z_ref, zref.z)

config_log!(
    "z_mm" => Z_MM_FILT,
    "mocap" => mocap_client.frames,
    "v_ref" => V_REF,
    "v_mon" => V_MON,
    "z_ref" => z_ref,
    "mask" => MASK,
)

## Run test
n = 23
file = make_name("Fig5/static/",n)
put!(V_REF, zeros(10, 10)) 
enable_hv!(uvts...)
Vtest = zeros(10,10)
Vtest[4,4] = 500;
GC.enable(false)  
try
    spawn!(datalogger)
    put!(MASK, 1)
    sleep(1) # allow things to initialize
    put!(V_REF, zeros(10, 10)) 
    sleep(1)
    # spawn!(CL)
    put!(V_REF, Vtest)
    Vtest[3,4] = 500;
    sleep(2)
    put!(V_REF, Vtest)
    Vtest[4,3] = 500;
    sleep(2)
    put!(V_REF,Vtest)
    Vtest[5,4] = 500;
    sleep(2)
    put!(V_REF,Vtest)
    Vtest[4,5] = 500;
    sleep(2)
    put!(V_REF,Vtest)
    Vtest[4,4] = 580;
    sleep(2)
    put!(V_REF,Vtest)
    # sleep(0.1)
    sleep(1)
    put!(MASK, 0)
    sleep(0.2)
    kill!(datalogger)
    put!(z_ref,zeros(10,10))
    kill!(CL)
    sleep(0.2)
    put!(V_REF, zeros(10, 10))
finally
    GC.enable(true)
end

save_log(file)
disable_hv!(uvts...)
