# Supplementary material for: A multifunctional soft robotic shape display with high-speed actuation, sensing, and control
Source: Nat Commun. 2023 Jul 31;14:4516. doi: 10.1038/s41467-023-39842-2 (PMC10390478; doi:10.1038/s41467-023-39842-2)
Supplement: Supplementary file 14 — Supplementary Software 1 [file 41467_2023_39842_MOESM14_ESM.zip › Code/sTISSUE_scripts/demos/Fig5_textscroll.jl]

### Readme:
# Run main.jl
# Then line-by-line run these codes

include("../outer_loop/outerCLdef.jl")
include("../outer_loop/sensor_block.jl")

sync!(V_REF; source=:julia)
sync!(V_MON; source=:mcu)
sync!(Z_MG; source=:mcu)

z_ref = Signal(0*ones(10,10))
z_ref_pf = Signal(0*ones(10,10))
CL = OuterLoop(Symbol("Loop"),200)
PF = PFILT2(Symbol("Pre"), Hz(200))
link!(z_ref, PF.input) #linking the signal to the input/output of the block
link!(z_ref_pf, PF.output)
link!(z_ref,CL.in_zref)
spawn!(sensor_map)
spawn!(lpf2)
spawn!(PF)


V = [
    0 0 0 0 0 0 0 0 0 0 0 0 0 0 0 0 0 0 0 0 0 0 0 0 0 0 0 0 0 0 0 0 0 0 0 0 0 0 0 0 0 0 0 0
    0 0 0 0 0 0 0 0 0 0 0 0 0 0 0 0 0 0 0 0 0 0 0 0 0 0 0 0 0 0 0 0 0 0 0 0 0 0 0 0 0 0 0 0
    0 0 0 0 0 0 0 0 0 0 1 0 0 1 0 1 1 1 1 0 1 0 0 0 0 1 0 0 0 0 1 1 1 1 0 0 0 0 0 0 0 0 0 0
    0 0 0 0 0 0 0 0 0 0 1 0 0 1 0 1 0 0 0 0 1 0 0 0 0 1 0 0 0 0 1 0 0 1 0 0 0 0 0 0 0 0 0 0
    0 0 0 0 0 0 0 0 0 0 1 1 1 1 0 1 1 1 0 0 1 0 0 0 0 1 0 0 0 0 1 0 0 1 0 0 0 0 0 0 0 0 0 0
    0 0 0 0 0 0 0 0 0 0 1 0 0 1 0 1 0 0 0 0 1 0 0 0 0 1 0 0 0 0 1 0 0 1 0 0 0 0 0 0 0 0 0 0
    0 0 0 0 0 0 0 0 0 0 1 0 0 1 0 1 1 1 1 0 1 1 1 1 0 1 1 1 1 0 1 1 1 1 0 0 0 0 0 0 0 0 0 0
    0 0 0 0 0 0 0 0 0 0 0 0 0 0 0 0 0 0 0 0 0 0 0 0 0 0 0 0 0 0 0 0 0 0 0 0 0 0 0 0 0 0 0 0
    0 0 0 0 0 0 0 0 0 0 0 0 0 0 0 0 0 0 0 0 0 0 0 0 0 0 0 0 0 0 0 0 0 0 0 0 0 0 0 0 0 0 0 0
    0 0 0 0 0 0 0 0 0 0 0 0 0 0 0 0 0 0 0 0 0 0 0 0 0 0 0 0 0 0 0 0 0 0 0 0 0 0 0 0 0 0 0 0
]

V = V'


function wave_y(t,V)
    dt = 0.125;
    L = size(V,1)
    xs = Int.(round.(LinRange(1, 10, 10)))
    ys = Int.(round.(LinRange(1, 10, 10)))
    n = Int(floor(t/dt))

    maxn = L-10
    iter = floor((n-1)/maxn)
    n = Int(n-maxn*iter)

    Vnew = 9*V[(n+1):(n+10),1:10]
    [Vnew[y,x] for x in xs, y in ys]
end

zref.f = (t) -> wave_y(t,V)
link!(z_ref, zref.z)

config_log!(
    "z_mm" => Z_MM,
    "z_mm_filt" => Z_MM_FILT,
    "mocap" => mocap_client.frames,
    "z_ref" => z_ref,
    "v_ref" => V_REF,
    "v_mon" => V_MON,
    "mask" => MASK,
)

## Run test
put!(V_REF, zeros(10, 10)) 
put!(V_REF, 900*ones(10, 10)) 
enable_hv!(uvts...)
GC.enable(false)  
try
    sleep(3)
    spawn!(CL)
    sleep(1)
    spawn!(zref)
    sleep(30)
    kill!(zref, CL)
    sleep(0.2)
    put!(V_REF, zeros(10, 10))
finally
    GC.enable(true)
end

disable_hv!(uvts...)
