# Supplementary material for: A multifunctional soft robotic shape display with high-speed actuation, sensing, and control
Source: Nat Commun. 2023 Jul 31;14:4516. doi: 10.1038/s41467-023-39842-2 (PMC10390478; doi:10.1038/s41467-023-39842-2)
Supplement: Supplementary file 14 — Supplementary Software 1 [file 41467_2023_39842_MOESM14_ESM.zip › Code/sTISSUE_scripts/demos/Fig5_wand.jl]

### Readme:
# Run main.jl
# Then line-by-line run these codes

include("../outer_loop/outerCLdef.jl")
include("../outer_loop/sensor_block.jl")
wand = Wand(Symbol("Wand"),200)
link!(FORCE_N,wand.in_force)

sync!(V_REF; source=:julia)
sync!(V_MON; source=:mcu)
sync!(Z_MG; source=:mcu)

put!(V_REF, zeros(10, 10))

spawn!(sensor_map)
spawn!(lpf2)

## Run test
enable_hv!(uvts...)
put!(V_REF, zeros(10, 10))   

GC.enable(false) 
put!(V_REF, 800*ones(10, 10))
spawn!(force_map)
spawn!(wand)
kill!(wand)
kill!(force_map)
put!(V_REF, zeros(10, 10))
fetch(FORCE_N)
GC.enable(true)

disable_hv!(uvts...)
