# Supplementary material for: A multifunctional soft robotic shape display with high-speed actuation, sensing, and control
Source: Nat Commun. 2023 Jul 31;14:4516. doi: 10.1038/s41467-023-39842-2 (PMC10390478; doi:10.1038/s41467-023-39842-2)
Supplement: Supplementary file 14 — Supplementary Software 1 [file 41467_2023_39842_MOESM14_ESM.zip › Code/sTISSUE_scripts/experiments/chg_step.jl]

### Readme:
# Run main.jl
# Then line-by-line run these codes

# step all 10x10 actuators simultaneously

## ----------------------------- test definition ----------------------------- ##
# nr - run number
# nw - pwm number
function chg_step(nw, w_chg, nr=1)
    
    @info "charging step test #$nw,$nr at $((100*w_chg)/typemax(UInt16))%"

    file = make_name("chg_step/raw", nw, nr)

    config_log!(
        "v"=>V_MON,
        "w_chg"=>W_CHG,
        "w_drn"=>W_DRN,
        "mask"=>MASK
    )


    GC.enable(false)     
    try
        spawn!(datalogger); sleep(0.3) # allow things to initialize
            
        # discharge at max until all v < 10% HV_RAIL for 0.2s
        put!(W_CHG, zeros(10,10))
        put!(W_DRN, typemax(UInt16)*ones(10,10))
        @hold all(fetch(V_MON) .< HV01) 0.2 5.0
        
        # charge at w_chg until all v > 90% HV_RAIL
        put!(MASK, 1) # start area of interest
        put!(W_CHG, w_chg*ones(10,10))
        put!(W_DRN, zeros(10,10))
        @hold all(fetch(V_MON) .> HV09) 0.1 15.0
        put!(MASK, 0) # end area of interest

        sleep(0.3) # collect extra data buffer
        kill!(datalogger); sleep(0.01)

        # discharge all
        put!(W_CHG, zeros(10,10))
        put!(W_DRN, typemax(UInt16)*ones(10,10))
    finally
        GC.enable(true)
    end

    # give time to discharge
    sleep(1)
    save_log(file)
    return nothing
end


## ----------------------------- run tests ----------------------------- ##
sync!(V_MON; source=:mcu);
sync!(W_CHG; source=:julia);
sync!(W_DRN; source=:julia);

# 16 sample points
pwms = vcat(0x1000:0x1000:0xf000, 0xffff)

let nr = 2 # run number
    enable_hv!(uvts...)
    for (nw, w_chg) in enumerate(pwms)
        @assert fetch(ABORT) == false "test aborted"
        chg_step(nw, w_chg, nr)
    end
    disable_hv!(uvts...)
    return nothing
end
