# Supplementary material for: A multifunctional soft robotic shape display with high-speed actuation, sensing, and control
Source: Nat Commun. 2023 Jul 31;14:4516. doi: 10.1038/s41467-023-39842-2 (PMC10390478; doi:10.1038/s41467-023-39842-2)
Supplement: Supplementary file 14 — Supplementary Software 1 [file 41467_2023_39842_MOESM14_ESM.zip › Code/sTISSUE_scripts/experiments/drn_step.jl]

### Readme:
# Run main.jl
# Then line-by-line run these codes

# discharge step all 10x10 actuators simultaneously

## ----------------------------- test definition ----------------------------- ##
# nr - run number
# nw - pwm number
function drn_step(nw, w_drn, nr=1)

    @info "drain step test #$nw,$nr at $((100*w_drn)/typemax(UInt16))%"

    file = make_name("drn_step/raw", nw, nr)

    config_log!(
        "v"=>V_MON,
        "w_chg"=>W_CHG,
        "w_drn"=>W_DRN,
        "mask"=>MASK
    )

    GC.enable(false)
    try
        # charge until v > 90% rail for 0.2s
        put!(W_CHG, 0xa000*ones(10,10)) # about 60% duty cycle
        put!(W_DRN, zeros(10,10))
        sleep(0.3) # give time to charge
        spawn!(datalogger); sleep(0.1) # allow things to initialize
        @hold all(fetch(V_MON) .> HV09) 0.2 5.0

        # discharge at w_drn until v < 10% rail for 0.1s
        put!(MASK, 1) # start area of interest
        put!(W_CHG, zeros(10,10))
        put!(W_DRN, w_drn*ones(10,10))
        @hold all(fetch(V_MON) .< HV01) 0.1 15.0
        put!(MASK, 0) # end area of interest

        sleep(0.3) # collect extra data buffer
        kill!(datalogger); sleep(0.01)

        # discharge all
        put!(W_CHG, zeros(10,10))
        put!(W_DRN, typemax(UInt16)*ones(10,10))
    finally
        GC.enable(true)
    end

    sleep(1) # give time between tests
    save_log(file)
    return nothing
end


## ----------------------------- run tests ----------------------------- ##
sync!(V_MON; source=:mcu);
sync!(W_CHG; source=:julia);
sync!(W_DRN; source=:julia);

# 16 sample points
pwms = vcat(0x1000:0x1000:0xf000, 0xffff)

let nr = 2 # run number
    enable_hv!(uvts...)
    for (nw, w_drn) in enumerate(pwms)
        @assert fetch(ABORT) == false "test aborted"
        drn_step(nw, w_drn, nr)
    end
    disable_hv!(uvts...)
    return nothing
end


## ----------------------------- zero-input response ----------------------------- ##
sync!(V_MON; source=:mcu);
sync!(W_CHG; source=:julia);
sync!(W_DRN; source=:julia);


let nr = 6 # run number
    enable_hv!.(uvts)
    let nw = 0, w_drn = 0x0000
        @assert fetch(ABORT) == false "test aborted"
        drn_step(nw, w_drn, nr)
    end
    disable_hv!.(uvts)
    return nothing
end
