# Supplementary material for: A multifunctional soft robotic shape display with high-speed actuation, sensing, and control
Source: Nat Commun. 2023 Jul 31;14:4516. doi: 10.1038/s41467-023-39842-2 (PMC10390478; doi:10.1038/s41467-023-39842-2)
Supplement: Supplementary file 14 — Supplementary Software 1 [file 41467_2023_39842_MOESM14_ESM.zip › Code/sTISSUE_scripts/experiments/force_sensing.jl]

### Readme:
# Run main.jl
# Then line-by-line run these codes

include("../outer_loop/outerCLdef.jl")
include("../outer_loop/sensor_block.jl")

sync!(V_REF; source=:julia)
sync!(V_MON; source=:mcu)
sync!(Z_MG; source=:mcu)

put!(V_REF, zeros(10, 10))

spawn!(sensor_map)
spawn!(lpf2)

config_log!(
    "z_mm_filt" => Z_MM_FILT,
    "force_n" => FORCE_N,
    "v_ref" => V_REF,
    "v_mon" => V_MON,
    "mask" => MASK,
)

## Run test
enable_hv!(uvts...)
n = 3
file = make_name("force_n/resolution",n)

put!(V_REF, zeros(10, 10))   
try
    GC.enable(false) 
    put!(V_REF, 600*ones(10, 10))
    sleep(2)
    spawn!(datalogger, force_map)
    sleep(1) # allow things to initialize
    put!(MASK, 1)
    sleep(15)
    put!(MASK, 0)
    sleep(0.2)
    kill!(datalogger, force_map)
    sleep(0.2)
    put!(V_REF, zeros(10, 10))
finally
    GC.enable(true)
    disable_hv!(uvts...)
end

save_log(file)
disable_hv!(uvts...)

t = load(file, "time")
fn = repack(load(file, "force_n"))

lines(t,fn[3,4])
