# Supplementary material for: A multifunctional soft robotic shape display with high-speed actuation, sensing, and control
Source: Nat Commun. 2023 Jul 31;14:4516. doi: 10.1038/s41467-023-39842-2 (PMC10390478; doi:10.1038/s41467-023-39842-2)
Supplement: Supplementary file 14 — Supplementary Software 1 [file 41467_2023_39842_MOESM14_ESM.zip › Code/sTISSUE_scripts/experiments/outer_sysID_z.jl]

### Readme:
# Run main.jl
# Then line-by-line run these codes

## ----------------------------- sysID: overview ----------------------------- ##
# v->z dynamics (simultaneous 10x10)
# test for 20 seconds at each frequency, ranging from 0 to 8kV
# system set to 600Hz
# sysID_N, N corresponds to pwm amplitude
ωs = 10 .^ LinRange(log10(3), log10(60), 16)


## ----------------------------- sysID_100: experiment ----------------------------- ##
link!(z_ref, zref.z)

# collect data from all channels
config_log!(
    "v_ref" => V_REF,
    "v_mon" => V_MON,
    "z_ref" => z_ref,
    "z_mm" => Z_MM,
    "mask" => MASK,
)

# voltage control mode
sync!(V_REF; source=:julia);
sync!(V_MON; source=:mcu);
sync!(Z_MG; source=:mcu);
sleep(0.2)

put!(V_REF, zeros(10, 10))
enable_hv!(uvts...)


for (ωx, ω0) in enumerate(ωs)
    filename = make_name("z_bode/amp1/", ωx)
    put!(V_REF, zeros(10, 10))
    sleep(3)
    MAT = fetch(Z_MM)
    isfile(filename) || begin
        @info "testing at $ω0 Hz"
        zref.f = (t) -> ones(10,10)*0.5*(sin(2*π*ω0*t)+1)+MAT+4*ones(10,10)
        
        GC.enable(false)     
        try
            spawn!(CL)
            sleep(0.1)
            spawn!(datalogger, zref)
            sleep(0.2) # allow things to initialize
            put!(MASK, 1)
            sleep(10)
            put!(MASK, 0)
            sleep(0.2)
            kill!(datalogger, zref,CL)
            sleep(0.2)
            put!(z_ref, zeros(10, 10))
        finally
            GC.enable(true)
            sleep(0.1)
        end

        save_log(filename)
        sleep(0.1)
    end
end


# switch to pwm control mode
unsync!(V_REF)
sync!(W_CHG; source=:julia)
sync!(W_DRN; source=:julia)
sleep(0.2)

# discharge all hasels in pwm mode, then set to low power mode
put!(W_CHG, zeros(10,10))
put!(W_DRN, fill(0xffff, (10,10)))
sleep(0.2)
put!(W_CHG, zeros(10,10))
put!(W_DRN, zeros(10,10))

disable_hv!(uvts...)
