# Supplementary material for: A multifunctional soft robotic shape display with high-speed actuation, sensing, and control
Source: Nat Commun. 2023 Jul 31;14:4516. doi: 10.1038/s41467-023-39842-2 (PMC10390478; doi:10.1038/s41467-023-39842-2)
Supplement: Supplementary file 14 — Supplementary Software 1 [file 41467_2023_39842_MOESM14_ESM.zip › Code/sTISSUE_scripts/experiments/pwm_bode.jl]

### Readme:
# Run main.jl
# Then line-by-line run these codes

# goal: characterize the w->v transfer function

# using wref
# freqency in Hz
function pwm_bode(nω, ω0)

    @info "pwm bode test #$nω at $ω0 Hz"

    file = make_name("pwm_bode/amp_10", nω)

    global wref
    wref.f = (t) -> 0.1*sin(2*π*ω0*t).*ones(10,10)


    config_log!(
        "v"=>V_MON,
        "w_chg"=>W_CHG,
        "w_drn"=>W_DRN,
        "mask"=>MASK
    )

    GC.enable(false)     
    try
        spawn!(datalogger, wref);
        sleep(2) # let any transients happen
        
        # run sinusoid from w_ref for 15 seconds
        put!(MASK, 1) # start area of interest
        sleep(15)
        put!(MASK, 0) # end area of interest

        sleep(0.2)
        kill!(datalogger, wref)
        sleep(0.2)

        # discharge all
        put!(W_CHG, zeros(10,10))
        put!(W_DRN, typemax(UInt16)*ones(10,10))
    finally
        GC.enable(true)
    end

    # give time to discharge
    sleep(1)
    save_log(file)
    return nothing
end


## ----------------------------- run tests ----------------------------- ##

sync!(V_MON; source=:mcu);
sync!(W_CHG; source=:julia);
sync!(W_DRN; source=:julia);

# 32 sample points
ωs = 10 .^ LinRange(log10(0.6), log10(300), 32)

enable_hv!(uvts...)
for (nω, ω0) in enumerate(ωs)
    pwm_bode(nω, ω0)
end
disable_hv!(uvts...)
