# Supplementary material for: A multifunctional soft robotic shape display with high-speed actuation, sensing, and control
Source: Nat Commun. 2023 Jul 31;14:4516. doi: 10.1038/s41467-023-39842-2 (PMC10390478; doi:10.1038/s41467-023-39842-2)
Supplement: Supplementary file 14 — Supplementary Software 1 [file 41467_2023_39842_MOESM14_ESM.zip › Code/sTISSUE_scripts/experiments/v_bode.jl]

### Readme:
# Run main.jl
# Then line-by-line run these codes

# goal: characterize the w->v transfer function

# using wref
# freqency in Hz
function v_bode(nω, ω0)

    @info "voltage bode test #$nω at $ω0 Hz"

    file = make_name("v_bode/amp_80", nω)

    global vref
    vref.f = (t) -> 0.4*(sin(2*π*ω0*t)+1) .* ones(10,10) .+ 0.8*ones(10,10)


    GC.enable(false)     
    try
        spawn!(datalogger, vref);
        sleep(2) # let any transients happen
        
        # run sinusoid from v_ref for 15 seconds
        put!(MASK, 1) # start area of interest
        sleep(15)
        put!(MASK, 0) # end area of interest

        sleep(0.2)
        kill!(datalogger, vref)
        sleep(0.2)

        # discharge all
        put!(V_REF, zeros(10,10))
    finally
        GC.enable(true)
    end

    # give time to discharge
    sleep(1)
    save_log(file)
    return nothing
end


## ----------------------------- test setup ----------------------------- ##


# collect data from all channels
config_log!(
    "v_ref" => V_REF,
    "v_mon" => V_MON,
    "w_chg" => W_CHG,
    "w_drn" => W_DRN,
    "mask" => MASK,
)

link!(V_REF, vref.v) # replaces previous links in ref

put!(V_REF, zeros(10,10))
x = zeros(10,10);
x[3,3] = 900;
put!(V_REF,x)

# voltage control mode
sync!(W_CHG; source=:mcu);
sync!(W_DRN; source=:mcu);
sync!(V_MON; source=:mcu);
sync!(V_REF; source=:julia);

## ----------------------------- run tests ----------------------------- ##

# 32 sample points
ωs = 10 .^ LinRange(log10(0.6), log10(300), 48)

enable_hv!(uvts...)
for (nω, ω0) in enumerate(ωs)
    v_bode(nω, ω0)
end
disable_hv!(uvts...)
