# Supplementary material for: A multifunctional soft robotic shape display with high-speed actuation, sensing, and control
Source: Nat Commun. 2023 Jul 31;14:4516. doi: 10.1038/s41467-023-39842-2 (PMC10390478; doi:10.1038/s41467-023-39842-2)
Supplement: Supplementary file 14 — Supplementary Software 1 [file 41467_2023_39842_MOESM14_ESM.zip › Code/sTISSUE_scripts/experiments/v_ramp.jl]

### Readme:
# Run main.jl
# Then line-by-line run these codes

function v_ramp(cycle, τ=10)

    file = make_name("v_ramp/seq/", cycle)

    @info "voltage ramp test #$cycle"

    global vref

    GC.enable(false)     
    try
        put!(MASK, 0)
        put!(V_REF, zeros(10,10)) # start at zero v
        vref.f = (t) -> (t / τ)*ones(10,10)
        spawn!(datalogger)
        sleep(2) # collect baseline, initialize

        # ramp up
        put!(MASK, 1)
        spawn!(vref)
        sleep(τ+0.2)

        # hold at top for 2s
        put!(MASK, 2)
        kill!(vref); sleep(0.01)
        vref.f = (t) -> ((τ-t) / τ)*ones(10,10)
        sleep(2)

        # ramp down
        put!(MASK, 3)
        spawn!(vref)
        # ramp until V_REF is 0kV, or slightly longer than τ
        sleep(τ+0.2)

        # stop
        put!(MASK, 4)
        kill!(vref); sleep(0.01)
        put!(V_REF, zeros(10,10))

        sleep(4)
        kill!(datalogger); sleep(0.01)
    finally
        GC.enable(true)
    end

    save_log(file)
    return nothing
end


## ----------------------------- test setup ----------------------------- ##
# collect data from all channels
config_log!(
    "v_ref" => V_REF,
    "v_mon" => V_MON,
    "w_chg" => W_CHG,
    "w_drn" => W_DRN,
    "b_z" => Z_MG,
    "mask" => MASK,
    "mocap" => mocap_client.frames,
)

link!(V_REF, vref.v) # replaces previous links in ref
put!(V_REF, zeros(10,10))

# voltage control mode
sync!(W_CHG; source=:mcu);
sync!(W_DRN; source=:mcu);
sync!(V_MON; source=:mcu);
sync!(V_REF; source=:julia);

sync!(Z_MG; source=:mcu);


## ----------------------------- run test ----------------------------- ##

enable_hv!(uvts...)
for ix in 1:16
    v_ramp(ix)
end
disable_hv!(uvts...)

## ----------------------------- test cleanup ----------------------------- ##
low_power_mode()
