# Supplementary material for: A multifunctional soft robotic shape display with high-speed actuation, sensing, and control
Source: Nat Commun. 2023 Jul 31;14:4516. doi: 10.1038/s41467-023-39842-2 (PMC10390478; doi:10.1038/s41467-023-39842-2)
Supplement: Supplementary file 14 — Supplementary Software 1 [file 41467_2023_39842_MOESM14_ESM.zip › Code/sTISSUE_scripts/experiments/v_ripple.jl]

### Readme:
# Run main.jl
# Then line-by-line run these codes

## ----------------------------- test definition ----------------------------- ##

function v_ripple(kt, n=1; τ=20)

    @info "voltage ripple test #$n with parameter: $kt"

    file = make_name("v_ripple/raw", kt, n)
    
    global vref
    vref.f = t->radial_ripple(t; kt=kt)

    GC.enable(false)     
    try
        # start
        put!(MASK, 0)
        put!(V_REF, zeros(10,10)) # start at zero v
        spawn!(datalogger)
        sleep(2) # initialize, collect baseline

        # ripple
        put!(MASK, 1)
        spawn!(vref)
        sleep(τ+0.2)

        # stop
        put!(MASK, 0)
        kill!(vref); sleep(0.01)
        put!(V_REF, zeros(10,10))
        sleep(1)
        kill!(datalogger); sleep(0.01)
    finally
        GC.enable(true)
    end

    # give time to discharge
    sleep(1)
    save_log(file)
    return nothing
end


## ----------------------------- test functions ----------------------------- ##

# ------------------- radial ripple ------------------- #
# f(t) returns a 10x10 matrix of values ∈ [0,1]
# kt is temporal, kxy is spatial
function radial_ripple(t; kt = 30, kxy = 1)
    xs = LinRange(-10, 10, 10)
    ys = LinRange(-10, 10, 10)
    [0.5*(sin(kxy*sqrt(x^2 + y^2) - kt*t) + 1) for x in xs, y in ys]
end

# ------------------- diagonal ripple ------------------- #
# f(t) returns a 10x10 matrix of values ∈ [0,1]
function diag_ripple(t)
    xs = LinRange(-10, 10, 10)
    ys = LinRange(-10, 10, 10)
    [0.5*(sin(t+x+y) + 1) for x in xs, y in ys]
end


## ----------------------------- test setup ----------------------------- ##
# collect data from all channels
config_log!(
    "v_ref" => V_REF,
    "v_mon" => V_MON,
    "w_chg" => W_CHG,
    "w_drn" => W_DRN,
    "b_x" => X_MG,
    "b_y" => Y_MG,
    "b_z" => Z_MG,
    "mask" => MASK,
    "mocap" => mocap_client.frames,
)

link!(V_REF, vref.v) # replaces previous links in ref
put!(V_REF, zeros(10,10))

# voltage control mode
sync!(W_CHG; source=:mcu);
sync!(W_DRN; source=:mcu);
sync!(V_MON; source=:mcu);
sync!(V_REF; source=:julia);

sync!(X_MG; source=:mcu);
sync!(Y_MG; source=:mcu);
sync!(Z_MG; source=:mcu);


## ----------------------------- run test ----------------------------- ##

enable_hv!(uvts...)
let n = 1, kt = 60
    v_ripple(kt, n, τ=10)
end
disable_hv!(uvts...)


## ----------------------------- test cleanup ----------------------------- ##
low_power_mode()
