# Supplementary material for: A multifunctional soft robotic shape display with high-speed actuation, sensing, and control
Source: Nat Commun. 2023 Jul 31;14:4516. doi: 10.1038/s41467-023-39842-2 (PMC10390478; doi:10.1038/s41467-023-39842-2)
Supplement: Supplementary file 14 — Supplementary Software 1 [file 41467_2023_39842_MOESM14_ESM.zip › Code/sTISSUE_scripts/experiments/v_step.jl]

### Readme:
# Run main.jl
# Then line-by-line run these codes

# voltage step
# inner closed loop performance

function v_step(nr = 1)

    @info "voltage step test #$nr"

    file = make_name("v_step/", nr)

    GC.enable(false)
    try
        # discharge & startup
        put!(V_REF, zeros(10,10))
        sleep(0.5)
        spawn!(datalogger)
        sleep(0.5) # allow things to initialize

        # step & wait
        put!(MASK, 1)
        put!(V_REF, kVtoBVU(7)*ones(10,10))
        sleep(2.5)

        # discharge & shutdown
        put!(MASK, 0)
        sleep(0.2)
        kill!(datalogger)
        sleep(0.2)
        put!(V_REF, zeros(10,10))
    finally
        GC.enable(true)
    end

    # give time to discharge
    sleep(1)
    save_log(file)
    return nothing
end

## ----------------------------- test setup ----------------------------- ##
# collect data from all channels
config_log!(
    "v_ref" => V_REF,
    "v_mon" => V_MON,
    "w_chg" => W_CHG,
    "w_drn" => W_DRN,
    "mask" => MASK,
)

put!(V_REF, zeros(10,10))

# switch to voltage control mode (+ collect PWM data)
sync!(W_CHG; source=:mcu);
sync!(W_DRN; source=:mcu);
sync!(V_MON; source=:mcu);
sync!(V_REF; source=:julia);


## ----------------------------- run test ----------------------------- ##


enable_hv!(uvts...)
let nr = 15
    v_step(nr)
end
disable_hv!(uvts...)

## ----------------------------- test cleanup ----------------------------- ##
low_power_mode()


## ----------------------------- cli ----------------------------- ##
enable_hv!(uvts...)
put!(V_REF, kVtoBVU(7)*ones(10,10))
put!(V_REF, zeros(10,10))

disable_hv!(uvts...)
