# Supplementary material for: A multifunctional soft robotic shape display with high-speed actuation, sensing, and control
Source: Nat Commun. 2023 Jul 31;14:4516. doi: 10.1038/s41467-023-39842-2 (PMC10390478; doi:10.1038/s41467-023-39842-2)
Supplement: Supplementary file 14 — Supplementary Software 1 [file 41467_2023_39842_MOESM14_ESM.zip › Code/sTISSUE_scripts/experiments/z_bode.jl]

### Readme:
# Run main.jl
# Then line-by-line run these codes

## ----------------------------- sysID: overview ----------------------------- ##
# v->z dynamics (simultaneous 10x10)
# test for 20 seconds at each frequency, ranging from 0 to 8kV
# system set to 600Hz
# sysID_N, N corresponds to pwm amplitude

## ----------------------------- sysID_100: experiment ----------------------------- ##

include("../outer_loop/outerCLdef.jl")
include("../outer_loop/sensor_block.jl")

# voltage control mode
sync!(V_REF; source=:julia);
sync!(V_MON; source=:mcu);
sync!(Z_MG; source=:mcu);

z_ref = Signal(0*ones(10,10))
z_ref_pf = Signal(0*ones(10,10))
CL = OuterLoop(Symbol("Loop"),200)
PF = PFILT2(Symbol("Pre"), Hz(200))
link!(z_ref, zref.z)
link!(z_ref, PF.input) #linking the signal to the input/output of the block
link!(z_ref_pf, PF.output)
link!(z_ref_pf,CL.in_zref)
spawn!(sensor_map)
spawn!(lpf2)
spawn!(PF)

function z_bode(nω, ω0, MAT)

    @info "z_mm bode test #$nω at $ω0 Hz"

    file = make_name("z_bode/amp_08_11_2", nω)

    global zref
    zref.f = (t) -> ones(10,10)*0.4*(sin(2*π*ω0*t)+1)+MAT+0.6*ones(10,10)
    
    GC.enable(false)     
    try
        spawn!(CL)
        sleep(0.1)
        spawn!(datalogger, zref)
        sleep(2) # allow things to initialize
        put!(MASK, 1)
        sleep(15)
        put!(MASK, 0)
        sleep(0.2)
        kill!(datalogger, zref,CL)
        sleep(0.2)
        put!(V_REF, zeros(10, 10))
    finally
        GC.enable(true)
    end

    save_log(file)
    sleep(5)
end

## ----------------------------- test setup ----------------------------- ##


# collect data from all channels
config_log!(
    "v_ref" => V_REF,
    "v_mon" => V_MON,
    "z_ref" => z_ref,
    "z_mm" => Z_MM_FILT,
    "mask" => MASK,
    "mocap" => mocap_client.frames,
)

## ----------------------------- run tests ----------------------------- ##

# 32 sample points
ωs = 10 .^ LinRange(log10(1), log10(50), 10)

enable_hv!(uvts...)
MAT = fetch(Z_MM_FILT)
for (nω, ω0) in enumerate(ωs)
    z_bode(nω, ω0, MAT)
end
disable_hv!(uvts...)
