# Supplementary material for: A multifunctional soft robotic shape display with high-speed actuation, sensing, and control
Source: Nat Commun. 2023 Jul 31;14:4516. doi: 10.1038/s41467-023-39842-2 (PMC10390478; doi:10.1038/s41467-023-39842-2)
Supplement: Supplementary file 14 — Supplementary Software 1 [file 41467_2023_39842_MOESM14_ESM.zip › Code/sTISSUE_scripts/figures/3_circuit.ipynb]

# %% [markdown]
# Circuit Characterization

#### Data Needed
`data/chg_step`

`data/drn_step`

# %% [markdown]
## Code Setup

# %% [code]
println("DISPLAY: $(ENV["DISPLAY"])") # headless/XServer
DATA_DIR = "/mnt/c/Users/mantas/OneDrive - UCB-O365/projects/STissue/data/"

# %% [code]
# code setup

# make sure jupyter is configured properly
versioninfo()
println("Directory:\n  $(pwd())")
println("Active Threads: $(Threads.nthreads())")


# activate environment (point to Project.toml)
import Pkg
Pkg.activate(".") # local directory
# Pkg.activate("..") # parent directory

# may be useful:
# Pkg.instantiate() # if setting up on a new machine
# Pkg.update()
# Pkg.precompile()


# load dependencies (add new dependencies to Project.toml via terminal)
# using Symbolics
# using DSP, FFTW


# plotting setup:
include("setup_plots.jl") # configure fonts, colors, etc.
include("setup_stissue.jl")
cmap2 # show color gradient

# %% [markdown]
### Plotting Warmup
Julia is slow to start up. And with this set up, there will be many startups. Run this code and go get a cup of coffee.

CairoMakie does publication quality graphics.

For interaction:
GLMakie shows a standalone windows, and can be much faster, but requires working OpenGL. WGLMakie works everywhere.

# %% [code]
fig = Figure()
ax = Axis(fig[1,1];
    xlabel = "time",
    ylabel = "value",
)

# plot data into each axis
let t = 0:0.01:10 # makes `t` a local variable
    lines!(ax, t, cos.(t); label = "legend entry")
end

axislegend(ax) # in-axis
Legend(fig[1,2], ax) # as subfigure

CairoMakie.activate!()
save("test_plot.pdf", fig) # high-quality vector version
display(fig) # png preview


fig = Figure(resolution = (2,1).*600)

ax = Axis(fig[1, 1])

sl_x = Slider(fig[2, 1], range = 0:0.01:10, startvalue = 3)
sl_y = Slider(fig[1, 2], range = 0:0.01:10, startvalue = 6, horizontal = false)

point = lift(sl_x.value, sl_y.value) do x, y
    Point2f(x, y)
end

scatter!(point, color = :red, markersize = 20)

# string containing sl_x.value rounded to nearest int
vx = lift(x->"$(round(Int, x))", sl_x.value)
# vx = lift(x->"$(round(x; digits=1))", sl_x.value)

Label(fig[2,2], vx;
    formats = "{:d}",
    # formats = "{:.1f}",
    tellwidth = false,
)


limits!(ax, 0, 10, 0, 10)

# WGLMakie.activate!()
GLMakie.activate!()
display(fig)


# %% [markdown]
## Charge/Drain Step Response

# %% [code]
function plot_charge_step!(ax, nw; kw...)
    file = make_name("chg_step", nw, 2)
    
    mask = load(file, "mask")
    i = findfirst(isequal(1), mask)

    t = load(file, "time")
    t .-= t[i]

    v = repack(BVUtokV.(load(file, "v")))
    w = 100*first(load(file, "w_chg")[i])/0xffff

    envelope!(ax, t, v; label = "$(round(w; digits=2))", kw...)
end

function plot_drain_step!(ax, nw; kw...)
    file = make_name("drn_step", nw, 2)
    # file = make_name("chg_step", nw, 2)
    
    mask = load(file, "mask")
    i = findfirst(isequal(1), mask)

    t = load(file, "time")
    t .-= t[i]

    v = repack(map(load(file, "v")) do bv
        BVUtokV(bv) #.- 8.0
    end)
    # v = repack(BVUtokV.(load(file, "v"))) .- 8.0
    w = -100*first(load(file, "w_drn")[i])/0xffff

    envelope!(ax, t, v; label = "$(round(w; digits=2))", kw...)
end


# %% [code]
2*500

# %% [code]
2/1.2

# %% [code]
3*(1.2/2)

# %% [code]
# fig = Figure(resolution = (2,1.2).*500)
fig = Figure(resolution = (3,1.8).*300)

ax = Axis(fig[1,1];
    xlabel="Time (s)",
    ylabel="Voltage (kV)"
)

ax.yticks[] = -0:4:8
for y in ax.yticks[]
    hlines!(ax, y; color = :gray80, linewidth = 1)
end

cs = LinRange(clr[1],clr[2],7)

plot_charge_step!(ax, 16, color=cs[1])
plot_charge_step!(ax, 6, color=cs[2])
plot_charge_step!(ax, 2, color=cs[3])

plot_drain_step!(ax, 2, color=cs[5])
plot_drain_step!(ax, 6, color=cs[6])
plot_drain_step!(ax, 16, color=cs[7])

xlims!(ax, -0.02, 0.32)
lx = axislegend("Duty Cycle (%)"; position = :rc, merge = true)

CairoMakie.activate!()
save("3_w_steps_5.pdf", fig)
display(fig)


# %% [markdown]
## Charge/Drain Map

# %% [code]
pwms = vcat(0x1000:0x1000:0xf000, 0xffff) .* 100/typemax(UInt16)

charge_rate = map(1:16) do nw
    
    file = make_name("chg_step", nw, 2)
    mask = load(file, "mask")

    # load time (s) - adjusted to mask start
    t = load(file, "time")
    ix = findfirst(isequal(1), mask)
    t .-= t[ix]

    # load voltage (kV)
    v = repack(BVUtokV.(load(file, "v")))


    return map(v) do v
        ix = findlast(x -> x <= HV01, v)
        jx = findfirst(x -> x >= HV09, v)
        8 ./ (t[jx]-t[ix])
    end
end

drain_rate = map(0:16) do nw
    
    file = make_name("drn_step", nw, 2)
    mask = load(file, "mask")

    # load time (s) - adjusted to mask start
    t = load(file, "time")
    ix = findfirst(isequal(1), mask)
    t .-= t[ix]

    # load voltage (kV)
    v = repack(BVUtokV.(load(file, "v")))


    return map(v) do v
        ix = findlast(x -> x >= HV09, v)
        jx = findfirst(x -> x <= HV01, v)
        8 ./ (t[jx]-t[ix])
    end
end

rates = repack([reverse(.-drain_rate); charge_rate])
hz = [reverse(.-pwms); 0; pwms]

nothing

# %% [code]


fig = Figure(
    resolution = (3,1.5).*300,
)
ax = Axis(fig[1,1];
    xlabel = "Duty Cycle (%)",
    ylabel = "dv/dt (kV/s)",
    # title = "input map w → dv/dt",
    xgridvisible = true,
    ygridvisible = true,
)

envelope!(ax, hz, rates;
    levels=1,
    base_alpha = 0.7f0,
    color = LinRange(clr[2],clr[1],33)
)

xlims!(ax, -100, 100)

# xlims!(ax, -5, 5)
# ylims!(ax, -20, 10)
CairoMakie.activate!()
save("3_input_map_2.pdf", fig)
display(fig)

# %% [code]
