# Supplementary material for: A multifunctional soft robotic shape display with high-speed actuation, sensing, and control
Source: Nat Commun. 2023 Jul 31;14:4516. doi: 10.1038/s41467-023-39842-2 (PMC10390478; doi:10.1038/s41467-023-39842-2)
Supplement: Supplementary file 14 — Supplementary Software 1 [file 41467_2023_39842_MOESM14_ESM.zip › Code/sTISSUE_scripts/figures/3_ellen.ipynb]

# %% [markdown]
# HASEL Anomaly

#### Data Needed
`data/v_ramp/N.jl` - Nth slow ramp w./ CL voltage control

# %% [code]
DATA_DIR = "/mnt/c/Users/mantas/OneDrive - UCB-O365/projects/STissue/data/"

# %% [markdown]
## Code Setup

# %% [code]
# code setup

# make sure jupyter is configured properly
versioninfo()
println("Directory:\n  $(pwd())")
println("Active Threads: $(Threads.nthreads())")


# activate environment (point to Project.toml)
import Pkg
Pkg.activate(".") # local directory
# Pkg.activate("..") # parent directory

# may be useful:
# Pkg.instantiate() # if setting up on a new machine
# Pkg.update()
# Pkg.precompile()


# load dependencies (add new dependencies to Project.toml via terminal)
# using Symbolics
# using DSP, FFTW


# plotting setup:
using CairoMakie, Colors # plotting
using Latexify, LaTeXStrings
using GeometryBasics, Contour
include("setup_plots.jl") # configure fonts, colors, etc.
include("setup_stissue.jl")
cmap2 # show color gradient

# %% [markdown]
### Plotting Warmup

# %% [markdown]
Julia is slow to start up. And with this set up, there will be many startups. Run this code and go get a cup of coffee.

# %% [code]
fig = Figure()
ax = Axis(fig[1,1];
    xlabel = "time",
    ylabel = "value",
)

# plot data into each axis
let t = 0:0.01:10 # makes `t` a local variable
    lines!(ax, t, cos.(t); label = "legend entry")
end

axislegend(ax) # in-axis
Legend(fig[1,2], ax) # as subfigure

save("test_plot.pdf", fig) # high-quality vector version
display(fig) # png preview

# %% [markdown]
## Ramp

# %% [code]
normalize(x) = (x .- minimum(x)) ./ (maximum(x) - minimum(x))

# %% [code]
normalize_pwm(x) = x ./ 200

# %% [markdown]
#### Load & Process Data

# %% [code]
file = make_name("v_ramp", 2)

t = load(file, "time")

v = repack(BVUtokV.(load(file, "v_mon")))

# load pwm (% duty cycle)
w_chg = load(file, "w_chg") .* 100/typemax(UInt16)
w_drn = load(file, "w_drn") .* 100/typemax(UInt16)
w = repack(map(-, w_chg, w_drn))

# load z (mocap)
mocap =  repack(interp_z(load(file, "mocap")))
mz0 = minimum.(mocap)
z = map((z,z0)->(z.-z0), mocap, mz0)

nothing

# %% [markdown]
#### Plot Overview

# %% [code]

fig = Figure(;
    resolution = (1800, 1800),
)

let x = 2, y = 3

    ax1 = Axis(fig[1,1];
        # title = "HASEL: ($x,$y)",
        ylabel = "height (mm)",
    )
    lines!(ax1, t, z[x,y];
        linewidth = 2,
    )

    ax2 = Axis(fig[2,1];
        ylabel = "voltage (kV)",
    )
    lines!(ax2, t, v[x,y];
        linewidth = 1,
    )

    ax3 = Axis(fig[3,1];
        xlabel = "time (s)",
        ylabel = "duty cycle (%)",
    )


    lines!(ax3, t, repack(w_chg)[x,y];
        label = "w_chg",
        linewidth = 1,
    )
    lines!(ax3, t, .-repack(w_drn)[x,y];
        label = "w_drn",
        linewidth = 1,
    )
    hlines!(ax3, 0;
        color = clr_mg,
        linewidth = 1,
    )

    lines!(ax3, t, w[x,y];
        label = "w",
        linewidth = 1,
    )

    axislegend(ax3)

    linkxaxes!(ax1, ax2, ax3)
    # xlims!(ax1, 22, 26)
    supertitle = Label(fig[0, :], "HASEL: ($x,$y)", textsize = 35, tellwidth = false)

end
display(fig)

# %% [markdown]
#### Plot Normalized Closeup

# %% [code]

fig = Figure(;
    resolution = (3,2).*600,
)

let x = 2, y = 3

    ax = Axis(fig[1,1];
        title = "HASEL: ($x,$y)",
        xlabel = "time (s)",
        ylabel = "normalized (unit fraction)",
        # xgridvisible = true,
        xminorgridvisible = true,
        xminorgridcolor = clr_mg,
    )

    lines!(ax, t, normalize(z[x,y]);
        linewidth = 3,
        label = "height",
    )

    lines!(ax, t, normalize(v[x,y]);
        linewidth = 2,
        label = "voltage",
    )

    hlines!(ax, 0;
        color = clr_mg,
        linewidth = 1,
    )

    lines!(ax, t, normalize_pwm(w[x,y]);
        linewidth = 2,
        label = "duty cycle",
    )

    # xlims!(ax, 20, 28)
    xlims!(ax, 23, 26)
    # xlims!(ax, 23, 25)
    
    # ylims!(ax, -0.5, 0.5)
    ylims!(ax, -0.1, 0.2)

    ax.xminorticks = 23:0.1:26

    axislegend("normalized:";
        position = :rb,
    )
end
display(fig)

# %% [markdown]
#### Plot All Normalized

# %% [code]

fig = Figure(;
    resolution = (6,6).*600,
)

for x in 1:10, y in 1:10

    ax = Axis(fig[x,y];
        # title = "HASEL: ($x,$y)",
    )

    lines!(ax, t, normalize(z[x,y]);
        label = "height",
        linewidth = 2,
    )

    lines!(ax, t, normalize(v[x,y]);
        label = "voltage",
        linewidth = 1,
    )

    hlines!(ax, 0;
        color = clr_mg,
        linewidth = 1,
    )

    lines!(ax, t, normalize_pwm(w[x,y]);
        label = "duty cycle (%)",
        linewidth = 1,
    )

    xlims!(ax, 20, 28)
    # xlims!(ax, 22, 26)
    ylims!(ax, -0.5, 0.5)
    hidedecorations!(ax)

end

lx = Legend(fig[11,:], ax;
    orientation = :horizontal,
)
display(fig)

# %% [code]


# %% [code]
