# Supplementary material for: A multifunctional soft robotic shape display with high-speed actuation, sensing, and control
Source: Nat Commun. 2023 Jul 31;14:4516. doi: 10.1038/s41467-023-39842-2 (PMC10390478; doi:10.1038/s41467-023-39842-2)
Supplement: Supplementary file 14 — Supplementary Software 1 [file 41467_2023_39842_MOESM14_ESM.zip › Code/sTISSUE_scripts/figures/3_hasels.ipynb]

# %% [markdown]
# HASEL Characterization

#### Data Needed
`data/v_bode/long/1.jld` - cold startup, 60 cycle sinusoid @ 1 Hz

# %% [markdown]
## Code Setup

# %% [code]
println("DISPLAY: $(ENV["DISPLAY"])") # headless/XServer
DATA_DIR = "/mnt/c/Users/mantas/OneDrive - UCB-O365/projects/STissue/data/"

# %% [code]
# code setup

# make sure jupyter is configured properly
versioninfo()
println("Directory:\n  $(pwd())")
println("Active Threads: $(Threads.nthreads())")


# activate environment (point to Project.toml)
import Pkg
Pkg.activate(".") # local directory
# Pkg.activate("..") # parent directory

# may be useful:
# Pkg.instantiate() # if setting up on a new machine
# Pkg.update()
# Pkg.precompile()


# load dependencies (add new dependencies to Project.toml via terminal)
# using Symbolics
# using DSP, FFTW


# plotting setup:
include("setup_plots.jl") # configure fonts, colors, etc.
include("setup_stissue.jl")
cmap2 # show color gradient

# %% [markdown]
### Plotting Warmup
Julia is slow to start up. And with this set up, there will be many startups. Run this code and go get a cup of coffee.

CairoMakie does publication quality graphics.

For interaction:
GLMakie shows a standalone windows, and can be much faster, but requires working OpenGL. WGLMakie works everywhere.

# %% [code]
fig = Figure()
ax = Axis(fig[1,1];
    xlabel = "time",
    ylabel = "value",
)

# plot data into each axis
let t = 0:0.01:10 # makes `t` a local variable
    lines!(ax, t, cos.(t); label = "legend entry")
end

axislegend(ax) # in-axis
Legend(fig[1,2], ax) # as subfigure

CairoMakie.activate!()
save("test_plot.pdf", fig) # high-quality vector version
display(fig) # png preview


fig = Figure(resolution = (2,1).*600)

ax = Axis(fig[1, 1])

sl_x = Slider(fig[2, 1], range = 0:0.01:10, startvalue = 3)
sl_y = Slider(fig[1, 2], range = 0:0.01:10, startvalue = 6, horizontal = false)

point = lift(sl_x.value, sl_y.value) do x, y
    Point2f(x, y)
end

scatter!(point, color = :red, markersize = 20)

# string containing sl_x.value rounded to nearest int
vx = lift(x->"$(round(Int, x))", sl_x.value)
# vx = lift(x->"$(round(x; digits=1))", sl_x.value)

Label(fig[2,2], vx;
    formats = "{:d}",
    # formats = "{:.1f}",
    tellwidth = false,
)


limits!(ax, 0, 10, 0, 10)

# WGLMakie.activate!()
GLMakie.activate!()
display(fig)


# %% [markdown]
## HASEL Hysteresis

# %% [markdown]
### Process Data

# %% [code]
file = make_name("v_bode/long", 1)

t = loadmasked(file, "time", 1)

v_mon = repack(BVUtokV.(loadmasked(file, "v_mon", 1)))
v_ref = repack(BVUtokV.(loadmasked(file, "v_ref", 1)))

# load pwm (% duty cycle)
w_chg = loadmasked(file, "w_chg", 1) .* 100/typemax(UInt16)
w_drn = loadmasked(file, "w_drn", 1) .* 100/typemax(UInt16)
w = repack(map(-, w_chg, w_drn))

# load z (mocap)
mocap =  repack(interp_z(loadmasked(file, "mocap", 1); old=true))
mz0 = minimum.(mocap)
z = map((z,z0)->(z.-z0), mocap, mz0)

nothing

# %% [markdown]
### Plot Loop

# %% [code]
fig = Figure(resolution = (3,2.5).*300)

let hx = 2, hy = 3
    ax = Axis(fig[1,1];
        # title = "($hx,$hy): voltage → height",
        xlabel = "Voltage (kV)",
        ylabel = "Height (mm)",
    )
    ylims!(ax, -1, 16)
    scatter!(ax, v_ref[hx,hy], z[hx,hy];
        color = LinRange(clr[1], clr[3], length(v_ref[hx,hy])),
        linewidth = 1.5,
        markersize = 8,
    )
end

CairoMakie.activate!()
save("3_hasel_hysteresis_2.pdf", fig)
display(fig)

# %% [code]
# q = 30
fig = Figure(resolution = (12,9).*300 .*q)

for hx in 1:10, hy in 1:10
# let hx = 2, hy = 3
    
    ax = Axis(fig[hx,hy])

    scatter!(ax, v_ref[hx,hy], z[hx,hy];
        color = LinRange(clr[1], clr[6], length(v_ref[hx,hy])),
        linewidth = 1.5,
        markersize = 5,
    )

    ylims!(-1, 15)

    hidedecorations!(ax)

end

CairoMakie.activate!()
save("3_hasel_hysteresis_all.pdf", fig, pt_per_unit=1/q)
display(fig)

# %% [markdown]
### Plot All

# %% [code]
fig = Figure(resolution = (3000, 2000))

for x in 1:10, y in 1:10
    ax = Axis(fig[x,y])
    lines!(ax, v_ref[x,y], z[x,y];
        color = clr[1], 
        linewidth = 1,
    )
    hidedecorations!(ax)
end

# save("3_v_to_z_all.pdf", fig)
display(fig)

# %% [code]
