# Supplementary material for: A multifunctional soft robotic shape display with high-speed actuation, sensing, and control
Source: Nat Commun. 2023 Jul 31;14:4516. doi: 10.1038/s41467-023-39842-2 (PMC10390478; doi:10.1038/s41467-023-39842-2)
Supplement: Supplementary file 14 — Supplementary Software 1 [file 41467_2023_39842_MOESM14_ESM.zip › Code/sTISSUE_scripts/figures/4_force_map.ipynb]

# %% [markdown]
# Force mapping

# %% [markdown]
## Code Setup

# %% [code]
# DATA_DIR = "/home/brian/stissue_data/"

println("DISPLAY: $(ENV["DISPLAY"])") # headless/XServer
DATA_DIR = "/mnt/e/stissue_data2/"

# %% [code]
# code setup

# make sure jupyter is configured properly
versioninfo()
println("Directory:\n  $(pwd())")
println("Active Threads: $(Threads.nthreads())")


# activate environment (point to Project.toml)
import Pkg
Pkg.activate(".") # local directory
# Pkg.activate("..") # parent directory

# may be useful:
# Pkg.instantiate() # if setting up on a new machine
# Pkg.update()
# Pkg.precompile()


# load dependencies (add new dependencies to Project.toml via terminal)
# using Symbolics
# using DSP, FFTW


# plotting setup:
include("setup_plots.jl") # configure fonts, colors, etc.
include("setup_stissue.jl")
cmap2 # show color gradient

# %% [markdown]
### Plotting Warmup
Julia is slow to start up. And with this set up, there will be many startups. Run this code and go get a cup of coffee.

CairoMakie does publication quality graphics.

For interaction:
GLMakie shows a standalone windows, and can be much faster, but requires working OpenGL. WGLMakie works everywhere.

# %% [code]
fig = Figure()
ax = Axis(fig[1,1];
    xlabel = "time",
    ylabel = "value",
)

# plot data into each axis
let t = 0:0.01:10 # makes `t` a local variable
    lines!(ax, t, cos.(t); label = "legend entry")
end

axislegend(ax) # in-axis
Legend(fig[1,2], ax) # as subfigure

CairoMakie.activate!()
save("test_plot.pdf", fig) # high-quality vector version
display(fig) # png preview


fig = Figure(resolution = (2,1).*600)

ax = Axis(fig[1, 1])

sl_x = Slider(fig[2, 1], range = 0:0.01:10, startvalue = 3)
sl_y = Slider(fig[1, 2], range = 0:0.01:10, startvalue = 6, horizontal = false)

point = lift(sl_x.value, sl_y.value) do x, y
    Point2f(x, y)
end

scatter!(point, color = :red, markersize = 20)

# string containing sl_x.value rounded to nearest int
vx = lift(x->"$(round(Int, x))", sl_x.value)
# vx = lift(x->"$(round(x; digits=1))", sl_x.value)

Label(fig[2,2], vx;
    formats = "{:d}",
    # formats = "{:.1f}",
    tellwidth = false,
)


limits!(ax, 0, 10, 0, 10)

# WGLMakie.activate!()
GLMakie.activate!()
display(fig)


# %% [markdown]
## Force mapping

# %% [markdown]
### Process and plot

# %% [code]
# process
n = 3
file = make_name("force_n/116_and_book",n)

# mask = load(file, "mask")
t = loadmasked(file, "time",1)
# fn_t = repack((loadmasked(file, "force_n",1)))
fn = (loadmasked(file, "force_n",1))

mean_unload = mean.(repack(fn[1:100]))
diff = map(x->mean_unload-x, fn)

# create figure
fig = Figure(resolution = (3,2).*500)


x,y = hasel_xygrid(0)
xq,yq = hasel_xygrid(5)


# plot controls
lsgrid = labelslidergrid!(fig,
    ["Frame", "Azimuth", "Elevation"],
    [1:1:length(t), -4:0.01:4, -3:0.01:3];
    formats = ["{:d}","{:.2f}","{:.2f}"],
    tellwidth = false,
)


frm, azm, elv = [lsgrid.sliders...]
set_close_to!(frm, 11333) # frame
set_close_to!(azm, 0.25) # azimuth
set_close_to!(elv, 0.3) # elevation
idx = lift(v->Int(v), frm.value) # Int Observable of frame

ax_kw = (
    aspect = (10, 10,2),
    elevation = elv.value,
    azimuth = azm.value,
)

ax = Axis3(fig[1,1]; ax_kw...)
plt = contour3d!(ax, xq, yq, lift(i->interp_3(x, y, diff[i], xq, yq), idx);
    linewidth = 1,
    colormap = reverse(cmap2),
    levels=-0.8:0.02:0,
)

# plt = surface!(ax, xq, yq, lift(i->interp_3(x, y, diff[i], xq, yq), idx); colormap = cmap2)
zlims!(ax, -0.8, 0)
hidedecorations!(ax)

Colorbar(fig[1,2], plt)

fig[2,:] = lsgrid.layout
# GLMakie.activate!()
CairoMakie.activate!()
# save("4_force_sensing_contour_ud.pdf", fig)
display(fig)


# %% [code]
