# Supplementary material for: A multifunctional soft robotic shape display with high-speed actuation, sensing, and control
Source: Nat Commun. 2023 Jul 31;14:4516. doi: 10.1038/s41467-023-39842-2 (PMC10390478; doi:10.1038/s41467-023-39842-2)
Supplement: Supplementary file 14 — Supplementary Software 1 [file 41467_2023_39842_MOESM14_ESM.zip › Code/sTISSUE_scripts/figures/4_ripple_3dplots.ipynb]

# %% [markdown]
# MOCAP Visualization

#TODO: update

#### Data Needed
`data/v_ripple/30_1.jld` - ripple

# %% [code]
# DATA_DIR = "/home/brian/stissue_data/"

println("DISPLAY: $(ENV["DISPLAY"])") # headless/XServer
DATA_DIR = "/mnt/e/stissue_data2/"

# %% [markdown]
## Code Setup

# %% [code]
# code setup

# make sure jupyter is configured properly
versioninfo()
println("Directory:\n  $(pwd())")
println("Active Threads: $(Threads.nthreads())")


# activate environment (point to Project.toml)
import Pkg
Pkg.activate(".") # local directory
# Pkg.activate("..") # parent directory

# may be useful:
# Pkg.instantiate() # if setting up on a new machine
# Pkg.update()
# Pkg.precompile()


# load dependencies, eg:
# using Symbolics
# using DSP, FFTW
# (add new dependencies to Project.toml via terminal)


# plotting setup:
include("setup_plots.jl") # configure fonts, colors, etc.
include("setup_stissue.jl")
cmap2 # show color gradient

# %% [code]
fig = Figure()
ax = Axis(fig[1,1];
    xlabel = "time",
    ylabel = "value",
)

# plot data into each axis
let t = 0:0.01:10 # makes `t` a local variable
    lines!(ax, t, cos.(t); label = "legend entry")
end

axislegend(ax) # in-axis
Legend(fig[1,2], ax) # as subfigure

CairoMakie.activate!()
save("test_plot.pdf", fig) # high-quality vector version
display(fig) # png preview


fig = Figure(resolution = (2,1).*600)

ax = Axis(fig[1, 1])

sl_x = Slider(fig[2, 1], range = 0:0.01:10, startvalue = 3)
sl_y = Slider(fig[1, 2], range = 0:0.01:10, startvalue = 6, horizontal = false)

point = lift(sl_x.value, sl_y.value) do x, y
    Point2f(x, y)
end

scatter!(point, color = :red, markersize = 20)

# string containing sl_x.value rounded to nearest int
vx = lift(x->"$(round(Int, x))", sl_x.value)
# vx = lift(x->"$(round(x; digits=1))", sl_x.value)

Label(fig[2,2], vx;
    formats = "{:d}",
    # formats = "{:.1f}",
    tellwidth = false,
)


limits!(ax, 0, 10, 0, 10)

# WGLMakie.activate!()
GLMakie.activate!()
display(fig)


# %% [markdown]
## MOCAP Point Cloud

# %% [code]
function scatter_blur!(ax, mocap;
    start = Observable(0),
    step = 120,
    len = 5,
    color = clr[1],
    kw...)

    ixs = lift(start) do ix0
        round.(Int, ix0:step:(len*step+ix0))
    end
    αs = LinRange(0.0f0, 1.0f0, len)
    ks = LinRange(0, 1, len)

    clouds = map(1:len) do n
        lift(start) do i0
            as_cloud(mocap[i0 + n*step])
        end
    end

    
    foreach(clouds, αs, ks) do cloud, α, k
        scatter!(ax, cloud;
            color = set_alpha(k*color+(1-k)*clr_mg, α),
            kw...
        )
    end
end

# %% [code]
function scatter_cloud!(ax, mocap;
    ix = Observable(1),
    color = clr[1],
    kw...)


    clouds = lift(i->as_cloud(mocap[i]), ix)
    
    scatter!(ax, cloud; kw...)

end

# %% [markdown]
## Interactive Plot Grid

# %% [code]
length(load(file, "mocap"))

# %% [code]
# file = make_name("Fig4/v_ripple", 1)
file = make_name("v_ripple", 30, 1)

# grid/interpolation parameters
x,y = hasel_xygrid()
xq,yq = hasel_xygrid(10)

# timing
i0 = 1000
i1 = 5000
t = load(file, "time")[i0:i1]

# original cloud
mocap = load(file, "mocap")[i0:i1]

# interpolated cloud
# z_mocap = interp_z(mocap, xq=xq, yq=yq)
z_mocap = interp_z(mocap, xq=xq, yq=yq, old=true)

# load/preprocess other variables
v_ref = BVUtokV.(load(file, "v_ref")[i0:i1])
v_mon = BVUtokV.(load(file, "v_mon")[i0:i1])
# z_mm = load(file,"z_mm")[i0:i1]

# w_chg = load(file, "w_chg")[i0:i1] .* 100/typemax(UInt16)
# w_drn = load(file, "w_drn")[i0:i1] .* 100/typemax(UInt16)
# w = map(-, w_chg, w_drn)

# vrs = map(v->interp_3(x, y, v, xq, yq), v_ref)

nothing

# %% [code]

# create figure
fig = Figure(resolution = (4.5,2).*500)


# plot controls
lsgrid = labelslidergrid!(fig,
    ["Frame", "Azimuth", "Elevation"],
    [0:1:(i1-i0), -4:0.01:4, -3:0.01:3];
    formats = ["{:d}","{:.2f}","{:.2f}"],
    tellwidth = false,
)
frm, azm, elv = [lsgrid.sliders...]
set_close_to!(frm, 2500) # frame
set_close_to!(azm, 0) # azimuth
set_close_to!(elv, 0.65) # elevation
idx = lift(v->Int(v), frm.value)


# axis/plot kwargs
ax_kw = (
    aspect = (10, 10, 2),
    elevation = elv.value,
    azimuth = azm.value,
)

plt_kw = (
    # colormap = (@. (clr_mg + 4*cmap3)/5),
    colormap = cmap2,
    # color = clr_mg,
    specular = Vec3f(0.0),
    diffuse = Vec3f(0.5),
    markersize = 2000,
    linewidth = 1,
    levels = 10,
)

# multi-frame grid
n_frames = 5
n_spaces = 50

for j in 1:n_frames

    # 3D plot - interpolated surface
    ax = Axis3(fig[1,j]; ax_kw..., title = "z (mocap)")
    surface!(ax, xq, yq, lift(i->z_mocap[i+j*n_spaces], idx); plt_kw...)
    # wireframe!(ax, xq, yq, lift(i->z_mocap[i+j*n_spaces], idx); plt_kw...)

    zlims!(ax, -15, 25)
    hidedecorations!(ax)
    hidespines!(ax)


    # 3D plot - interpolated surface
    ax = Axis3(fig[2,j]; ax_kw..., title = "v (ref)")
    surface!(ax, xq, yq, lift(i->interp_3(x, y, v_ref[i+j*n_spaces], xq, yq), idx); plt_kw...)
    # wireframe!(ax, x, y, lift(i->v_ref[i+j*n_spaces], idx); plt_kw...)

    zlims!(ax, -5, 15)
    hidedecorations!(ax)
    hidespines!(ax)

    Label(fig[3,j], lift(i->"$(t[i+j*n_spaces])", idx); tellwidth = false)
end
# Colorbar(fig[2,end+1], plt)


# # 3D plot - interpolated surface
# ax = Axis3(fig[1,2]; ax_kw..., title = "z mm")
# surface!(ax, xq, yq, lift(i->interp_3(x, y, z_mm[i], xq, yq), idx); plt_kw...)
# zlims!(ax, -5, 15)
# hidedecorations!(ax)
# hidespines!(ax)

# Colorbar(fig[1,end+1])
fig[end+1,:] = lsgrid.layout
rowgap!(fig.layout, 5)


# GLMakie.activate!()
CairoMakie.activate!()
save("4_ripple_sequence.png", fig)
display(fig)


# %% [code]
cmap3 = [blend(clr[1], clr[4]); blend(clr[4], clr[2]); blend(clr[2], clr[3])]


# %% [code]
# CairoMakie.activate!()
# save("9_ripple_9.png", fig)
# display(fig)

# %% [markdown]
#### Video Export

# %% [code]
#=
file = make_name("v_ripple", 30, 1)

t = load(file, "time")
mocap = load(file, "mocap")

CairoMakie.activate!()
fig = Figure(resolution = (3840, 2160))


ax = Axis3(fig[1,1];
    aspect = (10, 10, 1),
    elevation = 0.3,
    azimuth = 3.8,
)

ix = Observable(4000)

scatter_blur!(ax, mocap;
    start = ix,
    step = 5, 
    len = 10,
    color = clr[1],
    markersize = 30,
)
hidedecorations!(ax)
zlims!(-10, 20)
display(fig)

record(fig, "9_ripple_1x.gif", 4000:10:6000) do i
    ix[] = i
end
=#

# %% [code]
#=
WGLMakie.activate!()


fig = Figure(resolution = (3,2).*500)


ax = Axis3(fig[1,1:2];
    aspect = (10, 10, 2),
    elevation = 0.15,
    azimuth = -0.5,
)

sl = Slider(fig[2,1];
    range = 3000:1:5000,
    startvalue = 3500
)

lx = Label(fig[2,2], @lift("$($(sl.value))");
    # textsize = 35,
    # tellwidth = false,
)


# original cloud
mocap = load(file, "mocap")
scatter!(ax, lift(ix->as_cloud(mocap[ix]), sl.value);
    color = clr[2],
    markersize = 5000,
)


# interpolated cloud
n = 1
z_mocap =  interp_z(mocap, n=n)
hx = (1/n):(1/n):10
hy = (1/n):(1/n):10

xs = hasel_xlocation.(hx)
ys = hasel_ylocation.(hy)
zs = lift(sl.value) do i
    z_mocap[i]
end


wireframe!(ax, xs, ys, zs;
    # colormap = cmap2,
    markersize = 3000,
    color = clr_mg
)


hidedecorations!(ax)
zlims!(-10, 20)

display(fig)
=#

# %% [code]
