# Supplementary material for: A multifunctional soft robotic shape display with high-speed actuation, sensing, and control
Source: Nat Commun. 2023 Jul 31;14:4516. doi: 10.1038/s41467-023-39842-2 (PMC10390478; doi:10.1038/s41467-023-39842-2)
Supplement: Supplementary file 14 — Supplementary Software 1 [file 41467_2023_39842_MOESM14_ESM.zip › Code/sTISSUE_scripts/figures/4_ripple_sensing.ipynb]

# %% [markdown]
# Force mapping

# %% [markdown]
## Code Setup

# %% [code]
# DATA_DIR = "/home/brian/stissue_data/"

println("DISPLAY: $(ENV["DISPLAY"])") # headless/XServer
DATA_DIR = "/mnt/e/stissue_data2/"

# %% [code]
# code setup

# make sure jupyter is configured properly
versioninfo()
println("Directory:\n  $(pwd())")
println("Active Threads: $(Threads.nthreads())")


# activate environment (point to Project.toml)
import Pkg
Pkg.activate(".") # local directory
# Pkg.activate("..") # parent directory

# may be useful:
# Pkg.instantiate() # if setting up on a new machine
# Pkg.update()
# Pkg.precompile()


# load dependencies (add new dependencies to Project.toml via terminal)
# using Symbolics
# using DSP, FFTW


# plotting setup:
include("setup_plots.jl") # configure fonts, colors, etc.
include("setup_stissue.jl")
cmap2 # show color gradient

# %% [markdown]
### Plotting Warmup
Julia is slow to start up. And with this set up, there will be many startups. Run this code and go get a cup of coffee.

CairoMakie does publication quality graphics.

For interaction:
GLMakie shows a standalone windows, and can be much faster, but requires working OpenGL. WGLMakie works everywhere.

# %% [code]
fig = Figure()
ax = Axis(fig[1,1];
    xlabel = "time",
    ylabel = "value",
)

# plot data into each axis
let t = 0:0.01:10 # makes `t` a local variable
    lines!(ax, t, cos.(t); label = "legend entry")
end

axislegend(ax) # in-axis
Legend(fig[1,2], ax) # as subfigure

CairoMakie.activate!()
save("test_plot.pdf", fig) # high-quality vector version
display(fig) # png preview


fig = Figure(resolution = (2,1).*600)

ax = Axis(fig[1, 1])

sl_x = Slider(fig[2, 1], range = 0:0.01:10, startvalue = 3)
sl_y = Slider(fig[1, 2], range = 0:0.01:10, startvalue = 6, horizontal = false)

point = lift(sl_x.value, sl_y.value) do x, y
    Point2f(x, y)
end

scatter!(point, color = :red, markersize = 20)

# string containing sl_x.value rounded to nearest int
vx = lift(x->"$(round(Int, x))", sl_x.value)
# vx = lift(x->"$(round(x; digits=1))", sl_x.value)

Label(fig[2,2], vx;
    formats = "{:d}",
    # formats = "{:.1f}",
    tellwidth = false,
)


limits!(ax, 0, 10, 0, 10)

# WGLMakie.activate!()
GLMakie.activate!()
display(fig)


# %% [markdown]
## Ripple plot at select sensors

# %% [markdown]
### Process and plot

# %% [code]
n = 1
file = make_name("z_ripple/amp5",n)
x1 = 5;
y1 = 5;
x2 = 7;
y2 = 7;

mask = load(file, "mask")
t = load(file, "time")
z = repack((load(file, "z_mm_filt")))
b = normalize.(z)


# mocap =  repack(interp_z(load(file, "mocap")))
# dt = load(file, "dt")
# mz0 = minimum.(mocap)
# z = map((z,z0)->(z.-z0), mocap, mz0)


fig = Figure(
    resolution = (7,1.5).*300,
)

ax = Axis(fig[1,1],xlabel = "Time (s)", ylabel = "Measured Height (mm)")
# lines!(ax, t, b[x1,y1]; color = clr[1])
# lines!(ax, t, b[x2,y2]; color = clr[2])

# lines!(ax, t, b[5,2]; color = clr[1])
lines!(ax, t, z[5,8]; linewidth = 2)
lines!(ax, t, z[5,7]; linewidth = 2)
lines!(ax, t, z[5,6]; linewidth = 2)

# lines!(ax, t, b[5,7]; color = clr[4])
xlims!(ax, 0, 10)
# leg  = axislegend(bx.axM; merge = true)

save("4_ripple_sensing.pdf", fig)
CairoMakie.activate!()
display(fig)


# %% [code]
