# Supplementary material for: A multifunctional soft robotic shape display with high-speed actuation, sensing, and control
Source: Nat Commun. 2023 Jul 31;14:4516. doi: 10.1038/s41467-023-39842-2 (PMC10390478; doi:10.1038/s41467-023-39842-2)
Supplement: Supplementary file 14 — Supplementary Software 1 [file 41467_2023_39842_MOESM14_ESM.zip › Code/sTISSUE_scripts/figures/4_sensor_mapping.ipynb]

{
 "cells": [
  {
   "cell_type": "markdown",
   "metadata": {},
   "source": [
    "# Sensor mapping"
   ]
  },
  {
   "cell_type": "code",
   "execution_count": 1,
   "metadata": {},
   "outputs": [
    {
     "name": "stdout",
     "output_type": "stream",
     "text": [
      "DISPLAY: 192.168.0.34:0.0\n"
     ]
    },
    {
     "data": {
      "text/plain": [
       "\"/mnt/e/stissue_data2/\""
      ]
     },
     "execution_count": 1,
     "metadata": {},
     "output_type": "execute_result"
    }
   ],
   "source": [
    "# DATA_DIR = \"/home/brian/stissue_data/\"\n",
    "\n",
    "println(\"DISPLAY: $(ENV[\"DISPLAY\"])\") # headless/XServer\n",
    "DATA_DIR = \"/mnt/e/stissue_data2/\""
   ]
  },
  {
   "cell_type": "markdown",
   "metadata": {},
   "source": [
    "## Code Setup"
   ]
  },
  {
   "cell_type": "code",
   "execution_count": 2,
   "metadata": {},
   "outputs": [
    {
     "name": "stdout",
     "output_type": "stream",
     "text": [
      "Julia Version 1.7.2\n",
      "Commit bf53498635 (2022-02-06 15:21 UTC)\n",
      "Platform Info:\n",
      "  OS: Linux (x86_64-pc-linux-gnu)\n",
      "  CPU: AMD Ryzen 9 3950X 16-Core Processor\n",
      "  WORD_SIZE: 64\n",
      "  LIBM: libopenlibm\n",
      "  LLVM: libLLVM-12.0.1 (ORCJIT, znver2)\n",
      "Directory:\n",
      "  /home/mantas/code/stissue_scripts/figures\n",
      "Active Threads: 32\n"
     ]
    },
    {
     "name": "stderr",
     "output_type": "stream",
     "text": [
      "\u001b[32m\u001b[1m  Activating\u001b[22m\u001b[39m project at `~/code/stissue_scripts/figures`\n",
      "\u001b[32m\u001b[1m  Activating\u001b[22m\u001b[39m project at `~/code/stissue_scripts/figures`\n"
     ]
    },
    {
     "data": {
      "image/svg+xml": "<?xml version=\"1.0\" encoding=\"UTF-8\"?>\n<!DOCTYPE svg PUBLIC \"-//W3C//DTD SVG 1.1//EN\"\n \"http://www.w3.org/Graphics/SVG/1.1/DTD/svg11.dtd\">\n<svg xmlns=\"http://www.w3.org/2000/svg\" version=\"1.1\"\n     width=\"180mm\" height=\"25mm\" viewBox=\"0 0 202 1\" stroke=\"none\"\n     preserveAspectRatio=\"none\" shape-rendering=\"crispEdges\">\n<defs>\n    <pattern id=\"pat_19X5CT\" width=\".2\" height=\".2\"\n             patternUnits=\"userSpaceOnUse\" patternTransform=\"scale(28.056,1)\" >\n        <path d=\"M.1,0h.1v.1h-.2v.1h.1z\" fill=\"#999\" opacity=\".5\" />\n    </pattern>\n</defs>\n<rect width=\"202\" height=\"1\" fill=\"url(#pat_19X5CT)\" />\n<path d=\"M1,.48V1h-1V.52z\" fill=\"#0072BD\" />\n<path d=\"M0,0h1v1h-1z\" fill=\"#0072BD\" fill-opacity=\"1\" />\n<path d=\"M2,.48V1h-1V.52z\" fill=\"#0072BC\" />\n<path d=\"M1,0h1v1h-1z\" fill=\"#0072BC\" fill-opacity=\"1\" />\n<path d=\"M3,.48V1h-1V.52z\" fill=\"#0073BC\" />\n<path d=\"M2,0h1v1h-1z\" fill=\"#0073BC\" fill-opacity=\"1\" />\n<path d=\"M4,.48V1h-1V.52z\" fill=\"#0073BB\" />\n<path d=\"M3,0h1v1h-1z\" fill=\"#0073BB\" fill-opacity=\"1\" />\n<path d=\"M5,.48V1h-1V.52z\" fill=\"#0074BA\" />\n<path d=\"M4,0h1v1h-1z\" fill=\"#0074BA\" fill-opacity=\"1\" />\n<path d=\"M6,.48V1h-1V.52z\" fill=\"#0074B9\" />\n<path d=\"M5,0h1v1h-1z\" fill=\"#0074B9\" fill-opacity=\"1\" />\n<path d=\"M7,.48V1h-1V.52z\" fill=\"#0075B9\" />\n<path d=\"M6,0h1v1h-1z\" fill=\"#0075B9\" fill-opacity=\"1\" />\n<path d=\"M8,.48V1h-1V.52z\" fill=\"#0075B8\" />\n<path d=\"M7,0h1v1h-1z\" fill=\"#0075B8\" fill-opacity=\"1\" />\n<path d=\"M9,.48V1h-1V.52z\" fill=\"#0076B7\" />\n<path d=\"M8,0h1v1h-1z\" fill=\"#0076B7\" fill-opacity=\"1\" />\n<path d=\"M10,.48V1h-1V.52z\" fill=\"#0076B6\" />\n<path d=\"M9,0h1v1h-1z\" fill=\"#0076B6\" fill-opacity=\"1\" />\n<path d=\"M11,.48V1h-1V.52z\" fill=\"#0076B6\" />\n<path d=\"M10,0h1v1h-1z\" fill=\"#0076B6\" fill-opacity=\"1\" />\n<path d=\"M12,.48V1h-1V.52z\" fill=\"#0077B5\" />\n<path d=\"M11,0h1v1h-1z\" fill=\"#0077B5\" fill-opacity=\"1\" />\n<path d=\"M13,.48V1h-1V.52z\" fill=\"#0077B4\" />\n<path d=\"M12,0h1v1h-1z\" fill=\"#0077B4\" fill-opacity=\"1\" />\n<path d=\"M14,.48V1h-1V.52z\" fill=\"#0078B3\" />\n<path d=\"M13,0h1v1h-1z\" fill=\"#0078B3\" fill-opacity=\"1\" />\n<path d=\"M15,.48V1h-1V.52z\" fill=\"#0078B3\" />\n<path d=\"M14,0h1v1h-1z\" fill=\"#0078B3\" fill-opacity=\"1\" />\n<path d=\"M16,.48V1h-1V.52z\" fill=\"#0079B2\" />\n<path d=\"M15,0h1v1h-1z\" fill=\"#0079B2\" fill-opacity=\"1\" />\n<path d=\"M17,.48V1h-1V.52z\" fill=\"#0079B1\" />\n<path d=\"M16,0h1v1h-1z\" fill=\"#0079B1\" fill-opacity=\"1\" />\n<path d=\"M18,.48V1h-1V.52z\" fill=\"#0079B0\" />\n<path d=\"M17,0h1v1h-1z\" fill=\"#0079B0\" fill-opacity=\"1\" />\n<path d=\"M19,.48V1h-1V.52z\" fill=\"#007AB0\" />\n<path d=\"M18,0h1v1h-1z\" fill=\"#007AB0\" fill-opacity=\"1\" />\n<path d=\"M20,.48V1h-1V.52z\" fill=\"#007AAF\" />\n<path d=\"M19,0h1v1h-1z\" fill=\"#007AAF\" fill-opacity=\"1\" />\n<path d=\"M21,.48V1h-1V.52z\" fill=\"#007BAE\" />\n<path d=\"M20,0h1v1h-1z\" fill=\"#007BAE\" fill-opacity=\"1\" />\n<path d=\"M22,.48V1h-1V.52z\" fill=\"#007BAD\" />\n<path d=\"M21,0h1v1h-1z\" fill=\"#007BAD\" fill-opacity=\"1\" />\n<path d=\"M23,.48V1h-1V.52z\" fill=\"#007CAD\" />\n<path d=\"M22,0h1v1h-1z\" fill=\"#007CAD\" fill-opacity=\"1\" />\n<path d=\"M24,.48V1h-1V.52z\" fill=\"#007CAC\" />\n<path d=\"M23,0h1v1h-1z\" fill=\"#007CAC\" fill-opacity=\"1\" />\n<path d=\"M25,.48V1h-1V.52z\" fill=\"#007DAB\" />\n<path d=\"M24,0h1v1h-1z\" fill=\"#007DAB\" fill-opacity=\"1\" />\n<path d=\"M26,.48V1h-1V.52z\" fill=\"#007DAB\" />\n<path d=\"M25,0h1v1h-1z\" fill=\"#007DAB\" fill-opacity=\"1\" />\n<path d=\"M27,.48V1h-1V.52z\" fill=\"#007DAA\" />\n<path d=\"M26,0h1v1h-1z\" fill=\"#007DAA\" fill-opacity=\"1\" />\n<path d=\"M28,.48V1h-1V.52z\" fill=\"#007EA9\" />\n<path d=\"M27,0h1v1h-1z\" fill=\"#007EA9\" fill-opacity=\"1\" />\n<path d=\"M29,.48V1h-1V.52z\" fill=\"#007EA8\" />\n<path d=\"M28,0h1v1h-1z\" fill=\"#007EA8\" fill-opacity=\"1\" />\n<path d=\"M30,.48V1h-1V.52z\" fill=\"#007FA8\" />\n<path d=\"M29,0h1v1h-1z\" fill=\"#007FA8\" fill-opacity=\"1\" />\n<path d=\"M31,.48V1h-1V.52z\" fill=\"#007FA7\" />\n<path d=\"M30,0h1v1h-1z\" fill=\"#007FA7\" fill-opacity=\"1\" />\n<path d=\"M32,.48V1h-1V.52z\" fill=\"#0080A6\" />\n<path d=\"M31,0h1v1h-1z\" fill=\"#0080A6\" fill-opacity=\"1\" />\n<path d=\"M33,.48V1h-1V.52z\" fill=\"#0080A5\" />\n<path d=\"M32,0h1v1h-1z\" fill=\"#0080A5\" fill-opacity=\"1\" />\n<path d=\"M34,.48V1h-1V.52z\" fill=\"#0081A5\" />\n<path d=\"M33,0h1v1h-1z\" fill=\"#0081A5\" fill-opacity=\"1\" />\n<path d=\"M35,.48V1h-1V.52z\" fill=\"#0081A4\" />\n<path d=\"M34,0h1v1h-1z\" fill=\"#0081A4\" fill-opacity=\"1\" />\n<path d=\"M36,.48V1h-1V.52z\" fill=\"#0081A3\" />\n<path d=\"M35,0h1v1h-1z\" fill=\"#0081A3\" fill-opacity=\"1\" />\n<path d=\"M37,.48V1h-1V.52z\" fill=\"#0082A2\" />\n<path d=\"M36,0h1v1h-1z\" fill=\"#0082A2\" fill-opacity=\"1\" />\n<path d=\"M38,.48V1h-1V.52z\" fill=\"#0082A2\" />\n<path d=\"M37,0h1v1h-1z\" fill=\"#0082A2\" fill-opacity=\"1\" />\n<path d=\"M39,.48V1h-1V.52z\" fill=\"#0083A1\" />\n<path d=\"M38,0h1v1h-1z\" fill=\"#0083A1\" fill-opacity=\"1\" />\n<path d=\"M40,.48V1h-1V.52z\" fill=\"#0083A0\" />\n<path d=\"M39,0h1v1h-1z\" fill=\"#0083A0\" fill-opacity=\"1\" />\n<path d=\"M41,.48V1h-1V.52z\" fill=\"#00849F\" />\n<path d=\"M40,0h1v1h-1z\" fill=\"#00849F\" fill-opacity=\"1\" />\n<path d=\"M42,.48V1h-1V.52z\" fill=\"#00849F\" />\n<path d=\"M41,0h1v1h-1z\" fill=\"#00849F\" fill-opacity=\"1\" />\n<path d=\"M43,.48V1h-1V.52z\" fill=\"#00849E\" />\n<path d=\"M42,0h1v1h-1z\" fill=\"#00849E\" fill-opacity=\"1\" />\n<path d=\"M44,.48V1h-1V.52z\" fill=\"#00859D\" />\n<path d=\"M43,0h1v1h-1z\" fill=\"#00859D\" fill-opacity=\"1\" />\n<path d=\"M45,.48V1h-1V.52z\" fill=\"#00859C\" />\n<path d=\"M44,0h1v1h-1z\" fill=\"#00859C\" fill-opacity=\"1\" />\n<path d=\"M46,.48V1h-1V.52z\" fill=\"#00869C\" />\n<path d=\"M45,0h1v1h-1z\" fill=\"#00869C\" fill-opacity=\"1\" />\n<path d=\"M47,.48V1h-1V.52z\" fill=\"#00869B\" />\n<path d=\"M46,0h1v1h-1z\" fill=\"#00869B\" fill-opacity=\"1\" />\n<path d=\"M48,.48V1h-1V.52z\" fill=\"#00879A\" />\n<path d=\"M47,0h1v1h-1z\" fill=\"#00879A\" fill-opacity=\"1\" />\n<path d=\"M49,.48V1h-1V.52z\" fill=\"#008799\" />\n<path d=\"M48,0h1v1h-1z\" fill=\"#008799\" fill-opacity=\"1\" />\n<path d=\"M50,.48V1h-1V.52z\" fill=\"#008899\" />\n<path d=\"M49,0h1v1h-1z\" fill=\"#008899\" fill-opacity=\"1\" />\n<path d=\"M51,.48V1h-1V.52z\" fill=\"#008898\" />\n<path d=\"M50,0h1v1h-1z\" fill=\"#008898\" fill-opacity=\"1\" />\n<path d=\"M52,.48V1h-1V.52z\" fill=\"#008897\" />\n<path d=\"M51,0h1v1h-1z\" fill=\"#008897\" fill-opacity=\"1\" />\n<path d=\"M53,.48V1h-1V.52z\" fill=\"#008997\" />\n<path d=\"M52,0h1v1h-1z\" fill=\"#008997\" fill-opacity=\"1\" />\n<path d=\"M54,.48V1h-1V.52z\" fill=\"#008996\" />\n<path d=\"M53,0h1v1h-1z\" fill=\"#008996\" fill-opacity=\"1\" />\n<path d=\"M55,.48V1h-1V.52z\" fill=\"#008A95\" />\n<path d=\"M54,0h1v1h-1z\" fill=\"#008A95\" fill-opacity=\"1\" />\n<path d=\"M56,.48V1h-1V.52z\" fill=\"#008A94\" />\n<path d=\"M55,0h1v1h-1z\" fill=\"#008A94\" fill-opacity=\"1\" />\n<path d=\"M57,.48V1h-1V.52z\" fill=\"#008B94\" />\n<path d=\"M56,0h1v1h-1z\" fill=\"#008B94\" fill-opacity=\"1\" />\n<path d=\"M58,.48V1h-1V.52z\" fill=\"#008B93\" />\n<path d=\"M57,0h1v1h-1z\" fill=\"#008B93\" fill-opacity=\"1\" />\n<path d=\"M59,.48V1h-1V.52z\" fill=\"#008C92\" />\n<path d=\"M58,0h1v1h-1z\" fill=\"#008C92\" fill-opacity=\"1\" />\n<path d=\"M60,.48V1h-1V.52z\" fill=\"#008C91\" />\n<path d=\"M59,0h1v1h-1z\" fill=\"#008C91\" fill-opacity=\"1\" />\n<path d=\"M61,.48V1h-1V.52z\" fill=\"#008C91\" />\n<path d=\"M60,0h1v1h-1z\" fill=\"#008C91\" fill-opacity=\"1\" />\n<path d=\"M62,.48V1h-1V.52z\" fill=\"#008D90\" />\n<path d=\"M61,0h1v1h-1z\" fill=\"#008D90\" fill-opacity=\"1\" />\n<path d=\"M63,.48V1h-1V.52z\" fill=\"#008D8F\" />\n<path d=\"M62,0h1v1h-1z\" fill=\"#008D8F\" fill-opacity=\"1\" />\n<path d=\"M64,.48V1h-1V.52z\" fill=\"#008E8E\" />\n<path d=\"M63,0h1v1h-1z\" fill=\"#008E8E\" fill-opacity=\"1\" />\n<path d=\"M65,.48V1h-1V.52z\" fill=\"#008E8E\" />\n<path d=\"M64,0h1v1h-1z\" fill=\"#008E8E\" fill-opacity=\"1\" />\n<path d=\"M66,.48V1h-1V.52z\" fill=\"#008F8D\" />\n<path d=\"M65,0h1v1h-1z\" fill=\"#008F8D\" fill-opacity=\"1\" />\n<path d=\"M67,.48V1h-1V.52z\" fill=\"#008F8C\" />\n<path d=\"M66,0h1v1h-1z\" fill=\"#008F8C\" fill-opacity=\"1\" />\n<path d=\"M68,.48V1h-1V.52z\" fill=\"#008F8B\" />\n<path d=\"M67,0h1v1h-1z\" fill=\"#008F8B\" fill-opacity=\"1\" />\n<path d=\"M69,.48V1h-1V.52z\" fill=\"#00908B\" />\n<path d=\"M68,0h1v1h-1z\" fill=\"#00908B\" fill-opacity=\"1\" />\n<path d=\"M70,.48V1h-1V.52z\" fill=\"#00908A\" />\n<path d=\"M69,0h1v1h-1z\" fill=\"#00908A\" fill-opacity=\"1\" />\n<path d=\"M71,.48V1h-1V.52z\" fill=\"#009189\" />\n<path d=\"M70,0h1v1h-1z\" fill=\"#009189\" fill-opacity=\"1\" />\n<path d=\"M72,.48V1h-1V.52z\" fill=\"#009188\" />\n<path d=\"M71,0h1v1h-1z\" fill=\"#009188\" fill-opacity=\"1\" />\n<path d=\"M73,.48V1h-1V.52z\" fill=\"#009288\" />\n<path d=\"M72,0h1v1h-1z\" fill=\"#009288\" fill-opacity=\"1\" />\n<path d=\"M74,.48V1h-1V.52z\" fill=\"#009287\" />\n<path d=\"M73,0h1v1h-1z\" fill=\"#009287\" fill-opacity=\"1\" />\n<path d=\"M75,.48V1h-1V.52z\" fill=\"#009386\" />\n<path d=\"M74,0h1v1h-1z\" fill=\"#009386\" fill-opacity=\"1\" />\n<path d=\"M76,.48V1h-1V.52z\" fill=\"#009386\" />\n<path d=\"M75,0h1v1h-1z\" fill=\"#009386\" fill-opacity=\"1\" />\n<path d=\"M77,.48V1h-1V.52z\" fill=\"#009385\" />\n<path d=\"M76,0h1v1h-1z\" fill=\"#009385\" fill-opacity=\"1\" />\n<path d=\"M78,.48V1h-1V.52z\" fill=\"#009484\" />\n<path d=\"M77,0h1v1h-1z\" fill=\"#009484\" fill-opacity=\"1\" />\n<path d=\"M79,.48V1h-1V.52z\" fill=\"#009483\" />\n<path d=\"M78,0h1v1h-1z\" fill=\"#009483\" fill-opacity=\"1\" />\n<path d=\"M80,.48V1h-1V.52z\" fill=\"#009583\" />\n<path d=\"M79,0h1v1h-1z\" fill=\"#009583\" fill-opacity=\"1\" />\n<path d=\"M81,.48V1h-1V.52z\" fill=\"#009582\" />\n<path d=\"M80,0h1v1h-1z\" fill=\"#009582\" fill-opacity=\"1\" />\n<path d=\"M82,.48V1h-1V.52z\" fill=\"#009681\" />\n<path d=\"M81,0h1v1h-1z\" fill=\"#009681\" fill-opacity=\"1\" />\n<path d=\"M83,.48V1h-1V.52z\" fill=\"#009680\" />\n<path d=\"M82,0h1v1h-1z\" fill=\"#009680\" fill-opacity=\"1\" />\n<path d=\"M84,.48V1h-1V.52z\" fill=\"#009780\" />\n<path d=\"M83,0h1v1h-1z\" fill=\"#009780\" fill-opacity=\"1\" />\n<path d=\"M85,.48V1h-1V.52z\" fill=\"#00977F\" />\n<path d=\"M84,0h1v1h-1z\" fill=\"#00977F\" fill-opacity=\"1\" />\n<path d=\"M86,.48V1h-1V.52z\" fill=\"#00977E\" />\n<path d=\"M85,0h1v1h-1z\" fill=\"#00977E\" fill-opacity=\"1\" />\n<path d=\"M87,.48V1h-1V.52z\" fill=\"#00987D\" />\n<path d=\"M86,0h1v1h-1z\" fill=\"#00987D\" fill-opacity=\"1\" />\n<path d=\"M88,.48V1h-1V.52z\" fill=\"#00987D\" />\n<path d=\"M87,0h1v1h-1z\" fill=\"#00987D\" fill-opacity=\"1\" />\n<path d=\"M89,.48V1h-1V.52z\" fill=\"#00997C\" />\n<path d=\"M88,0h1v1h-1z\" fill=\"#00997C\" fill-opacity=\"1\" />\n<path d=\"M90,.48V1h-1V.52z\" fill=\"#00997B\" />\n<path d=\"M89,0h1v1h-1z\" fill=\"#00997B\" fill-opacity=\"1\" />\n<path d=\"M91,.48V1h-1V.52z\" fill=\"#009A7A\" />\n<path d=\"M90,0h1v1h-1z\" fill=\"#009A7A\" fill-opacity=\"1\" />\n<path d=\"M92,.48V1h-1V.52z\" fill=\"#009A7A\" />\n<path d=\"M91,0h1v1h-1z\" fill=\"#009A7A\" fill-opacity=\"1\" />\n<path d=\"M93,.48V1h-1V.52z\" fill=\"#009A79\" />\n<path d=\"M92,0h1v1h-1z\" fill=\"#009A79\" fill-opacity=\"1\" />\n<path d=\"M94,.48V1h-1V.52z\" fill=\"#009B78\" />\n<path d=\"M93,0h1v1h-1z\" fill=\"#009B78\" fill-opacity=\"1\" />\n<path d=\"M95,.48V1h-1V.52z\" fill=\"#009B77\" />\n<path d=\"M94,0h1v1h-1z\" fill=\"#009B77\" fill-opacity=\"1\" />\n<path d=\"M96,.48V1h-1V.52z\" fill=\"#009C77\" />\n<path d=\"M95,0h1v1h-1z\" fill=\"#009C77\" fill-opacity=\"1\" />\n<path d=\"M97,.48V1h-1V.52z\" fill=\"#009C76\" />\n<path d=\"M96,0h1v1h-1z\" fill=\"#009C76\" fill-opacity=\"1\" />\n<path d=\"M98,.48V1h-1V.52z\" fill=\"#009D75\" />\n<path d=\"M97,0h1v1h-1z\" fill=\"#009D75\" fill-opacity=\"1\" />\n<path d=\"M99,.48V1h-1V.52z\" fill=\"#009D74\" />\n<path d=\"M98,0h1v1h-1z\" fill=\"#009D74\" fill-opacity=\"1\" />\n<path d=\"M100,.48V1h-1V.52z\" fill=\"#009E74\" />\n<path d=\"M99,0h1v1h-1z\" fill=\"#009E74\" fill-opacity=\"1\" />\n<path d=\"M101,.48V1h-1V.52z\" fill=\"#009E73\" />\n<path d=\"M100,0h1v1h-1z\" fill=\"#009E73\" fill-opacity=\"1\" />\n<path d=\"M102,.48V1h-1V.52z\" fill=\"#009E73\" />\n<path d=\"M101,0h1v1h-1z\" fill=\"#009E73\" fill-opacity=\"1\" />\n<path d=\"M103,.48V1h-1V.52z\" fill=\"#029E72\" />\n<path d=\"M102,0h1v1h-1z\" fill=\"#029E72\" fill-opacity=\"1\" />\n<path d=\"M104,.48V1h-1V.52z\" fill=\"#059E71\" />\n<path d=\"M103,0h1v1h-1z\" fill=\"#059E71\" fill-opacity=\"1\" />\n<path d=\"M105,.48V1h-1V.52z\" fill=\"#079F71\" />\n<path d=\"M104,0h1v1h-1z\" fill=\"#079F71\" fill-opacity=\"1\" />\n<path d=\"M106,.48V1h-1V.52z\" fill=\"#099F70\" />\n<path d=\"M105,0h1v1h-1z\" fill=\"#099F70\" fill-opacity=\"1\" />\n<path d=\"M107,.48V1h-1V.52z\" fill=\"#0C9F6F\" />\n<path d=\"M106,0h1v1h-1z\" fill=\"#0C9F6F\" fill-opacity=\"1\" />\n<path d=\"M108,.48V1h-1V.52z\" fill=\"#0E9F6E\" />\n<path d=\"M107,0h1v1h-1z\" fill=\"#0E9F6E\" fill-opacity=\"1\" />\n<path d=\"M109,.48V1h-1V.52z\" fill=\"#119F6D\" />\n<path d=\"M108,0h1v1h-1z\" fill=\"#119F6D\" fill-opacity=\"1\" />\n<path d=\"M110,.48V1h-1V.52z\" fill=\"#13A06C\" />\n<path d=\"M109,0h1v1h-1z\" fill=\"#13A06C\" fill-opacity=\"1\" />\n<path d=\"M111,.48V1h-1V.52z\" fill=\"#15A06C\" />\n<path d=\"M110,0h1v1h-1z\" fill=\"#15A06C\" fill-opacity=\"1\" />\n<path d=\"M112,.48V1h-1V.52z\" fill=\"#18A06B\" />\n<path d=\"M111,0h1v1h-1z\" fill=\"#18A06B\" fill-opacity=\"1\" />\n<path d=\"M113,.48V1h-1V.52z\" fill=\"#1AA06A\" />\n<path d=\"M112,0h1v1h-1z\" fill=\"#1AA06A\" fill-opacity=\"1\" />\n<path d=\"M114,.48V1h-1V.52z\" fill=\"#1CA069\" />\n<path d=\"M113,0h1v1h-1z\" fill=\"#1CA069\" fill-opacity=\"1\" />\n<path d=\"M115,.48V1h-1V.52z\" fill=\"#1FA068\" />\n<path d=\"M114,0h1v1h-1z\" fill=\"#1FA068\" fill-opacity=\"1\" />\n<path d=\"M116,.48V1h-1V.52z\" fill=\"#21A167\" />\n<path d=\"M115,0h1v1h-1z\" fill=\"#21A167\" fill-opacity=\"1\" />\n<path d=\"M117,.48V1h-1V.52z\" fill=\"#24A167\" />\n<path d=\"M116,0h1v1h-1z\" fill=\"#24A167\" fill-opacity=\"1\" />\n<path d=\"M118,.48V1h-1V.52z\" fill=\"#26A166\" />\n<path d=\"M117,0h1v1h-1z\" fill=\"#26A166\" fill-opacity=\"1\" />\n<path d=\"M119,.48V1h-1V.52z\" fill=\"#28A165\" />\n<path d=\"M118,0h1v1h-1z\" fill=\"#28A165\" fill-opacity=\"1\" />\n<path d=\"M120,.48V1h-1V.52z\" fill=\"#2BA164\" />\n<path d=\"M119,0h1v1h-1z\" fill=\"#2BA164\" fill-opacity=\"1\" />\n<path d=\"M121,.48V1h-1V.52z\" fill=\"#2DA263\" />\n<path d=\"M120,0h1v1h-1z\" fill=\"#2DA263\" fill-opacity=\"1\" />\n<path d=\"M122,.48V1h-1V.52z\" fill=\"#2FA262\" />\n<path d=\"M121,0h1v1h-1z\" fill=\"#2FA262\" fill-opacity=\"1\" />\n<path d=\"M123,.48V1h-1V.52z\" fill=\"#32A262\" />\n<path d=\"M122,0h1v1h-1z\" fill=\"#32A262\" fill-opacity=\"1\" />\n<path d=\"M124,.48V1h-1V.52z\" fill=\"#34A261\" />\n<path d=\"M123,0h1v1h-1z\" fill=\"#34A261\" fill-opacity=\"1\" />\n<path d=\"M125,.48V1h-1V.52z\" fill=\"#37A260\" />\n<path d=\"M124,0h1v1h-1z\" fill=\"#37A260\" fill-opacity=\"1\" />\n<path d=\"M126,.48V1h-1V.52z\" fill=\"#39A35F\" />\n<path d=\"M125,0h1v1h-1z\" fill=\"#39A35F\" fill-opacity=\"1\" />\n<path d=\"M127,.48V1h-1V.52z\" fill=\"#3BA35E\" />\n<path d=\"M126,0h1v1h-1z\" fill=\"#3BA35E\" fill-opacity=\"1\" />\n<path d=\"M128,.48V1h-1V.52z\" fill=\"#3EA35D\" />\n<path d=\"M127,0h1v1h-1z\" fill=\"#3EA35D\" fill-opacity=\"1\" />\n<path d=\"M129,.48V1h-1V.52z\" fill=\"#40A35D\" />\n<path d=\"M128,0h1v1h-1z\" fill=\"#40A35D\" fill-opacity=\"1\" />\n<path d=\"M130,.48V1h-1V.52z\" fill=\"#42A35C\" />\n<path d=\"M129,0h1v1h-1z\" fill=\"#42A35C\" fill-opacity=\"1\" />\n<path d=\"M131,.48V1h-1V.52z\" fill=\"#45A45B\" />\n<path d=\"M130,0h1v1h-1z\" fill=\"#45A45B\" fill-opacity=\"1\" />\n<path d=\"M132,.48V1h-1V.52z\" fill=\"#47A45A\" />\n<path d=\"M131,0h1v1h-1z\" fill=\"#47A45A\" fill-opacity=\"1\" />\n<path d=\"M133,.48V1h-1V.52z\" fill=\"#49A459\" />\n<path d=\"M132,0h1v1h-1z\" fill=\"#49A459\" fill-opacity=\"1\" />\n<path d=\"M134,.48V1h-1V.52z\" fill=\"#4CA458\" />\n<path d=\"M133,0h1v1h-1z\" fill=\"#4CA458\" fill-opacity=\"1\" />\n<path d=\"M135,.48V1h-1V.52z\" fill=\"#4EA458\" />\n<path d=\"M134,0h1v1h-1z\" fill=\"#4EA458\" fill-opacity=\"1\" />\n<path d=\"M136,.48V1h-1V.52z\" fill=\"#51A457\" />\n<path d=\"M135,0h1v1h-1z\" fill=\"#51A457\" fill-opacity=\"1\" />\n<path d=\"M137,.48V1h-1V.52z\" fill=\"#53A556\" />\n<path d=\"M136,0h1v1h-1z\" fill=\"#53A556\" fill-opacity=\"1\" />\n<path d=\"M138,.48V1h-1V.52z\" fill=\"#55A555\" />\n<path d=\"M137,0h1v1h-1z\" fill=\"#55A555\" fill-opacity=\"1\" />\n<path d=\"M139,.48V1h-1V.52z\" fill=\"#58A554\" />\n<path d=\"M138,0h1v1h-1z\" fill=\"#58A554\" fill-opacity=\"1\" />\n<path d=\"M140,.48V1h-1V.52z\" fill=\"#5AA553\" />\n<path d=\"M139,0h1v1h-1z\" fill=\"#5AA553\" fill-opacity=\"1\" />\n<path d=\"M141,.48V1h-1V.52z\" fill=\"#5CA553\" />\n<path d=\"M140,0h1v1h-1z\" fill=\"#5CA553\" fill-opacity=\"1\" />\n<path d=\"M142,.48V1h-1V.52z\" fill=\"#5FA652\" />\n<path d=\"M141,0h1v1h-1z\" fill=\"#5FA652\" fill-opacity=\"1\" />\n<path d=\"M143,.48V1h-1V.52z\" fill=\"#61A651\" />\n<path d=\"M142,0h1v1h-1z\" fill=\"#61A651\" fill-opacity=\"1\" />\n<path d=\"M144,.48V1h-1V.52z\" fill=\"#64A650\" />\n<path d=\"M143,0h1v1h-1z\" fill=\"#64A650\" fill-opacity=\"1\" />\n<path d=\"M145,.48V1h-1V.52z\" fill=\"#66A64F\" />\n<path d=\"M144,0h1v1h-1z\" fill=\"#66A64F\" fill-opacity=\"1\" />\n<path d=\"M146,.48V1h-1V.52z\" fill=\"#68A64E\" />\n<path d=\"M145,0h1v1h-1z\" fill=\"#68A64E\" fill-opacity=\"1\" />\n<path d=\"M147,.48V1h-1V.52z\" fill=\"#6BA74E\" />\n<path d=\"M146,0h1v1h-1z\" fill=\"#6BA74E\" fill-opacity=\"1\" />\n<path d=\"M148,.48V1h-1V.52z\" fill=\"#6DA74D\" />\n<path d=\"M147,0h1v1h-1z\" fill=\"#6DA74D\" fill-opacity=\"1\" />\n<path d=\"M149,.48V1h-1V.52z\" fill=\"#6FA74C\" />\n<path d=\"M148,0h1v1h-1z\" fill=\"#6FA74C\" fill-opacity=\"1\" />\n<path d=\"M150,.48V1h-1V.52z\" fill=\"#72A74B\" />\n<path d=\"M149,0h1v1h-1z\" fill=\"#72A74B\" fill-opacity=\"1\" />\n<path d=\"M151,.48V1h-1V.52z\" fill=\"#74A74A\" />\n<path d=\"M150,0h1v1h-1z\" fill=\"#74A74A\" fill-opacity=\"1\" />\n<path d=\"M152,.48V1h-1V.52z\" fill=\"#77A84A\" />\n<path d=\"M151,0h1v1h-1z\" fill=\"#77A84A\" fill-opacity=\"1\" />\n<path d=\"M153,.48V1h-1V.52z\" fill=\"#79A849\" />\n<path d=\"M152,0h1v1h-1z\" fill=\"#79A849\" fill-opacity=\"1\" />\n<path d=\"M154,.48V1h-1V.52z\" fill=\"#7BA848\" />\n<path d=\"M153,0h1v1h-1z\" fill=\"#7BA848\" fill-opacity=\"1\" />\n<path d=\"M155,.48V1h-1V.52z\" fill=\"#7EA847\" />\n<path d=\"M154,0h1v1h-1z\" fill=\"#7EA847\" fill-opacity=\"1\" />\n<path d=\"M156,.48V1h-1V.52z\" fill=\"#80A846\" />\n<path d=\"M155,0h1v1h-1z\" fill=\"#80A846\" fill-opacity=\"1\" />\n<path d=\"M157,.48V1h-1V.52z\" fill=\"#82A845\" />\n<path d=\"M156,0h1v1h-1z\" fill=\"#82A845\" fill-opacity=\"1\" />\n<path d=\"M158,.48V1h-1V.52z\" fill=\"#85A945\" />\n<path d=\"M157,0h1v1h-1z\" fill=\"#85A945\" fill-opacity=\"1\" />\n<path d=\"M159,.48V1h-1V.52z\" fill=\"#87A944\" />\n<path d=\"M158,0h1v1h-1z\" fill=\"#87A944\" fill-opacity=\"1\" />\n<path d=\"M160,.48V1h-1V.52z\" fill=\"#89A943\" />\n<path d=\"M159,0h1v1h-1z\" fill=\"#89A943\" fill-opacity=\"1\" />\n<path d=\"M161,.48V1h-1V.52z\" fill=\"#8CA942\" />\n<path d=\"M160,0h1v1h-1z\" fill=\"#8CA942\" fill-opacity=\"1\" />\n<path d=\"M162,.48V1h-1V.52z\" fill=\"#8EA941\" />\n<path d=\"M161,0h1v1h-1z\" fill=\"#8EA941\" fill-opacity=\"1\" />\n<path d=\"M163,.48V1h-1V.52z\" fill=\"#91AA40\" />\n<path d=\"M162,0h1v1h-1z\" fill=\"#91AA40\" fill-opacity=\"1\" />\n<path d=\"M164,.48V1h-1V.52z\" fill=\"#93AA40\" />\n<path d=\"M163,0h1v1h-1z\" fill=\"#93AA40\" fill-opacity=\"1\" />\n<path d=\"M165,.48V1h-1V.52z\" fill=\"#95AA3F\" />\n<path d=\"M164,0h1v1h-1z\" fill=\"#95AA3F\" fill-opacity=\"1\" />\n<path d=\"M166,.48V1h-1V.52z\" fill=\"#98AA3E\" />\n<path d=\"M165,0h1v1h-1z\" fill=\"#98AA3E\" fill-opacity=\"1\" />\n<path d=\"M167,.48V1h-1V.52z\" fill=\"#9AAA3D\" />\n<path d=\"M166,0h1v1h-1z\" fill=\"#9AAA3D\" fill-opacity=\"1\" />\n<path d=\"M168,.48V1h-1V.52z\" fill=\"#9CAB3C\" />\n<path d=\"M167,0h1v1h-1z\" fill=\"#9CAB3C\" fill-opacity=\"1\" />\n<path d=\"M169,.48V1h-1V.52z\" fill=\"#9FAB3B\" />\n<path d=\"M168,0h1v1h-1z\" fill=\"#9FAB3B\" fill-opacity=\"1\" />\n<path d=\"M170,.48V1h-1V.52z\" fill=\"#A1AB3B\" />\n<path d=\"M169,0h1v1h-1z\" fill=\"#A1AB3B\" fill-opacity=\"1\" />\n<path d=\"M171,.48V1h-1V.52z\" fill=\"#A4AB3A\" />\n<path d=\"M170,0h1v1h-1z\" fill=\"#A4AB3A\" fill-opacity=\"1\" />\n<path d=\"M172,.48V1h-1V.52z\" fill=\"#A6AB39\" />\n<path d=\"M171,0h1v1h-1z\" fill=\"#A6AB39\" fill-opacity=\"1\" />\n<path d=\"M173,.48V1h-1V.52z\" fill=\"#A8AB38\" />\n<path d=\"M172,0h1v1h-1z\" fill=\"#A8AB38\" fill-opacity=\"1\" />\n<path d=\"M174,.48V1h-1V.52z\" fill=\"#ABAC37\" />\n<path d=\"M173,0h1v1h-1z\" fill=\"#ABAC37\" fill-opacity=\"1\" />\n<path d=\"M175,.48V1h-1V.52z\" fill=\"#ADAC36\" />\n<path d=\"M174,0h1v1h-1z\" fill=\"#ADAC36\" fill-opacity=\"1\" />\n<path d=\"M176,.48V1h-1V.52z\" fill=\"#AFAC36\" />\n<path d=\"M175,0h1v1h-1z\" fill=\"#AFAC36\" fill-opacity=\"1\" />\n<path d=\"M177,.48V1h-1V.52z\" fill=\"#B2AC35\" />\n<path d=\"M176,0h1v1h-1z\" fill=\"#B2AC35\" fill-opacity=\"1\" />\n<path d=\"M178,.48V1h-1V.52z\" fill=\"#B4AC34\" />\n<path d=\"M177,0h1v1h-1z\" fill=\"#B4AC34\" fill-opacity=\"1\" />\n<path d=\"M179,.48V1h-1V.52z\" fill=\"#B6AD33\" />\n<path d=\"M178,0h1v1h-1z\" fill=\"#B6AD33\" fill-opacity=\"1\" />\n<path d=\"M180,.48V1h-1V.52z\" fill=\"#B9AD32\" />\n<path d=\"M179,0h1v1h-1z\" fill=\"#B9AD32\" fill-opacity=\"1\" />\n<path d=\"M181,.48V1h-1V.52z\" fill=\"#BBAD31\" />\n<path d=\"M180,0h1v1h-1z\" fill=\"#BBAD31\" fill-opacity=\"1\" />\n<path d=\"M182,.48V1h-1V.52z\" fill=\"#BEAD31\" />\n<path d=\"M181,0h1v1h-1z\" fill=\"#BEAD31\" fill-opacity=\"1\" />\n<path d=\"M183,.48V1h-1V.52z\" fill=\"#C0AD30\" />\n<path d=\"M182,0h1v1h-1z\" fill=\"#C0AD30\" fill-opacity=\"1\" />\n<path d=\"M184,.48V1h-1V.52z\" fill=\"#C2AE2F\" />\n<path d=\"M183,0h1v1h-1z\" fill=\"#C2AE2F\" fill-opacity=\"1\" />\n<path d=\"M185,.48V1h-1V.52z\" fill=\"#C5AE2E\" />\n<path d=\"M184,0h1v1h-1z\" fill=\"#C5AE2E\" fill-opacity=\"1\" />\n<path d=\"M186,.48V1h-1V.52z\" fill=\"#C7AE2D\" />\n<path d=\"M185,0h1v1h-1z\" fill=\"#C7AE2D\" fill-opacity=\"1\" />\n<path d=\"M187,.48V1h-1V.52z\" fill=\"#C9AE2C\" />\n<path d=\"M186,0h1v1h-1z\" fill=\"#C9AE2C\" fill-opacity=\"1\" />\n<path d=\"M188,.48V1h-1V.52z\" fill=\"#CCAE2C\" />\n<path d=\"M187,0h1v1h-1z\" fill=\"#CCAE2C\" fill-opacity=\"1\" />\n<path d=\"M189,.48V1h-1V.52z\" fill=\"#CEAF2B\" />\n<path d=\"M188,0h1v1h-1z\" fill=\"#CEAF2B\" fill-opacity=\"1\" />\n<path d=\"M190,.48V1h-1V.52z\" fill=\"#D1AF2A\" />\n<path d=\"M189,0h1v1h-1z\" fill=\"#D1AF2A\" fill-opacity=\"1\" />\n<path d=\"M191,.48V1h-1V.52z\" fill=\"#D3AF29\" />\n<path d=\"M190,0h1v1h-1z\" fill=\"#D3AF29\" fill-opacity=\"1\" />\n<path d=\"M192,.48V1h-1V.52z\" fill=\"#D5AF28\" />\n<path d=\"M191,0h1v1h-1z\" fill=\"#D5AF28\" fill-opacity=\"1\" />\n<path d=\"M193,.48V1h-1V.52z\" fill=\"#D8AF27\" />\n<path d=\"M192,0h1v1h-1z\" fill=\"#D8AF27\" fill-opacity=\"1\" />\n<path d=\"M194,.48V1h-1V.52z\" fill=\"#DAAF27\" />\n<path d=\"M193,0h1v1h-1z\" fill=\"#DAAF27\" fill-opacity=\"1\" />\n<path d=\"M195,.48V1h-1V.52z\" fill=\"#DCB026\" />\n<path d=\"M194,0h1v1h-1z\" fill=\"#DCB026\" fill-opacity=\"1\" />\n<path d=\"M196,.48V1h-1V.52z\" fill=\"#DFB025\" />\n<path d=\"M195,0h1v1h-1z\" fill=\"#DFB025\" fill-opacity=\"1\" />\n<path d=\"M197,.48V1h-1V.52z\" fill=\"#E1B024\" />\n<path d=\"M196,0h1v1h-1z\" fill=\"#E1B024\" fill-opacity=\"1\" />\n<path d=\"M198,.48V1h-1V.52z\" fill=\"#E4B023\" />\n<path d=\"M197,0h1v1h-1z\" fill=\"#E4B023\" fill-opacity=\"1\" />\n<path d=\"M199,.48V1h-1V.52z\" fill=\"#E6B022\" />\n<path d=\"M198,0h1v1h-1z\" fill=\"#E6B022\" fill-opacity=\"1\" />\n<path d=\"M200,.48V1h-1V.52z\" fill=\"#E8B122\" />\n<path d=\"M199,0h1v1h-1z\" fill=\"#E8B122\" fill-opacity=\"1\" />\n<path d=\"M201,.48V1h-1V.52z\" fill=\"#EBB121\" />\n<path d=\"M200,0h1v1h-1z\" fill=\"#EBB121\" fill-opacity=\"1\" />\n<path d=\"M202,.48V1h-1V.52z\" fill=\"#EDB120\" />\n<path d=\"M201,0h1v1h-1z\" fill=\"#EDB120\" fill-opacity=\"1\" />\n</svg>",
      "text/plain": [
       "202-element Array{RGBA{Float64},1} with eltype RGBA{Float64}:\n",
       " RGBA{Float64}(0.0,0.4470588266849518,0.7411764860153198,1.0)\n",
       " RGBA{Float64}(0.0,0.4487843170762062,0.7382745251059533,1.0)\n",
       " RGBA{Float64}(0.0,0.45050980746746067,0.7353725641965866,1.0)\n",
       " RGBA{Float64}(0.0,0.452235297858715,0.73247060328722,1.0)\n",
       " RGBA{Float64}(0.0,0.45396078824996944,0.7295686423778533,1.0)\n",
       " RGBA{Float64}(0.0,0.4556862786412239,0.7266666814684868,1.0)\n",
       " RGBA{Float64}(0.0,0.4574117690324783,0.7237647205591201,1.0)\n",
       " RGBA{Float64}(0.0,0.45913725942373274,0.7208627596497535,1.0)\n",
       " RGBA{Float64}(0.0,0.4608627498149872,0.717960798740387,1.0)\n",
       " RGBA{Float64}(0.0,0.4625882402062416,0.7150588378310204,1.0)\n",
       " RGBA{Float64}(0.0,0.46431373059749603,0.7121568769216539,1.0)\n",
       " RGBA{Float64}(0.0,0.4660392209887505,0.7092549160122872,1.0)\n",
       " RGBA{Float64}(0.0,0.46776471138000486,0.7063529551029206,1.0)\n",
       " ⋮\n",
       " RGBA{Float64}(0.8271764743328095,0.6859215873479843,0.16129412457346914,1.0)\n",
       " RGBA{Float64}(0.8364705920219422,0.6866666853427887,0.1580392226576805,1.0)\n",
       " RGBA{Float64}(0.8457647097110749,0.687411783337593,0.15478432074189186,1.0)\n",
       " RGBA{Float64}(0.8550588274002076,0.6881568813323975,0.1515294188261032,1.0)\n",
       " RGBA{Float64}(0.8643529450893402,0.6889019793272018,0.14827451691031454,1.0)\n",
       " RGBA{Float64}(0.8736470627784728,0.6896470773220063,0.14501961499452592,1.0)\n",
       " RGBA{Float64}(0.8829411804676055,0.6903921753168106,0.14176471307873728,1.0)\n",
       " RGBA{Float64}(0.8922352981567383,0.691137273311615,0.1385098111629486,1.0)\n",
       " RGBA{Float64}(0.901529415845871,0.6918823713064194,0.13525490924715997,1.0)\n",
       " RGBA{Float64}(0.9108235335350037,0.6926274693012238,0.1320000073313713,1.0)\n",
       " RGBA{Float64}(0.9201176512241364,0.6933725672960281,0.12874510541558265,1.0)\n",
       " RGBA{Float64}(0.929411768913269,0.6941176652908325,0.125490203499794,1.0)"
      ]
     },
     "execution_count": 2,
     "metadata": {},
     "output_type": "execute_result"
    }
   ],
   "source": [
    "# code setup\n",
    "\n",
    "# make sure jupyter is configured properly\n",
    "versioninfo()\n",
    "println(\"Directory:\\n  $(pwd())\")\n",
    "println(\"Active Threads: $(Threads.nthreads())\")\n",
    "\n",
    "# activate environment (point to Project.toml)\n",
    "import Pkg\n",
    "Pkg.activate(\".\") # local directory\n",
    "# Pkg.activate(\"..\") # parent directory\n",
    "\n",
    "# may be useful:\n",
    "# Pkg.instantiate() # if setting up on a new machine\n",
    "# Pkg.update()\n",
    "# Pkg.precompile()\n",
    "\n",
    "\n",
    "# load dependencies (add new dependencies to Project.toml via terminal)\n",
    "\n",
    "# plotting setup:\n",
    "using CairoMakie, Colors # plotting\n",
    "using Latexify, LaTeXStrings\n",
    "using GeometryBasics, Contour\n",
    "include(\"setup_plots.jl\") # configure fonts, colors, etc.\n",
    "include(\"setup_stissue.jl\")\n",
    "cmap2 # show color gradient"
   ]
  },
  {
   "cell_type": "markdown",
   "metadata": {},
   "source": [
    "### Plotting Warmup"
   ]
  },
  {
   "cell_type": "markdown",
   "metadata": {},
   "source": [
    "Julia is slow to start up. And with this set up, there will be many startups. Run this code and go get a cup of coffee."
   ]
  },
  {
   "cell_type": "code",
   "execution_count": 3,
   "metadata": {},
   "outputs": [
    {
     "data": {
      "image/png": "iVBORw0KGgoAAAANSUhEUgAABwgAAASwCAIAAABggIlUAAAABmJLR0QA/wD/AP+gvaeTAAAgAElEQVR4nOzdZ3iUZdrG8euZmUx6DwkhBUjovVdBkCK42BARpYi6tlVXfdW1rKur67oWLOvqKmJDKVJURAULCEgQ6SCdEAKkJ6T3ZDLzfngmI0sTQpJ7yv/3wePO1FPIQZ6ccxfNZrMJAAAAAAAAAHgSg+oAAAAAAAAAANDcKEYBAAAAAAAAeByKUQAAAAAAAAAeh2IUAAAAAAAAgMehGAUAAAAAAADgcShGAQAAAAAAAHgcilEAAAAAAAAAHodiFAAAAAAAAIDHoRgFAAAAAAAA4HEoRgEAAAAAAAB4HIpRAAAAAAAAAB6HYhQAAAAAAACAx6EYBQAAAAAAAOBxKEYBAAAAAAAAeByT6gDuace29bm5mUFBoaqDAAAAAAAANERJSWFkZKvefYepDgI0FYrRJpGbm1lSXEAxCgAAAAAAXFRJcYHqCEDTohhtEkFBoUFBoYOHjlUdBAAAAAAAoCE2bvhedQSgabHHKAAAAAAAAACPQzEKAAAAAAAAwONQjAIAAAAAAADwOBSjAAAAAAAAADwOxSgAAAAAAAAAj0MxCgAAAAAAAMDjUIwCAAAAAAAA8Dgm1QEAAAAAAMD/SE9LSTueojoFPEJcfGJsXKLqFIAazBgFAAAAAMC5pB1PSU+jGEWTo4KHh2PGKAAAAAAATic2LnHw0LGqU8DNbdzwveoIgErMGAUAAAAAAADgcShGAQAAAAAAAHgcilEAAAAAAAAAHodiFAAAAAAAAIDHoRgFAAAAAAAA4HEoRgEAAAAAAAB4HIpRAAAAAAAAAB6HYhQAAAAAAACAx6EYBQAAAAAAAOBxKEYBAAAAAAAAeByKUQAAAAAAAAAeh2IUAAAAAAAAgMehGAUAAAAAwHOtXbt27ty5VVVVqoM0q7S0tLlz5+7Zs0d1EAAqUYwCAAAAAOC53nrrrZkzZxYXF6sO0qy2b98+c+bMb775RnUQACpRjAIAAAAAACh28803h4aGZmZmqg4CeBCKUQAAAAAAAMUqKiqKiopsNpvqIIAHoRgFAAAAAAAA4HFMqgMAAAAAAABnZLPZNm3atGvXrtra2p49e/bs2TMoKOjcT6msrFy1alVKSkpISEiPHj369OkjIvn5+Vu3bu3QoUPbtm0b/C47d+7MyckZPXq00WgsKSlZvXp1WlpaTExM9+7dO3TocKGRGqaJoq5evdpisWRnZ4vImjVrWrRoISI9e/Zs2bLl6S94/Pjx1atXZ2ZmTpkyJTExMSkpqby8/LLLLvPy8jpj5p9//rm0tHTEiBHe3t4N/h8H3JYNTeDnpO9+TvpOdQoAAAAAgEtqzl8qJ02aJCLZ2dmn3H7gwIHu3bufXCD4+PjMmjWrrq7ubC/11VdfhYSEnPyU0aNHZ2Zmrlq1SkReeOGF059y/u+i5ywtLX399df9/f1PfsoNN9yQk5NzxkgrVqwIDQ09+cFjxozJyspatmzZ2SKdTdNFPeUPTffpp5+e8oLFxcWPPPKI0WjUH/D111/bbLY//vGPIrJ8+fIzZi4sLDSbzQkJCWf7nzr3dxrlBtweS+kBAAAAAMD/+Oqrr/r375+cnPzYY4+tXLly+/bt7777brdu3R5++OGxY8dardbTnzJr1qyrrrrKy8vrmWee+fHHH5OSkl544YUDBw5cfvnllZWVjfUu77///sMPP3zHHXd8/fXXmzZtev/99zt37rxo0aJrrrnGdtrunK+99tqECRNMJtPJkfbv3z9+/Pjq6uqm/gM5/6jLli1btWrVsGHDRGThwoWrVq1atWrViBEjTnnBWbNmvfLKKzfffPPHH3+8evXqfv36icj06dP1Z50x9meffVZTU6M/BsAZqG5m3RMfqgAAAAAAGkztjNGCgoLQ0NC4uLhdu3ad/Mjq6urbbrtNRN56661TXuTAgQNGozEhISE5Ofnk29PT07t37z5kyBA5bXrmhb6LntPf33/jxo0n315VVaW//scff3zy7cnJySaTqW3btocOHTr59rS0tG7dug0cOPD0SGfT1FFPflZ6evrZ7vLz80tKSjrlLqvV2qZNGz8/v7KystOfeNlll4nIKX8pJ2PGKDwce4wCAAAAAOBKsktr3vk5o2HPbRlovmtIzLkf889//rOwsHDevHk9evQ4+Xaz2fzmm2+uXr36iSeemDx5ckREhOOup556qq6ubs6cOe3atTv5KTExMe+///6AAQMa5V1E5J577hk0aNDJt3h7e7/66quDBg364YcfTp4a+fe//91iscyePbt9+/YnPz42Nva999475UXOramjnqdHHnlk6NChp9yoadq0adOee+655cuX33jjjSfflZWVtXbt2iFDhpzylwLAgWIUAAAAAABXkl1S88z3qQ17bs9WAecuRmtra996661LLrnkiiuuOP1eHx+fBx988P7771+5cqWj2istLV2yZEnv3r31+Ymn6N+//4gRI9auXXuR76IbN27c6Y/v27ev2Ww+cOCA45aysrKFCxf26NFjzJgxpz9+4MCBl1xySVJS0ul3na6po56/8ePHn/H26dOnP/fccwsWLDilGF20aJHVap0xY0YD3gvwEOwxCgAAAAAA7I4cOVJVVXX6BpcOPXv2FJEtW7Y4bjl8+LCtftX2Gem7Z17ku+hOmf6pM5lMLVu2zMrKctySkpJitVpHjRp1ttc/x1s3c9Tz17p16zPe3qFDhwEDBnz33XcFBQUn375w4UKz2Tx58uQGvBfgIZgxCgAAAACAK2kZZH56bNsGPjfQfO4H6JMZv/vuu7PNaiwrKxOR3Nxcxy3Jycki0qZNm7O9Ztu2p6ZtwLvovLy8zvh4g8Fw8glIhw8fPnekc9zVzFHPn6ZpZ7trxowZmzdvXrp06R133KHfcvjw4c2bN1933XWhoaENeC/AQ1CMAgAAAADgSloGmv9+eQOL0d+VkZEhIikpKeeY1RgbG+vj4+P4Mj8/X0SCg4PP9viQkJCLf5cLkpOTIyLh4eFne8A57jpFU0dtFFOmTHnwwQcXLFjgKEb1c+o5jx44N4pRAAAAAABgp6/X/vvf/37fffed51MSEhJEJC0t7WwPOHbs2MW/ywWJj4+X+k7zjM5x1ymaOmqjCA8PHz9+/FdffZWenh4bGysiCxcuDA8PP+O+qAAcPGKP0bVr186dO3fr1q0NeO7PP//89NNP33777Y8//vhXX31VV1fX6PEAAAAAAHASHTt2FJG9e/ee/1P0zTT1BfVnlJKScvHvckESExNFJDX1rEdUneOuUzR11MYyY8YMm822aNEiEdm5c+f+/funTJlytuX8AHRuXowWFhbOmDFj5MiRM2fO1P91OH9ZWVkjR44cOnTos88++957773wwgtXXXVVt27ddu/e3URpAQAAAABQq23btgEBAWvWrLFYLOf5lNatW0dERHz22WenHP6jq6ioWLx48cW/ywVJSEjw8fFZvnx5bW3t6fdardbly5ef50s1ddTGMmHChJCQEH0Fvf5fzqMHfpc7F6PLly/v2rXrJ598op8Qd0GKi4tHjhy5du3aadOm7dy5s6Ki4vDhw48++uihQ4cuvfRSfRdnAAAAAADcjNFo/Mtf/nLo0KHZs2ef8QGzZs168sknT5w4cfJTnnrqqdLS0meeeeb0x7/yyivFxcUX/y4XxNvb+84778zMzJw/f/7p9y5btuwc81ubOaqDvkvpxfwvT548edu2bQcOHPj000/1o+ovMhLg9tyzGC0rK5sxY8bVV19tMBhWrFhxxn+az+2hhx46ePDg448/rveqvr6+iYmJL7zwwrx58woLC9m9GAAAAADgrh566KGYmJjHHntswYIFp9y1ZMmSJ554Yv78+YGBgSffftddd3Xs2PGNN96YOXNmdna2fmNhYeGDDz747LPP/vWvf22Ud7kgjz/+uJ+f33333ff999+ffPvPP/98++23T5s27fxfqqmj6vRJXV988UWDX0EvK+6+++7jx48zXRQ4H+55+NLBgwc/+eSTW2655bXXXgsODv7yyy8v6Ompqalz587t2rXrP/7xj1PuuvHGGz///POlS5d+9913l19+eeNFBgAAAADAKfj5+S1btmzy5MlTp0796KOPhg0b1rFjx5ycnK+//vr7778PDw9fvHixt7f3yU/x8vJav379tGnT5s6dO3fu3Pj4eLPZfPjwYZPJ9NFHHwUEBDTKu1yQqKioTz75ZMaMGRMmTLjmmmuGDx/u5eWVlJT02WefjRs37uabb543b17T/YE0wE033fTSSy89++yzu3bt6tixY//+/a+77roLeoWhQ4cmJCSsXbtW07SpU6deZB7AE7hnMRoSErJy5cpx48Y17OmLFi2yWCwPPPCA0Wg8/d6HHnpo6dKl8+fPpxgFAAAAALilfv367dix49577128ePEPP/yg3+jl5TV9+vSnn35aP9roFC1atFi5cuXHH3/85ZdfHj16NDQ0dPz48X/+85/btWt3tulKDXiXCzJx4sTExMSpU6cuWbJkyZIlImI2m++9997nn38+KSnpgl6qqaOKSKtWrVasWHHnnXcuW7ZMRMaOHXuhxaimadOmTXv22WeHDx/epk2bi48EuD3NZrOpztDkvvzyy2uuuebhhx9++eWXz+fxw4cPT0pKysrKioqKOv1em80WHR1tsVjOsfHHxg3fi8jgoWMbnBkAAAAA4LGc55fKkpKS3bt3FxQUxMTEtG/fvmELxufPnz9t2rTXX3/9/vvvb7p3OYf9+/enpqaGhYV16dIlKCjoYl6qqaOKSEZGRlZWVkJCQlhY2IU+9913373zzjvfe++922677Xwef+7vNOf5PgSaiHvOGL1Iv/76a2xs7BlbURHRNK1Pnz4rV67MzMxs1apVM2cDAAAAAKDZBAUFDR069CJfZO/evSLSvXv3Jn2Xc+jcuXPnzp0b5aWaOqqIxMTExMTENOy58+bN8/HxmTRpUuNGAtyVex6+dDGys7OLi4ujo6PP8ZiWLVuKyMGDB5srFAAAAAAAzuuXX34ZNWpUQUHB6XdVVFQsXbpURHr16tXsuTzLhg0b1q9ff/311wcHB6vOArgGZoyeqri4WETONl1Up99bVFTUTJkU+fMXh97akBHsYwz394oKNLcN8+0c5dcjOqB/XFBUoFl1OgAAAHd2+ETltvSSXzPLk09UHC+syiqtKamyFFVaRMRo0IK8jRH+5uggc9tw306R9iu0FgFeqlMD8FxJSUk//vjjiBEjFi5c2LVrV8ftOTk5d999d3Jy8oMPPtiAheE4HyUlJUFBQXv37p05c6bRaHz88cdVJwJcBsXoqcrKykQkMjLyHI/Ri9GSkhL9y40bvv/l5+9PfkBsXGJsXCNsvayWxWqz2myFlZbCSsvhE5UbUosdd3WM9BvVPvQPnSNGtQ/1NjHvGAAAoBEUVlpW7D+xYn/+j8mF2aU1Z3tYndV+hZZ8ouKnI799VN85yn90+9AJXSJGtAsxG7lCA9CsHnrooaysrFdffbV79+5Dhgzp1KmTj49PamrqunXrysvLR48e/eKLL6rO6LZ69+6dlZVVWVmpadrbb7/dWJsGAJ6AYvRUJpNJRKqrq8/xmKqqKhHx8rJ/Jj946NhTtiLW9yd2dbV1Zz2Y62BuxcHciv9uyAj2MU3s0WJm/+jhCSHNmQ0AAMBt1NbZvtybN3dL9vcHC2rqrA1+nf055ftzyv+TlB7qa5rUM/KW/tGD27CUEkAz0TTtlVdemThx4rvvvrtmzZpNmzZZrdaYmJghQ4b8+c9/njBhguqAbquysnL06NEZGRnx8fG33nprv379VCcCXAnF6KkCAgJEJCcn5xyP0e9tirPnnMqcyZ1mX9+xuKout7Qmo6Q65UTl3uzybeml29JLKmvtl+zFVZYPN2d9uDmrS5T/n4fF3tw/2ocJpAAAAOcnt6zmvxsyZm/MOH1+aKivaWDr4F6tArq29G8b5tsq2Bzi6xXqaxKRmjprSVXdifLajOLqwycq9mSXb08v3ZZeWm2xX6EVVlrm/JI555fMnq0C7h8WN7VvFBNIATSPoUOH6gcTWa3Wuro6x3QiNB1fX9/Zs2erTgG4KorRU+mL6M9djGZnZ8vv7UPqHgyaFuprCvU1dYz0u6xdqH5jtcW68Vjxyv0Fn+/OPXyiUr9xX075XUsPPv1d6sMj4v80JMbPbFSXGgAAwNllldS88OPROb9kOj5vFhFNkwFxQdd0b3F5x7CerQIMmnbG55qNhgh/Q4S/V6dIv1Ht7VdolbXWpNSilfvzv9iTd7SgSr9xV2bZrYv2/+3bI38Z2fqOwa34ABtAszEYDAYD/+YAcHYUo6cKDAyMi4tLT08/x2PS0tJExGO37fA2GUYkho5IDH1xQuLm4yUfbcmavz2npMoiIjmlNY98dfi1dWnPjGt7S/9oo+HMV/MAAAAeq7S67oXVx15fn1ZRU+e4MTbY+7aBrWb0a5kQ7tuwl/X1MozpEDamQ9grV7XfeKz4w81ZC3fklNfUiUhGcfX9yw69su74P8YlTOsbdba+FQAAwNPwAc4Z9O/fv6CgYPfu3We8t6KiYuvWrZ06dXL7pfTnY0B80H+v65j+1NDXr2kfH+qj35hZUn374gP9X9/689Hicz8dAADAc9hs8sm27I4vbHx+9VFHK9ovLnDR9G6pTw75++VtG9yKnkzTZEib4DmTO6U/NfSlCe1aBXnrtx8vrLp54b5B/962Na304t8FAADADVCMnsE111wjIvPmzTvjvUuXLq2urtYfA12gt/H+YXHJjw96Z1LHmGD7xfeOjNJhb26/a+lBfTIpAACAJzuSXzlm9o4ZC/Zlldi3E+0bG7ji9p5bHug/uVekqQnW2YT4mh4ZGZ/y18FvXNshKtCs37glrWTgv7c+sCy5/KT5qgAAAJ6JYvQMJk6cGBkZ+c4775y+oL6ysvL55583mUy33XabkmzOzGw03Dk45tBjg/4xLsHfbBQRq802e2NGt5c3r04uVJ0OAABADZtN/rsho8es366IYoO9503tsuWB/uM7hTf1u/uYDPddEnv48cFPjmnj62UQEavN9u/1aT1mbU5KLWrqdwcAAHBmnl6Mpqen33fffQsXLjz5Rn9//2eeeaakpGTixIl5eXmO26uqqqZPn37w4MG77rqrXbt2zR7WNfiZjU+OabPvLwOv7hah35JWVDVm9o6HvzpcU2c993MBAADcTF5Z7ZXv77rn84P6DE2TQXt4RPyBxwZN7dOyObf6DPA2/mNcwp5HBjqq2CP5lSP+u+Nv3x6xWG3NlwMAAMCZePrhS7NmzXrzzTdnz549bty40NBQx+133XXXtm3b3nvvvU6dOk2bNq19+/ZZWVnz588/duzYpZde+sorryjM7BLiQ32W3dJjya7cez8/lFtWY7PJK2uPJx0pWjyjm2MrUgAAAPeWlFo05ZO9GcXV+pfdowM+mtK5T6yyfeoTwn1X3N5z3rbsP39xqLDSUme1PffD0Z9SihZO7+rYihQAAMBzeHoxOmzYsLfffrtPnz4nt6K6OXPm9OvX71//+tcbb7yh3xIWFvbkk08+9dRTXl5ezZ7UJV3fM3J4Qshti/Z/sz9fRDYdL+n72pZPp3cb1f7UP20AAAA385+k9IeWJ9fW2URE0+ShS+OfG5/gbVK/YGta35Yj24XO/HT/qkMFIvLTkaJ+r21ZMqP70LbBqqMB+B/paSkbN3yvOgXcXHpaSmxcouoUgDKazebpa2dKSkqCgoLOdq/Vak1OTs7KygoPD+/YsaPZbD6f19R/eg0eOrbRUroym01eX5/22Ncp+lJ6k0F77er2914SqzoXAABAk6ips/7ps0Pvb8rUv2wR4PXxjV3GNf12ohfEarO98OOxp79N1ZfSm42Gtyd1vHVAtOpcAOzS01LSjqeoTgGPEBefeLZulHIDbo9itEnwb8fpNh4tnjR3T2aJfSnZvZfEvn51e2MTHMAKAACgUGGlZeKHu9em2M9ZGhgftOTmbnEhTrqV0NqUwhs+3ptbVqN/+ZeRrV/4Q2Jzbn4KAHBmlBtwe+rX8sBDDG4TvPXB/oNa2yfnvpmUPmnunspajmMCAADuI62oatib2xyt6Mz+0evu6eO0raiIjEgM3fpgv14xAfqXL605dtP8vRyYCQAAPATFKJpPdJB5zZ/6TOkdpX+5bE/euHd3FldZ1KYCAABoFAdyK4b+Z/ve7HIR0TT51x8SP5zS2Rk2FT23uBCfpHv7Xt0tQv/y0x05E977tbymTm0qAACAZuDsF2pwMz4mw4KpXf8ysrX+5U9Hii57e8eJ8lq1qQAAAC7Szoyy4W9tSyuqEhFvk2HB1K6PXdZadajz5W82fnZz93uG2reA/+FQwdjZO4sq+fQaAAC4OYpRNDdNkxcnJL52dXt9+6rt6aWXvb3DsbMVAACAy9mSVnLZ29vzympFJNDbuOL2no4lMq7CaNDenNjhufEJ+pc/Hy0eM3tHQQWfXgMAAHdGMQo1Hhge9/7kzvrhS7uzyi57e4f+uwQAAIBr2ZpWOnb2zsJKi4iE+Xmtuqv3Ze1CVYdqoL+ObvPWxI76p9db00rH1P9/AQAAuCWKUShzy4DoT27qYjJoIrI3u5xZCQAAwOXsyiy7/F37qvMWAV4/3t17QHyQ6lAX5U9DY+Zc38mgaSKyPb308tk7S9gRHgAAuCmKUah0Y++oeVO76PNGd2WWjZ+zq7Sanf4BAIBrOJhbMXb2Tv2T3Qh/r1V39e7ZKkB1qEZw28BWcybbu9EtaSVXffBrZS3n1AMAADdEMQrFbugV9dGUzvqV9+bjJdd++Gu1hStvAADg7NKLq8e+u1PfJz3U1/TDnb17RLtDK6q7dUD025Psa+rXpRRN/niPxWpTHQoAAKCRUYxCvWl9W/73ug76lffq5MIZC/dZbVx5AwAA51VYaRn37s7jhVUiEuBtXHF7r14x7tOK6u4Y1GrWle308df7Tty++AAXaAAAwM1QjMIp3Dk45vkrEvXx4p25Dy8/rDYPAADA2VRbrNd++Ove7HIRMRsNn8/sPqi1a+8rejb/d2n8E6Pa6OOPtmQ99d0RpXEAAAAaGcUonMVjl7W+f1icPn7tp7Q3k9LV5gEAADidzSa3Ltq/LqVIRAya9tGNncd0CFMdqgk9Nz7hjwNb2cc/HP1gc5baPAAAAI2IYhRO5NWr203qEamPH/gyecX+fLV5AAAATvHM96kLtufo45cmJN7YO0ptnqamafL2pI5XdA7Xv7xr6YE1hwvVRgIAAGgsFKNwIgZN+2Rql8FtgkWkzmq7cd5efZEaAACAM1i0M+fZH1L18T1DYx8aEa82T/MwGbRF07v1jgkUkdo626S5ew6fqFQdCgAAoBFQjMK5+JgMy27p3ibMR0RKqixXf/BrQUWt6lAAAACyPb301kX2A4jGdQp//Zr2qhM1nwBv41e39WgV5C0iBRW1V3/wa2l1nepQAAAAF4tiFE4nMsC8/NYegd5GEUnJr7xp3t46K2egAgAAlfLKaid+tLuipk5EOkf5fzq9q8mgqQ7VrGKCvb+8tYevl0FE9uWUT1+wl0PqAQCAq6MYhTPqHh3wyU1dNU1E5LuDBX/7liNQAQCAMhar7YZP9hwrrBKRUF/Tl7d2D/YxqQ6lQL+4wPcmd9bHX+458c9VR5XGAQAAuFgUo3BSV3eLeGpMW338wo/HvtxzQm0eAADgsZ5ceUQ/ccigafOndW0f4ac6kTI39Yly7Kz69Hep3x8sUJsHAADgYlCMwnk9NbaNfgSqzSYzP92Xks82/wAAoLkt33vipTXH9PEzl7cd3ylcbR7lXvhD4sh2oSJitdmmLdibXlytOhEAAEADUYzCeRk0bd7UrvpBTEWVlskf76m2WFWHAgAAHuRYYdXMhfv0zTT/0Dn8idGtVSdSz2TQFk7rqh/ElFdWO+WTPRa2gwcAAK6JYhROLdTXtHhGN2+TQUS2p5c+8tVh1YkAAICnqK2z3Thvb2GlRURah/p8fFMXg+ZZBy6dTVSg2XH81IbU4r+tZDt4AADgkihG4ez6xwXNurKdPn5zQ/ryvWw2CgAAmsNT3x7ZeLRYRMxGw6IZ3cL8vFQnciLDEkL+MT5BH7+05viqQ2w2CgAAXA/FKFzAPUNjr+3eQkRsNrlt0f7MErayAgAATevHw4UvrTmuj/95RcLA+CC1eZzQX0bGX94xTESsNtuMhftOlNeqTgQAAHBhKEbhAjRN3r+hc1yIj4icKK+duXC/jZ2sAABAkymoqJ2xYJ/VZhORcZ3CH7o0XnUiZ2TQtLk3dokKNItIVknN7YsPqE4EAABwYShG4RpCfU3zpnYxGjQR+eFQwevr01QnAgAAbuvuzw5mFFeLSIsArw+ndGZn0bOJCjR/VP/ns2xP3nubMlUnAgAAuAAUo3AZwxNCHh1pPwr2iW9S9uWUq80DAADc0vzt2Yt35urj9yd3bhloVpvHyY3rFH7v0Fh9/OCXyUfyK9XmAQAAOH8Uo3Alf7+8bd/YQBGpslhnLNhXW8eKegAA0Jgyiqvv+/yQPr59UKsru0aozeMSXpzQrnOUv4iUVdfN/HS/lT2PAACAi6AYhSvxMmof39TFx2QQkW3ppf9afVR1IgAA4D5sNvnj4gOFlRYRSQz3ffWq9qoTuQZfL8MnN3XxMmoisv5I0es/seURAABwDRSjcDFdovyfG5+gj59bdXRXZpnaPAAAwG18sDnz2wP5ImLQtI9u7BzgbVSdyGX0jQ386+g2+vjJlUcO5lYojQMAAHBeKEbheh68NG5o22ARqa2z3fLpfouV5VoAAOBiZRRXP7T8sD5+YHjcJW1D1OZxOU+MatMnNlBEKmutty1mQT0AAHABFKNwPQZN++CGzr5eBhHZkVH68prjqhMBAACXd/dnB4urLCLSoYWfY3kKzp+XUftwSmez0SAiG1KL/5OUrj3SN+cAACAASURBVDoRAADA76AYhUvq0MLv2XH231ie/T71UB7LtQAAQMMt3JHz1d4TImLQtPdv6KR//ooL1SM64InRrfXxkyuPHC2oUpsHAADg3Ljmg6t6cHjcgPggEamyWO9YcoDVWgAAoGHyy2sfWJasj/80NIZF9Bfj8VGtu0cHiEhZdd3dnx1UHQcAAOBcKEbhqowGbc7kTvr5p+tSit7fnKk6EQAAcEmPfH04t6xGROJDfZ6/IlF1HNdmNhrmTO5kNGgi8u2B/IU7clQnAgAAOCuKUbiwHtEBj4ywL9d69OsU/VcaAACA87c2pfCjLVn6+K2JHQI5if6iDYwPumdojD5+8MvkwkqL2jwAAABnQzEK1/bkmDbtInxFpKCi1nGSLAAAwPmoqbPevfSgviHP9T0jJ3SJUJ3ITTw3PjEuxEdEckprHv8mRXUcAACAM6MYhWvz9TL897qO+nj+9uw1hwvV5gEAAC7k5TXHD+RWiEiwj+n1a9qrjuM+Ar2N/67/85zzS+Yvx0rU5gEAADgjilG4vDEdwqb0jhIRm03u+fxQTZ1VdSIAAOACUgsqn199TB8/Nz6hVZC32jxu5truLa7sGiEiVpvtns8P1lk5KBMAADgdilG4g1evah/sYxKR/Tnlr/+UpjoOAABwAQ9+mVxRUycifWID7x4SozqOG3rjmg5+ZqOIbE8vfWdjhuo4AAAAp6IYhTuIDjI/M66tPv7HD0cziqvV5gEAAE5u5YH8L/ecEBGDpv33uo76KepoXG3CfJ4YZT8n828rj+SV1arNAwAAcAqKUbiJe4bG9ogOEJGy6rpHvuIUJgAAcFY1ddYHliXr41sGRA+MD1Kbx409PCK+fYSfiBRWWp5YwSlMAADAuVCMwk2YDNob13bQNBGRT3fmrD9SpDoRAABwUq//lHYor0JEQn1N/7oiUXUcd+ZtMvz7WvspTB9sztqWXqo2DwAAwMkoRuE+Lk0MuaGX/RSm+5cls8c/AAA4XXZpzXM/HNXHz4xLaBHgpTSO+xvfKdxxCtP9yw7ZuEADAABOg2IUbuWlCYn6Hv87Mko/3JKlOg4AAHA6f12RUlpdJyLdWvpz5lLzeOWqdmajQUQ2pBYv2pmjOg4AAIAdxSjcSlyIz6Mj4/XxkyuP6L/2AAAA6Lanl360JVsfv3Z1exNnLjWL9hF+9w+P1cePfpNSWWtVmwcAAEBHMQp388jI1vGhPiKSU1rz/KqjquMAAAAn8n/Lk602m4hc1TVidIcw1XE8yJOj20QGmEXkeGHVq+uOq44DAAAgQjEK9+PrZXCcovD6T2nHCqvU5gEAAE7ii91561KKRMTLqL18ZTvVcTxLkI/pufEJ+vjFH4/llNaozQMAACAUo3BLN/aOGtQ6SESqLNYnVqSojgMAANSrrbM99o39quCeobEdWvipzeOBbh0Q3T06QERKq+ue+vaI6jgAAAAUo3BHmiazrmyvjxfuyNmaVqo2DwAAUO6djRmH8ipEJNTX9LcxbVTH8URGgzarfqLuB5uz9uWUq80DAABAMQr3NLRt8HU9WoiIzSZ/+fqw6jgAAEClkirLP35I1cd/Hd0mzM9LbR6PNbZj2LhO4SJisdoe/ZplPQAAQDGKUbitf/0h0cuoiciaw4Ur9uerjgMAAJR5ac3xvLJaEWkb5nvvJbGq43i0FyckGg2aiHy974S+5SsAAIAqFKNwW+0j/O4YFKOPH/smRT+CFgAAeJrMkurXfkrTx/+8IsHbxAWwSj2iA2b0a6mPH/36MBdoAABAIa4L4c6eGtsm0NsoIruzyuZty1EdBwAAKPDMd6kVNXUi0jc2cEqvKNVxIM9c3tbHZBCRTcdLPt+dpzoOAADwXBSjcGeRAeaHRsTr46e/O1JtsarNAwAAmtmhvIoPNmfp43/9IVHT1MaBiEhciM99w+wbGjy5MqXOyqxRAACgBsUo3Nz/XRofGWAWkaMFVbM3ZqqOAwAAmtVT36ZarDYRGdU+dEyHMNVxYPfYZa1DfE0iciC34qMtWarjAAAAD0UxCjcX6G18YnRrffzPVUfLquvU5gEAAM1mZ0bZkl25IqJp8q8/JKqOg9+E+Xk9MtK+rOfZH46yrAcAAChBMQr3d9fgmNahPiKSW1bzRlKa6jgAAKCZPLnSfvritd1a9I8LUh0H/+P+YXEtA80icryQZT0AAEANilG4P2+T4amxbfXxrDXHiyotavMAAIBmsPFo8Tf780XEaND+MT5BdRycyt9sfGJ0G338/Oqj5TUs6wEAAM2NYhQeYUa/lh1a+IlIYaXllXXHVccBAABN7m/fHtEHN/WO6hLlrzYMzuiOQa30ZT05pTVvJqWrjgMAADwOxSg8gsmgPXO5fdLoG+vT88tr1eYBAABNas3hwtXJhSLiZdSerr8GgLPxNhmeHNNGH7+89nhJFct6AABAs6IYhaeY3CuyW0t/ESmpsry8lkmjAAC4s6e/S9UHN/eLTgz3VRsG5+D4C8ovr/33eiaNAgCAZkUxCk9h0LRnxtn3F3trQ3peGZNGAQBwT6sOFaw/UiQiZuNvExLhnLyMmmMv+NfWHS9m0igAAGhGFKPwINd2a9ErJkBEyqrrZjFpFAAAN/X37+3TRW8dGK1vYQlnNrVPlGMv+H//lKY6DgAA8CAUo/AgmiZP109JYNIoAABuadWhgg2pxSLibTI8fllr1XHw+4wG7W/1E3tf/ymNSaMAAKDZUIzCs1zdtUXvmEARKa+p43h6AADczzPfH9UHtwyIjme6qIu4sXdUx0j7pNH/sNMoAABoLhSj8CyaJo4pCW9t4Hh6AADcyprDhUmp9t1FmS7qQowG7a+j2+jj135KK62uUxoHAAB4CopReJxrurXoEW3fafQ19rECAMCNPPfDUX0ws39Lpou6lpt6R7WP8BORgoratzYwaRQAADQHilF4HE2Tv41to4/fTEovqmQfKwAA3MGG1OIfDxeKiJdRe2wU00VdjNGgPV7/t/bquuPlNUwaBQAATY5iFJ5oYvcWXaL8RaS4yvKfJKYkAADgDv656qg+mNa3ZdswX6VZ0BDT+rZsE+YjInllte/+kqk6DgAAcH8Uo/BEBk17YrR9SsK/16eVsY8VAAAublt66coD+SJiNGiPsbuoa/Iyao+OtP/dvbL2eLXFqjYPAABwexSj8FBTekUlhvuKSH557eyNGarjAACAi/Kv1Uf1weSekR1a+CnNgoa7ZUB0qyBvEckorv5oS5bqOAAAwM1RjMJDGQ3ao5c59rFKY0oCAACua39O+Re7T4iIpsnj7C7qyrxNhodHxuvjl9cct1htavMAAAD3RjEKzzWjX8vYYG8RySypnrs1W3UcAADQQC+uOW612URkQpeI7tEBquPgotwxqFWEv5eIpORXLt6ZqzoOAABwZxSj8FzeJsP/jbBPSZi15ngdUxIAAHBBxwurFmy3f8D5xKg2SrOgEfibjX8eFqePX/jxmI0LNAAA0GQoRuHRbh/YKtzfS0SST1R89mue6jgAAOCCvbourbbOJiIjEkMHtQ5SHQeN4J6hMYHeRhHZnVW24kC+6jgAAMBtUYzCowV4G+8dGquPX1xzTG0YAABwofLLa9/blKmPH70sXm0YNJYwP687Bsfo4xd/5AoNAAA0FYpReLp7L4n1MxtFZHt66Q+HClTHAQAAF+DNDenlNXUi0ism4PKO4arjoNE8ODzObDSIyPojRT8fLVYdBwAAuCeKUXi6CH+v2wZE6+OX1xxXGwYAAJy/ipq6N5PS9fFfRrbWNLVx0Jhigr2n9o3Sx1yhAQCAJkIxCsj/XRpvMmgi8sOhgh0ZparjAACA8/LRluwT5bUi0jbM9/qekarjoJE9MiJeL7uX7z1xILdCdRwAAOCGKEYBaRPm4/htatZapiQAAOAC6qy2V9fZf2r/36Vx+meccCedo/wndIkQEavN9gpXaAAAoAlQjAIiIg+PsB/XsHhn7rHCKrVhAADA7/piT15KfqWIhPt73Vq/Kw7czCP1V2jztmXnlNaoDQMAANwPxSggItInNnBU+1ARsVhtb6xPVx0HAAD8DscUwj8NidHPUYT7GZYQMjA+SESqLNY3N3CFBgAAGhnFKGD3UP2UhPc2ZRZXWdSGAQAA57AhtfiXYyUi4mMy3HtJrOo4aEIPj7Rfob39c0ZFTZ3aMAAAwM1QjAJ24zqGd23pLyIlVZY5v2SqjgMAAM7qlfrdRaf3axkZYFYbBk3q2m4tEsJ9RSS/vHbu1mzVcQAAgFuhGAXsNE3+71L7lIT/JKVbrDa1eQAAwBml5Fd+ueeEiGiaPDg8TnUcNC2jQbt/mP1v+fWf0qw2rtAAAECjoRgFfjO1T1RUoFlEjhdWLdmVqzoOAAA4g3/Xt2PjO4V3jvJXHQdN7tYB0SG+JhE5lFfxzb581XEAAID7oBgFfuNtMvxpSIw+fm1dmtowAADgdEWVlg+3ZOljpot6iABv4x2D7Fdor//EFRoAAGg0FKPA/7h7SKyPySAiW9JKNqQWq44DAAD+x3ubMsuq60SkR3TAqPZhquOgmdw3LNbLqInIj4cLd2WWqY4DAADcBMUo8D9aBHhN7dtSHzMlAQAAp2Kx2t5MStfHDwyP0zS1cdB8YoO9J/WI1MdcoQEAgMZCMQqc6v5hsfovWsv25B0vrFIdBwAA2H2xO+9YYZWIRAaYb+wTpToOmtUD9TsnLNyRk1tWozYMAABwDxSjwKm61y/Ns1htb23IUB0HAADYvbHePl30riEx+tY38BwD4oMGtwkWkWqL9Z2fuUIDAACNgAtK4AzuHxarD97blFlRU6c2DAAAEJHt6aVJqUUi4m0y3F1/WCI8iuMK7Z2NGTV1VrVhAACAG6AYBc7gis7h7SP8RKSgonbe9hzVcQAAgLxRv7vo5J6RLQPNasNAiYndI2ODvUUkq6Rm6a481XEAAIDLoxgFzsCgafdcYp+K8p/1aTab2jgAAHi63LKaT3fYP6r887A4tWGgipdRu6t+svAb6zmCCQAAXCyKUeDMbukfHehtFJE92eVrUgpVxwEAwKPN+SWz2mIVkcFtgvvFBaqOA2XuGGTfXnbT8ZItaSWq4wAAANdGMQqcWZCP6eb+0fr4P/VHPQAAgOZnsdoch+3cd0ms2jBQq0WA15TeUfr4zSSu0AAAwEWhGAXO6p6hsZomIvLVvhPHCqtUxwEAwEN9sTsvvbhaRKKDzNf1aKE6DhRzlOOLdubmltWoDQMAAFwaxShwVp0i/Ua3DxOROqvt7fqJKgAAoJm9tcE+MfCOQTFmI5evnq5PbOCQNsEiUm2xzvklU3UcAADgwriyBM7l3vopCR9stm9tBgAAmtPurLJ1KUUi4mXU7hjcSnUcOIV7htqv0GZvzLRYOSUTAAA0EMUocC5/6BzeNsxXRPLKahfvylUdBwAAj/PWBvuijYndI1sFeasNAycxqWeLqECziKQVVS3fe0J1HAAA4KooRoFzMRq0O+snp/x3Axv8AwDQrIqrLPO3Z+vjPw2NURsGzsNsNNw+yH6F9hZHMAEAgIaiGAV+x20DW/mYDCLyy7GSbemlquMAAOBBPt6aXVZdJyLdowOGJ4SojgMncufgGJNBE5E1KYUHcitUxwEAAC6JYhT4HRH+Xtf3jNTHHMEEAECzsdl++8l79xCmi+J/xAZ7X9k1QuzfJ0waBQAADUExCvw+xy9jC3fkFFZa1IYBAMBDrDtSuD+nXESCfEzT+7ZUHQdO50/1V2gfb80ur6lTGwYAALgiilHg9w1uE9w7JlBEKmrq5m7JUh0HAACP8M7Pmfpget+WAd5GtWHghEa1D+sY6SciRZWWhTtyVMcBAACuh2IUOC931U9JmL0xw2ZTmwUAAPeXXVrz+e5cfcw6epyRpsmdg+3fG++w3xEAALhwFKPAebmpd1Swj0lEDuRWrE0pVB0HAAA39/6mzNo6m4gMSwjp2tJfdRw4qZn9o329DCKyLb10S1qJ6jgAAMDFUIwC5yXA2zitfnezdzYyJQEAgCZUZ7XN+cW+jv6uwUwXxVmF+ppu6BWlj5k0CgAALhTFKHC+HKvpl+0+kVtWozYMAABu7NuDBccKq0Qkwt/ruh4tVMeBU3NcoS3amVvEIZkAAOBCUIwC56tbS/+hbYNFpKbO+uFmjmACAKCpvFu/OOOWAdHeJq5XcS4D44N6xQSISHlN3bxt2arjAAAAV8KFJnABHBv8z/kl08oZTAAANIH04uoV+/NFRNPkjkGso8fvu3PQb4dkqk0CAABcC8UocAGu7xkZ5uclIin5lauTOYIJAIDG9/6mTIvVJiKj2oe1i/BVHQcu4KY+UQHeRhHZk13+89Fi1XEAAIDLoBgFLoCPyTCjn/0Ipnc3ZqoNAwCA+6mz2t7fZN+v5o5BrdSGgasI8jFNqT+C6d1fuEIDAADni2IUuDC31/+S9uXevJxSjmACAKAxfXuwIK2oSkQiA8xXd4tQHQcu447B9iu0Jbs4ggkAAJwvilHgwnSJ8r+kbYiI1NbZ5m7lCCYAABqT49ilmf2jzUauVHG++scF9Y4JFJGKmroF23NUxwEAAK6By03ggjmmJLz3SxYnMAEA0FgyS347dumPg6JVx4GLcSzrmbOJI5gAAMB5oRgFLtikHpGhviYRST5Rse4IRzABANA4PtqSpR+7NDIxtH2En+o4cDE39YnyNxtFZGdG2Za0EtVxAACAC6AYBS6Yr5dhal/7EUxz2OAfAIDGYLOJ49ilP3LsEi5csI/p+p6R+vg9rtAAAMB5oBgFGuKPA+2/sH3+a15BRa3aMAAAuIEfDxceya8UkXB/r2u7t1AdBy7JcYW2cEdOWXWd2jAAAMD5UYwCDdGzVUC/uEARqbJY57PBPwAAF+29TfYpftP6tPQxcY2KhhjaNrhzlL+IlFbXLd6VqzoOAABwdlx0Ag3kmJLw/ibWagEAcFEKKmqX7c7Tx7cN5NglNNwf679/uEIDAAC/i2IUaKAbe9s3+N+VWbY1rVR1HAAAXNi8bTlVFquIDIgP6h4doDoOXNj0vtFmo0FEfj5avD+nXHUcAADg1ChGgQYKOmmD/w82MyUBAICGc/wkvW0gxy7horQI8Lqqa4Q+/mBzltowAADAyVGMAg136wD7Wq2FO3Iqa61qwwAA4KK2pZfuyiwTEX+zcUqvSNVx4PJurV9N/8m27No6m9owAADAmVGMAg13SduQDi38RKSo0vLZr2zwDwBAQzimi07qGRnkY1IbBm5gbIew2GBvEckprflm/wnVcQAAgPOiGAUaTtPklvpJox+yVgsAgAtXZbEu2J6jjx1LMYCLYTRoN/fnCg0AAPw+ilHgoszo19Jo0ERkTUphakGl6jgAALiYL3bnFVVaRKR9hN+wtiGq48BNzOwfrWkiIiv252eX1qiOAwAAnBTFKHBRWgV5X94xTERsNpm7JVt1HAAAXIxjQt/MAS31Jgu4eO0ifIcnhIiIxWqbt40rNAAAcGYUo8DFunWA/fzcuVuzrDY2+AcA4HylFVWtTi4UEaNBm9GPdfRoTLfUr6b/aAur6QEAwJlRjAIX68qu4RH+XiJytKBqXUqR6jgAALiMj7dm658pjm4fqp+WAzSWST0jA72NIrI3u3zz8RLVcQAAgDOiGAUultlouKlPlD5mSgIAAOfp5F1obuHYJTQ2f7Px+p6R+pgrNAAAcEYUo0AjmFm/VuuzX/NKq+vUhgEAwCVsOFqUfKJCREJ9TVd3a6E6DtyQ4wrt0x05VRar2jAAAMAJUYwCjaB3TGCP6AARKa+pW7IrV3UcAABcwEf100Wn9I7yMXFRisZ3SduQdhG+IlJYaVm+54TqOAAAwOlwDQo0jpv7t9QHc1mrBQDA76k46aPEm/uzjh5NQtPk5n4cwQQAAM6KYhRoHFP7tPQyaiKyPrUoJb9SdRwAAJza57vzSqosItIp0m9gfJDqOHBb0/u1NGiaiHx/qCCzpFp1HAAA4FwoRoHGERVoHtcpXERsNvlka7bqOAAAOLWP639WMl0UTap1qM+IxBARqbPa5m/LUR0HAAA4F4pRoNE41mp9si3bZlObBQAA55VeXL06uVBEjAZtWt+WquPAzTnK97lbWU0PAAD+B8Uo0GgmdAkP8/MSkSP5letTi1THAQDASc3blm212URkVPvQ2GBv1XHg5iZ2bxHgbRSRvdnl29JLVccBAABOhGIUaDTeJsOU3pH6mCOYAAA4G8c6+hn9mC6KJhfgbbyuh/0Kjf2OAADAyShGgcY0o341/dJf8yprrWrDAADghLaklezPKReRQG/jtd1aqI4Dj+Co4BfuyKmtY8MjAABgRzEKNKaB8UEdWviJSEmVZdmePNVxAABwOo7popN6RvqZjWrDwEOMSAyJC/ERkdyymm8P5KuOAwAAnAXFKNDIHFMSWKsFAMApautsn+6wnww+nWOX0FwMmjatb5Q+/pgrNAAAUI9iFGhk0/q2NGiaiPxwqCCntEZ1HAAAnMjKA/knymtFJD7U59LEENVx4EGm1RfxX+87UVRpURsGAAA4CYpRoJG1DvUZlhAsIharbWH9pBgAACAi87bZJ+tN7ROlf44INI8uUf59YwNFpMpiXbwrV3UcAADgFChGgcbnWBv4yTbWagEAYFdUaflq7wl9zDp6NL/p9fsdzeMKDQAAiAjFKNAUJvWM9DEZRGR7eum+nHLVcQAAcApLf82tslhFpG9sYOcof9Vx4HFu7B3lZdREJCm16GhBleo4AABAPYpRoPEF+5iu6hahj5mSAACAzvEz0TFxD2hOkQHmsR3CRMRmk/nbuUIDAAAUo0DTmNbH/ivfgu05NpvaLAAAqHe8sGr9kWIRMRm0Kb2iVMeBh3IcwTR/OxvBAwAAilGgaYzrFB7h7yUixwqr1qcWqY4DAIBiC3bkWG02ERnTISwq0Kw6DjzUVV0jAr2NIrI/p3xrWqnqOAAAQDGKUaBJeBm1G+qnw7CaHgAAx0/DaRy7BHX8zMaJPSL1MavpAQAAxSjQVG7qYy9Gl+7KrbZY1YYBAEChnRlle7PLRSTA23h1/TbcgBJT66/QPt2RU2dlwyMAADwaxSjQVAa3Dk4I9xWRwkrLiv35quMAAKCMY2reNd1a+JuNasPAw13WLjQ6yCwi2aU1q5MLVccBAAAqUYwCTUXTfps0ylotAIDHstpsC3fYD7px/GQEVDGedPzXgh0cwQQAgEejGAWa0NT6s+m/2ZdfXGVRGwYAACXWpRRlFFeLSGSAeUyHMNVxAJlav9HtF7vzKmvZ7wgAAM9FMQo0oU6Rfn1jA0WkymL9/Nc81XEAAFBgwXb7pLwbekWaDJraMICI9I0N7BTpJyIlVZav9p5QHQcAAChDMQo0LceaQdZqAQA8ULXF+tmvufr4pj6cRw9n4fhuXMgVGgAAHoxiFGhaU3pHGTRNRNYcLswqqVEdBwCAZrXyQH5hpUVEEsN9B8YHqY4D2N3UJ0rTRE76FgUAAB6IYhRoWq2CvEckhohIndW2eBdTEgAAnsWxjv7G+h4KcAaJ4b4D4oJEpNpi/bx+UjMAAPA0FKNAk7uxfjX9wu0UowAAD1JaXff1PvsGjjf25jx6OJcp9d+TrKYHAMBjUYwCTe66HpHeJoOIbE4rScmvVB0HAIBmsmyP/cjvnq0CukT5q44D/I8bekUZDZqIrE0pyiypVh0HAAAoQDEKNLlQX9P4TuEiYrMxaRQA4EEcP/WYLgonFB1kvjShfr+jnaymBwDAE1GMAs1hSu9IfcBaLQCAhzhRXrsquUBENO23NcuAU/ltvyOu0AAA8EgUo0BzuLJLRIC3UUT25ZT/mlWmOg4AAE1u6a7c2jqbiAxpE9w61Ed1HOAMrusRaTYaRGQL+x0BAOCRKEaB5uBnNl7VNUIfs5oeAOAJPt1p/3k3pRfTReGkQn1N4zqFiYjNJp8yaRQAAM9DMQo0E8evhYt25tpsarMAANC0Moqr1x8pFhGjQbu+Z6TqOMBZOfZ5oBgFAMADUYwCzeTyTmGhviYRSS2o3JxWojoOAABNaPGuXKvNJiIj24VGBZpVxwHO6qquEf5mo4jsyS7fm12uOg4AAGhWFKNAMzEbDRN72KfMMCUBAODeFu3gPHq4Bn+zcUIX+35Hjv0fAACAh6AYBZrPlF72YnRJ/TwaAADcz5F8+9oIs9FwbfcWquMAv2NKb/sV2qIduWqTAACAZkYxCjQfx3LCjOLqpNRi1XEAAGgSjt20HdvIAM5sfKfwYB+TiCSfqNiWXqo6DgAAaD4Uo0DzMRq0SfWr6RexVgsA4KYW7+I8ergSb5PhmvqpzVyhAQDgUShGgWZ1Q/1q+qW78ixWVtMDANzNwdyKnRllIuLrZbiqa4TqOMB5cex35JjvDAAAPAHFKNCshrYNjg32FpHcspo1hwtVxwEAoJE5Jtz9oXNEgLdRbRjgPI1qHxbu7yUixwurNh5jvyMAADwFxSjQrAyadn3P36YkqA0DAECjc/x0u6H+QBvA+XkZtWu72VfTL+YKDQAAj0ExCjS3yfUbrn2xO6+2jsVaAAD3sTurbF9OuYgEeBuv6BSuOg5wARz7HS3ZlWtlOT0AAJ6BYhRobgPjg1qH+ohIQUXtquQC1XEAAGg0i3fZp9pN6BLhZ2YdPVzJyHahkQFmEcksqU5KZTU9AAAegWIUaG6aJo7V9KzVAgC4E8fPNcfkO8BVGA3adT1YTQ8AgGehGAUUuKF+Nf2yPXk1dVa1YQAAaBQ7MkoP5VWISJCPaRzr6OGCJtcX+p/9mltnZTU9AADuj2IUUKBfXGBCuK+IFFVavj/IanoAgDtYUr+O/qquET4mLjLheoYnhEQHmUUku7TmpyNFquMAAIAmxzUroMZkVtMDANyLoxh1/IwDXItB067r8dsRTGrDAACAZkAxCqjh2GZ0+d4T1RZW0wMAXNv29NLDgTNtFQAAIABJREFUJypFJNjHNLZjmOo4QAM5av3Pd+exmh4AALdHMQqo0Sc2sF2Er4gUV7GaHgDg8hzT667uFuHNOnq4rKFtg1sFeYtITmnNOlbTAwDg7rhsBZRxTBplrRYAwNU5fpZdzzp6uDKDpk3qaT+bnis0AADcHsUooAyr6QEA7mF7emlKfqWIhPiyjh4uz3GF9gWr6QEAcHcUo4AyvWN+W03/HavpAQAu6+Tz6M1GLi/h2oa0CY4Jtq+m52x6AADcG1eugEqT6k8+XcpaLQCAy1r6K+vo4T4MmnZdD1bTAwDgEShGAZVYTQ8AcHU7Mn47j35MB9bRwx04PrrmbHoAANwbxSigUp/YwIRw+2r6Hw6xmh4A4HocU+qu7Mp59HATJ59Nvz6V1fQAALgtLl4BxRyTRpf+mqc2CQAADbB0l/3nF+vo4TYM2v+zd+fRcdX3/f/fdzaNlpE0krxgy4us1XijmNXYeJG8YNZCmhAOhDS0DT2c5JtTkl+Snqan2ShpSWibpE2a5rRJ4xAoSUgIEGPJNsYYm33xImuzZcu2ZEsajUbSaEYzc39/jHQlQLYleUafO3eej9M/bmZGMy9Te/SZ93ze749250g3vfE3HAAAWA+FUUAxo1fr9wfPhaN00wMAUsm7p/saOwdEJNfNefSwlDHd9GdjOt30AABYE4VRQLGVxZ6FBW4R8QUjOxt9quMAADAJvx45dumWywvd9NHDQlaX5M3yuETkTG/4lWN+1XEAAEBSsH4FFNM0uWs53fQAgJRk/OYyttcB1mC3aXcuG+mmf4+z6QEAsCYKo4B6xofJ3x08F+HkUwBAijjU3n+ko19EcjLsW6oKVccBEsz46vo3752jmR4AAEuiMAqod+383Hn5bhHp7B96qZmTTwEAqcHoo9+6uDDTyaoSVrO2NL8o2ykibf7QgRO9quMAAIDEYwkLqKdpQq8WACDl/OZ9+uhhZQ6bdsdSVmgAAFgZhVHAFO5aPrzsfub9c1G66QEAptfUGXz3dJ+IZDptN9FHD4syVmi/YRA8AABWRGEUMIUbSvIuy3WJSHsgvO84J58CAMzO6KPfXFmYk2FXGwZIkuryAm+mQ0SOdQffaguojgMAABKMwihgCjZN+9ORbvpfsyUBAGB6Rh+9saUOsB6nXbt1SVH82vg7DwAALIPCKGAWdy4bOfn0fU4+BQCY2gnf4Osne0XEZbfdcnmR6jhAEhln0/+aMaMAAFgOhVHALIyTT0/2DH/aBADAnH57cPg7vOpyb36mQ3UcIIk2VhTEh0XUnx041N6vOg4AAEgkCqOAWThs2m0jvVp00wMAzMz4PXUnffSwurHHi9FNDwCAxVAYBUzkzuVGNz29WgAAk+oYOSfQbtNuX0JhFNY3ejY9KzQAAKyFwihgIjXl3ly3Q0SaOoPvnelTHQcAgHE8c/BcNKaLyI2L8mfkOFXHAZJu6+Iit8MmIu+c6mvuCqqOAwAAEobCKGAiGQ7bzYuHe7V+S68WAMCUjG7iP13GdlGkBU+GvaaiIH7NCg0AACuhMAqYi/Eh8zeMGQUAmI8vGNnV5BMRTaMwijQyppueFRoAANZBYRQwl5uqCjOdNhF570xfUye9WgAAc3n2UOdQVBeRa+blFudlqI4DTJNbLy9y2DQROdDae7o3pDoOAABIDAqjgLnkZNg30qsFADAr43cT59EjrRRmO9eW5otITNefeb9TdRwAAJAYFEYB07lzpDPxtwcpjAIATKQ/HN1+tCt+TR890s2dy2bGL1ihAQBgGRRGAdO5dUmR006vFgDAdP5Y3x0cionI0tnZ5UVZquMA0+qOZUU2TRORl5p93QNDquMAAIAEoDAKmE5BlnNtqVdEYrr+u4P0agEAzOK3nEePNDYnN+PaBbkiMhTV/3C4S3UcAACQABRGATP606Uj3fSMGQUAmMNQVH/uyPDXdUZPMZBWWKEBAGAxFEYBM7p9aZGmiYjsbvb5ghHVcQAAkF1Nvp5gRERKCjKvmJujOg6gwB3LiuIXLzZ094ejasMAAIBLR2EUMKO5eRnXzjd6teimBwCoZxw4Qx890lZ5UdbS2dkiMhCOvni0W3UcAABwqSiMAiZlfOx8hl4tAIBqMV3/3Uhh9I6lRWrDAAoZKzS66QEAsAAKo4BJ3TEyxGr70eEjgAEAUOVAa++Z3rCIzPK4Vi3MUx0HUMZYof3hcOdQVFcbBgAAXCIKo4BJVczIunxWtoj006sFAFDtmYPDc11uW1Jkt2lqwwAK/clczwKvW0R8wchLzT7VcQAAwCWhMAqY12g3/UF6tQAAKj0z2kfPgFGkNU0bu0JjEDwAAKmNwihgXsaHz2cPd0Zi9GoBANQ43NHfcG5ARDwZ9upyr+o4gGLGCu13B8/pLNAAAEhlFEYB81pZ7JmX7xaRrv6hvcd6VMcBAKQp45CZmxYXZjhYPSLdrS7JK8p2ikibP/RGW6/qOAAAYOpY2gLmpWly+8jJv8+8T68WAEANo4/+9iX00QNit2m3LmGFBgCAFVAYBUxttFfrEGNGAQAKtPlDb7YFRMRp17YuLlQdBzAF40sCBsEDAJDSKIwCpnbjonxvpkNEjncPvn0qoDoOACDtGFMU15V68zMdquMAprCxwpvlssuYCbwAACAVURgFTM1p17YuHu7V+h0nnwIApp3x24fz6AFDlsu+qaIgfs0KDQCA1EVhFDC7O5aNDLGiVwsAML16gpHdzT754NhrACJyx1JWaAAApDwKo4DZbaksdDtsIvLu6b7j3YOq4wAA0sjzR7qGorqIXFWcOzcvQ3UcwERuubzIYdNEZH9rb0cgrDoOAACYCgqjgNnlZNiry73xa45gAgBMJ+P3DttFgQ8pzHbeUJInIjFdf/Yw3fQAAKQkK0/Q37dv3/bt20+fPl1UVLRq1aqtW7fa7faJ/3hnZ+dzzz13vntzcnLuuuuuRMQELu72pTOeO9IlIr872Pn/1sxTHQcAkBZCkdgf67vj1wwYBT7q9qUzXmruEZHfHez8i2vnqI4DAAAmzZqF0TNnztxzzz27d+8ee2NVVdVTTz21bNmyCT7JgQMHPv3pT5/v3oULF1IYxbS5dUmR7Wktpusvt/R0DwwVZDlVJwIAWN+uJl/vYEREyooyl8zOVh0HMJ3blxT9ze8aRaS2obs/HM12TWITBgAAMAMLFkb9fv/69euPHj167733fvGLX6yoqDh9+vRPfvKTf/7nf167du1rr71WVlY2kec5fvy4iHzlK19ZvXr1R+/NzMxMbGzgAmZ7XNcuyH31uD8S058/0nXvytmqEwEArO/3h4a7g29nuygwnkWFmcsuy3n/TN9gJPbi0e4/Xca/FAAAUowFC6MPP/zw0aNHv/rVrz7yyCPxW0pLSx999NEVK1bcc889991336uvvjqR52ltbRWRW2+9ddWqVUmMC0zMbUuKXj3uF5HfHeykMAoASDZdHy2M3raEAaPA+G5fWvT+mT4R+d2hTgqjAACkHKsdvnTs2LGf/exnS5Ys+eY3v/mhuz75yU9+7GMf279///bt2yfyVPEdo/Pnz094SGAKbh/5ULr9aFcoElMbBgBgeW+09Z7yh0SkKNt5w8I81XEAk7p9yXAx9LnDndGYrjYMAACYLKsVRp988slIJPKFL3xh3HOWHn74YRHZtm3bRJ6qtbXV4XDMmcMYdZjC4lnZ5UVZIhIIRXc2+VTHAQBYnLFd9JbLi+w2TW0YwLRWFnvm5mWISGf/0CvH/arjAACAybFaYfT555/XNO3WW28d995rr7121qxZzz///ESe6vjx48XFxTab1f4TIXXdvnR406jxYRUAgCT5/UH66IGL07TRfyOs0AAASDlWq/q99957xcXFs2bNGvdeTdOuvPLKrq6u06dPX/h5gsHg2bNnFyxYEP+fg4ODJ06c0HW6Y6CSsex+9lAnfxkBAMlzrDv43pk+EXE7bJsqC1THAUxttDB6kMIoAAApxlKF0fb2dr/ff9lll13gMbNnzxaRo0ePXvip4icvzZs375e//OWyZctycnIWLFjg9Xqrq6v37NmTwMzAxK1amDcjxykip/yhN9sCquMAACzL2PhWU1GQ7RpnPBEAw/oyryfDLiKNnQP1ZwdUxwEAAJNgqcKo3+8XkfNtF42L39vT03Php4oXRp966ql7773X4XDcc889n/nMZxYuXLhr167169d/+ctfTlxqYKLsNu3mxUav1jm1YQAAFvYs59EDE5bhsG2uLIxfs0IDACC1OFQHSKS+vj4RmTlz5gUeEy+M9vb2XvipCgoK7rnnnlAo9JWvfOWqq64ybq+rq/vMZz7zT//0T5dffvn9998fv7HtZPPJE81jf7y315eb653anwK4gNuWFP3P62dE5PeHOr+xZZHqOAAAC+oJRva09IiITdNuuZzCKHBxty0tevq9syLy+0Od/9/6BarjAACAibLUjlGHwyEioVDoAo8ZHBwUEafTeeGnuvrqq7dt2/b000+PrYqKSHV19fbt2zMyMh5++OGurq5LjgxMzqbKArfDJiLvnu5r9Q2qjgMAsKAX6ruGorqIXD3Pc1muS3UcIAVsrSp02DQR2d/ae65vSHUcAAAwUZYqjObk5IhIR0fHBR4Tv9fj8Uz5Vaqqqr7whS90dXXV1tbGbymeV3r9DZvG/h/bRZEk2S57dfnw3y5OPgUAJIPRR38rffTAxBRmO1ctzBORaEx/7ggrNAAAUoalCqPxJvoLF0bb29vlYnNIL2rdunUi8t57713KkwBTc+uYs+nVJgEAWM9QVH+hfrgnhgGjwMSNnk3PCg0AgNRhqcKox+OZN29eW1vbBR5z8uRJEVm8ePGlvFBVVZWINDQ0XMqTAFNz65IiTRMReam5xz8YUR0HAGApLx/r6QlGRKSkIHPZZTmq4wAp47alw4XRF492D0ZiasMAAIAJslRhVESuvvrq7u7u999/f9x7BwYG3njjjaqqqou20nd3d19g52m8urpw4cJLSApM0ZzcjJXFHhEJR2Pb67tVxwEAWMqYPvpCtUmA1FJelFU1M0tE+sPRukaf6jgAAGBCrFYYveOOO0TkF7/4xbj3Pv3006FQKP6YC/vrv/7r2bNn19fXj3vva6+9JiIrVqy4hKTA1N22ZEb8gl4tAEBijRZGOY8emCTmHQEAkHKsVhi98847Z86c+aMf/eijDfXBYPCRRx5xOBwPPPDARZ9n9erVIvKrX/3qo3d1d3d/5zvfycnJ2bBhQ0IyA5N1y+XDu3heqO+KxHS1YQAAlnGovb+5KygieW7HjaX5quMAKcb4OuEPhzt1FmgAAKQCqxVGs7Ozv/71r/f29t55553nzp0zbh8cHLzvvvuOHj364IMPlpWVjf2Rtra2z33uc0888cTYGz/5yU/OnTv329/+9m9+85uxt588efKOO+44d+7cI488MmfOnKT+WYDzuWKOZ16+W0S6B4ZeOeZXHQcAYBHPHh7e5ra5qsBlt9oqEUi2VQvzCrOdInLKH3rrVEB1HAAAcHEO1QES78EHH3zzzTf/67/+q6qq6t577y0vLz9z5sy2bdtaW1vXrl373e9+90OPf+yxx37wgx/8+Mc/3rJli9frjd9YVFT0xBNPbNmy5a677lq/fv2aNWs8Hs/bb7/9/PPP9/T03H///Q899NC0/8mAYZomt1xe+B/7TonIs4c717KpBwCQCEb/7y300QOTZ7dpW6sK//fNdhF59lBnfCg8AAAwM2vuBfjJT37yox/9yOPx/Nu//dvnPve5Rx55JBAI/N3f/d2OHTtcLteHHrxmzRqXy7Vy5UqjKmrcfuTIkT/7sz975ZVXvvGNb3zpS1/65S9/WVBQ8Nvf/vZ//ud/bDZr/qdDqjCGWP3hMEOsAAAJcLYvvL+1V0aKO6rjAClpdMwoKzQAAFKBBXeMxn32s5/9y7/8y8bGxjNnzhQWFlZWVn60JBp31113nTt3Ljc396N3zZ8//6mnnopEIo2NjWfPnp07d+6H2vABVdaXebNd9v5w9OjZgYZzAxUzslQnAgCktuePdMV0Xca0AwOYrM2VBS67LRyNvX0q0OYPFedlqE4EAAAuxMrbHm02W2Vl5bp165YtW3a+qmjcuFVRg8PhWLx48dq1a6mKwjzcDtvGioL4NSefAgAuHefRA5cu1+2IzzjSdXmOTaMAAJielQujgLWN6abvUpsEAJDqQpHYjobu+LXx+wXAFIx20/PVNQAApkdhFEhVNy8utGmaiOw91uMLRlTHAQCksN3NPYFQVETKi7KqZjKeBZi6Wy4fHtG7s8k3EI6qDQMAAC6MwiiQqmZ5XFfP84hIJKb/sZ5NowCAqTOO8jNqOgCmpqQgc+nsbBEJDsVqG32q4wAAgAuhMAqkMM6mBwAkhPF7hD564NLdcjkrNAAAUgOFUSCFGcvuF450RWK62jAAgBR1sL3/ePegiORnOlaX5KuOA6Q84wuG5w536SzQAAAwMQqjQApbMSdnvtctIr5g5JVjftVxAAApyTgiZnNlodOuqQ0DWMC183Nn5DhF5HRv6M22gOo4AADgvCiMAqnt5sXDw+Do1QIATA0DRoHEstu0m6pYoQEAkAIojAKpjSFWAIBL0dk/dOBEr3ywlAPgEhkrtOeOsEIDAMC8KIwCqW1DuTfbZReR+rMDTZ1B1XEAACnmhfquaEwXkesX5BVmO1XHASxic2VBfDDFm22B070h1XEAAMD4KIwCqc3tsFWXe+PXbEkAAEzWmPPo2S4KJEyu23HjonwR0XV5/kiX6jgAAGB8FEaBlDemm55lNwBgEoai+vb67vj1zYuL1IYBLGa0m54VGgAAZkVhFEh5N19eqGkiInuae3oHI6rjAABSxsvHevyDEREpKchcMjtbdRzAUozC6I6G7lAkpjYMAAAYF4VRIOXNyc24cq5HRMLR2I4Gn+o4AICUYWxk4zx6IOHKijIrZ2aJSH84uquJFRoAAGZEYRSwgps5+RQAMHnGbw3j9wiABBpzNj3d9AAAmBGFUcAKbl48vNPn+SNdMV1XGwYAkBIaOweOnh0QkZwM+7rSfNVxAAsyVmiMGQUAwJwojAJWcNU8z2yPS0Q6AuE3TgZUxwEApACjUlNTXpDhYE0IJN7qkvz8TIeIHOsOHmrvVx0HAAB8GItgwApsmnaTsSWBXi0AwAQYvy9uZsAokBxOu7apsiB+zbwjAABMiMIoYBE3Lx4ZYnWYZTcA4CICoeie5h4R0bTR3yAAEm7MCo2vrgEAMB0Ko4BFbKzwuuw2EXnrVOBMb1h1HACAqe1o6A5HYyJy5VzPZbku1XEAy7qpqtCmaSKy77jfF4yojgMAAD6AwihgEblux5pFeSKi6/RqAQAuwmgv4Dx6IKlm5DivXZArIpGYvr2eTaMAAJgLhVHAOowPt88zZhQAcH4xXTd+U2xdzIBRILm2Vg3/K2OFBgCA2VAYBazDWHbXNnSHIjG1YQAApvVmW6A9EBaRmTmuq+d5VMcBLM443+yF+q5oTFcbBgAAjEVhFLCOyplZZUWZEj9So6VHdRwAgEkZh8BsqSqITz8EkDxXzPHMzcsQkc7+oddO9KqOAwAARlEYBSzFOPmUXi0AwPnQRw9MJ02Tm0baep5jhQYAgJlQGAUsxfiIa+wGAgBgrI5A+M22gIg4bNrmSgqjwHQwVmh8dQ0AgKlQGAUsZW1pfk6GXUQaOwcazg2ojgMAMJ0X6rtiui4iN5Tk5Wc6VMcB0kJNRYHLbhORd04HTveGVMcBAADDKIwClpLhsFWXe+PXbEkAAHwUffTA9PNk2G8szRcRXWeFBgCAiVAYBaxmK2NGAQDnEYnpOxq649fGWGoA04BuegAATIjCKGA1WxcXxk8Y3tPS0xeKqo4DADCRV475e4IREVngdS+Zna06DpBGto6cv1Tb0B2OxtSGAQAAcRRGAaspzstYMSdHREKRWG1jt+o4AAAToY8eUKVyZlZpYaaIBELRl1v8quMAAAARCqOAJW2tGu6OfIFeLQDAGM8f6YxfUBgFph/d9AAAmA2FUcCCxi67dV1tFgCAWZzwDR5s7xcRt8O2ocyrOg6Qdsas0DrVJgEAAHEURgELum5BbkGWU0Ta/KH3zvSpjgMAMAVjk9q6Mm+Wy642DJCGjH969WcHWrqCquMAAAAKo4AV2W3a5sqC+PUL9fRqAQBExvxGuKmKPnpAgbGbtemmBwDADCiMAtbEECsAwFihSKyu0Re/ZsAooAorNAAATIXCKGBNmysLbZomIq8e9/cEI6rjAAAUe6m5pz8cFZHKmVllRZmq4wBpyiiM7m72BYdiasMAAAAKo4A1zchxXjXPIyKRmL6joVt1HACAYvTRA2awwOteMjtbRIJDsV1NPtVxAABIdxRGAcuiVwsAYDB+F9BHD6hlfDnBIHgAAJSjMApYlrHs/mN9l66rzQIAUKm5K9hwbkBEsl32Gxflq44DpDW+ugYAwDwojAKWddU8z8wcl4i0B8JvnwqojgMAUMaov1SXezMcLP8AlVaX5Oe6HSLS0hU8enZAdRwAANIaK2PAsmyatrmyIH7NlgQASGcvHGHAKGAWTrtWU+6NXz9PNz0AAEpRGAWs7KbFDLECgHQXHIrtbh4+4+UmBowCJjC6QuOrawAAlKIwCljZ5soCu00TkQMnerv6h1THAQAosLvZFxyKiciS2dkLvG7VcQDITVWFmiYisqelpz8cVR0HAID0RWEUsLKCLOe183NFJBrTX2zoVh0HAKDA8/TRAyYzNy9j2ewcEQlFYjsbfarjAACQviiMAhZnfAymVwsA0tPogFH66AHT2Mq8IwAATIDCKGBxxsfg7Ue7Y7quNgwAYJo1nBto7gqKiCfDvrokT3UcAMMYBA8AgBlQGAUs7sq5ntkel4ic7Qu/2RZQHQcAMK2Mmkt1eYHLzsIPMItVC/PyMx0icrx78EhHv+o4AACkKdbHgMVpmmwe6ab/Yz1jRgEgvdBHD5iTw6bVlBfEr9k0CgCAKhRGAeu7qYplNwCko4FwdE9LT/za+F0AwCTGdNPz1TUAAGpQGAWsb1Nlod2michrJ3q7+odUxwEATJPdzT3BoZiILJ2dPS/frToOgA/YUlWgaSIiL7f09IejquMAAJCOKIwC1ufNdFy3IFdEojH9xQa2JABAuvhjPX30gHnNyc1YflmOiIQisZ2NPtVxAABIRxRGgbRw0+iYUbrpASBdGBNUtlRRGAXMyFihMe8IAAAlKIwCacH4SLz9aHdM19WGAQBMg8bOgabOoIh4MuyrS/JUxwEwDmM3NydkAgCgBIVRIC1cOdczy+MSkY5A+O1TfarjAACSzqizVJcXuOws+QAzun5BXp7bISLHuoP1ZwdUxwEAIO2wSgbSgqbJ5sqRs+mP0KsFANZnvNtv4Tx6wKycdq2mwhu/Zt4RAADTj8IokC6Mbvo/HmXZDQAWFxyK7W4ePsuFAaOAmW1hzCgAAOpQGAXSxaaKArtNE5EDrb2+YER1HABAEr3U7AsOxUTk8lnZC7xu1XEAnJdRGN3T3DMQjqoNAwBAuqEwCqSLwmzn1fM8IhKJ6TuOMuAfAKzMGDDKdlHA5IrzMpZdliMig5HY7uYe1XEAAEgvFEaBNEI3PQCkCaMnlwGjgPkZ/07ppgcAYJpRGAXSyE0jhdHt9d26rjYLACBZWrqCDecGRCTbZV+zKF91HAAXMfrVNYVRAACmF4VRII1cNc9TlO0UkdO9offO9KmOAwBICqOPfl1pvtvBYg8wu9UleTkZdhFp6gw2dQZVxwEAII2wVgbSiE3TNlbQqwUAFmfMS2HAKJASXHbbhjJv/JpNowAATCcKo0B6oVcLAKwtFIntavLFrymMAqmCFRoAAEpQGAXSy+bKAk0TEdl33N87GFEdBwCQYHuP+ftCUREpK8osK8pUHQfAhBjnL+1q7hmMxNSGAQAgfVAYBdLLLI/rT+Z6RGQoqu8c2VIEALCM7fTRAymopCCzcmaWiAyEoy+39KiOAwBAuqAwCqSdLZVGr1a32iQAgIQz3tspjAKphRUaAADTj8IokHaMXi2GWAGAxZzyhw6294lIhsO2rjRfdRwAk7CZFRoAANOOwiiQdq5bkJfndohIq2/wSEe/6jgAgITZfrRb10VE1izKz3bZVccBMAnrSr1uh01EDnf0n/ANqo4DAEBaoDAKpB2nXasu98avtx+lVwsArMPYaLalskBtEgCTlem0rR3Z6M0KDQCA6UFhFEhHxuA5erUAwDIiMb22YbiYspkBo0AKMv7lGqeoAQCApKIwCqSjzSM7ifa09ASHYmrDAAAS4rUTvb5gRESK8zKWzs5WHQfApBl7vesafZGYrjYMAADpgMIokI7me92Xz8oWkeBQbE9Lj+o4AIAEMHpvOY8eSFGLZ2XP97pFpCcYOdDaqzoOAADWR2EUSFPGplG66QHAGoz3c+NsawApZ3SFRjc9AADJR2EUSFNbRodYMd0fAFJeV//Qm20BEXHYtJpyCqNAqhpdodWzQgMAIOkojAJp6sbS/EynTUSOdPS3+gZVxwEAXJIdDd3RmC4i18zPzc90qI4DYIqqy70OmyYib7YFOvuHVMcBAMDiKIwCacrtsK0t9cav2TQKAKnOeCc3+nABpKI8t+O6BXkiEtP1HQ2s0AAASC4Ko0D6Mj48b2fMKACkMl2XFzl5CbAKBsEDADBtKIwC6cv48FzX6IvEdLVhAABT9n573+nekIgUZjtXFntUxwFwSYzz01482q2zQAMAIJkojALpq2pm1gKvW0T8g5H9rX7VcQAAU2Qc0rKxosBu09SGAXCJVhZ7ZuQ4RaQ9EH73dJ/qOAAAWBmFUSCtjXbTM2YUAFLW9qPD/bYMGAUswKZpGyuMFRrd9AAAJBGFUSCtbR7ppjd2GwEAUkt/OLr3mF9ENE02URgFLGFz5cgKja+uAQAnDBhTAAAgAElEQVRIJgqjQFrbUOZ12DQRebMt0Nk/pDoOAGDSdjf3hCIxEVk2O2dObobqOAASYGNFgaaJiLxyzN8XiqqOAwCAZVEYBdJafqbj2gW5IhLT9doGtiQAQOrZPnJutXFgC4BUd1mua/llOSISjsZ2NflUxwEAwLIojALpjl4tAEhpxru38X4OwAKMf9Ev8tU1AABJQ2EUSHfGSR0vHu3WdbVZAACTc6w72HBuQESyXfbVJXmq4wBIGGMPOIPgAQBIHgqjQLpbWewpzHaKyOne0MH2PtVxAACT8OLIdtG1pfkZDtZ1gHXcsDAv22UXkcbOgZauoOo4AABYEwtoIN3ZbVpN+ciWBLrpASCl0EcPWFWGw7a+zBu/ZoUGAECSUBgFMNpNz7IbAFJIJKbvbBw+lcV4JwdgGWPnHalNAgCAVVEYBSCbKgs0TURkb0vPQDiqOg4AYEL2t/r9gxERWVjgrpyZpToOgATbNFIY3dnkG4oyCR4AgMSjMApA5uZlLJmVLSKDkdhLLT2q4wAAJsTY5r+pgu2igAVVzMgqKcgUkd7ByP5Wv+o4AABYEIVRACIim6uGh9PRqwUAqcJ4xzbewwFYzCbmHQEAkEwURgGIjNltxLIbAFJCV//QGycDIuKwaRtGTmgBYDGMGQUAIKkojAIQEbmxND/TaRORIx39J3sGVccBAFxEbWN3TNdF5NoFufmZDtVxACTFhnKvw6aJyJttgc7+IdVxAACwGgqjAERE3A7bjYvy49dsSQAA83uRAaNAGshzO65bkCciMV2vbWCFBgBAglEYBTDMGFFHNz0AmB8DRoE0YYwZfZHCKAAAiUZhFMAwY89RXaMvGtPVhgEAXMCh9v42f0hECrKcVxV7VMcBkESbxowZ1VmgAQCQUBRGAQxbMju7OC9DRLoHht5oC6iOAwA4L2PjWHW5127T1IYBkFRXFXsKspwicsofOtTRrzoOAACWQmEUwKiNnHwKAKlgdMBoJQNGAYuz27SaCm/8+sWjXWrDAABgMRRGAYzaPPIBezvLbgAwq8FI7KVmX/yak5eAdGD8S+erawAAEovCKIBRNeUFNk0TkQOtvf7BiOo4AIBxvNzSExyKicjiWdnzvW7VcQAknbE3fE9Lz2AkpjYMAABWQmEUwKjCbOfKYo+IRGL6zkaf6jgAgHGM9tGzXRRID/Py3YtnZYtIcCj2ckuP6jgAAFgHhVEAHzB68mkDvVoAYEYMGAXS0GYGwQMAkAQURgF8wCaW3QBgYmd6w++394lIhsO2tjRfdRwA02TT6CB4VmgAACQMhVEAH3D9gjxPhl1EWrqCTZ1B1XEAAB+wo6Fb10VEbliYl+2yq44DYJqsXZSf4bCJyMH2vjO9YdVxAACwCAqjAD7AadfWl3nj12waBQCz2dFAHz2QjrJc9tUleSKi66PvAwAA4BJRGAXwYcaHbZbdAGAqYwsiFEaBdLOxgnlHAAAkGIVRAB9mLLt3NvmGorraMAAAw7un+zoCYRGZmeO6Yo5HdRwA02pzZWH8orZxeKQGAAC4RBRGAXxYxYyshQVuEekdjBw44VcdBwAw7MWGrvjFxooCTVObBcB0WzEnZ5bHJSIdgfA7pwOq4wAAYAUURgGMw9iSsKPBpzYJAMBg9M/SRw+kIU2TmnK66QEASCQKowDGMWaIVZfaJACAuIFwdO8xv4ho2ui7NIC0wiB4AAASi8IogHFUl3vtNk1EXj8Z8AUjquMAAGRPS08oEhORpbNzLst1qY4DQAFjjMbeY/6BcFR1HAAAUh6FUQDjyM90XD3PIyLRmF7XyJYEAFCPPnoAl+W6ls7OEZFQJPZSS4/qOAAApDwKowDGt8kYM8oQKwAwAaNzlj56IJ2NmXfECg0AgEtFYRTA+DYZy26GWAGAaqf8oUMd/SLidthuXJSvOg4AZTZWeOMXjBkFAODSURgFML5rF+TmuR0icrx7sLFzQHUcAEhrOxq6dV1EZPWi/Ewn6zcgfd24KD/DYRORwx39p/wh1XEAAEhtLKwBjM9h09aXDW9JoFcLANQa00fvVZsEgFpZLvvqkjwR0XWpZdMoAACXhsIogPMyhljRqwUACum61Db44tcMGAWwkXlHAAAkCIVRAOdlHHy8s9E3FNXVhgGAtPXO6cDZvrCIzMxxrZiTozoOAMWMwmhtg09ngQYAwCWgMArgvMqKMhcWuEUkEIrub/WrjgMAacrYtl9d7rVpmtowAJS7Ym7OjByniJztC79zOqA6DgAAKYzCKIAL2UQ3PQCotmOkj97YyA8gndk0raacFRoAAAlAYRTAhWwc+RDO+UsAoERwKLa3pSd+XcOAUQAiMuZrEuOLEwAAMAUURgFcyIYyr92micgbbQFfMKI6DgCknT0tPYORmIhcPiu7OC9DdRwApmCMGd3b0hMciqkNAwBA6qIwCuBCCrKcVxV7RCQa03c2siUBAKab0SfLefQADHPzMi6flS0ig5HYnpFN5QAAYLIojAK4iI2VDLECAGV2jEwyYcAogLE2MggeAIBLRmEUwEWw7AYAVdoD4ffb+0TEZbetLc1XHQeAiYyOGWUQPAAAU0VhFMBFXLcgNyfDLiItXcHmrqDqOACQRnY0dOu6iMiqhXnZLrvqOABMZG1pvstuE5H32/vaA2HVcQAASEkURgFchMtuW1fqjV+zJQEAppPxrrux0qs2CQCzyXbZVy3MExFdl1raegAAmBIKowAurqZipDDKshsApouuS20jJy8BOC/jKxNWaAAATA2FUQAXt2nkA/muJl80pqsNAwBp4mB735nesIgUZjtXFntUxwFgOmMHwess0AAAmDwKowAubvGs7Hn5bhHxBSNvtAVUxwGAtGBsAasu99o0TW0YACa0sthTlO0UkTO94UMd/arjAACQeiiMApgQo5v+RcaMAsC02NHgi1/QRw9gXDZNW19GNz0AAFNHYRTAhIzt1VKbBADSQSgS29PSE7+mMArgfEZXaHx1DQDA5FEYBTAh1eXeeB/n/lZ/IBRVHQcALO6V4/6BcFREKmZkLfC6VccBYFJGYXRPS08oElMbBgCAlENhFMCEzMxxXTHHIyJDUX13k091HACwOGPzF9tFAVzAwgJ3eVGWiPSHo/uO+1XHAQAgxVAYBTBRxpjR2kZ6tQAguYx3WgqjAC5sYyVjRgEAmCIKowAmasyYUXaMAkASdfUPvdXWJyIOm7auLF91HACmxiB4AACmjMIogIlaXZKf6bSJyJGO/jZ/SHUcALCsukZfTNdF5Jr5uXluh+o4AExtfZnXYdNE5K22vq7+IdVxAABIJRRGAUxUptO2umR44xInnwJA8hjbvuijB3BReW7HNfNzRSSm6zsZBA8AwGRQGAUwCcZHdMaMAkDyUBgFMCk1dNMDADAlFEYBTMLo+UsNPl1XmwUArKmxc6DVNygiuW7HtQtyVccBkAI2VnD+EgAAU0FhFMAkXDHHMzPHJSJn+8Lvnu5THQcALGjH0eFO2HWl+fG5gQBwYdfOz/Nk2EXkePdgY+eA6jgAAKQMCqMAJkHTpLqcLQkAkET00QOYLKddW1c22tajNgwAACmEwiiAyWHMKAAkTySm7xo5O4XCKICJ28iYUQAAJo/CKIDJMcaMvtzSMxiJqQ0DABbz+ole/2BERObluytnZqmOAyBlGIXRXU2+SIxJ8AAATAiFUQCTMy/fXTUzS0SCQ7FXjvlVxwEASxnTR+9VmwRAaqmamTUv3y0iPcHIGycDquMAAJAaKIwCmLQaerUAIDlqG4f76GvoowcwSTWcTQ8AwCRRGAUwaQyxAoBkCISi+1v9IqJpUlNOYRTA5IwOgmeFBgDAxFAYBTBp60rzHTZNRN451dfZP6Q6DgBYxEvNvqGoLiJXzPHMyHGqjgMgxVSXezVNRGR/a29fKKo6DgAAKYDCKIBJy3U7rl2QKyIxXd850vUJALhEtQ1GHz0DRgFM2swc14o5OSISjsZeaulRHQcAgBRAYRTAVBg9nnTTA0CijDl5iT56AFMxukI7ygoNAICLozAKYCpGh1g1suwGgAQ45Q8d7ugXEbfDtrokX3UcACmJFRoAAJNCYRTAVFwzPzfX7RCR492DjZ0DquMAQMozDktZvSg/08kKDcBUrFmU73bYRORwR//p3pDqOAAAmB3LbgBT4bRr60qHNzQZQ/EAAFNWOzKyuaacAaMApijTabuhJE9EdJ0VGgAAF0dhFMAU1Ri9WowZBYBLo+tSN9L3WsOAUQCXgBUaAAATR2EUwBQZQ6x2NfmiMV1tGABIaQfb+870hkWkKNv5J3NzVMcBkMKM85dqG7t1FmgAAFwQhVEAU1Q1M6s4L0NEfMHIG20B1XEAIIUZffQbyr02TVMbBkBKu7I4pzDbKSJnesOHOvpVxwEAwNQojAKYOnq1ACAhjHdRY6sXAEyNTdM2lA2PKmaFBgDAhVEYBTB1NRXGspvp/gAwReFo7KXmnvj1RgaMArhkfHUNAMAEURgFMHU15QXxjs99x/394ajqOACQkl493ht/Cy0rylxY4FYdB0DK2zjy1fVLLT3haExtGAAAzIzCKICpm+VxLZudIyLhaGxPS4/qOACQkmo5jx5AQpUUZJYWZopIXyi6v7VXdRwAAMyLwiiASzKmV4tuegCYCgaMAkg4Y4VW18gKDQCA86IwCuCSbKxguj8ATF1PMPL6yYCI2G3ahnKv6jgALKKGFRoAABNAYRTAJVmzKD/DYROR99v72gNh1XEAIMXsbvZFY7qIrCz2eDMdquMAsIj1pV6bponIayd6/YMR1XEAADApCqMALkm2y379gjwR0XWpa2RLAgBMjjGHhD56AAlUmO28sjhHRCIx/aVmBsEDADA+CqMALtWYXi2GWAHA5Iw5eYk+egCJZHzdQjc9AADnQ2EUwKUac/4Sy24AmISTPYNHzw6ISJbLvmphnuo4ACxldIXG+UsAAJwHhVEAl+qqYk9+pkNE2vyh+rMDquMAQMowNtqvKcmLz2sGgES5oSQv02kTkSMd/W3+kOo4AACYEUtwAJfKbtPWl3HyKQBMmtFHX82AUQCJ5nbYVpfkx69ZoQEAMC4KowASwBhiVUevFgBMjK7LzpH3zI0VFEYBJF51+fBX16zQAAAYF4VRAAlgnBmyq8kXielqwwBASni/va89EBaRGTnO5XOyVccBYEEbxwyC11mgAQDwERRGASRAxYys+V63iPgHI6+f6FUdBwBSgNHZuqGswKZpasMAsKQr5uYUZTtFpD0QPtjepzoOAACmQ2EUQGLUjPRqcfIpAEyEcfKSsekeABLLpmkbWKEBAHB+FEYBJEbNmF4ttUkAwPzC0dielp74dQ0nLwFIGuMdhhUaAAAfRWEUQGJUl3vjnaD7W3v7w1HVcQDA1F49PvxWWVaUubDArToOAMsy9qTvaekJR2NqwwAAYDYURgEkxswc1/LLcuSD26AAAOOqbRzeulXDefQAkqmkILO0MFNE+kLR/a0MggcA4AMojAJImOrRXi2GWAHAhRg9rfTRA0g25h0BAHA+FEYBJIzRq8WyGwAuwD8YeeNkQETsNm19Wb7qOAAszlih1XH+EgAAH0RhFEDC3Lgo32W3icj77X0dgbDqOABgUruafJGYLiJXzvUUZDlVxwFgcetLvTZNE5HXTvT2DkZUxwEAwEQojAJImGyX/fqFuSKi67KziS0JADA+Y97IRgaMAki+wmznn8zNEZFITN/dzCB4AABGURgFkEjGmFF6tQDgfIyTl6pH+lsBIKmMMaN1jcw7AgBgFIVRAIlk7H7awZhRABhPmz909OyAiGQ6basW5qmOAyAt1JQPfw2zgxMyAQAYg8IogES6ap4nz+0QkRO+wYZzA6rjAIDpGMfTrS7JdztYiQGYDqsXDb/hHOnoP+UPqY4DAIBZsBwHkEgOm7Zu5ITlWrYkAMBHGO+NNfTRA5gubodt9SJjhUZbDwAAwyiMAkiwmnKGWAHA+HR99L3ReLcEgGlgdNMzCB4AAAOFUQAJZkz339Xki8Z0tWEAwFQOdfS3B8IiUpTtvGJujuo4ANKIsUKrbezWWaABACAiFEYBJFzVzKzivAwR8QUjb7YFVMcBABMxOlg3lHttmqY2DIC08idzcwqznSJypjd8uKNfdRwAAEyBwiiAxKsesyVBbRIAMBWjMFpNHz2A6WXTtPWlw930rNAAAIijMAog8YwhVpy/BACGoaj+UktP/Np4nwSAaWOc+caYUQAA4iiMAki86vKCeIfovuP+gXBUdRwAMIUDJ/x9oaiILCrMXFSYqToOgLRjjBnd3eQbijJnFAAACqMAkuCyXNeSWdkiEorE9h7zq44DAKZgbKJnuygAJUoLMxcWuEUkEIq+dqJXdRwAANSjMAogKYzxeQyxAoA44/2QAaMAVKlhhQYAwBgURgEkBUOsAGAsY3+WTdM2sGMUgCKs0AAAGIvCKICkWFvqddo1EXnnVF9n/5DqOACg2EvNwxP9rpibU5TtVB0HQJraUFZg0zQR2d86PPUYAIB0RmEUQFJ4MuzXzM8VkZiu72piSwKAdDdmwCh99ACUmZHjXD4nW0SGovqelh7VcQAAUIzCKIBkGR1i1cAQKwDprm50wCh99ABUYoUGAICBwiiAZDE+/DPECkCa6wiED3X0i0iGw7a6JE91HABpjRUaAAAGCqMAkuW6BXmeDLuINHcFj3UHVccBAGVqG7t1XUTkhoV5WS676jgA0tqNi/IzHDYReb+9ryMQVh0HAACVKIwCSBanXbtxUX782hiuBwBpyHgPrK6gjx6AYlku+/UL8kRE19k0CgBIdxRGASRRdcXwECuW3QDSmfEeyMlLAMzA6KbfyQmZAID0RmEUQBLVjCy7axu7Y/E+UgBIM/VnB072DIpIfqZjZbFHdRwAGC2M7uD8JQBAeqMwCiCJls7Ome1xiUhX/9C7p/tUxwEABYzz6NeXee02TW0YABCRq+fn5rkdInLCN9jYOaA6DgAAyiSxMNrZ2fm///u/n//85+++++5Pf/rTY28PhULJe10A5qFpsoGTTwGkN/roAZiNw6atK2MQPAAAySmMxmKxf//3fy8rK/vUpz71/e9//8knn6yrqzPuffzxxxcvXvz6668n46UBmI1RCKilVwtA+onG9F0jI/yM3lUAUI4VGgAAkozCaCwW27Rp00MPPVRQUPCv//qvu3fv3rJly9gH5Ofnnzx5cuvWrS0tLQl/dQBmYxQCXj7mD0ViasMAwDR7oy3QE4yIyLx8d+XMLNVxAGCYsULb1eSLxhgEDwBIU4kvjH7ve9+rq6t74IEHDh8+/PnPf37t2rU5OTljH/ClL31p27ZtnZ2d3/jGNxL+6gDMZr7XXTEjS0QGwtFXW/2q4wDAtDIGjLJdFICpLJ6VPTcvQ0R8wchbpwKq4wAAoEaCC6N+v/9rX/va1Vdf/R//8R9ut/t8D/v4xz++cePGX/7yl319HMYCWF81Y0YBpCtjeF9NBYVRAObCCg0AgAQXRt95553BwcHPfvazTqfzwo+85ZZbhoaGmpqaEhsAgAnVVDDECkA6GghHXz3uFxFNk2pOXgJgMsYKjcIoACBtJbgw+t5774nIlVdeedFHzp49W0Ta2toSGwCACa0v89ptmoi8cTLgH4yojgMA0+SV4/7BSExElszKnu1xqY4DAB+woWx4x+grx3oGGQQPAEhLCS6MxjeKnj179qKPrK+vF5GCAnZPANbnzXRcOdcjIpGYvrupR3UcAJgmRh8920UBmNDcvIzFs7JFJDgUe+UYg+ABAOkowYXR5cuXi8iePXsu+siXX37Z5XItW7YssQEAmJMxXK+2kW56AOnCOHmJAaMAzKlmdMwoKzQAQDpyJPbprr/++qVLlz7++ON33333BYqe27Ztq62t/dSnPuXxeBIbAIA5VZcX/GNdqzDECkDa6B4YevtUn4g4bNqNi/JVxwGAcVSXF3x/b5uI1Db4HtmqOg0A62o72XzyRLPqFEgL8+aXFs8rnfjjE7xjVNO0p59+2uFw3HzzzS+88MJHHxCJRH74wx8++OCDixYt+v73v5/YVwdgWjeU5GU6bSJypKP/lD+kOg4AJN3OJl9M10Xkmvm5ue4EfxUNAAmxrizfYdNE5K1TAV+QQfAAkuXkiea2kxRGkXRTKMEnfpleWVm5bdu2T33qU1u3bl2zZs3atWtbW1sHBga+//3vHzp0aOfOnY2NjcXFxU899VRubm7CXx2AObkdthtK8uOn0tc1+j511WzViQAguYwN8tXl9NEDMKk8t+OqeZ79rb3RmL6ryXfnshmqEwGwrOJ5pdffsEl1Cljcq6+8ONkfSfCO0bhbb721ubn54Ycffv3117/1rW+9/vrr3d3dn//853/84x+fOXPmm9/8ZkNDw8qVK5Px0gBMyxhiFS+PAoC1Ge91NRWcvATAvIz3KFZoAIA0lKzGroKCgscee+wf//EfW1pa6uvrT506tWDBgsrKypKSErvdnqQXBWBm1eUFIs0isrOJMaMALK7VN9jUGRSRbJf9ugW0yAAwr+py77d2HBcGwQMA0lJyJ145nc7KysrKysqkvgqAlHBlcU5BlrN7YOiUP3S4o//yWdmqEwFAshgbr25clO+yJ6VBBwAS4voFeVku+0A42nBu4GTP4Lx8t+pEAABMH1bqAKaJTdPWlw2fy8yWBADWxoBRAKkiw2FbU5IXv65tYIUGAEgvFEYBTJ/q8uEhVnWNDLECYFm6PjozhAGjAMxvzAqNwigAIL0kuJV+3759Dz300MQf//bbbyc2AAAzM3ZO7W7qicR0h01TmwcAkuH99r6OQFhEZua4ll+WozoOAFxETcXwCq2usVvXRWOBBgBIGwkujA4MDDQ1NZ3v3mAwGI1GRcTlcrlcrsS+NADzq5iRNd/rPuEb9A9G3jgZ4EASAJZkbLnaUO6lvgDA/FbMySnKdnb2D7UHwoc6+pfOZhA8ACBdJLiVvqamJnB+fX19Bw4cuPvuu+fPn//HP/4xEAgk9tUBmJ+xaZRuegBWZZy8xIBRACnBpmkbWKEBANLStM4Ydbvd11xzzRNPPHH33Xdv2rTprbfems5XB2AGNQyxAmBpQ1F9T0tP/JrCKIBUYYwZ5fwlAEBaUXP40te+9rWZM2d++ctfVvLqABQyGkv3HfcPhKOq4wBAgu1v9feFoiJSWphZUpCpOg4ATEjNyBc5LzX7hqK62jAAAEwbNYVRl8u1Zs2a2tpauumBdDPb41oyK1tEQpHY3mN+1XEAIMGM7fBsFwWQQhaNfJcTCEVfO9GrOg4AANNETWFURHJyckSkra1NVQAAqtRU0E0PwLJqR8bzGe91AJASGAQPAEhDCT6VfuJee+01TdOKi4uT9Pz79u3bvn376dOni4qKVq1atXXrVrvdrvB5ABiqy73/suekDC+7S1XHAYCEMXZa2TRtfRk7RgGkkupy738dOC0idY2+v99UojoOAEzR7t27W1tbP/GJT7jdbtVZps/Jkyd37ty5cuXKpUuXqs6SYtQURv/7v//7zTffrKqq8ng8CX/yM2fO3HPPPbt37x57Y1VV1VNPPbVs2bLpfx4AH7K21Ou0a0NR/e1TfV39Q4XZTtWJACAx9rT0xGfzXTE3p4g3NwAppbq8wKZpMV3f39rbF4rmZLAdBEBK+uEPf/j0009v2bIlrQqjb7311qc//elHH32UwuhkJbiVPhwOd5xfvID94IMPPvDAAyLy+OOPJ/bVRcTv969fv3737t333nvvO++8MzAw0NTU9OUvf7mhoWHt2rVNTU3T/DwAPsqTYb9mfq6IxHR9ZxPd9ACso7ZhuP+UAaMAUs6MHOfyOdkiEo7G9rT0qI4DAEht999/v9frPX36tOogF5HgHaO7du3asmXLRR+Wn5//ne98ZyKPnKyHH3746NGjX/3qVx955JH4LaWlpY8++uiKFSvuueee++6779VXX53O5wEwrurygleO+UWkrtH3Zytmqo4DAIlhjE6uKWfAKIDUU11e8M6pPhGpa/RtXVyoOg4AIIUNDAz09PTouq46yEUkuDA6a9asj33sY+e712azLVy4sKqq6pZbbpkxY0ZiX1pEjh079rOf/WzJkiXf/OY3P3TXJz/5yd/85jdPP/309u3bN2/ePD3PA+B8qsu933jxmDDdH4CFdATCB9v7RMRlt91Qkqc6DgBMWnW597u7TwgrNABA2khwYfSKK674v//7v8Q+58Q9+eSTkUjkC1/4wrjnIz388MNPP/30tm3bLlrQTNTzADif6xbk5mTY+0LRps7gse5gSUGm6kQAcKlqG7vj34jfUJKX7WI2H4DUs3ZRfobDForE3jvT1xEIz/K4VCcCgETSdf3AgQPvvvvu0NDQihUrVqxYkZube+EfCQaDtbW1zc3N+fn5y5cvv/LKK0Wkq6vrjTfeqKioKCkZ56i6Cb7KO++809HRUVNTY7fbe3t76+rqTp48OXfu3GXLllVUVEw20tQkKWpdXV0kEmlvbxeRXbt2xXdGrlixYvbs2R99whMnTtTV1Z0+ffruu+8uLS3du3dvf3//hg0bnM7x5/Xv27cvEAisW7cuIyNjyn/wD/9XsIw1a9Zomtbe3j7uvbFYbNasWYWFhdPwPPv2bt+3d/tEMgNpa+tP3pG/qZO/qfuv/adUZwGABPjzXx2Ov619a8cx1VkAYIpu/MGb8beyJ94a/9MQgLSSqOLGdBZJ4n3MHy3p1NfXf+gkbbfb/dhjj0Wj0fM91bPPPpufnz/2R2pqak6fPl1bWysijz766Ed/ZOKvEs8ZCAT+5V/+JTs7e+yPfOITn+jo6Bg30vPPP+/1fmCW/caNG8+cOfPMM8+cL9L5JC/qh/6jxf3qV7/60BP6/f4vfelLxpbEP/zhD7qu/8Vf/IWI/P73vx83s8/nc7lcixYtOt8fagp/08sJ/OkAACAASURBVBJ8+JJa7733XnFx8axZs8a9V9O0K6+8squr66KTXxP1PAAuwDiZpLaR85cAWIExYLSaAaMAUlZNxfA7GCs0AFby7LPPXn311Y2NjV/5yldeeOGFt9566z//8z+XLl36xS9+cdOmTbFY7KM/8thjj912221Op/PrX//6zp079+7d++ijj9bX12/evDkYDCbqVX76059+8Ytf/Ku/+qs//OEPBw4c+OlPf7p48eInn3zyjjvu0D8ynfPxxx+/5ZZbHA7H2EhHjhy56aabQqFQsv+DTDzqM888U1tbu2bNGhF54oknamtra2tr161b96EnfOyxx7773e/ef//9P//5z+vq6q666ioRue++++I/NW7sX//61+FwOP6YhJlUGdXMzpw5IyLXXHPNBR7z53/+5yKyc+fOZD8PO0aBi3rnVCC+H2Hm378ci6lOAwCXpuFcf/w9Le9vXxqK8qYGIFW9cqwn/m628FuvqM4CQD1r7Bjt7u72er3z5s179913xz4yFAo98MADIvLDH/7wQ09SX19vt9sXLVrU2Ng49va2trZly5atWrVKPrI9c7KvEs+ZnZ396quvjr19cHAw/vw///nPx97e2NjocDhKSkoaGhrG3n7y5MmlS5dee+21H410PsmOOvan2trazndXVlbW3r17P3RXLBZbuHBhVlZWX1/fR39ww4YNIvKh/6eMNYW/aZc6Y3RwcNDv90/5x8+3K3MK4jEu/ITxe3t6eqbheQBc2PLLcmZ5XB2B8Nm+8Pvtfcsvy1GdCACmrrZheGvV+jKvw6apDQMAU3bN/Nxct6N3MHK8e7C5K1hayCB4AEnXHgj/aN+pqf3sbI/rwVVzL/yYb3/72z6f7xe/+MXy5cvH3u5yuX7wgx/U1dX97d/+7cc//vGioiLjrr//+7+PRqM/+clPysrKxv7I3Llzf/rTn15zzTUJeRUReeihh6677rqxt2RkZHzve9+77rrrduzYMXZr5D/8wz/8/+zde3yU5ZnH/+uZmUxOk0wmCccEkkBOoBQUqMpBDgkIHlorrW0toNvDqr/WVn9ud9utdavturVb2311W6urv33VbZV6aKtoRSCcQQHFEyCQAxAIhECYnM8z8/z+mORJhBBymOSe55nP+4++pjPDM19tM9y5nvu6bp/P9/TTT+fk5PR8f3p6+rPPPnvBRfo23FH76fvf//7cuXMveFLTtJUrV/7sZz9bu3btV7/61Z4vVVZWbt26dc6cORf8jzJEQy2Mvvjii3fdddeg/7h+0cbgQWtsbBSR0aNH9/GeYEGzvr4+tNd5Z9eG3W9v6PmG9AmT0ydM7lduIFJpmizK9vz5gyoRKSr2UhgFYGrGCc7GnBAAMCOHTVswOen1g9UiUlTsnXzdZcoNADB0Z+rbH9lwbHB/dvp4V9+F0Y6Ojt/97nfz5s278cYbL341JibmgQce+N73vrdu3TqjtNfQ0PDyyy9fddVVwf2JF5g9e/bChQu3bt06xE8JWrZs2cXvnzlzptPpPHz4sPFMY2PjmjVrPvOZzyxZsuTi919zzTXz5s3buXPnxS9dbLij9t/y5ct7fX7VqlU/+9nPXnjhhQsKoy+++GIgEFi9evUgPqsPQy2MZmRkBHfAKudwOESk76kKra2tInKpk60GfZ3r5i69bu7Snm94Z9eGXv4YgE8ryOksjG4qqfl/F0xUHQcABskf0LeUdvaRUBgFYHYFOZ5gYXRTSc3dFEYBmNzRo0dbW1svHnBpmD59uoi8++67Rh2wtLTU6Nru1fz58y8ojA7iU4Iu2P4Z5HA4xo4dG5z0GFRWVhYIBAoKCi51/YULF/azMDrcUfsvIyOj1+dzc3M/+9nPrl+/3uv1Jid3z+5fs2aN0+m8/fbbB/FZfRhqYXThwoV9/NscSS6XS0Sqqqr6eE/w1YSEhBG4DoDLWtI13X9bWW27P+C0W+o4OACR4/1TDd7mDhEZnxg9ZUz8Zd8PAOHMOEFuc2lNQNdtGuNBAAyvsYnOf1uaNcg/m+Ds+w3BzYzr16+/1K7GYN/w2bNnjWdKSkpEJDMz81LXzMq6MO0gPiXoUlv3bDZbzxOQSktL+47Ux0sjHLX/tEv//bJ69eq9e/e+8sor//iP/xh8prS0dO/evStWrPB4QrwLYaiF0fARbH7vu6B55swZudz80FBdB8BlZXhiJqfElp1vaWr37ymvnz8pSXUiABgM4zz6wly2iwIwvSvGxI9LdFbWt59v6vjwVOPV6WwHATC8xiY4f3LDIAujl3Xq1CkRKSsr62NXY3p6ekxMjPFfz58/LyJut/tS709KuvBX10F8yoAEi1QpKSmXekMfL11guKOGxFe+8pUHHnjghRdeMAqjwXPqQ3wevYhYqTCakJAwYcKEioqKPt5z8uRJEZkyZcoIXAdAfxTmJpe9c0pENpXUUBgFYFJGYdTYZgUA5qVpsjg7+fn3z4jIppIaCqMATC3Yr/2Tn/zkvvvu6+cfmTRpknRVfnpVXl4+9E8ZkIkTJ0pXTbNXfbx0geGOGhIpKSnLly9//fXXKyoq0tPTRWTNmjUpKSm9zkUdomFsXK2srHz//ff39Cm0nzh79myv17t///5eX21ubn7vvffy8/Mv2wIfqusAuCxjGF9R17klAGAurb7ArmOdA0YXM2AUgCUYK7RNrNAAmFxeXp6IHDx4sP9/JDhMM9hQ36uysrKhf8qATJ48WUSOHbvkEVV9vHSB4Y4aKqtXr9Z1/cUXXxSRDz/88NChQ1/5ylf6PjRocIalMLp79+4rr7xy/PjxM2fOvLZPof3cW2+9VUT+9Kc/9frqK6+80tbWFnzPyFwHwGUtzvYEB1ftKa+vb/WpjgMAA7brWF1LR0BEpoyJT3dHq44DACGwNK9z//uOY3VtvsFMjgOAMJGVleVyubZs2eLz9ff3zYyMjNTU1L/85S9eby83h5qbm1966aWhf8qATJo0KSYmZu3atR0dHRe/GggE1q5d289LDXfUULn55puTkpKCHfTB/wz5efRBoS+MvvHGGwsXLjxy5MiSJUvuvffe7OxsTdPuvffe+++/f/Xq1cHDrcaNG/e9733v/vvvD+1H33bbbaNHj37qqacuboRvaWl57LHHHA7HN77xjRG7DoDLSomPmpHmEhFfQN9+tFZ1HAAYMGM7VSHbRQFYRZo7Om90nIg0t/vfKa9THQcABs9ut//zP/9zcXHx008/3esbfvnLXz700EPV1dU9/8jDDz/c0NDwyCOPXPz+J554oq7uwi/GQXzKgERHR999992nT59+/vnnL3711Vdf7WN/6whHNQSnlA7lH/n222/ft2/f4cOH//znPwePqh9ipF6FuDAaCAQeeOCB+Pj4d999d8OGDU8++eTLL7+s6/rChQt//etfP/fccx9++OHmzZtjYmKOHTv2i1/8IrSfHh8f/8gjj9TX1992223nzp0znm9tbV21atWRI0fuueee7Ozsnn+koqLivvvuC9aeh3IdAINW2DWSzxjSBwAmUlTMgFEAFtSjm54VGgBze/DBB9PS0n7wgx+88MILF7z08ssv/+u//uvzzz9/wbDEe+65Jy8v7ze/+c1dd90VPH9bRGpqah544IFHH330Rz/6UUg+ZUB++MMfxsXF3XfffRs2bOj5/Ntvv/2tb31r5cqV/b/UcEcNCu6M/Nvf/jboKwSPWrr33ntPnDgxTNtFJeSHL23btq20tPRXv/rVjBkzgs9Mnz49MTFx165dt99+e/CZRYsWrV27dubMmT/60Y9CXhu955579u3b9+yzz+bn569cuTInJ6eysvL5558vLy9fsGDBE088ccH7f/nLX/72t799+umnly1b5vF4Bn0dAINWkOP5xZZyYdkNwIRqW3zvn2oQEbtNWzCZE+QAWEdBTvKTu06JSFGx96fLJqmOAwCDFxcX9+qrr95+++1f+9rX/vCHP8yfPz8vL6+qquqNN97YsGFDSkrKSy+9FB39qYFIUVFRO3bsWLly5XPPPffcc89NnDjR6XSWlpY6HI4//OEPLpcrJJ8yIGPGjPnjH/+4evXqm2+++dZbb73++uujoqJ27tz5l7/8ZdmyZXfeeeelBkKOfNSgO+644xe/+MWjjz760Ucf5eXlzZ49e8WKFQO6wty5cydNmrR161ZN0772ta8NMc+lhLgwGty7O3/+fOMZTdOys7OLi4t7vu3KK6+88847n3zyyYceeigxMTG0GZ555plZs2b9x3/8x29+85vgM8nJyQ899NDDDz988ZTW+fPn//73v7/66qt7VkUHcR0AgzYvyx3tsLX5AgfONFbWt49LdKpOBAD9tbm0xh/QRWT2hISk2BAvqwBAocXZHrtN8wf0d0821Lb4+IoDYGqzZs364IMPvvOd77z00ksbN24MPhkVFbVq1ap/+7d/Cx5tdIFRo0atW7fu//7v/1577bXjx497PJ7ly5d/97vfzc7Ofu2110L1KQNy2223TZ48+Wtf+9rLL7/88ssvi4jT6fzOd77z2GOP7dy5c0CXGu6oIjJ+/Pg333zz7rvvfvXVV0Vk6dKlAy2Mapq2cuXKRx999Prrr8/MzBx6pF6F+K+3hoYGEbmgdp6VlfX+++9f8M7PfvazzzzzzIEDB+bMmRPaDCJy9913f+tb3yopKamsrExJScnLy3M6ey+1rFix4ty5c5cqzvb/OgAGLc5pn5Pp3lJao+uyudT7tavHqk4EAP3VPWA0lz56AJaSFOu4Oi3h3ZP1/oC+raz281emqk4EAP0SrBhezO12//GPf/zd7363f/9+r9eblpaWk5PTd8O4zWa766677rrrrgueb2xslK4ZmoP+lEvlDLrUKfPTp08/cODAoUOHjh07lpycPHXq1GBFq6CgQNf1Pi448lFFZNasWfv27Tt16lRlZeWkSd3NB31fsKe0tDTp6qkfJiEujI4bN05ESkpK8vPzjSenTZv217/+tb6+vmf9MSUlRUSqqqpCG8Bgs9ny8vLy8vIu+86+t6z2/zoABq0gx7OltEZENpXUUBgFYCI9Boxy8hIAqynM9bx7sl5ENpV4KYwCsIbExMS5c+cO8SIHDx4UkWnTpg3rp/RhypQpU6ZMCcmlhjuqiKSlpQXrm4Pwpz/9KSYm5otf/GJoI/UU4sOX5s+fr2na//7v//Z8csaMGbqub9u2reeT+/fvF5GQ7M4FYHbGTiujxAAA4e9kbWvxuWYRiXPar8twq44DACHWvUJjEDyACLN79+6CggKv13vxS83Nza+88oqIGIfrYJjs2rVrx44dX/rSl9zuYVxph7gwOmHChOXLl7/66qv//d//bTxZUFCQmJj4+OOPd3R0BJ85e/bsk08+OWrUKHZiAhCRWekJnliH9KgyAED4M+7lzM9yRztCvKYCAOXmZLpjo2wicqiqqaKuTXUcABg5O3fu3Lx588KFC4ObQw1VVVUrV64sKSl54IEHkpOZpDQs6uvrReTgwYN33XWX3W7/4Q9/OKwfF/oR2s8888xVV1313e9+1+Vy/cM//IOIuFyub37zm7/61a8KCgpuv/32mpqaZ555pqqq6qmnnhr6KVcALMBu066fnPTagWoR2VRSkzsqTnUiALi8TSVGHz3LYgAWFOOwzc1KKir2isjmkprVs5h3BCBSPPjgg5WVlb/61a+mTZs2Z86c/Pz8mJiYY8eObdu2rampqbCw8PHHH1ed0bKuuuqqysrKlpYWTdN+//vfh2powKWEvjA6fvz4d99999vf/nZBQYHx5M9//vOTJ0++/PLLO3bsEBGn0/lf//Vfd999d8g/HYBJFeYkBwujRcXee+cMcv4IAIyY4HlxwccMGAVgVYU5nmBhtKjYS2EUQOTQNO2JJ5647bbb/ud//mfLli179uwJBAJpaWlz5sz57ne/e/PNN6sOaFktLS2FhYWnTp2aOHHi17/+9VmzZg33J4a+MCoiEydOfP3113s+ExUV9dJLL5WWlu7du3f06NEzZ870ePgVAkA3Y4jVltIaf0C32zS1eQCgb59UNVXWt4tIanzUjDSX6jgAMCwKcpJFyqTHHnkAiBxz584NHkwUCAT8fn9UVJTqRNYXGxv79NNPj+QnDkth9FKys7Ozs7NH8hMBmEX+6Lg0d/SpuraaFt/7pxpmT0hUnQgA+lJU0rlddFG2x6ZxLweANV2d7kqOi/I2d5yub/ukqmnqmHjViQBAAZvNZrMxUN6aQvy/a1sbM7kBDJLRi8qWBADhz/imMja8A4D12DRtUXZS8DErNACA9YS4MLp169bJkyf/5Cc/KS0tDe2VAVieUVwIjrICgLDlC+jbymqDjxkwCsDaCrvOl9tUwgoNAGA1IS6MJiQkVFRUPPLIIzk5OXPnzn3qqae8Xv76BNAvRnFh17G6lo6A2jAA0Ie9J+rrW30ikpUcOzklVnUcABhGBbmdK7StpbW+gK42DAAAoRXiwuicOXOqqqqeffbZxYsX7969+9577x03btyKFSteffXV9vb20H4WAIsZnxgdHFzV6gvsOlarOg4AXJLRT8p2UQCWl5MaN9ETIyJ1rb73TjaojgMAQCiFfnZsUlLSN77xjU2bNlVUVPz617+eMWPGX//61y984Qvjx4//9re/vWfPnpB/IgDLYMwoAFMwJn5QGAUQCXqs0GgHBABYyjAeqjVu3Lj7779/z549JSUljz766OjRo5988slrr702Nzf3Zz/72fHjx4fvowGYVPeYUZbdAMJVU7t/d3m9iGiaLKYwCiACGGNGi4q5dQ0AsBTHCHxGdnb2j3/84x//+McffvjhmjVr1qxZ8+Mf//jhhx+eP3/+tm3bRiAAALNYMDnJYdN8Af2DU43e5o7kuCjViQDgQjuO1rb7AyLymXGu0S6n6jgAMOwW53g0TXRd3imva273xzntqhMBMJ+Kk2Xv7NqgOgUsruJkWfqEyQP6I8O4Y/RiM2bMePzxxzds2LBw4UJd17dv3z6Snw4g/LljHLMnJoqIP6BvKWXMKIBwVNQ9YDRZbRIAGBljE5xXjnWJSJsvsPNYneo4AMxnwsTJAy1XAYOQPmHyhIkD+3/aSOwYDaqoqHjxxRfXrFmzb98+EcnOzl65cuWIfToAsyjI8bxzvE5ENpV4V3xmlOo4AHAhY8ReYS599AAiRUGOZ39lo4gUlXiX5nFbCMDApE+gMIowNeyF0fPnz//lL3954YUXtm/frut6cnLyPffcs3r16uuuu264PxqAGRXmJP9s43FhiBWAsHSuseOj040i4rTb5mclqY4DACOkMDf5v7afFE7IBABYy3AVRpuamtauXfvCCy+sX7++o6MjKirq85///KpVq26++Wank2lcAC7puszEeKe9qd1fUt18oqZ1oidGdSIA6La51KvrIiLXZCS6opmyByBSXD8pKcqudfj1D081Vjd1pMYzCB4AYAUhLox2dHS89dZba9asee2115qbm0XkmmuuWb169Ze//OWUlJTQfhYAS3LabfMnJb11+LyIbCqp+YfPjlOdCAC6GZvZCzmPHkAkSYi2XzPRvfNYbUDXt5TWfGn6aNWJAAAIgRAXRjdv3vy5z31ORDIzM1etWrVq1aqcnJzQfgQAyyvI8QQLo0UlXgqjAMLKJk5eAhCpCnI8O4/VikhRsZfCKADAGkJcGI2Pj//mN7+5evXqefPmaZoW2osDiBAFXfuwNpfU6LrwXQIgTJSdbznmbRGRxBjHNRmJquMAwIgqzPU8suGYiBQxZhQAYBUhLozOmzdv3rx5ob0mgEgzfbwrNT6quqnjTEP7gTON08a5VCcCABGRouLO8+gXTE5y2LhpAyCyXDPR7Yq2N7b5j55vOeZtyUqOVZ0IAIChsqkOAAAXsmna4q5No5x8CiB89OijZ8AogIgTZdcWTEoKPjYGLgMAYGoURgGEo8Ku4X3G/iwAUCug65tLjZOXGDAKIBIV5nZ++3HrGgBgDRRGAYSjJV3L7u1Hazv8utowACAiH5xqPN/UISJjE5xTx8SrjgMACvTo6fEGdFZoAADTozAKIBxlJsdMSokVkYY2/54TdarjAIBsKuncwF6Ym8yhcAAi07SxrrEJThGpbur46HSj6jgAAAwVhVEAYaqQMaMAwokxUK+QAaMAIpWmCYPgAQBWQmEUQJhi2Q0gfLT5AjuP1QYfF+QyYBRA5CrIYcwoAMA6KIwCCFMFOck2TROR3eV1DW1+1XEARLRdx+taOgIikj86Lt0drToOAChj7JrffrS2zRdQGwYAgCGiMAogTKXGR81Ic4lIh1/ffrRWdRwAEa2ouHPAaAHn0QOIbBM9Mbmj4kSkud3/TjmD4AEA5kZhFED4KujakmCUJABACaNjtDCXAaMAIp3xTWgMXwYAwKQojAIIX4VdO7MojAJQqKbFt6+iQUTsNm3hZAqjACJdASs0AIBVUBgFEL7mZbmjHTYROVjVdKahXXUcABFqS2mNP6CLyKz0hKRYh+o4AKDYomyP3aaJyHsVDbUtPtVxAAAYPAqjAMJXnNM+J9MtIroum0rYkgBADeP7p5Dz6AFAxBPrmJmeICL+gL61jG56AICJURgFENZ6jBll2Q1ADeP7hwGjABDECg0AYA0URgGENWN/lnHyCQCMpBM1rcXnmkUkzmm/LsOtOg4AhIUeKzR6egAAJkZhFEBYMyb6naxtPXK2WXUcABGnqOuuzPyuqccAgDmZ7tgom4gcPttcUdemOg4AAIPE+h5AWLPbtEXZXb1abEkAMOIYMAoAF4tx2OZlJQUfczY9AMC8KIwCCHcMsQKgiq53z/EozKEwCgDdjLHLrNAAAOZFYRRAuDOKEVvLavwBXW0YABFl/5nGqoZ2ERnlivrM+HjVcQAgjBgrtE0lXp0FGgDAnCiMAgh3eaPjJiTFiEhti++9igbVcQBEEKM/dHF2sk3T1IYBgLAyI82VGh8lImca2g9WNamOAwDAYFAYBWACPXq1GGIFYOR099F3fQsBAIJsWo9B8KzQAADmRGEUgAkwZhTAyGv3B7YfrQ0+ZsAoAFzMOJWOwigAwKQojAIwgYKc5GAP6zvldU3tftVxAESE3eX1jW1+EZmcEpuZHKM6DgCEncKuW9fbj9Z2+JkzCgAwHwqjAExgbILzyrEuEWnzBXZ0beACgGFlbIAytkQBAHqalBI7KSVWRBra/HtO1KmOAwDAgFEYBWAOxpaEohK66QGMhCIGjALA5RQy7wgAYGYURgGYg7Fja1MJQ6wADLu6Vt+7J+pFxKZpi7MpjAJA77rHjLJCAwCYEIVRAOZw/aQkp90mIh+dbjzb2K46DgCL21ZW6wvoInJ1uis5Lkp1HAAIU4uzPTZNE5G9J+rrW32q4wAAMDAURgGYgyvafm1Goojoumymmx7AMOseMMp59ABwaSnxUTPSXCLS4de3lTEIHgBgMhRGAZhGj14tCqMAhlePAaMURgGgL8YNJLrpAQCmQ2EUgGn0mO7PshvAMKqoaztU1SQisVG2uVlu1XEAIKwZJ9Rx/hIAwHQojAIwjdkTE90xDhEpr2ktqW5WHQeAZW3quvsyLyspxsFiCQD6YnxVflLVdLq+TXUcAAAGgLU+ANNw2LSF2UnBx2xJADB8evTRcx49AFxGz831rNAAAOZCYRSAmRQYQ6zopgcwPHRdNpVw8hIADIAxjnkTY0YBAKZCYRSAmRhjRreU1vgDutowACzpYFVTZX27iKR2HbUMAOhb9/lL7BgFAJgKhVEAZjJlTHy6O1pEalp8+yoaVMcBYEHGhvRF2R6bpqkNAwCmcFWaKzkuSkRO17d9UtWkOg4AAP1FYRSAyRi9WkX0agEYBkZh1Pi2AQD0zW7TFjEIHgBgQhRGAZiMcRYKy24AIdfh17cfrQ0+NmZ3AAAuq7ubnlvXAADzoDAKwGQKcpKDva1vH69rbverjgPAUvacqGto84vIpJTYSSmxquMAgGkYu+y3ltZ0+BkEDwAwBwqjAExmbILzyrEuEWnzBYyNXQAQEhu7tqKzXRQABiQ7NTYrOVZEGtr8e0/Uq44DAEC/UBgFYD5GwaKohG56AKHEgFEAGLTueUd00wMATILCKADz6T5/qZhlN4CQqW/1BXc52TRtcTY7RgFgYIwxoxtZoQEATILCKADzuX5SktNuE5GPKxvPNrarjgPAIraW1foCuohcleZKiY9SHQcATGZxjsemaSKy90R9cF4zAABhjsIoAPNxRduvzUgUEV2XTXTTAwgR+ugBYChS46NmpLlEpMOvby1lhQYAMAEKowBMqaBrzCiFUQChYvR+LqEwCgCDYnTTs0IDAJgChVEApmSULRhiBSAkKuraDp9tFpHYKNvcLLfqOABgSsb5S6zQAACmQGEUgCnNnpjojnGIyIma1uJzzarjADA9o49+XlZSjIMFEgAMhvEV+klV06m6NtVxAAC4DNb9AEzJYdMWZicFHxcV06sFYKiMbxJjuxMAYKBio2zzJhkrNDaNAgDCHYVRAGZFNz2AUNF1KSphwCgAhEBh1yD4IsaMAgDCHoVRAGZlTPffWlbjC+hqwwAwtf1nGqsa2kVklCtq+niX6jgAYGLG7aWiYq/OAg0AEN4ojAIwq7zRcROSYkSktsX33skG1XEAmJjR77k4O9mmaWrDAICpzUhzpcZHiciZhvYDZxpVxwEAoC8URgGY2BJOPgUQChu7BowuYcAoAAyNTdMW000PADAJCqMATKywR6+W2iQAzKvNF9hxtDb4uJABowAwZN2D4I+wQgMAhDUKowBMrCDHE+x5fae8rrHNrzoOAFN6+3hdU7tfRHJS4zI8MarjAIDpGYPgtx+tbfcH1IYBAKAPFEYBmNholzN4TEqHX9/WteELAAakyOijz6OPHgBCIDM5Jic1TkSa2v1vH69THQcAgEuiMArA3IwtCfRqARgcY0ix8X0CABiiwq6RzcbNaqQHpQAAIABJREFUJwAAwhCFUQDmZgyxKiqhMApgwLzNHe+fahARh01blM2OUQAIDWNkMydkAgDCGYVRAOY2L8sd47CJyCdVTafr21THAWAym0tr/AFdRGZNSEiKdaiOAwAWsTjbY7dpIrKvoqGmxac6DgAAvaMwCsDc4pz2uVluEdF1erUADFj3gFHOoweA0EmKdcxKTxARf0DfXMIKDQAQpiiMAjA9erUADFr3gFEKowAQUkvymHcEAAh3FEYBmF73mNFir66rzQLATMrOtxw93yIirmj7dRlu1XEAwFI4IRMAEP4ojAIwvavSXCnxUSJypqH9wJlG1XEAmEZR13bRhZM9UXZNbRgAsJjrMhNd0XbpcRcKAIBwQ2EUgOnZNK0gp/MsabrpAfRfjz56zqMHgBBz2m0LJiUFHxcxZhQAEJYojAKwgh7d9Cy7AfRLz/NAOHkJAIZD9yB4uukBAGGJwigAKzCGWG0/WtvmC6gNA8AU9lU01LT4RCTNHT11TLzqOABgQcZtp82lNf4Ak+ABAGGHwigAK8hMjslJjRORpnb/28frVMcBYAKcRw8Aw23qmPjxidEi4m3u2FfRoDoOAAAXojAKwCKW5HWOCKSbHkB/GIXRJQwYBYDhoWndQ5yLSuimBwCEHQqjACzC6Kbn/CUAl9XU7n/neL0Ef2nPYccoAAyXJd1jRrl1DQAIOxRGAVjE4hyPw6aJyL6KhvNNHarjAAhr28pq2/0BEZk21jUmwak6DgBYVmFusqaJiLx9vK6p3a86DgAAn0JhFIBFuGMcsycmikhA1zeXsiUBQF+6++jz2C4KAMNobIJz2liXiLT7A9vKalXHAQDgUyiMArCO7l4tuukB9KnHgFEKowAwvIxbUKzQAADhhsIoAOswTlBh2Q2gD6fr2z6pahKRGIdtfpZbdRwAsDhuXQMAwhaFUQDWcc1Ed2KMQ0SOe1tLqptVxwEQpjYe8eq6iMjcLHec0646DgBY3Pwsd7TDJiKfVDWdrm9THQcAgG4URgFYR5RdWzg5KfiYk08BXMrG4s7vB/roAWAExDnt87LcIqLrUlTMCg0AEEYojAKwFHq1APRN16WohAGjADCiClmhAQDCEoVRAJZilDm2lNb4ArraMADC0MeVjVUN7SIyyhU1I82lOg4ARARjhVZU3DnMBACAcEBhFICl5I2Om+iJEZG6Vt/eE/Wq4wAIO8ZmpYKcZJumqQ0DABHiqjRXanyUiJxpaP+4slF1HAAAOlEYBWA1dNMD6IPxzUAfPQCMGJum0U0PAAhDFEYBWM2SXE/wActuABdo9QV2HK0NPi7M8agNAwARhVvXAIAwRGEUgNUY7bF7yuvrWn2q4wAIIzuO1rZ0BEQkv2vsBgBgZBi3rnccrW31BdSGAQAgiMIoAKtJjY+6Ks0lIr6AvqW0RnUcAGGEPnoAUGVCUkz+6DgRaekI7OzavA8AgFoURgFYEL1aAHpFYRQAFOqxQuPWNQAgLFAYBWBBS/O6lt1HWHYD6HS2sf2j040iEmXXFmYzYBQARhq3rgEA4YbCKAALmpPpjnfaRaSkuvmYt0V1HABhoai4RtdFRK7LcCdE21XHAYCIszDbE2XXROTD0w1nG9tVxwEAgMIoACuKdtiun5QUfEyvFoAg+ugBQK2EaPu1GW4R0XUpYoUGAAgDFEYBWNOS7m56erUAiPQsjOZRGAUANeimBwCEFQqjAKzphq7Cx+bSGn9AVxsGgHKfVDWdqmsTEU+sY1Z6guo4ABChugfBUxgFAIQBCqMArGnqmPh0d7SIeJs79lU0qI4DQDHjN/CCnGS7TVMbBgAi1qz0BE+sQ0RO1bUdPNOkOg4AINJRGAVgWUa37Aa66YGIZ3wPLKWPHgDUsdu0ghw2jQIAwgWFUQCWxRArAEFtvsC2strgY05eAgC16KYHAIQPCqMALKswJ9mmaSLyTnldfatPdRwAyrx9vK6p3S8iuaPiMpNjVMcBgIhm3KDaVlbb5guoDQMAiHAURgFY1ihX1PTxLhHp8OtbuzaLAYhAxqYk+ugBQLnM5JjcUXEi0tTuf/t4neo4AICIRmEUgJUtZcwogB7fAPTRA0A4YIUGAAgTFEYBWBljRgGca+z44FSjiETZtUXZHtVxAADdK7QNrNAAAEpRGAVgZfOy3HFOu4gUn2sur2lVHQeAAptKvAFdF5FrM9wJ0XbVcQAAsijbE2XXROTDU43nGjtUxwEARC4KowCsLNphu35SUvAxm0aByGRsR1pKHz0AhIeEaPt1GW4RCeh6UQkrNACAMhRGAVjcDQyxAiKb8bPPyUsAED66u+lZoQEA1KEwCsDijGX3ppIaf0BXGwbACDt4pulUXZuIJMdFzUxPUB0HANDJuFlFTw8AQCEKowAs7oqx8enuaBHxNne8V9GgOg6AEWX00RfkeOw2TW0YAIBhZnpCSnyUiJyqazt4pkl1HABAhKIwCsD6ltBND0Qq+ugBIDzZbVpBjif4mLPpAQCqUBgFYH1LGWIFRKRWX2D70drgY05eAoBwwwoNAKAchVEA1leYm2zTNBHZc6KuvtWnOg6AEbLzaG1zu19E8kfHTfTEqI4DAPgUYxD89qO1rb6A2jAAgMhEYRSA9aXGR12d7hKRDr++ubRGdRwAI8TozaSPHgDC0ERPzJQx8SLS3O7f2bXBHwCAkURhFEBEWJqbEnxArxYQOXoMGE1RmwQA0KsluYwZBQCoRGEUQERYyvlLQIQ509D+cWWjiDjttoWTk1THAQD0wrhxtf4wKzQAgAIURgFEhOsyExOi7SJSdr6l7HyL6jgAht3GYq+ui4jMzXLHO+2q4wAAerFwclK0wyYi+880Vta3q44DAIg4FEYBRASn3bYwu6tXi02jQATo0UfPgFEACFPxTvvcTLeI6LpspJseADDiKIwCiBRLc+mmByJFz1+wjZ99AEAYYt4RAEAhCqMAIsUN+Z3L7s2lNR1+XW0YAMPqw9MNVQ3tIjLa5ZyR5lIdBwBwSUZhdGOxN6CzQgMAjCgKowAiRU5qXFZyrIjUt/p2l9epjgNgGBnbjpbkJts0TW0YAEAfZoxPGJPgFJGzje0fnmpUHQcAEFkojAKIIN29WgyxAiyNAaMAYBaaJktyWaEBANSgMAoggtzQVSJZf5hlN2BZTe3+XcfrRETTKIwCgAksZYUGAFCEwiiACLI4x+OwaSKyr6KhuqlDdRwAw2JrWW2bLyAinxnnGpvgVB0HAHAZS3OTg1NP3j5e19jmVx0HABBBKIwCiCDuGMc1GYkiEtD1Inq1AItaf/h88MENeSlqkwAA+mNMgnP6eJeItPsDW0prVMcBAEQQCqMAIotRKFl/hMIoYE3GiDr66AHALIwVGmNGAQAjicIogMjSff7SEa+uq80CIPSOe1uPnG0WkXinfV6WW3UcAEC/MGYUAKAEhVEAkWVWekJKfJSInK5vO3CmUXUcACG2/khnH/2CyUnRDtY5AGAO87Lc8U67iJRUNx/ztqiOAwCIFPzCACCy2G1aYU7XlgS66QHLMX6uGTAKACbitNsWZXuCj9k0CgAYMRRGAUScnt30apMACC1fQN9c0nlqBwNGAcBcurvpWaEBAEYKhVEAEcdYdu84Wtvc7lcbBkAI7S6vq2v1iUiGJyZ/dJzqOACAAbiha4W2ubSmw88keADASKAwCiDipLujrxwbLyKtvsC2o7Wq4wAImR599GwXBQCTyR0Vl5UcKyL1rb53yutUxwEARAQKowAi0Q35ncMHGWIFWInxE238jAMATIR5RwCAEUZhFEAkuqF7iNV5tUkAhEp1U8e+igYRcdi0ghyP6jgAgAFjhQYAGGEURgFEovmTkuKcdhE5fLa5vKZVdRwAIbCx2BvQdRG5NsPtjnGojgMAGLDFOZ4ouyYi71c0nmvsUB0HAGB9FEYBRKIYh+36SUnBx5x8ClgDA0YBwOzcMY5rM9wiEtD1jcWs0AAAw47CKIAItSy/q1frML1agOnpumzo6ru8IZ/CKACYFd30AICRRGEUQIS6Ia/zbJZNJTW+gK42DIAh+riysbK+XURS46NmpieojgMAGCRjhbbhiFdngQYAGGYURgFEqPzRcRmeGBGpa/XtLq9THQfAkBgbi5bkJts0TW0YAMCgXZ3uSo2PEpEzDe0fnW5UHQcAYHEURgFErh69WgyxAsxt/WEGjAKAFdg0bSnd9ACAkUJhFEDkuiG/s1frLcaMAmbW1O7fdbxORDRNlnb1YAIATMropufWNQBguFEYBRC5CnI8DpsmIu9XNJ5r7FAdB8AgbSmtafMFRGTaWNe4RKfqOACAIVmalxycibLrWF1jm191HACAlVEYBRC53DGO6zLdIhLQ9Y3FbEkAzOqtrj76ZflsFwUA0xub4Jw+3iUi7f7A5tIa1XEAAFZGYRRARDPGEdJND5iXMYTuhnwGjAKAFSzLY94RAGAkUBgFENGM/WUbir26rjYLgMEorW4prW4REVe0fV6WW3UcAEAIGDe6GDMKABhWFEYBRLSr0lyjXU4RqWpo/+BUg+o4AAbM2C66KNvjtLOwAQArmJPpToi2i8jR8y3F55pVxwEAWBa/PwCIaDZNW5LLlgTAxIwBo8ZkDACA2TnttsU5nuBjVmgAgOFDYRRApFuWz5hRwKzafIEtXedycPISAFgJY0YBACOAwiiASLckN9mmaSLyTnldfatPdRwAA7DzWF1Tu19EclLjJqfEqo4DAAgZY8zo1rLaVl9AbRgAgFVRGAUQ6cYkOGekuUSkw69vKqlRHQfAABjbiJZxHj0AWEtWcmze6DgRaW73by+rVR0HAGBNFEYBgF4twKyMn9kb6KMHAMsxVmiMGQUADBMKowDQvdeMZTdgIhV1bQfONIlIjMO2aHKS6jgAgBBjEDwAYLhRGAUAuS7T7Y5xiEh5TeuhqibVcQD0i/F78vxJSXFOu9owAICQWzDZExtlE5FPqppO1LSqjgMAsCAKowAgDptWmOsJPn6LTaOASTBgFACsLTbKtmAyKzQAwDCiMAoAIiLL8xkzCpiJL9B9WtoyBowCgEXRTQ8AGFYURgFAROSG/BRNExHZXlbb3O5XHQfAZewur6tt8YlIhidm6ph41XEAAMPCOH9pU0lNh19XGwYAYD0URgFARCTdHX3lWJeItPoCW8tqVccBcBlvHe7sqWS7KABYWN7ouKzkWBGpb/W9fbxOdRwAgNVQGAWATvRqASayjgGjABAZlk9hhQYAGC4URgGgk7HvbB3LbiC8VTW0f3CqQUScdltBDoVRALAyo5ueFRoAIOQojAJAp3lZ7oRou4iUVreUVreojgPgktYf8eq6iMjcrh9bAIBVLc7xRDtsIvJxZePp+jbVcQAAlkJhFAA6Oe22xTme4GO2JADhjD56AIgc8U77/ElJIqLrsr5rwDQAACFBYRQAuhm9WgyxAsKWP6BvLObkJQCIIMvyOm+DcesaABBaFEYBoNvyKZ1Flq1lta2+gNowAHq190T9+aYOEUl3R08b61IdBwAw7IwVWlGx1xfQ1YYBAFgJhVEA6JbhiZk6Jl5Emtv928pqVccB0Iu3jnRvF9U0tVkAACNh6pj4iZ4YEalp8e0ur1MdBwBgHRRGAeBTus+mP0SvFhCOjJ9N+ugBIHIszzfmHTFmFAAQMhRGAeBTluczxAoIX2cb2/dVNIhIlF0rzPWojgMAGCHLWKEBAIYBhVEA+JT5k5LinXYRKT7XfPR8i+o4AD5l/RFvQNdFZE6m2x3jUB0HADBCCnKSnXabiHxwqqGyvl11HACARVAYBYBPiXbYFud0bkN7k256IMy81bVRaDl99AAQSRKi7fOy3CKi67L+CCs0AEBoUBgFgAsZBRd6tYCw4g/o63ucvKQ2DABghBln07NCAwCECoVRALiQURjdWlbb6guoDQPAsPdE/fmmDhFJc0d/ZpxLdRwAwIgyVmgbj3h9AV1tGACANVAYBYALZSbHTBkTLyLN7f6tpTWq4wDoZGwRWpafomlqswAARtoVY+MnemJEpKbFt7u8TnUcAIAVUBgFgF7QTQ+EoXUMGAWAyNa9QjvkVZsEAGANFEYBoBfL85ODD1h2A2HibGP7+xWNIhJl1wpzParjAAAUMAqjbx6uVpsEAGANFEYBoBfzJyW5ou0iUlLdXFrdojoOAHnrsDeg6yIyJ9PtjnGojgMAUKAgx+O020Tko9ONp+vbVMcBAJgehVEA6EW0w1aQ07kl7c1DdNMD6hk/iTdOoY8eACKUK9o+f5JbRHRd3jpMWw8AYKgojAJA7xgzCoQPX0DfWNz5CzADRgEgkhm3x948RDc9AGCoKIwCQO+M4svW0prmdr/aMECE21Ne723uEJEJSTHTxrlUxwEAKGOs0IqKazr8utowAACzozAKAL2b6Im5cmy8iLT6AlvKalXHASKa0UdvHIwGAIhMU8bEZyXHikhdq2/XcVZoAIAhoTAKAJe0nF4tIDwYpw8vZ8AoAES85VM6b5KtO8SYUQDAkFAYBYBLMoZYsewGFDpd3/bR6UYRcdptBTnsGAWASHfjlNTgA25dAwCGiMIoAFzS3Mwkd4xDRI55Ww5VNamOA0SodYfO67qIyPWTkxKi7arjAAAUWzQ5KcZhE5EDZ5pO1LSqjgMAMDEKowBwSVF2rTDXE3xsjDgEMMIYMAoA6CnOaV+Y3blCW3eYFRoAYPAojAJAX3r0arHsBhRo9weKSmqCj42fRwBAhDPOpmeFBgAYCgqjANCX5fkpmiYisvNYXX2rT3UcIOIYP3qTUmLzR8epjgMACAvGIPhNJTVtvoDaMAAA86IwCgB9GZfovCotQT69bQ3AiFnXtRXoRs6jBwB0yU6NzR0VJyJN7f5tZbWq4wAAzIrCKABchlGOoVcLGHk9BoxSGAUAdGOFBgAYOgqjAHAZN3aVY4yjsQGMjGPelk+qmkQkNsq2qOucDQAAhMIoACAUKIwCwGV8dmJianyUiJyub/vgVIPqOEAEMX7XXZTtiY1i0QIA6Hb9pCRXtF1ESqqbS6qbVccBAJgSv2MAwGXYbdoyTj4FVHiTAaMAgEuIdtgKc5KDj//+CSs0AMBgUBgFgMvr7tU6zLIbGCHN7f4tpZ0nnt00JVVtGABAGFpONz0AYGgojALA5d2Ql2y3aSKy90R9dVOH6jhARNhSVtvSERCRqWPiM5NjVMcBAISdG6ekaJqIyPajtQ1tftVxAADmQ2EUAC4vOS7qugy3iPgD+jo2jQIjYl3X9p+bptJHDwDoRbo7evp4l4i0+QJFxV7VcQAA5kNhFAD6hZNPgRH2xifVwQf00QMALsX4O4IVGgBgECiMAkC/GIXRDUe8voCuNgxgeQfONJXXtIpIUqxjbpZbdRwAQJi6qWuFtu7weZ0FGgBggCiMAkC/fGaca0JSjIh4mzt2l9epjgNY3N+7tovekJfisGlqwwAAwtZnJyamxkeJyKm6tg9PN6iOAwAwGQqjANAvmtY96PDvn9CrBQwvoyPS2KwNAMDF7DZteT4rNADAIFEYBYD+utFYdjPEChhO3uaOt4/XiYhN6/51FwCAXnUPgueETADAAFEYBYD+KsjxxEbZRGR/ZeOJmlbVcQDLWt81yfeajMRRrijVcQAAYe2G/M6hK3vK6881dqiOAwAwEwqjANBfcU77omxP8DGbRoHhY/RC3sh2UQDA5XhiHXMy3SIS0PV1bBoFAAwEhVEAGACjV+uNrpNhAISWP6C/daTz19qbp6aqDQMAMIXuQfCHWKEBAAaAwigADIBRptlSWtPc7lcbBrCk3eX155s6RCTdHT19vEt1HACACdw0pXOFtv6wt8Ovqw0DADARCqMAMAAZnpgrx8aLSEtHYFNJjeo4gAUZ27FvnJKiaWqzAADM4Yqx8VnJsSJS1+rbeaxWdRwAgGlQGAWAgTE2jTJmFBgOxk8WffQAgP4zuunf+IQVGgCgvyiMAsDAdA+x+qRap1ULCKnymtb9lY0iEuOwFeR4VMcBAJhGj1vXjBkFAPQXhVEAGJjrMtwp8VEiUlHX9tHpRtVxAEsxzqNfnOOJc9rVhgEAmMjCyUmuaLuIHDnbXFLdrDoOAMAcKIwCwMDYbdryfM6mB4aF8TNlHKMBAEB/RDtshTnJwcd00wMA+onCKAAM2E1TKIwCodfU7t9S2nmm2c1dMysAAOgn4++ONw6yQgMA9AuFUQAYsGX5KQ6bJiLvnmyoamhXHQewiKLimlZfQEQ+M8410ROjOg4AwGRunJKqaSIiO47V1rX6VMcBAJgAhVEAGLCkWMe8rCQRCej6m5xND4SIsQWb8+gBAIMwLtE5Mz1BRDr8+vrDXtVxAAAmQGEUAAaju1eLbnogFHS9+xxh+ugBAINzS9etNVZoAID+oDAKAINh7GjbUOxt8wXUhgEs4L2K+sr6dhEZ5Yq6JiNRdRwAgCkZK7R1h8/7A7raMACA8EdhFAAGI290XE5qnIg0tvm3ltWqjgOYnnGC8I1TUm3BEXEAAAzQVWkJae5oEalu6ninvE51HABAuKMwCgCDRDc9EELGz9EtDBgFAAyWpslNU4wVGoPgAQCXQWEUAAbplisYYgWERkVd2wenGkTEabctzUtWHQcAYGLGCu31g6zQAACXQWEUAAZpXlZSUqxDRI57W/dXNqqOA5jYGwerdV1EZMHkpIRou+o4AAATK8hJjnPaReSTqqaj51tUxwEAhDUKowAwSFF2bVl+Z6/W62waBYagu4/+CvroAQBDEhtlW5ztCT5mhQYA6JtDdYBh9Pbbb69fv/706dOpqalz5sy58cYb7fYBbEKprq7++9//fqlXXS7XihUrQhETgIndMjX1zx9UicjrB6v/tSBTdRzAlJra/ZtKaoKPjdG9AAAM2i1XpAZvub1+sPp78yeojgMACF/WLIxWVlbecccdW7du7flkfn7+Sy+9NG3atH5eZM+ePXfdddelXs3MzKQwCmBZfrLDpvkC+t4TDVUN7WMSnKoTAeZTVFzT6guIyJVj47OSY1XHAQCY3s1TUzRNdF22H62ta/W5Y6z5ay8AYOgs+DdEXV3dokWLjhw5snLlyn/6p3/Kzc09ffr0M88885//+Z8LFizYu3dvdnZ2f65z/PhxEfnBD34wb968i1+NjeU3NwCSHBc1N8u9raw2oOt/P3T+658dpzoRYD6v00cPAAip8YnRM9MT3jvZ0OHX3zp8/sszxqhOBAAIUxYsjD744INHjhz54Q9/+NhjjwWfmTx58s9//vPp06ffcccdq1ateuedd/pznfLychG55ZZb5syZM4xxAZjcLVNTt5XVisjrB6spjAIDFdD1vxuF0akURgEAoXHL1NT3TjaIyOsHKYwCAC7JaocvHTt27Lnnnrviiit++tOfXvDSV7/61S9+8Yu7d+9ev359fy4V3DE6ceLEkIcEYCXGHreNxd5gOzCA/nv3ZMOZhnYRGe1yXpORqDoOAMAijBXausPnfQFdbRgAQNiyWmH0xRdf9Pl8999/f6/nLD344IMi8vzzz/fnUuXl5Q6HY/z48SGOCMBackfF5Y+OE5Gmdv/mrgNkAPTT6wc7t4veNDXFpmlqwwAALGPG+IQJSTEi4m3u2HWsTnUcAECYslph9M0339Q07ZZbbun11WuuuWbMmDFvvvlmfy51/Pjx9PR0m81q/4oAhJyxJcEYlQign4zC6OcYMAoACB1Nk5unpgQfs0IDAFyK1ap+H3/8cXp6+pgxvQ+R0TTt6quvPn/+/OnTp/u+TktLy9mzZzMyMoL/tbW19cSJE7pOCwaAXhgFndcPVvM9AfRfeU3rx5WNIhIbZVuSm6w6DgDAUm7psUJTmwQAELYsVRg9c+ZMXV3duHF9HX4yduxYETly5EjflwqevDRhwoQXXnhh2rRpLpcrIyPD4/EUFBRs3749hJkBWMB1Ge7U+CgROVXX9v6pBtVxANNY2/Wb6uJsT7yzlxk4AAAM2qJsjyvaLiLF55qPnG1WHQcAEI4sVRitq6sTkUttFw0KvlpbW9v3pYKF0ZdeemnlypUOh+OOO+74+te/npmZuWXLlkWLFv3Lv/xL6FIDMD27Tbup6zTttWxJAPqtu4/+ylFqkwAArCfGYbshr7MdgRUaAKBXDtUBQqmxsVFERo8e3cd7goXR+vr6vi+VnJx8xx13tLW1/eAHP5g1a5bx/KZNm77+9a//4he/mDp16p133hl8suJk2ckTZT3/eH19TWKiZ3D/FADM6HNXpD73bqWIrD147pEbslTHAUygrtW3raxWPj0GDgCAELplaupfPj4nImsPVn9/0UTVcQAAYcc0hdGHH364oaGXBtV58+atWLEi+NjhcIhIW1tbH9dpbW0VkaioqL4/bvbs2b0eXl9QULB+/foZM2Y8+OCDN998c0oKv8gBEBFZmpsc47C1+gIfnW48UdM60ROjOhEQ7t46fL7dHxCRmekJ4xOjVccBAFjQTVNT7TbNH9DfKa+rbuoIzj4CAMBgmsLoM888c+bMmYuf9/l8RmHU5XKJSFVVVR/XCb6akJAw6CT5+fn333//448/XlRU9OUvf1lE0idMTp8wued73tm1YdDXB2BGrmj7omzPusPndV3WHqz+zrx01YmAcLe2+zx6+ugBAMMiNT5qTqZ7x9Faf0B/45Pqu2b3dRwFACACmWbG6Pvvv1/Rm5/+9KfGe4JN9H0XRoPV1b7nkF7WwoULReTjjz8eykUAWIxxNj1DrIDL6vDr6w6dDz42fnYAAAg5VmgAgD6YZsdo32fNByUkJEyYMKGioqKP95w8eVJEpkyZMpQw+fn5IlJcXDyUiwCwmFuuSP1//npE12VbWW1dq88dY5ovWGDk7ThWW9PiE5HM5Jjp412q4wAALOtzV6R+//VSEdlwxNvqC8Q4TLM3CAAwAqz2t8Ls2bO9Xu/+/ft7fbW5ufm9997Lz89AtRXEAAAgAElEQVS/bCu91+vtY+dpsLqamZk5hKQArCbNHT0zPUFE2v2Btw6fVx0HCGuvHTgXfHDLVLaLAgCGUe6ouPzRcSLS1O7fVFKjOg4AILxYrTB66623isif/vSnXl995ZVX2tragu/p27333jt27NjDhw/3+urevXtFZPr06UNICsCCjFGJ9GoBfTN+Rj5/JQNGAQDDy1ihGbflAAAIslph9Lbbbhs9evRTTz11cUN9S0vLY4895nA4vvGNb1z2OvPmzRORP//5zxe/5PV6H3/8cZfLtXjx4pBkBmAZxhCrdYfOd/h1tWGAsPVxZeNxb6uIJMU6rp+UpDoOAMDiPn9l5wrt9YPVAZ0VGgCgm9UKo/Hx8Y888kh9ff1tt9127lz3/cDW1tZVq1YdOXLknnvuyc7O7vlHKioq7rvvvjVr1vR88qtf/WpaWtq///u///Wvf+35/MmTJ2+99dZz58499thj48ePH9Z/FgCmM328KzM5RkRqWnzbj9aqjgOEqdcOdG4XvXFKSpRdUxsGAGB512YkjklwisiZhva9JxpUxwEAhBELng1yzz337Nu379lnn83Pz1+5cmVOTk5lZeXzzz9fXl6+YMGCJ5544oL3//KXv/ztb3/79NNPL1u2zOPxBJ9MTU1ds2bNsmXLVqxYsWjRovnz5yckJHzwwQdvvvlmbW3tnXfe+e1vf3vE/8kAmMDnrkj9zY4KEXntwLmCHI/qOEA4MjoZOY8eADACbJp289TU/2/PaRF57cC5azMSVScCAIQLq+0YDXrmmWeeeuqphISE3/zmN/fdd99jjz3W0NDw0EMPbdy40el0XvDm+fPnO53OmTNnGlVR4/lDhw596Utf2rVr16OPPvr973//hRdeSE5O/tvf/vaHP/zBZrPmvzoAQ2QMTFx7sJpWLeBiJ2tb3z/VICJOu215forqOACAiPD5rltxrzEIHgDQgwV3jAbdfffd3/rWt0pKSiorK1NSUvLy8i4uiQatWLHi3LlziYm93DacOHHiSy+95PP5SkpKzp49m5aWdkEbPgBcYH5WkifWUdPiK69p/fB0w1VpCaoTAeHFuGewKDspMcay6xAAQFgpzE2Oc9qb2/2HqpqKzzXnjopTnQgAEBasvO3RZrPl5eUtXLhw2rRpl6qKBvVaFTU4HI4pU6YsWLCAqiiAy4qyazdN7dqScIAtCcCFjJ8LzqMHAIyY2Cjb0tzk4GNWaAAAg5ULowCghHHy6WsHz/X9TiDS1Lb4tpbViIimMWAUADCibmWFBgC4CIVRAAixG/JSYhw2EfnwVONxb6vqOEAYefPQ+Q6/LiKz0hPT3NGq4wAAIshNU1PtNk1E3jleX9XQrjoOACAsUBgFgBBLiLYv7jqPni0JQE/GT4SxsRoAgJGRGh81L8stIgFdf/0TuukBACIURgFgONzaNTyRIVaAoc0XWHfofPDxrQwYBQCMOGO89av7uXUNABChMAoAw+FzV6TaNE1EdhytPd/UoToOEBY2l9Y0tPlFJDs19oqx8arjAAAijjFmdFNJTWObX20YAEA4oDAKAKE3JsF5XWaiiPgC+hv0agEi0mN7zhemsV0UAKBAVnLs9PEuEWn1BdYf8aqOAwBQj8IoAAyL7m76gxRGAQno+tqunwX66AEAqhh/B716gG56AACFUQAYHsbZMuuPeJvb6dVCpNtTXn+moV1ExiY4r81IVB0HABChjMLo3z+p7vDrasMAAJSjMAoAwyInNS44RbG53b+hmF4tRLq/dW3MuaVrAi8AACNvRporKzlWRGpafNvKalTHAQAoRmEUAIaLMUjxVc6mR8R7dT999ACAsGC09fyNbnoAiHgURgFguBgFoDc+qfYF6NVC5DpwpqmkullEEmMcBTke1XEAABHNuHX92oFqnQUaAEQ2CqMAMFyuTkuY6IkRkfNNHduP1qqOAyhjnEe/PD8l2sHaAwCg0txM9yhXlIicqmvbe7JedRwAgEr8cgIAw0XT5FajV2s/vVqIXEav4hempapNAgCA3aZ97orOTaOs0AAgwlEYBYBhZHTTv7r/HL1aiEzlNa0fnGoQkWiHbXl+iuo4AABw6xoA8P+zd9+BVVb3H8e/d2QnN3sSkkDYK8gGRURR3AMERZG66mi1arU/tbWt2tbZ1lH3FhCRulDZCiqyZM8QVoBssvdNcu99fn88NxfaIkJIcu69z/v112GIH2tqTj4533PcKEYBoAON7R4VFxYgIvnVTeuZ1YIhfdb6XYHzekbbgq2q4wAAIBN6xUQEWURkT2nDrpJ61XEAAMpQjAJAB7KaTZf150gCDM3zke957AIAALWCreaL+rqHGD7dxg4NAIyLYhQAOtZVrdP0nmsWAeM4Ute86mC1uC9044JRAIC3YIcGABCKUQDoaOf3jgkPsohIzpGGncXMasFY5u8oc7o0ETkzIzIhPFB1HAAA3C7uGxtkNYvI5oLaQ5V21XEAAGpQjAJAxwq2mi9undVimh5Gwxw9AMA72YKt5/WMFhFNk0/ZoQGAUVGMAkCH88xqse2GoVTbHd/srRQRk4liFADgdSa1fm7iW9cAYFgUowDQ4Y6d1cqtaFQdB+gkX+0qa3a6RGRoakR6dLDqOAAA/IfL+8dbzCYRWZVbXVzbrDoOAEABilEA6HC2YOuEntH6miMJMA7PO78cFwUAeKH48ICx3aJExKVp83mCCQAMiWIUADrDpEEJ+oJpehhEQ7NzcU6Fvp40MEFtGAAAjmvSIO47AgBDoxgFgM5wef84q9kkImsO1hTVMKsF/7c4p6Kh2Ski/RLD+iSEqo4DAMBxXDkgzmQSEVmxr7Ky0aE6DgCgs1GMAkBniAsLGJfpntX6nFktGIBnjt5zGAcAAG/TNSp4RFebiLQ4tS93lqmOAwDobBSjANBJPNPEn2w7ojYJ0NGana4F2e4vLyczRw8A8GLHTNOzQwMAw6EYBYBOctXAeLPJJCLf7a8qr29RHQfoQN/sraxqdIhIZmzI4C7hquMAAPCTPC8ELs2pqGtyqg0DAOhkFKMA0EmSbYGjM2wi4nBp85nVgl9jjh4A4Ct6xoVmpYSLSGOLa2F2ueo4AIBORTEKAJ1n8iCm6eH/HC5t/s7WYpQ5egCA1zu6Q2OaHgAMhmIUADrPpIHx+sunX++prLbz8in80/cHqkrrWkQkNTJoZJpNdRwAAH7G5Nb5hoXZ5Y0tLrVhAACdiWIUADpPenTwsFSbiDQ7Xbx8Cn/lORA9aZD7OwEAAHizfolhfRPDRKSuybkkh2l6ADAQilEA6FSeIwmftF7CCPgTl6Z9tt39se2ZTAQAwMtNan2C6eOt7NAAwEAoRgGgU3mqoiU55bx8Cv+zKre6qKZZRJIiAs/qFqk6DgAAJ+Xq1h3aV7vKmhxM0wOAUVCMAkCn6hEXMriL++XTBdlM08PffNw6R3/VwHgzg/QAAB8xuEt4j7gQEam2O5btqVAdBwDQSShGAaCzTW59p5tZLfgZl6Z57ohgjh4A4Fs8n7k+5r4jADAMilEA6Gyea0YX7S5vaGaaHv5j7aGaguomEYkPDxiXGaU6DgAAp8AzTf/FjtJmJ9P0AGAIFKMA0Nn6Job1TwoTkfpm58LdvHwK//HxVvcc/ZUD4q1m5ugBAL5kaGpERkywiFQ2Or7ZW6k6DgCgM1CMAoACniMJ/24tkgBfp2lHZw+vZo4eAOBrTKajn78+ZocGAMZAMQoAClyd5d52L8wub2xhVgv+YN3hmrwqu4jEhgWM7xGtOg4AAKfMs0Obv7OsxampDQMA6AQUowCgwICksD4JoSJS1+RcxDQ9/MK/j5mjD7AwRw8A8D0jutrSo4NFpLy+ZcU+pukBwP9RjAKAGlMHJ+oLZrXgBzRNPtnm/ki+uvV5MQAAfIvJdPTQKPcdAYARUIwCgBpTWrfdX+0qY5oevu7HvJpDlXYRiQkNOK9njOo4AAC0kWeH9vmOUoeLaXoA8HMUowCgxoCksL6JYSJS2+RczDQ9fNwxc/RxzNEDAHzXiK62tOhgESmrb1nO2/QA4O8oRgFAmSnMasEvaNrRGyE8d0QAAOCLjn2bfh47NADwdxSjAKCM5yrGL5mmhy/zzNHHhgWcy3v0AAAfd+w0PW/TA4B/oxgFAGUGJofr0/R1Tc6F2UzTw1fN28J79AAA/zEy7ejb9N/srVAdBwDQgShGAUClqVmeWa0StUmAttG0o3dBeD6eAQDwXce+Tc80PQD4N4pRAFDJM6u1YFd5fbNTbRigDdYeqs6rsotIXFjAuT2ZowcA+APPt/o+317a7OS+IwDwWxSjAKBS/6Sw/klhIlLf7Fywi2l6+J6PWuforxoYbzUzRw8A8AfDu9q6xYSISGWjY9ke3qYHAL9FMQoAijFND9/l0rSPtzFHDwDwNybT0bGeeVvYoQGA36IYBQDFrhmcqC8WZpfXNjFND1/yQ251QXWTiCSEB57De/QAAD8ydbC7GJ2/o8zuYJoeAPwTxSgAKNY7ITQrJVxEGltcX+4sUx0HOAWe9+gnD2KOHgDgV4amRvSICxGRartj8W7uOwIA/0QxCgDqeQ6NfsSsFnyH03V0jt7zMQwAgN+YmuX+7Ob5RiAAwM9QjAKAetcMTjCZRESW5FRUNTpUxwFOyrf7q0pqm0UkxRY0tnuk6jgAALSza85wT9N/uausoZn7jgDAD1GMAoB63WNDhqXaRKTJ4fp8R6nqOMBJ8RxwnpKVYDYxRw8A8DeDksP7JoaJSF2Tc0E20/QA4IcoRgHAK1zTesH/3M1M08MHtDi1T7e7S3zPRy8AAH7m2tbPcdx3BAB+iWIUALzC1MHuM3ff7K0srWtRHQf4Gcv2VJTXt4hIRkzwqHTm6AEA/slzifbC7PLaJqbpAcDfUIwCgFfoGhU8JiNSRBwu7ZNtXPAPb+c52jw1K5ExegCAv+qdEHpGlwgRaWxxzee+IwDwOxSjAOAtrm294H8us1rwbo0trvk7y/S15+MWAAC/xH1HAODHKEYBwFtcPSjBYjaJyMoD1QXVTarjAD9pYXZ5jd0hx5yjAQDAX10z2D0bsbT1GhkAgN+gGAUAb5EYEXhuj2gRcWkaF/zDm3mOzFzbevMaAAD+ynOb9rEPDwIA/APFKAB4kWvPcNdMczdzzSi8VI3dsSDbM0dPMQoA8H+ebwR+yDQ9APgXilEA8CKTBsYHWc0isj6vZl9Zo+o4wHHM31nW2OISkcFdwvskhKqOAwBAh5uS5b7v6Lv9VYU13HcEAP6DYhQAvEhUiPWiPrH6miMJ8E4fbnJ/ZE7juCgAwBiSbYHnZEaJ+74jxnoAwH9QjAKAd/GUTRSj8EJl9S1f760QEZNJruGCUQCAYRzdoW1ihwYA/oNiFAC8y6X9YiOCLCKSXVK/paBOdRzgP/x765EWpyYiZ2ZEpUcHq44DAEAnmTQogfuOAMD/UIwCgHcJDbRcOSBeX3NoFN7G8zHJHD0AwFCij7nvaM6mYrVhAADthWIUALzOtCFHp+ldmqY2DOBxqNL+Q26ViARYTFOyElTHAQCgU103hPuOAMDfUIwCgNc5v1dMfHiAiORV2X/IrVYdB3D7cHOJXtRP6On+EAUAwDgu7RdnC7aKyO4jDZvya1XHAQC0A4pRAPA6VrNpapb7SMIcLviH1/B8NHqOzAAAYBwhAeYrB8Tp6w/YoQGAX6AYBQBv5LnA8d9bjzQ7XWrDACKyvahue1GdiIQdcw0uAACGct2QJH0xl/uOAMAvUIwCgDcakxGZERMsIhUNLYt3V6iOAxw9GnN5/7jwIIvaMAAAKDGhZ3RiRKCIFNY0rdhXpToOAOB0UYwCgDcymY4eGv2Al0+hmkvTmKMHAMBiNl0z2P38IG/TA4AfoBgFAC91feus1pc7y2rsDrVhYHArD1TnVdlFJC4sYGLvWNVxAABQxrND+2Rbqd3BfUcA4NsoRgHAS/VPCjujS4SINLa4Pt1eqjoODM1zbPmawYkBFpPaMAAAKDQizdYrPlREqu2OL3eWqY4DADgtFKMA4L2ub51Znr2RWS0o0+Rwfbz1iL6+njl6AIDheT4bct8RAPg6ilEA8F7ThiRazCYRWbGvqqC6SXUcGNRXu8orGx0i0iMuZFR6pOo4AAAodv3QJJNJRGRRdkV5fYvqOACAtqMYBQDvlWILOrdHtIi4NO3DzSWq48CgPMdhrh/i/joQAAAjy4x1f6ew2en6aMsR1XEAAG1HMQoAXs0zqzVrA7NaUKCioWVhdrm+vn4oc/QAAIiITG99gmk20/QA4MsoRgHAq00alBAaaBGRbUV1WwvrVMeB4Xy05UiTwyUio9JtPeNCVccBAMArXDM4IdBiFpG1h6r3lTWqjgMAaCOKUQDwahFBlisHxOlrnmBC5/N81E0fmqQ2CQAA3iM2LOCivjEiomns0ADAh1GMAoC3u6G1kPpgU7HTpakNA0PZV9a45lC1iARazNcMZo4eAICjPN8ynLWxWGODBgC+iWIUALzdhF4xSRGBIlJU0/z13krVcWAgs1u/0ruob0xcWIDqOAAAeJHL+sVFh1hF5EB546qDVarjAADagmIUALyd1Wy6rvWCf55gQqfRNJnVOhs4Y1iy2jAAAHibIKt56mAeyQQA30YxCgA+wDNN/9mO0tomp9owMIhVB6sOlDeKSExowCV9Y1XHAQDA68wY5t6hzdt6xO5wqQ0DAGgDilEA8AGDu4QPSg4XkYZm58dbj6iOA0OY2Xr45ZrBCUFWNgwAAPy30emRPeJCRKSq0fHFjjLVcQAAp4yvcwDAN/xiuPtIwkxmtdDxGltc87a4K3jm6AEAOC6T6ehnyZkbitSGAQC0AcUoAPiG64YkWc0mEfn+QNXBCrvqOPBzn+8orbY7RKR3QuiodJvqOAAAeKnpQxNNJhGRJTkVxbXNquMAAE4NxSgA+IakiMALeseIiEvTPE/iAB3EczDZc3saAAD4X91iQs7uHiUiDpc2ZxM7NADwMRSjAOAzftE6q/X++iJNU5sF/qygumnZngoRMZtM04dQjAIAcCLH7NAoRgHAx1CMAoDPuHxAXHSIVUT2lzf+kFulOg781uyNxU6XJiLnZEalRQerjgMAgFe7OishLNAiItuK6jbl16qOAwA4BRSjAOAzgq3ma85I1Nfv8wQTOsx7693PR9w4gmeXAAD4GRFBlkkD4/X1+zzBBAA+hWIUAHzJjcPdRdW8LSX1zU61YeCX1h2u2X2kQf7zyzwAAHACv2jdoc3ZVNLsdKkNAwA4eRSjAOBLRqbZ+iaGiUhtk/OTbaWq48APeY6LTh2cqA8GAgCAExvfIyo9OlhEyupbvtpVrjoOAOBkUYwCgI+5cbj7MRxPgQW0l8YW19zNJfra85EGAABOzGwy3TCMHRoA+B6KUQDwMTcMTbaaTSLy7f7K3IpG1XHgVz7bXlrV6BCRnnGhZ2ZEqY4DAIDPuHF4sskkIrIou7y4tll1HADASaEYBQAfk2wLnNg7RkQ0Td5bzxNMaE/vHn12KUn/6g4AAJyMzNiQs7tHiYjDpc3eyA4NAHwDxSgA+J6bRqToi/fXF7k0TW0Y+I1DlfbleytFxGI2zRjGe/QAAJyam1qfYHrnR6bpAcA3UIwCgO+5rH9sXFiAHNNkAafP07Of3ysmNTJIdRwAAHzM1VkJEUEWEckuqV9zsFp1HADAz6MYBQDfE2gxTx/qvuCfIwloFy5N89zM4DnwAgAATl5YoGXq4ER9zQ4NAHwCxSgA+KRbRrqn6T/bXlrR0KI2DPzAin1V+ltesWEBVwyIUx0HAACfdPMI9zcXP9pSUt/sVBsGAPCzKEYBwCcNSAobkWYTEbvDNWdTieo48Hnv/FioL6YPSQqysj0AAKAtxmRE9k0ME5HaJue/tx5RHQcA8DP4ygcAfJXnSMLbrZUW0DaVjY5Pt5Xq65tHMkcPAEDbHd2hrWOaHgC8HcUoAPiqa89IDA20iMiWgrqN+bWq48CHzd5YbHe4RGR4V9ug5HDVcQAA8GEzhiUFWEwisupgVc6RBtVxAAAnQjEKAL4qMth69aB4ff32Og6Nou3eWuv++PEccgEAAG2TEB54Wb84EdE0xnoAwNtRjAKAD/M8wfTh5pIGLvhHm6zPq9lWVCciYYGWaUMSVccBAMDn3TrKvUObuaG4xampDQMAOAGKUQDwYWO7RfVOCBWRqkYHF/yjbTzHRadkJUQGW9WGAQDAD1zQKyYtOlhESmqbv9hZpjoOAOAnUYwCgA8zmeSWEe4jCW9xwT9OXV2T88PNJfr61tYDyAAA4HRYzKabhrtvp3lzbYHaMACAE6AYBQDf9ovhSYEWs4j8kFuVXVKvOg58zEdbSmqbnCLSLzHszG6RquMAAOAnbh6RbDaZRGTZnsqDFXbVcQAAx0cxCgC+LSE88PL+cfr6jbVc8I9T82brx8wvR3FcFACAdpMWHTyxd4yIuDSNJ5gAwGtRjAKAz/NUWrM2FtsdLrVh4EO2FtatO1wjIkFW8w1Dk1THAQDAr3h2aO/+WORw8QQTAHgjilEA8HkTekV3iwkRkfL6lk+3laqOA5/xRuutZ5MHxceGBagNAwCAn7m0X1yyLVBECqqbFuwqVx0HAHAcFKMA4PPMJtOto9wX/L/BBf84OfXNzg82up9dum1UF7VhAADwPwEW082tj2SyQwMA70QxCgD+4OYRKQEWk4h8f4AnmHBS5m4uqbY7RKR3QujZ3aNUxwEAwA/dOjJFf4Jp8e6KQ5U8wQQAXodiFAD8QVJE4BX940VE03iCCSfl9TXuj5PbRqWYTGqzAADgnzJigi9ofYLpTXZoAOB9KEYBwE/cPto9q/X++qLGFp5gwolsyq9dn1cjIsFW8y+GJauOAwCA3/Ls0N5eV9ji5AkmAPAuFKMA4CfO6xmTGRsiIpWNjo+2lKiOA6/2+hr3TWdTshJ4dgkAgI5zab+4LpFBIlJc2zx/J49kAoB3oRgFAD9hMsnto91P6Ly2mgv+8ZNq7I45m93V+R1jeHYJAIAOZDWbbh3pPjTKDg0AvA3FKAD4j5tGJAdZzSKy7nDN5oJa1XHgpWZvLKlrcorIoOTwMRmRquMAAODnbh2VYjWbRGT5vsqcIw2q4wAAjqIYBQD/ERcWMCUrQV9zJAE/5dXV+fqC46IAAHSC1Migy/rHiYimHb3NBgDgDShGAcCv3NE6Tf/BppJqu0NtGHih7w9U7SiuF5GIIMv0oUmq4wAAYAieHdp764samp1qwwAAPChGAcCvnNktMislXETqm50zNxSrjgOv88oq90GV64cmRQRZ1IYBAMAgzu8V0yPO/Ujmh5t5JBMAvAXFKAD4mztb56NfXV2gaWqzwLsU1zZ/tt39Hu6vmKMHAKCzmExHd2ivcN8RAHgNilEA8DfXD0mKDLaKSHZJ/fJ9larjwIu8ubaw2ekSkbHdowYmh6uOAwCAgdw4PDkkwCwim/Jr1x2uUR0HACBCMQoA/ic8yPKL4e67I19ela82DLyHw6W90frgw6/P5LgoAACdKiY0YNoZifr65R/YoQGAV6AYBQA/dOeYVJNJROTLnWWHK+2q48ArfL6jNL+6SUSSbYGTBiaojgMAgOH8+sxUfTFv65HSuha1YQAAQjEKAH6pT0LoeT1jRMTh0l5bwz1WEBF5qfVwyi9HdQmwmNSGAQDAgIakRozOiBSRJofrrXWFquMAAChGAcBP3dV6JOGtdYV2h0ttGCi3vajuu/1VIhJgMd0+OkV1HAAADMpzm82rqwscLl7JBADFKEYBwD9d2i82IyZYRErrWuZuLlEdB4p5joteNTA+xRakNgwAAIY1JSshKSJQRPKq7PN3lKmOAwBGRzEKAP7JYjb9aoz70Oi/uODf2CobHbM3ucvxu89KVRsGAAAjC7SYbxvtPjT6rx/y1IYBAFCMAoDfumVkcmigRUQ25deuyq1WHQfKvL2usKHZKSJndIk4q1uU6jgAABja7aNT9Mu+v9tftaWgTnUcADA0ilEA8FsxoQHXD0nU1y9yJMGonC7t5VXuI8McFwUAQLkUW9DkQQn6mkOjAKAWxSgA+DNPEfbpttK8KrvaMFDii51lByvsIhIfHjCttSgHAAAK3TO2q76Ys6mktK5FbRgAMDKKUQDwZwOTw8f3iBYRh0t7dXWB6jhQ4IWV7qMot4/uEmzl8z4AAOqNSreNSLOJiN3hen0NOzQAUIYvkADAz3mOJLyx1n3RJIxjc0Htd/urRCTQYr5zTBfVcQAAgJtnh/bq6oJmp0ttGAAwLIpRAPBzl/aLzYwNEZHy+pZZG4tVx0Gnev5793HRKVkJKbYgtWEAAICH51NzYU3Tv7ceUR0HAAyKYhQA/JzFbLp7rPum0RdW5mua2jjoPEU1zXM3u7/QuvfsrmrDAACAYwVYTL8+yz3M8dx3PMEEAGpQjAKA/7t5REpksFVEskvqF+0uVx0HneSV1fn6aN5Z3aKGdY1QHQcAAPyH20d1CQ20iMjG/NrvD1SpjgMARkQxCgD+LyLIcsvIFH393PccSTCEhman57ktjosCAOCFYsMCZgxL0tccGgUAJShGAcAQfjM21Wo2icg3eyu2FdWpjoMON3NDcXl9i4h0iwm5ckCc6jgAAOA47hnb1WQSEfliZ9m+skbVcQDAcChGAcAQ0qODJw2KFxFNk39yJMHfuTTt+ZXuf8v3nJ1qMZvU5gEAAMfVJyH0kr5xon/uZqwHADodxSgAGMX949L0xYebSgprmtSGQYf6ald5zpEGEYkKsd48IkV1HAAA8JN+O859481764v0aQ8AQKehGAUAoxiRZhvbPUpEmp2uF1fmq46DDvT3bw/ri9tHd4kIsqgNAwAATmB8j+ghqREiUn/M/eAAgM5BMQoABuI5NPr6moLaJqfaMOgg6w7XrDxQJSKBFvNvxqaqjgMAAH7GA+e4d2gvrcq3O8GiTpQAACAASURBVFxqwwCAoVCMAoCBXNY/tndCqIhUNTreXMuRBP/07IpD+mLakMQUW5DaMAAA4GdNyUpIjw4WkZLa5pkbilXHAQADoRgFAAMxm0yeQ6MvrMxvcWpq86Dd7S1r+HxHmYiYTEePnwAAAG9mNZvuPdt90+jfVxx2aezQAKCTUIwCgLHcMCwpKSJQRA5X2uduKVEdB+3sH9/mOV2aiFzcJ3ZAUpjqOAAA4KTcMjIlOsQqInvLGj7bXqY6DgAYBcUoABhLsNV8T+uRhGeWH+JEgj8prm1+f32Rvv7d+HS1YQAAwMmLCLLcOcZ9M/gzrbfiAAA6GsUoABjOHaO72IKtIrKjuH5BNkcS/MeLK/P0FxtGpdvGZUapjgMAAE7Bb8amBlvNIvLj4Zrl+ypVxwEAQ6AYBQDDiQqx3j46RV8/vfyw2jBoL9V2xyur3A9qPXgux0UBAPAxiRGBN41I1tdPL+fQKAB0BopRADCie8/uGmQ1i8gPuVUrD1SpjoN28Orqgmq7Q0T6JoZd3j9OdRwAAHDKHjgnzWI2icjSnIqN+bWq4wCA/6MYBQAjSrEF/WJYkr5+8huOJPi8xhbX89/n6esHx6eZTSa1eQAAQBt0jw2ZmpWgr5/85qDSLABgCBSjAGBQvxufrh9JWJxTvokjCT7unR8LS2qbRSQtOvi6IUmq4wAAgDZ6+Lx0/fubn20v232kQXUcAPBzFKMAYFA94txHEjRNnuBIgi9rcWrPrnDfFfu7c9ICLBwXBQDAVw1MDr+0X5yIuDSNQ6MA0NEoRgHAuI49krCzuF51HLTR7I3FhyrtIpIYEXjLyBTVcQAAwGn5/XkZ+mLOppLcikalWQDAz1GMAoBxDUwOv+zokQRuGvVJTtfRf3f3nd01JIDP7AAA+LZR6bbzekaLiMOlPb38sOo4aIsmh+vmj7I35HFdFeDt+PIJAAztDxMy9MXcLSX7yjiS4Hs+2nJkb1mDiMSEBvzqzFTVcQAAQDvw7NDeW1+UX92kNAva4r31Re/+WDT8+fU3zc1WnQXAiVCMAoChjUizTewdIyJOl8ZNoz7HpWl/+/qgvr5nbGpEkEVpHAAA0D7G94g+s1ukiDQ5XE8vZ6zHx7Q4tada/60NTA5TGwbAiVGMAoDR/emCbvpi9sbiA+UcGvUl/956ZFdJvYhEBlvvHttVdRwAANBu/ni+e4f21trCwhoOjfqSmRuKDlbYRSQ+POD20V1UxwFwIhSjAGB0YzIi9XusWpxHjx/C+7k07S/LDurru8emRodYlcYBAADtaWLvmJFpNhGxc2jUp7Q4tSda73+/f1xaWCADPYBXoxgFABw9NDqLQ6O+4+OtpTuL60UkIshy39kcFwUAwN/8eaJ7h/bm2sKimma1YXCSPNvpuLCAX3P/O+D1KEYBAHJ296jxPdyHRp/geXpf4NK0x5fl6uvfjO0aExqgNg8AAGh3F/WJHZFmE5HGFtdTyw+qjoOfd+wA1v3npIVz/zvg9ShGAQAiIo+2HkmYuaFoP4dGvd68LUf046K2YOtvx3FcFAAA/+TZob2xprCA5+m93vsbijzHRe/iuCjgCyhGAQAiImd3j/LcNOq5uRLeyenSHlvqPi56z9hUjosCAOCvLuoTOyrdfdPoE98cVB0HJ9LsdP21dRf9u/EcFwV8A8UoAMDt8Qu764vZG4tzjjSoDYMT+GBTye4jDSISFWK9b1ya6jgAAKADPTbRvUN7a23RoUq72jA4Ac+/oITwQG4XBXwFxSgAwG1MRuSFfWJFxOnSHm09kAhv0+I8elz0t+PSeIweAAD/dkHvmLHdo0Sk2elirMdrNbYcPdL74Lk8Rg/4DIpRAMBRf7mwu8kkIjJvy5GthXWq4+A43vmx0HN31T1jOYwAAID/+0vrWM/764v2lDLW441eXZ2vXwKbYgu6cww7NMBnUIwCAI4a1jXiiv7xIuLStEcWHVAdB/+tseXoUZH/G59uC+a4KAAA/m9cZtT5vWJExOHS/ryEsR6vU9vkfPKbQ/r6kfMzQgJoWgCfwf9dAQD/4S8XdTebTCLy1a6y1QerVcfBf3h51dHDCHedxWEEAACM4m8XHx3r2VLAWI93+ed3h8vqW0Ske2zIrSNTVMcBcAooRgEA/2FAUtj1QxL19cML9qsNg2NV2x1PLXcfRvgjhxEAADCS4V1tVw5wj/U8vJAdmhcprWv5x7eH9fWjE7sFWExq8wA4JXxNBQD4b49O7BZoMYvI9weqFmSXq44Dt2eWHy6vbxGRHnEht3AYAQAAg/nrRd0tZpOILN5d/u3+StVx4Pa3rw/WNjnlP48XAPAVFKMAgP/WPTbkttHu3u33C/a7NE1tHohIUU3z8yvz9PXjF3bnMAIAAEbTLzFsxrAkff3QV/vZoHmD3IrGV1cX6OsnLs7UL6QC4EMoRgEAx/HIhIzwIIuIbCuqm7WhWHUcyKNLDjQ0O0VkSGrEtYM5jAAAgBE9ekG3YKtZRNYdrvlk+xHVcSCPLDrQ7HSJyJndIi/rH6c6DoBTRjEKADiOxIjAB85J09d/XJzb2OJSm8fgdpXUv/Njkb5+6pJMziIAAGBMadHBd491v774+wUHWpycGlVpU37t3M3uevqZS3uoDQOgbShGAQDHd/+4tKSIQBHJq7K/0DrEDSUeWrDf4dJE5ILeMef3ilEdBwAAKPPweRkxoQEisres4bU1BarjGNoDX+7Tr5y6amD8mIxI1XEAtAXFKADg+MKDLI9O7Kavn/zmUGldi9o8hrViX+WXO8tExGwyPX0JhxEAADC06BDrHyak6+vHl+ZW2x1q8xjWV7vKVuyrFJEAi+mpSzJVxwHQRhSjAICfdMvIlH6JYSJSY3c8uvSA6jhG5NK0B77cp69nDEsa3CVcbR4AAKDcr89M7RYTIiJl9S1/+/qg6jhG5HBpv2vdod02qkuv+FC1eQC0GcUoAOAnWc2mZy5zH1F8Y03hrpJ6tXkMaOaG4k35tSISFmj560XdVccBAADqBVnNniOKL67Mz61oVJvHgF5fU7D7SIOIRAZb/3xBN9VxALQdxSgA4EQu6RurX2rpcGn3f7FPdRxjqW92/mGh+6DuA+ekdYkMUpsHAAB4iSlZCaMzIkWkyeH6vy/3q45jLJWNjkeX5OrrP0zIiA8PUJsHwOmgGAUA/Ix/XN7DYjaJyOLd5Quyy1XHMZCnlh8qrGkSkS6RQb8bn6Y6DgAA8BYmk/zz8p4mk4jIx9uOfH+gSnUiA3lsSW5ZfYuIdI8N+c3YVNVxAJwWilEAwM8YmBx+68gUfX3/F3tbnJraPAZxsML+9xWH9fUTF2eGBVrU5gEAAF5lVLrt+iFJ+vqez/c4XezQOkN2Sf0rq/P19bOX9QiyUqoAvo3/DwMAft5fLuweFWIVkZwjDS+uzFMdxxAe+HKv3eESkRFptulDE1XHAQAAXufJS9zfOt1SUPfm2kLVcQzh3vnuUwLje0RPGhivOg6A00UxCgD4efHhAZ575R9fdrCktlltHr/39Z6KT7aViojJJC9c2cusT8oBAAAcIzUy6KFz0/X1HxcfqGhoUZvH783fUbY0p0JELGbTC1f2VB0HQDugGAUAnJRfn5naLzFMRGrsjv/7ileYOlCLU/vN53v19YxhyaPSbWrzAAAAr/XA+LRuMSEiUlbf8siiA6rj+LPGFtd98907tDtGdxmYHK42D4B2QTEKADgpARbTi1f10tezNhavyq1Wm8ePPf99XnZJvYhEBlufuiRTdRwAAOC9gq3m565wH118Y23hpvxatXn82NPLD+VWNIpIXFjA4xd2Ux0HQPugGAUAnKzzekZPyUoQEU2TX32S4+CO/w6QX930+LJcff3oxG5JEYFq8wAAAC93xYC4i/rEiojTpf3qkxyXxg6t/e0vb3x6+SF9/cTFmTGhAWrzAGgvFKMAgFPwzyt6hgdZRGRbUR2vMHWEez/fU9fkFJFByeF3nZWqOg4AAPABL17VK9hqFpF1h2veWlekOo4fuvvTPfqrmCPTbLeMTFYdB0C7oRgFAJyC1MggzytMf16Sm1dlV5vHzyzILve8ufTy5F5WM28uAQCAn9cjLuTB1leYHvpq35E63slsT//eemTR7nIRsZhNr0zuzauYgD+hGAUAnJp7xnYdkBQmInVNzrs/26M6jv+ob3be9WmOvr5pePJZ3aLU5gEAAD7kofPSe8aFikhlo+P+L3gns91U2x33tr6K+asxXYakRqjNA6B9UYwCAE5NgMX02tV99G+Vz99R9tn2UtWJ/MSfl+QerLCLSFxYwDOX9lAdBwAA+JJgq/mVye53MmdvLF6aU6E2j994aMH+wpomEekSGfTXi7qrjgOgnVGMAgBO2ZndIm9tvVzprk/3VNsdavP4gY35tS98776z9R+X94wN40Z/AABwaib0irl+SJK+vvOTnIZmp9o8fmBVbvUbawr19QtX9rIFW9XmAdDuKEYBAG3x9KU9km2BIlJY0/R/XzKudVocLu3WedkOlyYi5/WMvmFokupEAADAJ/3zih76t1cPlDf+cXGu6ji+rcnhunVetkvTROTy/nGTB8WrTgSg/VGMAgDaIirE+uJV7nGtN9cVrthXqTaPT3tmxaEtBXUiEhpoeX1KHy70BwAAbZMQHviPy9wX8rywMm/d4Rq1eXza40sP7j7SICK2YOvLk3urjgOgQ1CMAgDa6OpBCVcNjBcRTZNfzttdz7hWm+wqqX986UF9/djEbpmxIUrjAAAA3/aL4ckTe8eIiNOl3Tw3u8nhUp3IJ23Kr31mxSF9/fQlmamRQWrzAOggFKMAgLZ7eVLv6BCriOwvb3x4wX7VcXyPw6Xd1PoVy4g0231nd1WdCAAA+LzXp/SJCLKIyK6S+seWMlB/ypqdrpvmuq85Oicz+vbRXVQnAtBRKEYBAG2XbAt8oXWg/uVVBQzUn6pnVxz+8XCNiARZze9c09diZooeAACcrvTo4GcudQ/UP7viMAP1p+qxJQe3FdWJSFig5a1ruOYI8GcUowCA03LD0KTL+8eJiEvTbpqbXcML9Sdta2Hdo0vchzgem9itf1KY2jwAAMBv3D66y3k9o0XE4dJu/HBXYwsD9Sdr3eEazxD9k5dkcs0R4N8oRgEAp+u1q/vo758eqrTfO3+v6ji+ocnhmjFnV7PTJSKj0m0PnJOmOhEAAPAfJpO8fU1fW7BVRHYfaXjwq32qE/mG+mbnjDm79CH68T2i7zozVXUiAB2LYhQAcLqSbYGvTHK/1Pnuj0WfbS9Vm8cn/GHRAc+I1szr+jFEDwAA2ld6dPBzV/TU1y+tyl+aU6E2j0944Mt9e0obRCQy2PrutX0Zogf8HsUoAKAdTB2cMH1okr7+5b93F1Q3qc3j5b7ZW/ncd3n6+plLe/SMC1WbBwAA+KWbRyRfOSBeRDRNbpy7q6y+RXUir/bFzrLXVhfo6xev6pUeHaw2D4BOQDEKAGgfL01ybx/L61tmzNnl0jTVibxU2TH/+1zcN/bOMbxzCgAAOsobU/ok2wJFpKim+aa52WzQfkphTdOt87L19ZSshBnDktTmAdA5KEYBAO0jMtg6q3UkfPm+yqeWH1KdyBtpmtz8UXZhTZOIJIQHvnMNI1oAAKADxYcHvHttP32/8dWushd/yFOdyBu5NG36B7tK61pEJDUy6PUpfVQnAtBJKEYBAO1mbPeoP0zI0Nd/Xpy7KrdaaRxv9PzKvC93lomIySTvTeubGBGoOhEAAPBzE3vH3He2+5nHB7/avyGvVm0eL/TXZQdX7KsUEYvZNPv6/tEhVtWJAHQSilEAQHv64/kZY7tHiYjDpV07awdXWR1r7aGah77ar69/Oy7toj6xavMAAACDePKS7sO6RohIk8N1zawd1XaH6kReZMW+yseXHdTXj0zIGJcZpTQOgE5FMQoAaE9Ws2nO9P5xYQEikl/ddP0HO7lsVFde33LNrB3NTpeIjEyzPXlxpupEAADAKAIt5rk3DIgMtorIgfLGGz/kslG3oprm62bvdLo0ETknM/qP52eoTgSgU1GMAgDaWWpk0Mzr+plNJhFZmlPx6JJc1YnUc7q06z7YebjSLiIxoQEfzRgQYOFuUQAA0HkyY0Pebr3c/PMdpc9+y3Xw0uLUrpm1o7i2WUQSIwI/mO6+Lh+AcVCMAgDa30V9Yn8/IV1f/+3rQ1/sLFObR7k/Lj6wNKdCRMwm08zr+qVHB6tOBAAADGfyoHjPZaO/X3hg2Z4KtXmUe+DLvSsPVImI1Wyae0P/FFuQ6kQAOhvFKACgQzw2sdsFvWNExKVpN8zZtftIg+pEyvx765GnlrsPZTxyfsYlfblaFAAAqPHUJZn6dfBOlzZt9s4D5Y2qEynz/vqiF1fm6+u/Xdz9nMxotXkAKEExCgDoEGaTac71/bvFhIhIjd1xxTvbKhuNeM3/loK6m+a6r/G6pG/sny/IUBwIAAAYWIDFNG/GgC6RQSJSXt9yxTvbapucqkMpsOZg9e0f5+jrKVkJvzsnXW0eAKpQjAIAOkpsWMBnNw0MD7KIyJ7Shinvb29xGuue/+La5svf2Vbf7BSR3gmhH0zvr1+9CgAAoEpSROCnNw4MtppFZEdxvefpIeM4VGm/6r3tTQ6XiAxKDn/32r5s0ADDohgFAHSgrJTw96f10/ea3+yt/NUnOaoTdZ6GZuflb2/Lq7KLSHSIdf5Ng/SnYAEAANQakWZ7c2offf3VrrIHvtynNk9nqrE7Ln97W0lts4jEhwfMv3lQWKBFdSgAylCMAgA61qSB8Y9P7K6v31pX+OQ3hngCVX+Gfn1ejYhYzaaPZgzonRCqOhQAAIDb9KFJD5/nnh9//vs8z22b/q3FqU2ZuWNbUZ2IBFnNn944MCOGJzEBQ6MYBQB0uD9MyJgxLMm9XrR/1sZitXk6wd2f7Zm/o0xfvzy59/m9YtTmAQAA+C9/vaj71YMS9PV98/d+sq1UbZ6Opmly67zspTkVImIyyVtT+5zVLUp1KACKUYwCADqcySRvTu1zbo9oEdE0ueWj7EW7y1WH6kCPLc19dXWBvn7w3PTbRqWozQMAAPC/zCbTzOv6jcmIFBGXpk3/YOeKfZWqQ3Wghxbsn7nB/e35xyZ2nz40SW0eAN6AYhQA0BkCLeZPbxo4KDlcRFqc2tXv7/ght0p1qA7x0g/5jy7J1dfXD0l68uJMtXkAAAB+SkiA+YubB/VJCBURu8N15bvbN+TVqg7VIZ5efuiZFe4LnW4blfLH8zOUxgHgLShGAQCdJDLYuui2rG4xISLS0Oy89K1t+hWc/uS99UW/+XyPvp7YO+ada/vwyCkAAPBmsWEBi28b3CUySERq7I4L39yyvahOdah29tIP+Q8t2K+vrxoY/8rk3mrzAPAeFKMAgM6TYgtadsfgZFugiFTbHRe+sXVzgf+cSpi9sfjWebs1TURkTEbkJzcODLTweRYAAHi79OjgpbcPjgsLEJHy+pYJr23ZWVyvOlS7eX1Ngef71uf2iJ4zvb/FzDeuAbjxBRsAoFNlxoYsu/0Mfedd0dAy4bUtG/P9oRuduaH4xrnZTpcmIkNSIxbcmhUWaFEdCgAA4KT0SwxbctvgyGCriBypaz7vtc07/KIbfW11wZ2f5Hi+bz3/5kHBVmoQAEfxXwQAQGfrnxS27PYzYkI93ejmNQerVYc6La+vKbiptRXNSglfetvgqBCr6lAAAACnYEhqxJLbB9uCrSJSUts8/pVNm3z8u9fPf5/3q0/drejINNvCX2aFB/F9awD/gWIUAKDA4C7hX98xODYsQESqGh3nv75laU6F6lBt9PTyQ3d+kuPSNHH/c52h/3MBAAD4lpFpNs+50bL6lnNf3fzdfl99LfPRJbn3zd/raUUXt/5zAcCxKEYBAGqc0SVixZ1nJEYEikh9s/Oyt7fN3lisOtSpcWnab+fvfWjBfn3PPSLN9s0d7lsCAAAAfNGodNvXd7gne6rtjgvf2PLJtlLVoU6N06Xd8XHOY0tz9R+O7R619HameQAcH8UoAECZgcnhK+8akhETLCLNTteMD3f97euDqkOdrIZm59SZO577Pk//4fge0Z6vIgAAAHzXsK4R3/16iP5apt3hmjpzxz+/O6w61Mmqa3Je8c6219cU6D+8qE/s4l9m2TgrCuAnUIwCAFTqGRf6w11DByWHi4imySOLDtwwZ5fd4VKd62cUVDeNe2WT5wDF5EHxi36ZFcGtVQAAwC8MSApbdffQ3gmhIuLStPu/2PfLebubnd6+QztYYT/zXxsXZJfrP7xhaNL8mweF8h4mgJ9GMQoAUKxLZND3dw2Z0CtG/+HsjcVjX9p4uNKuNtUJrDxQNey59Rvy3M8R3Hd213kzBgTxwikAAPAj3WJCVt01dGz3KP2Hb60rHP/K5sKaJrWpTmDZnorhz6/fVlSn//D352W8P61fgMWkNhUAL8dXcQAA9SKDrQtvzbp9dBf9hxvyaoc8t/6rXWVqU/0vTZNnVxw+99XNxbXNIhJgMb12de9/XtHTbGLPDQAA/E1sWMCy2wfPGJak/3D1weoh/1z/9R6vezDTpWmPL8296M2tZfUtIhJkNb93bd+/XdydDRqAn2V59NFHVWfocN9+++13333ncDhSUlJO9a9dvXr1W2+9NWfOnDVr1jQ2Nvbo0cNs/vk2OT9vv4h0TctsS1wAMCSL2XRpv7jEiMBleyqdmtbY4pq7paSywXFOj2ir2St2tUU1zVNn7Xh1dYFLExFJCA/88pasyYMSVOcCAADoKFaz6aqB8bZgy/K9lS5N6pudH2wqaWxxnZ0ZZfGOHVpelf2qd3e8t75IfwwzxRa08NasS/vHqc7lJyg34Pf8/AbiysrKe+65Z9asWSLywAMPDBs27OT/2qKiouuuu+7bb7899if79Okzb968gQMHtm9OAIDuzjFdzugSMXXmjrwqu6bJCyvzlu2pePfaviPSbGqDzd1cctdne8rrW/QfjsmI/GjGgNTIILWpAAAAOsFvx6UNTbVNm72jqKbZpWlPLz+0JKf8vWv7ZaWEqw323vqiez/fW2136D8c3yN6zvT+SRGBalMB8CH+PEr/xRdf9O/ff9asWVlZWaf611ZXV48fP/7bb7+dPn36li1bGhoa9u3b9+CDD+7Zs2fcuHH79u3riMAAABEZlW7b/Nvhl7d+n39XSf2Yf228b/7e2iankjwHK+yXvb1t2uydeitqNpkeOjf9218NoRUFAADGMS4zavNvR0zs7b4UfktB3fDn1z+8YH9Ds5od2r6yxgte33LT3Gy9FbWaTY9O7Lbs9sG0ogBOiX8Wo3V1dTNmzLjiiivMZvPChQsfe+yxU/0T7r///pycnIcffljvVUNCQjIzM5966qnZs2dXVlbecMMNHREbAKCLDQuYf/Og16f0CQ+yiIjTpT3/fV6fp9bO3FDs0qekOkV9s/PRJbn9n13nue00PTr4mzsHP3lJJhf5AwAAo0mMCFz0y8EvXNlLf+e9xak9tfxQ32fWzd1c0okbNKltcv5h4YGBz65b1nrbaY+4kO9+PeTPF3Tzkul+AD7EP4vRnJycWbNm3XTTTTt37rzoootO9S/Pzc19//33+/fv/5e//OW/fmnatGlXX3312rVrlyxZ0k5hAQDHd9uolO0PjLyg9WBCYU3TLz7cNbRTHmVqdrpeWVXQ88k1jy3N1c9BmE2mX5+Zuv13I8/JjO7ovzsAAIB3MpnkN2NTN/92+LhM92v1hyvt02bvHPnChiU5Hf4oU2OL64WVeZlPrH7im4N2h0tELGbTfWd33Xr/iDEZkR39dwfgl/yzGI2Kilq0aNE777wTGdmW/zh+9NFHDofj3nvvtVgs//ur999/v4h88MEHp5sSAPBzMmKCl9w2eM70/l1a59a3FNRd9va2oc+tn7u5xOFq/8MJ1XbHP787nPm3Nb/+NKeopln/ySGpEavuHvrSpF4RQcf5vAAAAGAoveJDV9w55N1r+ya2zq2vz6u58I0to17Y8Mm2UmcH7NAqGx1PLT+U+cTqez/fW1rnvvN9dEbk+nuH/fOKnvoJVgBoA/98fCkzMzMzs+2Ppi1cuNBkMl122WXH/dWRI0cmJiYuXLiwzX8+AOCUTDsj8bJ+cc9+e/gf3x6ub3aKyKb82mmzdz7w5b5bRqbcMDSpR1zI6f9d1h6qeW990ZxNxcdeZpoaGfTYhd1vHJ5kNjGZBQAA4GYyyY3DkycNjH/ym0MvrMxrbHGJyLrDNVe/vz0tOvjWkSk3DE3KiAk+zb+Lpsmqg1Xv/lg0d8uRYy8zTY8OfuLizGlnJLJBA3Ca/LMYPU3btm1LTU1NTEw87q+aTKYhQ4YsWrSosLAwJSWlk7MBgDGFB1kem9jtV2O6PLX80BtrC/WdcUF10+NLcx9fmjusa8RVA+Mv6hOblRJ+Sg1mk8O16mD1ouzyT7eXHihvPPaXkm2BvxuffsfoLiEB/jldAQAAcJpswdYnL8m866zUp5YfemttoT7efrjS/qfFB/685MDINNuVA+Iv7BM7KDn8lBrMxhbXD7lVC7PLP91eerjSfuwvdY0KfvDctF+OSgm0sEMD0A4oRv9bcXFxdXV17969T/B7kpKSRCQnJ4diFAA6U2JE4HNX9Pz9eRmvrs5/bU2BZ9R9Q17thrzaPyw8EB1iHZkeOTglvF9SWPeYkJTIwJjQgMhgq4g4XFqN3VFa11JQ07SvrHFncd3G/NqNebX6Dv5YA5PD7z4rdcawpCArG24AAICf0SUy6F9X9frDhIyXV+W/sabwSF2ziGiarD1Us/ZQzUML9seEBoxKtw1OieiXFJoRHZISGRgVEhAdYhWRZqerxu4sq2/Jr7LvK2vcWVK/Mb92U35t0//s0M7oEnHP2NRpQxKpRAG0I4rR/1ZdXS0iP3VcVKf/alVVVSdlAgAcIz48xwYUWAAAEzlJREFU4E8XdHv4vIwvd5W9v75o8e6KZqd761zZ6Fi8u3zx7vI2/LFRIdbJgxJuGp58Zjcu7wcAADg1SRGBf7mw+yMTMubvKHt/Q9GyPRUtTvdloxUNLQuzyxdmt2WHFhsWMCUr4cbhySPTbO2aFwBEKEb/V11dnYgkJCSc4PfoxWhNTY3+wzWrlq5dvfTY35DaNTO1a9svOQUA/KwAi2nSwPhJA+OrGh36VnvFvsrCmqZT/XP6JIRO6BVzSd/Yc3tGcwABAADgdARZzVMHJ0wdnFBe37Igu3zx7vIV+yqLa5tP6Q8xmaRvQtj5vWIu7Rc7LjM6wMJNogA6ik8Wo3/6059qa2v/9+fPOuusyZMnn+YfbrVaRaSp6URfWtvtdhEJCAjQfzj6zAtGn3nBsb9hzaqlx/nLAAAdICrEet2QxOuGJIrIgfLGDXm124rq9pY1HK60F9Y0VzU6auwOETGZJCrYGhcWmBgR2D02uE9CWFZK+PCutvjwANX/BAAAAP4mNixgxrCkGcOSRGRfWePG/JqthXV7ShvyqpqKa5urGx3VdoeIWM0mW7A1NjQgyRbYPTakT0JoVkr4iK622DB2aAA6g08Wo2+++WZxcfH//rzD4Tj9YjQ8PFxESkpKTvB79F+NiIg4zb8XAKB9dY8N6R4bMnXwiU79AwAAoDP1iAvpERdyzeATXVgHAEr4ZDG6adMml+u/b2IWkbCwsNP/w/Uh+hMXo3ote+J7SAEAAAAAAAB4LZ8sRpOTkzvuD4+IiOjatWt+fv4Jfk9eXp6I9O3bt+NiAAAAAAAAAOg4vDJxHMOHD6+oqNi+fftxf7WhoWHDhg19+vRhlB4AAAAAAADwURSjx3HllVeKyOzZs4/7qx9//HFTU5P+ewAAAAAAAAD4IorR45g0aVJCQsJrr732vwP1jY2NTzzxhNVqveWWW5RkAwAAAAAAAHD6jF6M5ufn33333R9++OGxPxkWFvbYY4/V1NRMmjSptLTU8/N2u/2GG27Iycm54447evTo0elhAQAAAAAAALQPn3x8qR39/e9/f+mll15//fULL7wwOjra8/N33HHHxo0b33rrrT59+kyfPr1nz55FRUUffPDBoUOHxo0b949//ENhZgAAAAAAAACnyejF6NixY1999dUhQ4Yc24rq3nzzzWHDhj355JMvvvii/jMxMTGPPPLIn/70p4CAgE5PCgAAAAAAAKDdmDRNU51BsZqaGpvN9lO/6nK59u7dW1RUFBsb27t378DAwJP5M9esWioio8+8oN1SAgAAAAAAdCLKDfg9o58YFZETtKIiYjabe/fu3bt3707LAwAAAAAAAKCjGf3xJQAAAAAAAAAGRDEKAAAAAAAAwHAoRgEAAAAAAAAYDsUoAAAAAAAAAMOhGAUAAAAAAABgOBSjAAAAAAAAAAyHYhQAAAAAAACA4VCMAgAAAAAAADAcilEAAAAAAAAAhkMxCgAAAAAAAMBwKEYBAAAAAAAAGA7FKAAAAAAAAADDoRgFAAAAAAAAYDgUowAAAAAAAAAMh2IUAAAAAAAAgOFQjAIAAAAAAAAwHIpRAAAAAAAAAIZDMQoAAAAAAADAcChGAQAAAAAAABgOxSgAAAAAAAAAw6EYBQAAAAAAAGA4FKMAAAAAAAAADIdiFAAAAAAAAIDhUIwCAAAAAAAAMByKUQAAAAAAAACGQzEKAAAAAAAAwHAoRgEAAAAAAAAYDsUoAAAAAAAAAMOhGAUAAAAAAABgOBSjAAAAAAAAAAyHYhQAAAAAAACA4VCMAgAAAAAAADAcilEAAAAAAAAAhkMxCgAAAAAAAMBwKEYBAAAAAAAAGA7FKAAAAAAAAADDsaoO4J9qaiprqivWrFqqOggAAAAAAEBb5Oftt0XGqE4BdCBOjHaIhIQUX/9vh8vlLCo8qDoFAAD4Sfl5+1VHAAAAP6mo8KDL5VSd4rTYImMSElJUpwA6ECdGO8QZQ8eqjnC6GuprZ733j0lTblMdBAAAHN9zzz4w5do7VacAAADH9/rLj1548bTQsAjVQQD8JE6MAgAAAAAAADAcilEAAAAAAAAAhkMxCgAAAAAAAMBwKEYBAAAAAAAAGA7FKI4vIDBo2IhzVKcAAAA/adSYC1RHAAAAP2nYiHMCAoNUpwBwIiZN01RnAAAAAAAAAIBOxYlRAAAAAAAAAIZDMQoAAAAAAADAcChGAQAAAAAAABgOxSgAAAAA4P/bu7PYqqqGDcCr0GLVVmUQkDJUilIErCFUEwIyGSJGI2HQUCEgXoioEUJFNMYZkOkODDhFgigiCiiWoCUYTXBCxmAooFKGFgqUlhAsg/S/KH9BKHwmn985B/fzXLVrrdPz9qbpes/aewNA5ChGAQAAAIDIUYwCAAAAAJGjGAUAAAAAIic53gFIUGvWrFm5cmVJSUmTJk26det2zz331K9fP96hACDqDh48+MUXX1xsNi0tbdCgQbHMAwCEEL7++uvi4uKOHTt27dr1YmvssiEBKUY5X2lpaV5e3tdff33uYHZ29qJFizp37hynUABACCH88MMPI0eOvNhsZmamYhQAYunw4cNPPfXU/PnzQwj5+fl1FqN22ZCwFKP8RWVlZe/evYuKioYNG5afn3/zzTeXlJS89dZb06dP79mz548//tiuXbt4ZwSA6Nq5c2cIYeLEid27d79w9sorr4x1IACIsM8++2z06NGlpaU5OTkbN26sc41dNiQyxSh/MX78+KKiomeffXby5Mk1I1lZWa+//npOTk5eXt7w4cO/++67+CYEgCgrLi4OIdx3333dunWLdxYAiK6jR4+OGTNm/vz5GRkZBQUFJ06cGDBgQJ0r7bIhkXn4Emf9/vvv8+bN69ix46uvvnre1NChQwcPHvz999+vXLkyLtkAgPD/J0Zbt24d7yAAEGlFRUXz589/+OGHt2zZ0r9//4sts8uGBKcY5ayPPvro1KlTY8eOrfMO0OPHjw8hLFiwIOa5AIAziouLk5OTW7RoEe8gABBp11133YoVK959991rr732EsvssiHBuZSeswoKCpKSku677746Z++4445mzZoVFBTEOBUAUGvnzp0tW7asV89n2wAQT1lZWVlZWf9xmV02JDj/VXPWpk2bWrZs2axZszpnk5KSunTpcujQoZKSkhgHAwBCCH/88UdZWVmbNm1qvq2qqtq1a1d1dXV8UwEAF2OXDQlOMcoZ+/btq6ysvOGGGy6xpnnz5iGEoqKiWIUCAM6qefJSq1atPvjgg86dO6elpbVp06Zhw4Z9+/b95ptv4p0OAPgLu2xIfIpRzqisrAwhXOyDrBo1sxUVFTHKBACco6YYXbRo0bBhw5KTk/Py8kaNGpWZmbl69erevXs/88wz8Q4IAJxllw2Jzz1GOePo0aMhhKZNm15iTc2f7CNHjsQoEwBwjkaNGuXl5R0/fnzixIldu3atHV+1atWoUaOmTZt2yy23jBgxIo4JAYBadtmQ+BSjnJGcnBxCOH78+CXWVFVVhRBSUlJilAkAOEdubm6dD67t27fvypUrb7vttvHjx997772NGzeOfTYA4Dx22ZD4XErPGWlpaSGE/fv3X2JNzWx6enqMMgEAf092dvbYsWMPHTpUWFgY7ywAQAh22XA5UIxyRs3x/kv/yd63b1/4T3dIAQDiolevXiGETZs2xTsIABCCXTZcDhSjnJGent6qVas9e/ZcYs3u3btDCB06dIhVKADg78rOzg4hbNu2Ld5BAIAQ7LLhcqAY5azc3Nzy8vLNmzfXOXvs2LG1a9dmZ2c75A8AcVFeXn6JUyc1O6vMzMzYBQIALskuGxKcYpSzBgwYEEJ4//3365xdvHjx8ePHa9YAALH32GOPNW/efOvWrXXO/vjjjyGEnJyc2IYCAC7KLhsSnGKUswYOHNi0adM5c+ZceNT/jz/+mDx5cnJy8iOPPBKXbABA9+7dQwgLFy68cKq8vHzq1KlpaWl9+vSJeS4AoG522ZDgFKOcdfXVV7/88stHjhwZOHDggQMHaserqqqGDx9eVFQ0evTodu3axTEhAETZ0KFDMzIyJk2a9Omnn547vnv37gEDBhw4cGDy5MktWrSIVzwA4Dx22ZDgkuMdgMQyevTon3/++e23387Ozh42bNhNN91UWlq6YMGC4uLinj17zpw5M94BASC6mjRp8uGHH959992DBg3q3bt3jx490tPT169fX1BQUFFRMWLEiMcffzzeGQGAv7DLhkSWVF1dHe8MJJy5c+dOmTKluLi45ttGjRqNGTPmhRdeSElJiW8wAGDXrl35+fnLli07ceJEzUjbtm1nzpzpDmUAEC/Lli0bMGBAfn7+9OnT61xglw2JSTFK3U6fPr19+/bS0tLGjRu3b9++QYMG8U4EAJx16tSp7du3l5WVZWRkuAQPABKfXTYkIMUoAAAAABA5Hr4EAAAAAESOYhQAAAAAiBzFKAAAAAAQOYpRAAAAACByFKMAAAAAQOQoRgEAAACAyFGMAgAAAACRoxgFAAAAACJHMQoAAAAARI5iFAAAAACIHMUoAAAAABA5ilEAAAAAIHIUowAAAABA5ChGAQAAAIDIUYwCACSKHTt2fPLJJydPnox3EAAA+PdTjAIAJITTp0/feeedgwcPfuONN+KdBQAA/v0UowAAMTVixIiGDRuWlJScN16vXr3c3Nz09PROnTrFJRgAAERKcrwDAABEy7FjxyoqKqqrqy+cWrZs2cmTJ1NSUmKfCgAAosaJUQCABKIVBQCA2HBiFAAgRlatWnXq1Kl9+/aFEFavXn399deHEHJycpo3b16zYOPGjfv27evZs2dqamrtqzZs2LB///677rqrfv36xcXF3377bXl5edu2bfv169egQYPaZd99990vv/xSXV3duXPnrl271q9f/2Ixqqurf/jhh40bN548eTInJycnJ+eaa675X/3OAACQqJLqvIwLAIB/XMOGDSsqKs4bXLhw4YMPPljz9dChQxcuXLhz5842bdrULhgyZMjixYsrKytfeOGFWbNm/fnnnzXjLVq0WLJkye23375jx44hQ4Zs2LCh9iXdunWbP39+27ZtL8xQVFQ0ZMiQzZs3146kpqa+9tpr48aNq1fPtUQAAESIf38BAGJk6dKlhYWFPXr0CCF8+OGHhYWFhYWFvXr1+juvnTFjxrx586ZOnbpmzZoVK1aMHDmypKSkf//+xcXFNSdMFyxYsHbt2iVLlvTp02fNmjUPPvjghZ9/f/7557m5udu3b584ceKKFSvWrVv35ptvdurUKT8/v1+/fqdPn/7Hf2UAAEhYTowCAMRUzQnQPXv2ZGRknDd1iROjjRs3Xrt2bWZmZu34M888M23atKZNm3bp0mX58uXnXjt/1113rVq1aunSpffff3/t4OHDh7OystLS0pYvX37rrbfWjp84cWLMmDHvvPPO7Nmzx4wZ84//vgAAkJicGAUAuAxMmDDh3FY0hPD000+HEMrKyqZMmXLeHUXz8/NDCOvWrTt3cNKkSYcPH54zZ865rWgIoUGDBrNmzcrMzHzuuecOHjz4P8oPAACJRjEKAHAZuPCK+yZNmjRp0iQlJaVTp07nTXXo0CGEsGPHjtqRkydPzp49u3v37vfcc8+FPzw1NXXcuHGVlZUrVqz4h3MDAECiUowCAFwGWrdufeFgamrqtddem5ycfN54WlpaCOHYsWO1I7/99ltVVdUl7meak5MTQvjpp5/+kbQAAJD4zv83GgCABJSUlPTfvHzr1q0hhJUrV9Z8caGjR4+GEMrKyv6bdwEAgMuIYhQA4N9v7969IYRff/21tLT0YmtatmyZmpoaw1AAABBPilEAgH+/msfcv/TSS08++WS8swAAQEJwj1EAgH+/9u3bhxC2bNkS7yAAAJAoFKMAAP9+N954Y1pa2urVq0+dOhXvLAAAkBAUowAAMVVzH8+DBw/G8k3r168/YcKEbdu2zZ07t84FM2bMeP7552OcCgAA4kgxCgAQUzk5OSGEJUuWxPh9x48fn5GRMXHixA8++OC8qY8//vi5555bsGBBenp6jFMBAEC8ePgSAEBM5eXlTZs27ZVXXtm4cWP79u1zc3MHDRoUg/e96qqrli5d+sADDzz00EPvvfdejx492rdvv3///uXLl3/55ZeNGzdetGjRFVdcEYMkAACQCBSjAAAx1aJFi4KCgkcffXTp0qUhhH79+sWmGA0hdO3adf369U888cSiRYu++uqrmsGUlJThw4e/+OKLWVlZsYkBAACJIKm6ujreGQAAomjv3r2lpaVt27Zt1KhRjN/6yJEjmzdvLi8vz8jIuOmmm1xBDwBABClGAQAAAIDI8fAlAAAAACByFKMAAAAAQOQoRgEAAACAyFGMAgAAAACRoxgFAAAAACJHMQoAAAAARI5iFAAAAACIHMUoAAAAABA5ilEAAAAAIHIUowAAAABA5ChGAQAAAIDIUYwCAAAAAJGjGAUAAAAAIkcxCgAAAABEjmIUAAAAAIgcxSgAAAAAEDmKUQAAAAAgchSjAAAAAEDkKEYBAAAAgMhRjAIAAAAAkfN/ai26E7XUn8EAAAAASUVORK5CYII=",
      "text/plain": [
       "Scene (1800px, 1200px):\n",
       "  18 Plots:\n",
       "    ├ Combined{Makie.poly, Tuple{Vector{Vector{Point{2, Float32}}}}}\n",
       "    ├ LineSegments{Tuple{Vector{Point{2, Float32}}}}\n",
       "    ├ LineSegments{Tuple{Vector{Point{2, Float32}}}}\n",
       "    ├ LineSegments{Tuple{Vector{Point{2, Float32}}}}\n",
       "    ├ LineSegments{Tuple{Vector{Point{2, Float32}}}}\n",
       "    ├ LineSegments{Tuple{Vector{Point{2, Float32}}}}\n",
       "    ├ LineSegments{Tuple{Vector{Point{2, Float32}}}}\n",
       "    ├ MakieCore.Text{Tuple{String}}\n",
       "    ├ Lines{Tuple{Vector{Point{2, Float32}}}}\n",
       "    ├ MakieCore.Text{Tuple{Vector{Tuple{AbstractString, Point{2, Float32}}}}}\n",
       "    ├ LineSegments{Tuple{Vector{Point{2, Float32}}}}\n",
       "    ├ LineSegments{Tuple{Vector{Point{2, Float32}}}}\n",
       "    ├ MakieCore.Text{Tuple{String}}\n",
       "    ├ Lines{Tuple{Vector{Point{2, Float32}}}}\n",
       "    ├ MakieCore.Text{Tuple{Vector{Tuple{AbstractString, Point{2, Float32}}}}}\n",
       "    ├ Lines{Tuple{Vector{Point{2, Float32}}}}\n",
       "    ├ Lines{Tuple{Vector{Point{2, Float32}}}}\n",
       "    └ MakieCore.Text{Tuple{String}}\n",
       "  3 Child Scenes:\n",
       "    ├ Scene (1439px, 1089px)\n",
       "    ├ Scene (1800px, 1200px)\n",
       "    └ Scene (1800px, 1200px)"
      ]
     },
     "metadata": {},
     "output_type": "display_data"
    }
   ],
   "source": [
    "fig = Figure()\n",
    "ax = Axis(fig[1,1];\n",
    "    xlabel = \"time\",\n",
    "    ylabel = \"value\",\n",
    ")\n",
    "\n",
    "# plot data into each axis\n",
    "let t = 0:0.01:10 # makes `t` a local variable\n",
    "    lines!(ax, t, cos.(t); label = \"legend entry\")\n",
    "end\n",
    "\n",
    "axislegend(ax) # in-axis\n",
    "Legend(fig[1,2], ax) # as subfigure\n",
    "\n",
    "save(\"test_plot.pdf\", fig) # high-quality vector version\n",
    "display(fig) # png preview"
   ]
  },
  {
   "cell_type": "markdown",
   "metadata": {},
   "source": [
    "## Process Data"
   ]
  },
  {
   "cell_type": "code",
<<<<<<< HEAD
   "execution_count": 54,
=======
   "execution_count": 10,
>>>>>>> 1470bb81388fe5078e1e20f03f1a9779eb8534b3
   "metadata": {},
   "outputs": [
    {
     "data": {
<<<<<<< HEAD
      "image/png": "iVBORw0KGgoAAAANSUhEUgAABwgAAASwCAIAAABggIlUAAAABmJLR0QA/wD/AP+gvaeTAAAgAElEQVR4nOzde7BkVX03/H2YQYR5mHAZwhASi2GQQeNbgoJiNFplweMliqVoqgiBkoRgKE3QCmW0UsYxlVQpGOvxkhQEiWUpJmooClQ0qI8vSaaiJgZ8DRqQmwIyDMNcz6Uvu/d+/2im6dOXfc7p7t29utfn8wd1ON2ze02f2afX/u7fb625PM8TAAAAAICYHDbpAQAAAAAAjJtgFAAAAACIjmAUAAAAAIiOYBQAAAAAiI5gFAAAAACIzowEo7t27br99tv/4i/+4o1vfONJJ500Nzc3Nzf32te+dsjD/vSnP73qqqu2bdu2YcOGY4455qyzztq+ffuePXtGMmYAAAAAYFLm8jyf9BhGYNOmTU899VTHN1/zmtd84xvfGPiYn/vc597xjncsLS11fH/z5s233HLLueeeO/CRAQAAAIDJmpGK0RNPPPF1r3vdBz7wgVtvvfXnP//58Af81re+ddllly0tLZ166qlf+cpXDhw4sHv37htuuGHjxo07d+58wxve8PDDDw//KgAAAADARMxIxWi7NE0PP/zwZIiK0TRNX/CCF9x7773HHnvsj370o5NPPrn10J133vnqV786y7Lf/u3f/uIXvziyQQMAAAAAYzQjFaOjdfvtt997771Jklx99dXtqWiSJK961asuuOCCJEm+/OUvP/bYY5MZHwAAAAAwHMFoDzfffHPzi4suuqj70YsvvjhJkjzPb7nllrEOCwAAAAAYEcFoD9///veTJNm8efOWLVu6H335y1/e/jQAAAAAYOoIRjvV6/X7778/SZKtW7f2fMJJJ5101FFHJUny4x//eKwjAwAAAABGRDDaad++fWmaJkly4okn9ntO86Hdu3ePb1gAAAAAwOisn/QAgnPw4MHmF0ceeWS/5zQfaj3z0UceeOTnD7Q/oVJZqNVqGzceW9owAQAAAICnHTiw95d/+VfOevFvrv6PCEZLsW/vU2laF4wCAAAAwBgc2L9nrX9EMNrp6KOPbn6xtLTU7znNh1rP/NVf2/qrv7ZsQdJ/33FHkiQve/n/LmuUAAAAAMAhzThuTawx2umYY45Zv359kiRPPPFEv+c0H9q0adP4hgUAAAAAjI5gtNPhhx9+2mmnJUnywAMP9HzC448/vri4mCTJ85///LGODAAAAAAYEcFoDy95yUuSJNm5c+dDDz3U/eiOHTvanwYAAAAATB3BaA8XXnhh84svfOEL3Y/edNNNSZLMzc29+c1vHuuwAAAAAIAREYz28PrXv/70009PkuRjH/vYY4891v7QnXfeedtttyVJ8ra3ve3kk0+ezPgAAAAAgOFEHYzOzc3Nzc2dcsopHd9fv379pz71qXXr1u3Zs+eVr3zlV7/61fn5+T179tx4440XXHBBlmXHHXfcRz7ykUkMGQAAAAAYgRkJRt/3vvfNHXL44Yc3v/nP//zPc23+7d/+bfUHPP/88z/zmc8ceeSRDz744Bvf+Majjz76+OOPv/zyyw8cOLB58+avfe1r3XEqAAAAADAtZiQYLcMll1zywx/+8I/+6I+e+9znHnXUURs3bnzhC1/453/+5/fcc8+555476dEBAAAAAIOby/N80mOYQf++444kSV728v896YEAAAAAwOwbII5TMQoAAAAAREcwCgAAAABERzAKAAAAAERHMAoAAAAAREcwCgAAAABERzAKAAAAAERHMAoAAAAAREcwCgAAAABERzAKAAAAAERHMAoAAAAAREcwCgAAAABERzAKAAAAAERHMAoAAAAAREcwCgAAAABERzAKAAAAAERHMAoAAAAAREcwCgAAAABERzAKAAAAAERHMAoAAAAAREcwCgAAAABERzAKAAAAAERHMAoAAAAAREcwCgAAAABERzAKAAAAAERHMAoAAAAAREcwCgAAAABERzAKAAAAAERHMAoAAAAAREcwCgAAAABERzAKAAAAAERHMAoAAAAAREcwCgAAAABERzAKAAAAAERHMAoAAAAAREcwCgAAAABERzAKAAAAAERHMAoAAAAAREcwCgAAAABERzAKAAAAAERHMAoAAAAAREcwCgAAAABERzAKAAAAAERHMAoAAAAAREcwCgAAAABERzAKAAAAAERHMAoAAAAAREcwCgAAAABERzAKAAAAAERHMAoAAAAAREcwCgAAAABERzAKAAAAAERHMAoAAAAAREcwCgAAAABERzAKAAAAAERHMAoAAAAAREcwCgAAAABERzAKAAAAAERHMAoAAAAAREcwCgAAAABERzAKAAAAAERHMAoAAAAAREcwCgAAAABERzAKAAAAAERHMAoAAAAAREcwCgAAAABERzAKAAAAAERHMAoAAAAAREcwCgAAAABERzAKAAAAAERHMAoAAAAAREcwCgAAAABERzAKAAAAAERHMAoAAAAAREcwCgAAAABERzAKAAAAAERHMAoAAAAAREcwCgAAAABERzAKAAAAAERHMAoAAAAAREcwCgAAAABERzAKAAAAAERHMAoAAAAAREcwCgAAAABERzAKAAAAAERHMAoAAAAAREcwCgAAAABERzAKAAAAAERHMAoAAAAAREcwCgAAAABERzAKAAAAAERHMAoAAAAAREcwCgAAAABERzAKAAAAAERHMAoAAAAAREcwCgAAAABERzAKAAAAAERHMAoAAAAAREcwCgAAAABERzAKAAAAAERHMAoAAAAAREcwCgAAAABERzAKAAAAAERHMAoAAAAAREcwCgAAAABERzAKAAAAAERHMAoAAAAAREcwCgAAAABERzAKAAAAAERHMAoAAAAAREcwCgAAAABERzAKAAAAAERHMAoAAAAAREcwCgAAAABERzAKAAAAAERHMAoAAAAAREcwCgAAAABERzAKAAAAAERHMAoAAAAAREcwCgAAAABERzAKAAAAAERHMAoAAAAAREcwCgAAAABERzAKAAAAAERHMAoAAAAAREcwCgAAAABERzAKAAAAAERHMAoAAAAAREcwCgAAAABERzAKAAAAAERHMAoAAAAAREcwCgAAAABERzAKAAAAAERHMAoAAAAAREcwCgAAAABERzAKAAAAAERHMAoAAAAAREcwCgAAAABERzAKAAAAAERHMAoAAAAAREcwCgAAAABERzAKAAAAAERHMAoAAAAAREcwCgAAAABERzAKAAAAAERHMAoAAAAAREcwCgAAAABERzAKAAAAAERHMAoAAAAAREcwCgAAAABERzAKAAAAAERHMAoAAAAAREcwCgAAAABERzAKAAAAAERHMAoAAAAAREcwCgAAAABERzAKAAAAAERHMAoAAAAAREcwCgAAAABERzAKAAAAAERHMAoAAAAAREcwCgAAAABERzAKAAAAAERHMAoAAAAAREcwCgAAAABERzAKAAAAAERHMAoAAAAAREcwCgAAAABERzAKAAAAAERHMAoAAAAAREcwCgAAAABERzAKAAAAAERHMAoAAAAAREcwCgAAAABERzAKAAAAAERHMAoAAAAAREcwCgAAAABERzAKAAAAAERHMAoAAAAAREcwCgAAAABERzAKAAAAAERHMAoAAAAAREcwCgAAAABERzAKAAAAAERHMAoAAAAAREcwCgAAAABERzAKAAAAAERHMAoAAAAAREcwCgAAAABERzAKAAAAAERHMAoAAAAAREcwCgAAAABERzAKAAAAAERHMAoAAAAAREcwCgAAAABERzAKAAAAAERHMAoAAAAAREcwCgAAAABERzAKAAAAAERHMAoAAAAAREcwCgAApcsnPQAAADoIRgEAoFwP7NnzyL79kx4FAADLCEYBAKBcj+zf//C+vZMeBQAAy6yf9AAAAGDG7V5YPGL9ukmPAgCAZQSjAABQrv3VyrPqglEAgLAIRgEAoFwLtdrSnDWsAADCIhgFAIAS5Xm+UKuvP0wwCgAQFvMzAAAoUaXRyPK81mikWTbpsQAA8AzBKAAAlGihWm1+sVivT3YkAAC0E4wCAECJKo1G84slwSgAQEgEowAAUKJqmja/WKqnkx0JAADtBKMAAFCiVqFotSEYBQAIiGAUAABKVE2fbqWvpIJRAICACEYBAKBES+nTFaO1QwkpAAAhEIwCAECJWhWjtYZgFAAgIIJRAAAoUe3Q0qJa6QEAgiIYBQCAEtUa2aEvVIwCAAREMAoAACWqH8pDqypGAQBCIhgFAIAStQpFVYwCAARFMAoAACVq5aH1LJvsSAAAaCcYBQCAErU2X6qrGAUACIlgFAAAStS2+ZI1RgEAAiIYBQCAErUKResNrfQAAAERjAIAQImsMQoAECbBKAAAlCVPkkaeN7+2xigAQFAEowAAUJZ6o5G3BaOtrwEAmDjBKAAAlCVta59vrx4FAGDiBKMAAFCWdPmGSzXd9AAAwRCMAgBAWdJ8WTDayFSMAgCEQjAKAMB027O0NOkh9NWx4VI9UzEKABAKwSgAAFOskqb//cSuSY+ir45gtH3JUQAAJkswCgDAFDtYrR2sVic9ir7qy5PQjiVHAQCYIMEoAABTbL5WXazXJj2KvjpKRDuWHAUAYIIEowAATLHFen2hVp/0KPrqXGPUrvQAAMEQjAIAMMWqaVpN00mPoq90+Tb0jdyu9AAAoRCMAgAwxappoxZwGWZnK701RgEAgiEYBQBgilXTdIqC0XoW7lABAGIjGAUAYIpVG41ao5GH2qLe6KgYzVSMAgCEQjAKAMAUqzcaWZ7XQw0c0+UlolrpAQDCIRgFAGCKNSPRYHd779htqZELRgEAQiEYBQBgijUXGA22Rb1jYI0s0JZ/AIAICUYBAJhi9bCD0Y4kVMUoAEA4BKMAAEyxZjBaD3Xtzro1RgEAQiUYBQBgijXXGE1DrcTsbKXPtdIDAIRCMAoAwBQ7VDEa6uZLy1vpgx0nAECEBKMAAEyxZklmPdQ1RlWMAgAESzAKAMAUezoYDbUSs9G5K32gAS4AQIQEowAATLFmMNrRsR6OropRwSgAQCgEowAATLFmDWawgWPHwIINcAEAIiQYBQBgWjWyp4PGYFvUOzdfygJt+QcAiJBgFACAadXacyltBBqMdrbSqxgFAAiGYBQAgGnVKhQNdrf3zs2XQm35BwCIkGAUAIBp1arHDLZFPVue2KoYBQAIx6wFoz/96U+vuuqqbdu2bdiw4ZhjjjnrrLO2b9++Z8+eAQ61fv36uf5OO+20kQ8eAIA1aRWKBhs4NjqDURWjAAChWD/pAYzS5z73uXe84x1LS0ut79x9991333339ddff8stt5x77rkTHBsAACNXbzxdKBpsi3prhE3BtvwDAERodipGv/Wtb1122WVLS0unnnrqV77ylQMHDuzevfuGG27YuHHjzp073/CGNzz88MMDHPZP/uRP8l7uv//+Uf8NAABYm1ahaLCbL3W10gc6TgCACM1IMJqm6bve9a5Go3Hsscf+y7/8yxve8Iajjz76+OOPv/zyy2+77bbDDjvsqaee+tM//dNJDxMAgFFqFYpmoVZidm6+JBgFAAjGjASjt99++7333pskydVXX33yySe3P/SqV73qggsuSJLky1/+8mOPPTaZ8QEAUIJWxWiYLepZ3jmsMMcJABCnGQlGb7755uYXF110UfejF198cZIkeZ7fcsstYx0WAABlahVghlmJmXaNSjAKABCOGQlGv//97ydJsnnz5i1btnQ/+vKXv7z9aWty6623nnHGGUcdddSGDRtOPfXUiy666Ctf+UrXvX8AACYgzYMORrtHFWzLPwBAhGZhV/p6vd7cCmnr1q09n3DSSScdddRRi4uLP/7xj9d68PZNlh566KGHHnroH//xH1/1qlf9wz/8w0knnTTwmAEAGN4zrfRJiIFjd31onudZnh82NzeR8QAA0G4WKkb37duXpmmSJCeeeGK/5zQf2r179+oPe9ZZZ33kIx/ZsWPHI488Uq1Wd+7c+eUvf/nss89OkuTOO+88//zzDxw4MPTYAQAYXGPaKkaTtjAXAIDJmoWK0YMHDza/OPLII/s9p/lQ65mr8R//8R/t/3viiSe+9a1vfdOb3vS7v/u7X/rSl+65554PfehDf/3Xf50kyaOPPPDIzx9of/KBA3s3bjx29a8FAMAA2tYYDTFt7LmiaCPPDp+J6gQAgGlnTrY2hx9++N///d+fcMIJSZJcf/31tVpt0iMCAIjXM630gVaM9ghGLTMKABCIWagYPfroo5tfLC0t9XtO86HWM4exYcOGCy+88LrrrltYWPjP//zP3/iN3/jVX9v6q7+2bHnTf99xx/AvBABAsda272Hu9p7lPeLa7q3qAQCYiFmoGD3mmGPWr1+fJMkTTzzR7znNhzZt2jSSVzzjjDOaXzz22GMjOSAAAAMIfI3RnhmoilEAgEDMQjB6+OGHn3baaUmSPPDAAz2f8Pjjjy8uLiZJ8vznP3+sIwMAoEytPDTMtLFnK32YGS4AQIRmIRhNkuQlL3lJkiQ7d+586KGHuh/dsWNH+9OGd++99za/+JVf+ZWRHBAAgAG0gse0V9P6xGmlBwAI2YwEoxdeeGHziy984Qvdj950001JkszNzb35zW8e/rUWFhZuvvnmJEmOOuqos88+e/gDAgAwmGcqRqdnV/owi1sBACI0I8Ho61//+tNPPz1Jko997GMd637eeeedt912W5Ikb3vb204++eQhXyhN09///d/ftWtXkiSXX375EUccMeQBAQAYWJY8HTKGmTbalR4AIGQzEoyuX7/+U5/61Lp16/bs2fPKV77yq1/96vz8/J49e2688cYLLrggy7LjjjvuIx/5SPcfnJubm5ubO+WUUzq+f955511xxRW33HLLj370o127dqVpumvXrptvvvllL3vZF7/4xSRJzjjjjO3bt5f/NwMAoK9p3JU+zKECAERo/aQHMDLnn3/+Zz7zmXe84x0PPvjgG9/4xvaHNm/efMstt3SnnwUeffTRb3/72zfccEPPR1/96ld/7nOfO/bYY4cZMAAAQ2p10PeMICeudyt9kF3/AAARmp1gNEmSSy655Nxzz/3kJz/5jW9847HHHlu/fv2WLVve9KY3XXXVVccdd9yaDvWd73znm9/85je/+c3//u//3rlz5+7duzds2HDyySefe+65F1100XnnnVfSXwEAgNVrtaX3bFqfuJ5d840gM1wAgAjNVDCaJMlzn/vcT3ziE6t/ft6nlemkk0669NJLL7300hGNCwAG9KMnnvh/Tjxx0qOAQLU2o8/yPM/zubm5yY6nQ+9gNMgMFwAgQjOyxigAzKQ0y+586OFJjwLC1d6WHuCmRq0lUNuF2fUPABAhwSgAhGvf0tKBSqVntgIkSdJoOzsCLMRs9Dp5bb4EABAIwSgAhGt/pZonyb6lpUkPBALVSJ4JGQNcu7PnPksBVrYCAMRJMAoA4TpQqyZJMl+rTXogEKj25LFneeZktee2LYJRAIBACEYBIFwLtVqSJIv1dNIDgUC1h6EBxo29W+nDC3ABAOIkGAWAcFXSNEmSxbqKUeitfb3Onn3rk6WVHgAgZIJRAAjXYq2eqBiF/tpDxjS8NUZ77rNk8yUAgEAIRgEgXIv1epIki9YYhT7aN1zKwmtRz3pltSpGAQACIRgFgHA1W+krDRWj0Ft7r3pwsWif4tAAW/4BAOIkGAWAcFUbjSRJKlrpoY/26ss8vErMnsWhWukBAAIhGAWAcFXTepIk1VQwCr21h4wBBo59Nl8KsLYVACBGglEACFc1bSSH6kaBbtmyXemDCxxtvgQAEDLBKAAEKk+SepYlKkahvyzwilFrjAIABEwwCgCBqqZpc83EimAU+mi0VYmGl4suG16LXekBAAIhGAWAQNUOddDXFZhBH8srRoNrpe+z+VJw4wQAiJNgFAAC1eqgz/O8bplR6KW9fT7ASkyt9AAAIROMAkCg6m1NuIJR6Gn55kvBBY49i0MDXAsVACBOglEACFR7GGpjeuiW5XneHowmwQWOPbPaXDAKABAGwSgABKrWFoaqGIVuHY3qAbbS9ywOVTEKABAIwSgABKreeKYJtyYYhS7hB6N5ryLWzOZLAABhEIwCQKDaq0QFo9CtkS1LGANcYzTNeq0xGt44AQDiJBgFgEDVs/ZWeiVm0KmjRLTnTkeT1XuN0fDWQgUAiJNgFAACVVu2+VI6wZFAmDpSxyBb6XtQMQoAEAjBKAAEyuZLUKxjsc4A88aerfQqRgEAAiEYBYBApW3t86lWeujSsb171iuFnKy85670ASa4AABREowCQKDaa83a1xsFmjqS0EZ4rfQ9hxRgyz8AQJwEowAQqPZgNMDEByau47wIsEW9ZwYa4CZRAABxEowCQKDsSg/F8uA3X2r0XGM0uGECAERKMAoAgdJKD8U6Si8DDBx7ZrUBBrgAAHESjAJAoNqrRFWMQreOfLFneeZk9W6lD2+cAABxEowCQKDqjbZWehWj0CVbvr17Ft4aoz0HpGIUACAQglEACFTa1iacqhiFLoG30md5nmulBwAImGAUAAKVtlXDtVePAk2dFaOBBY79xhPaOAEAoiUYBYBApcta6VWMQqeO3vnQAsd+42kENk4AgGgJRgEgUO1haGqNUejSkTyGtqlRv2C0Z389AADjJxgFgEC1pzyNTJICnQI/L7TSAwAETjAKAIFK24JRu9JDt2z55kuhtaj3q2AVjAIABEIwCgAhyvO8PeWxKz1060hCQ2tR7zecfrvVAwAwZoJRAAhRR3QSWikchKAjXmzkYd0/KBiP8xkAIASCUQAIUbq8CTcNbFcZCEHHEqOh3T4oGI5uegCAEAhGASBEHUlolueh7bgNE9exxmhoaWPB3lChDRUAIE6CUQAIUXekopseOnScJaGljVn/VvrQhgoAECfBKACEqHsbet300GF6K0YVgAMAhEAwCgAh6q4PrTc6o1KIXEcSGlowmvdfZTSsgQIAxEowCgAh6q4P1UoPHQIPRgvO2dCGCgAQJ8EoAIQobXQGoypGoUPgwWjWv18+tKECAMRJMAoAIWp0bdtijVHokIe++VLBQ2ENFQAgToJRAAiRVnpYUSPszZeKdqV3nwMAIACCUQAIUfem1d3N9RC5bHlNZh5aMDrQQwAAjI1gFABC1Ojqwu1urofIZct3dw/tDCkoCw0twwUAiJNgFABClHbFoN1RKUSuc43RwPrTC05ZpzMAQAgEowAQoh6t9Jld6WGZ6V1jNE/CGioAQJwEowAQol6t9JIUWKZjjdEssLRRxSgAQOAEowAQou4VRW2+BB06ktDQ7h0UlIWqGAUACIFgFABC1F1Q1r3qKESuo2K0ewGKySoYT2hd/wAAcRKMAkCI0h5rjIYV+sDEdcSLoW31XpB+ZlrpAQACIBgFgBB1t9JblBA6dLTSh3broCgY1UoPABAAwSgAhKhHK33DrvSwTEfdZXAVo/1vZqgYBQAIgWAUAEKUZp0xqF3poUNnxWhg50hBWaiKUQCAEAhGASBE3TFod1QKkeuouwwuGC1opQ9sqAAAcRKMAkCIulvprTEKHTrixSzPg+qmLxhLUOMEAIiWYBQAQtTo2oNeKz10yLsa0oM6Sbq3UGt7KKiRAgBESjAKACHqDka10kOH7jLqoCoxVYwCAAROMAoAIWp0lb5ZlBA6dFeMBlWJWbT5UkjjBACIlmAUAELUo5XeGqOwXOAVo1nXWdwS0jABAOIlGAWAEHUXlNW10sNy3TFoUJWYBfcyCpYfBQBgbASjABCi7lI4BaPQoTtcDCwYVTEKABA0wSgAhCjt0UqvxAyW6e5VDypvLLiZEVSACwAQLcEoAISoOzexKz106D5NggocCxY8LdiXCQCAsRGMAkCIuutDtdJDh+4YNKjNlxoFwagCcACAAAhGASBE3ZFKd3M9AXrswIGgihZnW/cbXZBFjl9RxWhAwwQAiJdgFABC1F0xKhidCnc+9PAT8/OTHkUsAl94t2Dr+aAqWwEAoiUYBYAQ9Wqll6RMgSfm53ctLEx6FLHoUTEaUlRacMpaYxQAIASCUQAIUXdHcFCJDz0t1uuL9fpTC4uTHkgsAr9/UDCYTC89AEAABKMAECJrjE6jg9VqkiQHa7VJDyQWeVfdZUi5aGEwqmIUACAA68s46J49e+66666HHnpo9+7dS0tLRx555AknnLBly5YzzzzzuOOOK+MVAWDGdEcqWZ7nSTI3kdGwOgeawWi1OumBxKLRVXc5NRWjIY0TACBaowxG77rrri984Qtf//rX77nnnn7P+fVf//XXve51v/M7v3PWWWeN8KUBYJZked5zb5ZGlq0/TLdHuA5Wa4lgdIy6T5PuGtIJKkg/5aIAACEYwcVVo9G46aabXvziF7/oRS/66Ec/WpCKJklyzz33fPSjH33Ri1704he/+POf/3yj0Rh+AAAwY7rr4JpUmQVuvlZNkmSxXp/0QKKQ99p8KahzpCCltWQwAEAIhq0Yvfnmm//sz/7s3nvvbf7vs5/97Be96EXnnnvumWeeuWnTpuOPP37jxo379+/fs2fPk08+edddd333u9+96667qtXqf/3Xf11yySV/+Zd/+Vd/9VcXXnjh0H8RAJgdjbx3aJJm2bPWrRvzYFi9ZiRabTSyPD9szrIH5cp6ZYsh5aJ973AkgVW2AgBEa6hg9Lzzzvv2t7+dJMkRRxzxW7/1W5dccsnrX//6Zz3rWf2ef+mllyZJUq1Wv/a1r33+85+//fbb77333re+9a3nnXfeN7/5zWFGAgCzpF/VW1DVcHRbqteTJMnzfKle39B/RsRI9EwdgzpHCtLPgEYJABCxoYLRb3/728cee+x73vOed73rXccee+wq/9QRRxzxlre85S1vecu+ffs++clPfuxjH/vWt741zDAAYMb0KzTTfhu4xXra+kIwWraesWNQwWhBxWjW/yEAAMZmqDVGt2/f/tBDD33gAx9YfSra7phjjvnABz7w8MMPf3lcRioAACAASURBVPCDHxxmGAAwY7L+rfRjHglrslivNb9YSi0zWrqeGWhQLeo9t1BrCirABQCI1lAVoyMJNH/pl35p+/btwx8HAGZGvwBUmBK4yqGK0WqaTnYkMeh5OgR1jhTcxwhqnAAA0RrBrvQAwGj167It6MwlBJVUMDo+PVeWCKpFvef2UE0FxaQAAIyNYBQAgtOvlb7fbvWEIMvz+qEgrCIYLV/PZDGouLGgLNSZDAAQAsEoAASnXyt9Q5VZwCpp2ioDFIyOQc/YMaibBwXBqIpRAIAQDLXGaD+PPPLIZz/72R07dvzsZz+bn5/v10b06KOPlvHqADDt+uUpdqUPWXv7fDVtTHAkkei9+VJIgWPBUKwxCgAQgtEHo9ddd9173vOeSqUy8iMDQCT6hSbClJBVlgWjKkZL1zMDDWmJ0aI7GUFVtgIARGvEwejtt99+5ZVXNr/etm3b8573vI0bN87NzY32VQhEnud+uABl6NdK3+/7hKA9DK1lKkZL1zMDnZaKUQCYYWmWrT/Myo1MhxEHo9dee22SJFu2bPnSl7509tlnj/bghCZPErEoQBm00k+jWttPp6aVvnw99yjLQkojiypGgyptBYCR+q9fPP7iXzlpnWyUaTDif6Y/+MEPkiS54YYbpKIAMDCt9NOo1l4x2hCMlq7n6TAt50hQla0AMFp7l5b2WV+RKVFKfv+KV7yijMMCQCT6VZOpMgtZtS0MrWulL1/4my81+g8mqMpWABitg9XqfK026VHAqow4GN26dWuSJAsLC6M9LGEK6toDYJb068AtyFmYuPYqUbvSj0GfitHxD6SvgpnStFS2AsAAlup1wSjTYsTB6MUXX5wkyR133DHawxIy8SjAyPVvpbfGaLja1xWta6UvX8+zJJxpSZ7nBelnMMMEgNFbSutL9fqkRwGrMuJg9MorrzzzzDPf9773/eIXvxjtkQmXjekBRq3RJwDVSh+yaiNt+1owWrreFaPBtKgXj0PFKAAzrJo2lurpys+DAIw4GN2wYcPXv/715zznOWedddbHP/7xBx98sOHCYHY1Z/ThlGYAzIx+oUlqV/qAqRgds573D8IJHItHYvoEwAyrNhpLqYpRpsPoN1/avHnzTTfddMwxx7z73e/eunXr+v5G/tIAMBv6rSWqlT5k7WuMZnneb6FYRqVntpgF87YXB6PhBLgAMFp5ntcbjYqKUabE6IPRG2+88bTTTrvvvvta32n0MfKXBoDZ0H+N0TEPhDWoLZ/b1INJ6GZVz/c3T0JZ4UcwCkCc6lmW5Xn7EkMQshGXbd5xxx2XX355kiTr1q172ctedsYZZ2zcuHHOGpQAsBZZnwRUK33IOtrn643s2dpjytSzODScFvXicYQySgAYteaMqJoqhmM6jHjC/uEPfzhJkhe84AW33nrrqaeeOtqDE5pgLj0AZk2/VvpcnBKwWtZRMep6oFw9bx+EU4lZ3NQfzjgBYLSaTTOVVMUo02HErfR33313kiTXXXedVDQS4dRlAMySfmuJ2pU+ZPVGtvx/BaPl6r3GaDA3D4pP1nDWQgWA0WrOiKqCUabEiIPR5sqh55xzzmgPCwBR6Vcx2nMbbgLR1UovGC1Xzww0nMCx+OZxKKMEgFFrNs1UTYSYEiMORrdt25Ykyf79+0d7WACISr81Rm10HjKbL41Zz9MknKLq4tpVPTcAzKpUxShTZcTB6GWXXZYkyW233TbawwJAVPqtP6iVPmSC0TELp2u+p+LbGNYYBWBWNStGszyvKRplGow4GL3iiite+9rXvv/97//JT34y2iMTIHuATCn37iB8/VrmtdIHq5FlHVGXVvqy9cwWw6mqXqGVXjAKwIxqTYEEo0yFEe9Kv3fv3htuuOG9733vOeec8853vvOCCy445ZRTjjjiiJ5P3rRp02hfnQmYm7M5/XTZX6nc/fjOV205ZdIDAYr0a6UXpgSruz40bYSS0M2q3psvBXOOFP/4tdIDMKvSQ5MiwShTYcTB6AknnND6+pprrrnmmmsKnmxGCOO3e3Fx1/z8pEcBrKDv5kta6UPVXR+aBlO6OKt6ng7htLMUT3TzJMmTZG5sowFgjfYsLe1eXDz9+OMnPZDp05oCLdXryZFHTnYwsKIRt9JDk6vBYO1dWtpfrU56FDDj9lcqQx6h7xqjWulD1V0xqpW+bD0z0HDuHax4G0OJAEDIHj94cOdBBSWDaKUB1fTpudABV6AEbMQVo9dee+1oD8iUqqTp/3rWsyY9CnqYr9aGj2yAYl+/76dvPGPbhiF+DfYLQMNpE6ZDj4pRKXbJeleMBnOOrFi7muX5YXNqRgECtW+psndpadKjmErPBKONNEmSapru+NnPX3f6cyc6KOhrxMHo1VdfPdoDErh+lx8qRoO1UK9XG41Glq07TME4lGXXwsKTCwtDBaN9as200ger+4Ovbo3RSQjn5sGKIwlnqAB0O1irztfUOQ6irWI0TZLkyYUFETMhk4xQCsFosBbrtTzPF+v1SQ8EZlat0Ziv1XYvLg5zkMyu9NPGGqPj1/N0CCdtXHEg4RS3AkydMfy2n6/Wlupp2a8yk1o38itpmiTJ3qWKVnpCJhilFP32U2biFutpkiSCUSjPvkolz/P5am2Yg/T7Jeq3a7CsMTp+PS+Kw9l8ScUoQEkWarUfPr6z7FdZqtfna0NN56JVz56eAjWD0f3VistPQiYYpRTKZIJVqdeT5v6AQDkWarUkSYacSferGPXbNVjWGB2/Rq/TIZx7ByvWdwczUoAps3tx8cnFhbJfZSlNm7kea9WqGG2W3B6oVCv1utuBq1T1r27sRrzGaNMjjzzy2c9+dseOHT/72c/m5+ezPldxjz76aBmvTgj6XdIzcdVGo/VfoAzNWtEhg9F+a4maUwZLxej4Zb2ixXD601ccidMZYDD7KuNozV6s1xtZlmbZenszrFHrRn6zUPRArZonSSVNjzr88ImOazo8sbDwnF/6pUmPIi6jD0avu+6697znPRXbXsetYa4fqkpaTw41NQBlWKiPpGJUMDpleq0x6odVrp7JYzjnyIq3iMMZKsB0WazXF2qlN8A1r5gqafq/hthOM06tnonFWi1JkgOVaiIYXbWD1mMduxEHo7fffvuVV17Z/Hrbtm3Pe97zNm7cODc3N9pXIXym+mFqZFlzl+Rqqo4JytKMRIdcsKJfYuK2U7C6i3zTzG/acvVMnsNJG1esGA2nuBVguixUawslr/5Zb2TNBVsq9bpgdK1ak6KFej1Jkv2VSqJDfNWsejd+Iw5Gr7322iRJtmzZ8qUvfenss88e7cGZIvZNDlOrUNTHEpSnUn+6vmCYg/RcPDEJKfShQ/fyr2nDR2G5eq7bE07a2O8sbnE6AwxmKa2X3QBXbRy6brIwztq17g0fqFYWarVao5EkSd28aHUqaZrnufrCcRrxYhk/+MEPkiS54YYbpKKRC+eyhHatJfAEo1Ce5m3eWqOxYixSoG/FqM2XQmXzpfHrXTE69mH0s+JUyFQJYDCVelpN01IvOVuXSzXB6Nq1KkbrjezhvfuaX1vMbZXSRqZFbMxKWUX4Fa94RRmHZYqEc1lCu9YHvI8lKE/lUInB0hAnWr/5kHlSsLpjUBWjZet5SRzOrdmee0Mte0IwQwWYLpU0zfK81MiyIhgdQnsbzf998MHmF7WGK9BVaSS5DTzHbMTB6NatW5MkWVhYGO1hmTrhXJbQrlUx2r17MjAqrYWBhlkhqGePcJIkmZM3VL02X/LDKlfP5DGctHHFkYQzVIDp0mxvL7XUo5WH1uzNsHbtN/IPHNpKqOaG8epkWW4OOWYjDkYvvvjiJEnuuOOO0R6WqaPZM0xVa4xC+SqHJtDDLErVvZNPUy5MCVX3FFZ5b9myXqdJOCdIz+G1cxcZYDDNSLTUoK0VjFbVOa5dzzRAFeQqZXluDjlmIw5Gr7zyyjPPPPN973vfL37xi9EemQDled5vTu88DlNrxWsfS1CeVqHoMHcgCsKdcHIf2qVdKZjftGXreS6EkzZqpQcoSTO1LLU1u3roPrctgwbQOxjNzItWpZFn6szGbMTB6IYNG77+9a8/5znPOeussz7+8Y8/+OCDDVcFs6vgPkY4lyW0a93wrPlYgnI0sqxVOThMh1dBYmKqFCat9OMXeCv9inOhcIYKMF2a955LbqV/+uDivAH0DAosSrBKWZb3ax2jJKPffGnz5s033XTTMccc8+53v3vr1q3r+xv5SzNmBZd8TuQwta7be975nK/VnlpcHO+IYNa0t8+XVDGquSZM3RdOjf59FYxE782Xxj+OPlacC4UzVIApkmZZc5pUai3nMxWjbnOuXc+gwDu5So08797Sk1KNPhi98cYbTzvttPvuu6/1nUYfI39pxqzfdXue57nZfpBas4eeuys+sGfPfU89Nd4RwaxpD0OH2cZUK/3U6W6lz/PcD6tUPespwnnPV9wqLZyhAkyR8az+2SooSbXSr501RoeR57n+sDEbcdnmHXfccfnllydJsm7dupe97GVnnHHGxo0b5+bmRvsqBKLvhH5uTo1MmFq36XoWsu1ZXNpXWRrviGDWVNu6hAbu8CreYclUKUxpr1a7NMvWHTb6m9A09bwLG07auPIao85lgLWrjSWybK08VupKprOqzxqjPvVWpZFnWunHbMTB6Ic//OEkSV7wghfceuutp5566mgPTmgKLs6dx2FqdXr27G7YV1nat1QZ74hg1tSWtdIPeGO8OC7RSh+m7orRJEnSLDti/EOJRs+rhnBuza4Y0YYyUICp0pprlbprQs3mS0PoOVlVMbpKea4MYtxGXMVw9913J0ly3XXXSUVjUNRKb7IfpNZt1axXff58rbavIhiFoVTaygoGnv8VR5+qzMKU9vpxu+Ffqp7nQjgVoysOJJyhAozKUr0+zFJCq9GaX5W6mU+rjkSd4wB6TmVtSrlKWZ433DwdrxEHo82VQ88555zRHpYwFVzvZVYLDlJ7J0j3Z/xCrb6Upm5PwTCq9WfOsuqgFwbFcYmoLUx99hlQHFGinh9X4aSNjZXmQuEMFWBUds7Pl72ba+2Z7WTLrBgdy6vMpH5rrHsnVynL85632ynPiIPRbdu2JUmyf//+0R6WMNlhaeq0d4J0d4Us1ut5ni/U6uMdFMyU6kgqRldopXf3IkQ9g1HrHpSqZ8VoOO/4ij/8cIYKMCrztdp8rVbqS9THUsv5zEqmqkbWKOvTQGqn9VXK7N45diMORi+77LIkSW677bbRHpZg9Ttfnchhap89dNQx5Yd2ZDpYq457WDBD2s+ynrucrcZKFaN+w4ao54WTrWxL1XN3o3BOkJXXGA1mqACjslCtVerl7lZUb63+WWZbRuv2tuaPtep3V7jnaux0y/LcnfUxG3EwesUVV7z2ta99//vf/5Of/GS0RyZA/VNRtzgC1V6/1nG5Xk3T5k9NxSgMoz0MHXhPgOJfoaZKAcr7TGGV95aq55kSTtq4YmONtWuA2VNppNWSt3FvJZWlbovUutVtufC16vfpppV+lfKkx3YglGrEu9Lv3bv3hhtueO9733vOOee8853vvOCCC0455ZQjjui9I+umTZtG++qMWTjXHqxSe0FTbfmUpZXmLKWCURhc8YIVq7RCMGqqFJ5Gv64xP6wy9TxRwrk1u+K1dCgDBRidSj09fN26Ul+iNb8aU8WoOG+N+n0QmxStUpYHNJmJxIiD0RNOOKH19TXXXHPNNdcUPFmsNu0Kfn5+uGFqnz10LMpTORSMLpS8KhDMtvYqibJa6VUuhKffXF+KXaqeb2841xIrzoVMloDZU0nTZ6cjDhk6PLP651gqRgWja9XvvqB3cpWyLNMfNmYjbqUnKgUTeudxmNo/pdI+wehiXcUoDG5ZxeighQzFkyFTpQD1C0YVR5Sq55kQTtq4YkTrHgcwe6qNRql7IiXtrfRjqRi1ZdBa9XvHzGBXKXdnfexGfDPn2muvHe0BmUa5DetD1X6bruOWXevW65JgFIbQXjHaXLh3bu0HKU52MhP08PSvGPVpWKLea4wmyWDn3cj13BuqnckSMHtqaVoruTCwVSha3hqjeZ7Xx1KXOpOy/m00gXxABy7LrTE6biMORq+++urRHpBgFV+3m+mHqf3SvWNbwLZgtNzl0mG2td9yaM6qn7X2lbZUjE6dtM9FoIrRUvW7SZDn+dzc5K+8Vlz1Ipyuf4BRqWWNsj/72jZfKiuBbbRd6zbL99Ydptd2tQo+/dJGdvg67+QK+m3pSXn8o2RQc3NzBfd7nMhBWh6MLpuyPBOMDroqIpAkSTVdNkcfbMq+whqjpkrh6Td/1X9Xqn6XXoGcIysOQj0IzKqD1Wo4y3qMWS1tlL2UZOsqprwEtmM1ACnVmhT8XNIyVz+YGVkwM5l4CEYZSr8TVqdnmIpa6VOt9DAC/RapWJPiuMRUKUBa6SeiX+4QyDliLgTR+p8ndy/EOqOuNRpl3xRsddCXGIwun7/p/1iTgpVkvJOrkWulHzvBKAPK87zf2lh9H2CiGsub+jqmLK2FESsqRmEI9T612GtSHOvI2gLUf/MllREl6nemBBOMDvsEYErtr1b2VyqTHsVk1BqNshflbH3mlrfLU8fHuu3U16Qg1FN7uxqZVvqxGyoY/cQnPlGtVoccQaVS+cQnPjHkQZiIol3pncjhqRd+wLceVTEKw6guv7Uw2I3x4qUJ3UMOUL+LQCl2qfoFoIG86f12n1j9E4ApNV+rRVsxmmZZ+WuMPn38RpaVdCes40JJSrUmha30PvhWluV5ILd44zFUMHrVVVdt3br1b//2bweLRyuVyt/8zd9s3br1qquuGmYYTFDP2tBczWiQOsKUzhuhh1rpszwveytJmGH9Vu9dk+LNrE2VAtS3lV4zdZn6BqNhnCMr/uzzyW8QBZSiUk+XajEGo2mWZXleejDaNrkq6bU6W+ltTL8WBTNV7+Rq5Hm+4v6NjNZQwejZZ5/92GOPvfOd7zzppJP+8A//cMeOHav5U3me/+u//usVV1xx0kknvetd7/rFL35xzjnnDDMMJqVoy1cncng65g2NPrvSJ7rpYVBpV+VCfaD53wqt9LK28PRbT80FQKn6nSmBVFWvmM+6yQGzaqleX0pjDEabFxRl/xKuZ+UHox0VJBbGWYuiYNQ7uQpZntu9c8zWD/OHv/e9733605/evn37448/fv31119//fW//Mu/fO655770pS994QtfuGnTpuOOO+7oo48+cODAnj17du/e/cMf/vB73/ve9773vV27djWPcPLJJ2/fvv33fu/3RvF3YdyKWumHPngjy9YdZg3cUersne/TSp8kyVK9vvGII8Y0LJgh3fWhg82ki/uvhSkB6l8x6odVon5vbiBv+or3MLTSw6yqpGmcdQbN64uyP/vap0klBaOdBSU+zdei4IfinVyNPJhbvPEYKhg97LDDrrjiiksuueTv/u7v/s//+T8PP/zwrl27brvttttuu23FP7tly5Z3v/vdf/AHf3DkkUcOMwYmpbgOYvhW+p3z8ydv3DjkQWjX8TlUsKZ4VSs9DKR7bf7BVusv3sza8kwB6vdDsV1DebI8D3xX+hVHkSd66WE2VRuNahrj7//mp17ZVYFjaaVfvgSZ/o+1KGgDN4ldDa304zeCirwjjzzyqquuuv/++7/xjW+8/e1vP/HEEwuefOKJJ7797W+/44477r///j/+4z+Wik65vhP64S9J9leG3deLDh2fQx31+e11bXHe4obhdVeMDrbGaPHtdFOlAPXdfCmMhG4mFaSfgQSjKw4jkLVQY1NrNAZb5ARWr95o1BoxTqebLWhlbzzYflFT0g3Ijo4fcd6aFKyV751cjSzPG6F0v8RiqIrRduvWrXvNa17zmte8Js/z++677+67737wwQeffPLJarV6xBFHnHDCCaeeeuqZZ555+umnFy1MyawYvmJ0sV4byUho6QxGOytGn/nfSj3GmRwMr9412xtwjVGt9NOm30TfWlrlKTgRAgkcVzxVncsT8f/t3Hn4unUv3Lx50gOZgEqaPnv9yK7+6CfL83qWxdmA1Zz2lB1+tR9/TJsv+TRfi6JWenf3VyFTMTp2o/9onJub27Zt27Zt20Z+ZKKyJJsbtc5gtNG3lb4S5WrxMLzussEB1xgtbKVXhBigfj8UFwDlKUg/AwkcVw5G1YNMwqP7Dzz78PVxBqP/74MPvfb05056FLOv3mjkeV6LspW+eblR9kRlDK30HTM6n+ZropV+SHmSW2N0zGxuw+AKykKHL9bQzT1yK1SMtv1vnIsiwfC6++YGW5Sq+DdoIKEP7frVkqy4/Q4DK3hnAzlHtNKHadfC/N6lpUmPYjL+Z/fuSQ8hCrVGlgy6ls60a94PLvWXcGN56lZWMJoXXTdRrCDUMy9ajSxXBjFuglEGVHymDn8eVwWjo9YR0BTkpCpGYTA9WukHmkkXX1GYUwaoXy2JGpPyFGzpHsjVRPEuakkwAW5U8iTZu1SJcyH7pXp9oVZbqFmrqnTNu6RxRmnNy408L7HerV5Y6jGyV+moGDX1WouCUM82VquR57kZwpgJRhm9/vvErkGc6/KUaqU1Rtt2pVcxCgPpLg8ZrJW+uMHWVClA/dcYdQFQloLMOZBzZMVUPIxhxuVgpZpm2cFqjMHowVotSZKFupvfpWv+5o+zyKM17Smv3q34iqasVxHnrUXBp7CIeTVKvbVAT4JRAhXnTo6lKt5dcXnFqDcfBtFjjdEyNl9ShBiefq30gtHyFNRjDr8D5EiseJc4kAA3KnsrS0mS1BqNCNucl+r1JEkWa+MORhtZ9j9PxtXC3/zXNVjLyLRrfeqVF+uMJxjt3HxJnLcWRcGoSexKmjVmWunHTDDKgPI8mUvmej+0ivaxYlmeu5gcuY7PofZ3OFterr+klR4G0l0fOujmS8Wt9KZKwenfSu+zrCwF112BBI4rnqr+eYzfgUO1ohF2lDf3NV2oj/sv/uiBAzt+/rMxv+hkPR2Mxhe+J21xcHm/h8cUjC4/rDhvTQp+KK7xV9T8p2aGMGaCUYZR8AnROzNdpSzPffyMXNr5Af/M/3ZM3bTSw2C6S5AG670qWDwxGfrOE2XoN9EPJKGbSQXvbCBvu72VArS/Uml+sRhfR3nzr7w09r/4kwsLu+YXBuufmFLNj/44A6DWNUV5l3KdtZzl/NPqvG4y9VqLgpmq2tsVNScPgcxk4iEYZXAFJ+uKXWzFHUyNLPPxM3KN/rsrdnz2a6WHwXRf+A3WrblCxaj7RuHpN9GP88J4PAqKKQK5mljxqkb198D2DLqtfKtiNMKpTnNrzfHf/N67VMnyfPfiwphfd4Kav/mzKFcJbE2Eysu/OitGy3mhjvjV1GtNCt4tq7WuqPnumSGMmWCUAeWFlRArLoG38+B8waONPLeI3silnbsrPrNJVscMI87V4mF43SnYYJ10xTWh7hsFqN9EXzBanqJJSBiXEysOQknpYBbr9e8/+uhgf/bAof3ox7/U5sQ1b9SNv2J0f7WSJMlTi4tjft0Jaq2iE+Eyo+n4W+nLCdq69mbQTrcGBTPVCO8WrFWzwswbNWaCUYY12LT+YK1oP9Asz90kGbmOtzRve5O7WulT7z4MoDsGHSwXK74x5L5RgPp9ZvksK0/BdVcgmy+teFUTxCin0O6FxT2Lw1aMRriceqWeJklSGfvupger1WSIIt9p1Proj2oBgaa2Vvqy/u4d72pJNyA7SkRVjK5JwUzVDeMVZVrpJ0EwyuDm+q8juuI1SfGN+izL/S4Yue5bnc9sHNmRmSZJTdEoE5Jm2cHqtO6J0V0bMli1SPEvQFlbgPrVkrjhX57wN19auZXeP4+BzNdqrXxzrVprjMbYSt9Ik0m00s/XakmS7F2qjPl1J6j10T/YBoxTrd/FxUhfoqOWcxxrjIrz1qRgfQNtTytqnjn+yY3Z+tEebvv27Xmeb9my5e1vf/toj0ywGnm+ruubK34SVhtplueH9clWG3kWyFXNLOm+1dl45oZ257ytkqZHrB/x7wdYjbsff/xn+/Zd+Ou/PumBDKJ7RdHBWumLZ41+PQao7670flilKdp8KYzSnhVPVa30g5mvVQ8OFIzWGo3Wb+kIg9Fa2khKWy5p58H5hVpt6/HHdXw/z/OFWj1Jkn0xVYy2PvojjDaeCUZL+7uny3/Dl7UrfWMc8eusKvgUVnu7oubcIE+SPM/nCirRGKkRBx8f+tCHkiT5zne+M9rDEqa5ZK7Zjv2sdcui0ba1K/tKsyzNso4/2JLlKkZHr/sTvfWd7odsTM+kPLhn78/27Su4cRKykbXSF84a3WwPUL8fdJ7njSxbd5gGndEr2nxpnOPob8WZjDN5MEv1tBlx9ptG9rO/8kyc2uwrj0r16YrRUv7iP9u370C10h2M1rOseao2VxqNRMEEe+ZNYI3RsVSMus25JgU/fbvSr6j57uV5nuX5uim8GppSI56pH3/88UmSvPSlLx3tYQlT8zzt+YtvxVb6LMsLCqkaUW7jWLbuz6HWZ3z3lCLCtbcIxGMHDtQajacGXT9usrpPpcE2pS2+nAikGo52BdsyuJoqScH7GsjNA5svlaRZ7DnAJkIH2rK56tiX2py45sqMJZXKPrmwsLvX9kqLh35M89VaPHP71iKYg3WNjFOW5821DkZlDNWyXbWcpbzJHUshxfOvdyQKfvp2pV9R6yrABHKcRhyMbtu2LUmSp556arSHJWQ9LuDn5la8GsiSvGDpvVWUnLJmPSpGG60b2p3vdzX4mRwzabFeb15EPTF/cNJjGUTPS6ABrg1WCEb9ggxPQWtYhBVD41G0+VIA50i2ivYZ5/JgmpHo0tpLPiOvGG0uI1DSPul7K0vtb29LK7/Ok+TgSAO4kD1TMRp8BrRzfv7e3btHeMBWHcbYKkZLas3umNEFcr9t/9lfWAAAIABJREFUWhT89IV9K2pNHsTx4zTiYPTSSy9NkuSf/umfRntYApTn+Vwyl/S5/Fi5YjQPt2L0Fwc6E5nb77tvIiMZre55Q2tJ+O57rSV1WkGxJxcWml9M6fa1PS84B7gKtfnS1ClIPy2nVZKC2DGEt3w1oYBgdDBPV4yuvbWlfZnL8W/OPnHNqV1JE7wDler+SqX7rGzPrw/0Sk5n0jPBaPBp2lMLi3tHOuNqXd+NLRgtY4er5mJxy140+Iw7KEXBqLBvJa33ziRhnEYcjF5++eXnn3/+Bz/4we9+97ujPTIBOuywubxPp9iKZ3GW5/X+HzBZnq8YrZZkoVbruHFaTdMfPr6ze0+VqZN2/RUKWukjrKQgBPsO7Vo7rcFor18UA3TSFUef5kkBKgpGg78wnlIFb+ukphDtVnOehlDZOo0GbqXfV2lrpY9vLfWnK0YbjTL+2c3XammWdffpt38nnmVGW58I4bfSH6gOuJVZP60utPK6JTri5jIiyzTrLPkPP+MOSsE8tqSlD2aJVvqJGPHmS3v37v30pz/93ve+9zd/8zcvvfTSN7/5zc973vM2btzYczutTZs2jfbVGaf/n703i5LlKM9Fo/agPWjvrVlMQkgCSdjABbPgCK4XBoyFF77XrGNYywPnHDwIe/FwzYtZfvCLgAf72rKNLxywfRCy8DGDsIyR2JY1IwnQnsfeQ0/Vc3V1zVVZlZVjxH8foio6KjMyMrIqsyq7Oz97id7dVZlZWRkRf3z/938/9QRGorBepRAeQJbfw2RiHnpN09QG44O6YRCAWrf7usOHJ3NNMcE/t3Kl9D5iNPMYzTAJsF0TY0i3FoTiUL9VRSjkk2hGjKYN8oaB/qRUEpjaKN187cGtvk5FAgnedadhjCgpRsdwHdsRNm0iFH1kNczNlNsOrIyhwR4g5ETvWyWH6br04LptH9i7d/BPm/HkzlGMMj40/bxGx7Z1O86YfwzNl3xF7vGfSNCYIQ2VCFsHJJhHzu6kOjJ17TgRMzF6yy23sJ8feeSRRx55RPLiLE++1UH57gDFaMiXiwmRJBIBZBueRKE7TsceiNuovqBlWlt9w+lP0DEdkz/XmpA3f4YdhZVm69pr9t508KD6W9iuSduauhKxYjR6blwe5WdxUtogj/LHsDEGhF5cWLj9+ut/4+d/LulzpQeSu56GMaJyDVkkPBwoJRq1tAUA6lxbPxtjABBKN7YlXEIYUWW5brzEqN43D+36vhSev9ZiVSamGWzaT79itOvY3ejiawkmUEqfwE32HzMNy8oWgqz5UnYnw7CpGM3u1RgRcyl9hgxIOdCXFx4GFeknja5te+z825aNEGqZW5Km4eHfurOvwL9vz4jRDKPjXLE4tVGK9JZWf9ek204aNF+RgLltJ48hirwkmXaUlWanD/K6sDEQoxvtdse2F+r1LTZmRoNkmKRh8lC5hC03y6UEtotRvzBcHZpl8W8hIOsCuv3Af/bY7aGY5FB3vO2VeP56G8TSihhDZ/a40HXceInRTX/V5ErpB8OqJE4kIEaz6ToKJLWf6R8UEweLDTJx7TgRs2L0oYceiveAGdIMmmYXSjvDmy8hWfMlSq0SQnbvGjd3bziuhxPsWBZCKF7/nYlA2pU+8xjNED8KmtbZvy/SW9hAIwBty7pu//4ErispBO2xh/EYlSsQs0ApZZDvl8bQsaGgaQgh03Wrun7LtdcmfbqUQDIO0kA4qlgCpeE6tyIorxc1g1vqN/djMOMWTqYZ/EokcfkfDqwRluGLHnkSducQo2MgB+OC4TgxiiGAWxCTE7uNoZReoCZJvfg3VZD5C6V+UEwcTGSW3atxImZi9POf/3y8B8yQWgAArT4arvkSALIlzZfofwGNP1w1XS8xSvOoHdubA99y8M+tTHfmL/XNFKMZRoSNcdM0o8pS+IG29YjRgA87RCm9nC4BOgPvmArQ9EMeuY5B4bvR7tAfyjuJGJWkYFPRfEnhGuTa8AxCMG1+1EBlrdXy/GYb9NVUR6KKUSY57PoVo9zXtANL6dPPaxiOQ/3N9sQhRnExYZxOcv0ivM2XklCMCvzHJr+sbCFIbld2J0OxqRhNQTCzc5CV0mcYHjmU6/2v5/e5nELzJZlilPTs4ScwF1iu62DMuwFsG2JU0HwpOKGdEaMZRkTDMABAt231DZiNMd8NQ4+1tmsMCFaMRg7Z5VSaSoO7DOOEXBczBouocl8KV+l4NXHbGJIbmwZVtZLHqC+CyhAKu39j7SiBCgDMVKqeX+6o/kv8ShS7JyMjRv3RI3+TbYz1rR9Oq4Dd4fR7jNKvLK6wn6cscWL7uLF4jPrK7FLPcacKkgQ/gSyMDUHmMToRZMRohmGR68mV/HoHlfkOpO1E6Y5mInOBiV2P7RSN9vw58C0HgWK0v3XMmi9liB11o9fjoqlcOudJP2w5/4qg0Nzf2zQUoTqLNPA+GRjCFKPJflkAUOt26c9s3O0EpHxjpVImn20Oh4Dj9mZaWzlKXGm2npye8Y+OHRXq8NOUHb2OQQ7DcTw/bJ5rcGVs7YzG9FullB4TQr+guETEfCCUnGLUw1riBIg2v2KUZPN1FEh28QCQiUblyErpJ4KYS+l5zM/Pv/TSS4uLi5qmHTly5M477/zQhz70lre8JbkzZhgn6BoEADmf3kElcUcALDdQDkbJ1ol4b1kuRgg5GDPbKRo3+/tsbi0AgP9+slU/a76UIXYwK7GWad6qVtvbHSRGWTOHrYKg8GUIxWjo3IeB7M1Sm6mBPHJNOq5tc7rsHUWMSiv1Jr+XUAlhMjHIELBxLz5R1HsSgB9cuSIUKu6oUnqe6In9gzNjer9DvSeebJrG648cjvfsKQTeIsQo+3ZMx0UHYjgg/3nH5jFKibY9sfoLCSM3HJPhwE5AiPd6dielYDmFzIh8nEiEGJ2ZmfnjP/7j5557zv+nj370o1/72tcyenR7gI5Vf8E7AQitggcERnBES6eDicwEtDLLxpgROTRoMBwH/K4BWwfCbKokoW1jjCfR/CrDtgFThbQtVbW1p3be39w25YjRYzR0O5HxKalC6AYg0bM3jU1RtrpAextA2Pux96cU7CVUyNnMPmwIMId6RWK0outB5ds7ihi1B5ovja+U3qsY3Wq1IMNhqyhGWfUeyzeMCP7RSk4V6Hcuip1oE0ZuGTGqjolbDG0PZPVh40T8Y/tnP/vZe97zHiErihB69tln3/3udx8/fjz282YYM6DPfvq3H1ihoAEISOiSoCOPAZavooSWBRGALe1FJVyBNkvpRX/NRKMZRoHWJ2jU/Xm7HmJUmVFNCWLsSh86+6WB98nAIO87n/QGoGFuqkQt193SS1UkSFjFNIyPrJQ+ITDCImjK9YC1JvNjR8U5Ax6jcU9Km8JDqccoQqjR3f6qdr5SOIgYTckizhS+En+zSOA/b3Kf0R9WxU5ACyO3rABcHfJvP+UJg4kj8xidCGImRjVN+8QnPtHpdHK53G//9m8/8cQTCwsLlUplYWHhiSee+J3f+Z1cLtdut3/jN36j3W7He+oMY0bPYVRUtgBKilG00mwWNE34VzoLTGTDQBdCNl/bGLO5qbvVWsHwEK7lXEJbsPz7jaIyZFBHu8+HqluFdgdr57tbbcsa6DE6TPOljBjdSpBrA5NO+DcGy+d3iCALyXs7pECJqTJIMy3IEHAjKkZrRjfoTzsni4AGJYG2G7Ni1FBWjO4EVTtfpBVEAL2Qz4/xigJh9Z+KuETE/HqXHKfjv6uxE23CyC2j8xQBYStgRjHLwe7eEF0KMgyNmInRr3/96+Vy+eDBg88888x3v/vdj3/843feeefNN9985513fvzjH//Od77zzDPPHDhwYGNj4+tf/3q8p84wfgBAkA4xdLojAAQgKDyibxdOqUlnTjyKUYuLHbe0skC4wLPNvPCv5k4qMcsQO5hQVL0Frad2vrvVetcGKkajl9JLaoQpspgyVQhrvpTssuVpZrLlupYNDQmrmAYlphIxmm2zo2NTMYqxyhfdCDbe3VGl9G6SXemDFKMEwDM97gRilP/IwtXBxni6Uh3jFQWC5QbiUozyj1ZyNOI4FKOiyC0jRhURurTFPgVtMzCFWaYYHSdiJkaffPJJhNCDDz54//33C19w//33P/jggwihH/3oR/GeOsOYQZOhRFQ1DwhArY7NCkhZ022k8AhJ92PxKEYtLsG+pRWUwowT+5hCkmVLf94MkwUBYHyoutTa88otp9EOVIxGD2syxejWQpiXVrJflmYNEA3azmj6jKRbrzTYcikRo2O4jm0HVhIOaiXhEuOmLZ3wjgqe6EmulN4Z7ETup55bprnt1y8cRow2DKNt22mgPNhGLC4RMb/dSEi574q63cdOtAnHSBpWlnHiUqk0RPtQpBDEZtl9Odgkue1ny1QhZmJ0enoaIfSpT31K8hr6V/rKDFsatCu9v2qetmSSV4/Sd9kBIalEMZpoFMuCbEdUqLWlA2hhZMa+I+FftxwtlSE9MByHjV91xainm63FGVkMgXJHH/q9wyFo0hsirAz3GN1h0XnKIee+h5AMR4JHMdqxdwwxmoJ6eQkyj9GEMEDwKbAh7eARsaNK6V1u1YhXKutgwuZAGHTk95+IAHRSYCBOAP79ytWEDs6vCMJHtGVaANBOQVkM29rE9UgMNF9KhvkVUpYJeIwKz7KzdI7HVlaXm40h3hjKe2baWzk4j9EsSBgfYiZGqXPoa17zGslr6F+1AHPJDFsFdJgK435aSS+3GaXvC5o36WGFB090h8nKsthZeE3rllZQCqMTedPMLU0EZ5gs+IZLQytGAWDoQdcwjO9cvDjmRGtwKX38xGjS1dkZIkEeuSYa14Kvdr6TcF1FeiAZJmmQYql875lqZghEIvgAQFJptKNK6aMSyurwhIsDxKgokmxak6+mX2k2r5TLpU5gY65RwAfVwnmAxkjqaePkwIZAXNurgc+ezPzmiMStY2q+lIKVZWxwCal2uwVtmK4woaX0EvlUQqNya2HTpDiL9seImInRG264ASG0vLwseQ39K31lhq0LAEC5AO6MKkmlyyH9m0uIMF1PZSDCIySaYmKrINd8KaWK0aj3QawYlTdf2jG76wyxgydGbYwVH1c/hTq0bHml1dJtu9oN7LmRBOIqpQeArCv91sIEPUZ12/Y8DDvHY1TCPKZBTJopRhPCIMEXMrhsjCVcRpCh07bEYFf6JIlRbim0RTe/ZUyeGC202wih5WYriYMPKEZFt5rq+vUU6C2s+BWjIaTw6OC3Zgzj8RjdUamsumEQgEp3mOqr0K9e8n09OT29o1JWQrD7lylGx4mYidG3v/3tCKGHH35Y8hr613e84x3xnjrD2JEDAAcTf+hPgIR2o6ObARdIsd0WHIEQFHCEZIlRn4KSD+/iMiaPBd+7OFXWI6xVwokVb35ekcdomojgDFsLHoWOIr/p14cO/RDShPNGe6xp50DFaMSpQyUI2lHRefohZxkSjWv9jqJpUCGNBxJWMQ2EowohTsKyyBn84GdUIUXCQ8497ahSen6aircrvWft5kkNoWK0lQLFaKWjI4QKWuLEqDDAprN0GgrRNkvpE/AYHWcpffweozu+Kz1tW1fTh1EYhC5/QaYELiFVvZuJRjcVo2kiH7Y9YiZGP/nJTyKE/vqv/zqIG3344Yf/5m/+hr0yw9YFIMihnEMw9nndAfdfOTAhlov9kQEReYzS1SjRNcn2KUb5hdZjgDhB6La90mrN1WrqbxEuUXLFaNfZKbvrDLHDQ82ojB1MiD9FPLRsuap3EUJ1Y7yK0eA4L9JxlCpw45gJW6aZho3ZNkBYKX2Cy5bfPzENKqTxQJIeSIPGQpEQT8GVbjHwM6odphiVT3E7Spc00JU+1knJHKSnLYf3GBWcSNIOa2ygBSXFZLKn/NgXEnZdx0UIdVNQmMWGQBKK0YRKWwI8RmM+l7j50k7KY7VMEyHUNM0hPnNo2BN0JxuGQQBq4633SiFY1UtmnDVO7In3cA888MCXv/zlfD7/h3/4h9/85jd/67d+6+1vf/vhw4fb7falS5cee+yx48ePI4TuvvvuP/iDP4j31BkmgBxyCdm1ezcAoFwuhxCi3eohXKxBHUgxAYdgG+NrPX8F2sBpAJplHb5m35hK6TebL3GK0dQoCwpaGwCKUWxfhPcNb+ajsuZLGeKEPsiqdx0boWuDXkwhtKow3OE9RhFCta4x3NuHQ3DzpaiKUYVm1nHsAV5dWbnxwMH73njb6Ifa4ZAvTIkuW/42JpliFCFEUrCXULwGArCrF0BlUMIAwRc2u8rTcqmySEoayXmMethnvr5KeKI02H3QIKFpmqbr7t8T83aYv9WYEADIDY5xeseGjnBiRALE6OZxElr7hA9V7C0ohGJneWPhbQbNshBCLiEdyz6875pI7w0NUYOmoKZpIl9LyR2IrPnSRBDzSrB///6jR49+5CMfWV9fP378OKVBPbjtttuOHj26b9++eE+dYdwAtCuXcwnZs2sXALiEXLN7d/8vAGGFbHRXjwnBAIKelUjQfMnFxMZuor2YHV+XdmeglD4tATQtMahEKaWXeIz6Nb8URmoUshm2HDyl9CoV8cLXDFdKTwBoPNc0x0qMBsXlUeN1FUlCLLKFlWarbdkZMTo65Cn9RIlRP8XgEmJjzFbkbYyUK0YVv/fMLzgqQg0ceci5J4eQnUNMO8kpRgfDxYHmS6IvyK9zHzN026ZbDwAodTpvuv76eI/PP6KAEAbYM/iMUeVBGsJslhuIi1jkj5PQ5CbUqcROWQYoRlNNjNYN48YDB+I6Gku7tiwzKjEauvwFvYDKySk9upPBtuZZ86VxIuZSeoTQW9/61vPnz//RH/3R/v37PX86cODAZz/72fPnz99zzz2xnzfDmAEIdqEcAaDqps3FL5dDoKB4yuUQQgTAETVmodOBh1p1gRBABIW3JRka/lJ6PqRLj0k/dRdtmqZ6haZwBaLhS9DeMlOMZhgaHs2aSr228DXDFXq3LYvOEn77xUQR1AYkaoVXaDdPFIcgziWk1u1udIbpN5rBA/mWLNHiu45IH7pDRKOSUaAyiJKGYqySEaNRMeCVGaoYlWbXQJSb366IdN8iwcM+D3iMihWjE56geNolCTdDT8jtj8D7xOjkw2yu+VI8c6Y70HxpfB6jsScghY9uyj1Gvz91KbQfnTpY2nWIbmmh/Q+D4iLNMlE6ROWTBbs7mWJ0nIhZMUpxyy23/OM//uOXv/zlEydOLCwstNvtw4cP33XXXffdd9/BgweTOGOGiWBXLocJQTkEsBnZs0r6nDQDT0lPAkBAwCbQY/kVozRTR48e28fgwKJGriv95rqYhgiGoqrrqC+Lu0EtNxjQfAlQcDmD4TiA0I7QUWSIG55SepVyRaF0Yrg6RxZRdR1nnNK5uJovjUcxWut2AaGOPdZbtF0RphhNkHkRaq+6jqO4NGxpSPYLadi8ZsRoQhhQjIaxAKEpbSuBSup0wg0zvhwaXsVoWPMlw3EmK9TlidEkmjR66DMHY88zRmObNDg5bJbSx3Qx/GdPKCkoVIzGXkovHCOJOoaPiK7j1Lrdgta644YbPH+q6N0r5fIH77wj0gFZ2nWIbmmhNypoCqIFZxkxutl8KckAMoMHMYcCX/jCFwDgzjvv/L3f+72DBw9++MMf/vCHPxzvKTKkB7kcwsA8RTcXP5VlkBGjmBD/YkY3mZ7dAgZCAEiSDVzZcs52uU5Y3nv8IACNfkjXMk3F3a9YMYpx0J/oiQzHObh377BXmmHnwtNSQKVeTFjwOFyhWYc7e8e2YywskiMozqMOIOpbQBWiZHQyhTqsAUDDMF5z6NCIR9vhkKtIEk34C/cPO0TvL5GFpqHVuyIpkIZL3VrgydDQrvRm6Atc97oYLgohhDTLemVp6f+65x65MmBS4FcoAkC9sGI5sk8xunnPhflCAtB1nEPXRCvOjREtnhhNQDHqmfM9C4SNMaWN0kCMbnalj8tjlNvTJeYxKtzR7HTFKG1YVOx0/MTosdWVK+XK+29/Y6QsOCNGh6i+GrqUnta7CEthdhQYEZEpRseJmEvpv/jFL37pS1+644474j1shtSC2VPyw1al+RIlCQgCDMTPJtB3ew5CwzhenRo77L6ygE1D/EKbEo/RerfLEnFt5ZVDmHGiy5Jk9dohu+sM8QJ8T45K9C98zXDbBo1Lbvtb0yQHyVCKJM9RmeJGly20+oQaZUgzjAJ5KX2iWyld1Nd4h0zdktuaBic4xUG6o9ocx4JBj9FQxWjIImLFl/M+XyxeKG7k6/W4DhgvvDLG+OYlw+sxyjdfktEfEizUG1MbpdGvTQieGK3qeuy9VeW3mtWfTZwYJQCOqEJuFIyhK71wOxavYpRuOf2/TzNLRZ/qkk8BTQBmqzVMyGqrpX40BxP2SGjR9ZuhX33QzECjF1vks7ejwG7fDr8PY0bMxOhNN92EELrvvvviPWyGdGJXbheb93hTUUDhKyF9BSEAINgV0O2EZyboqVMBkpNXbJbS9xcDPppxMJlgyZtu21QZVO122S/Vk3jCtZwqdmXEqGjLPTYQgOVmc4IXkGE40Co5/jdqpfSxeYzyVNE463Ek2qVIkY1K5D06mcJ2hkOEvBk8kH8dyRXfYUKEDcomO3WPDRKP0TSQjYq9IjPFaFTw02kom6NSSh/DNSGEEFqoNxBCp9fX4zpgvPDk55zgO6Pb9t+fOJmvqTK8nkwM/6UE3d5QRdjlculssah4AVHR4lY9QIgRRpbrnlorjB7qexIzngCARUSRiNEkNiA2xmz+oTuC0Y/J75vcZCrthIM63qq+oKOlmaWindxLvsa8q60WHYZrLU39aLwj1hBR4gil9Lbnh50JFj+kIcu7cxAzMXrvvfcihGq1WryHzZBasEJ6xovSJTacGKV95xHQ/ktBB+f/SQito09wD8HyV2yX67m2GJUFUXFmvfjy4hJCqNTZXPPUaw2C1nLMpYv96Ey0c+ixldVvn79Q44jgDFsCfrWaSvQvjHSH01Pw4dQ4iVFJJVdExWh4GDT6BoZFuhkxOjrk329yW6mObQtptZ2iGA2OBibrBEevCysZC2WK0chwB5iXkRWjMRGjmJBiu40QWqjV6+mT4YMv2JZk8k6tFeqG8fzCgiJr3x10FbfCSumRQvJmraWta1pCHlbNwWYy+XqD/vDk1eln5+enSqMqVT2PpefOs4yvjbEi3Wlj/OjZc7EnUTwPvx0LMcp92HF6jMbblT5oWojdyTRG0C1hvdv1xKKLjd7jHanPGB9It6L3iA9N8AfFRSx6EVbD7Byw7lVp5uK3H2ImRj/96U8jhB5//PF4D5shncCEENRjKgcUowChDWFZsbxQsYj7DqSDv+x5jCYn2/Q3X/ISo5Mre1luNq5WKi4hBW0z46eeTwvKODkYS7b0E1yWTNd9dWUFELpaqUzqGjIMB/+GZ8xd6fmEQccZX85ZkmOIVLSospdQFKNJwEwGJt4geBtAHrm6iSX8g3JjQsfe7QeZx+g4r8OH2WoVZYrRxBDJ/D00nx1XOXNZ10lfGfDDK1ePzsykSvGEfc9Z0KoECF0sbSCEqrq+olZ72/WU0nP/DIowu9I5yiWkaZoEYF1rq1xAJICP6LlcLluue2FjY7ZWQwhdKG6MeArPpw5SjAKAot5ipdksttuxE+6ehz+W/kv8Z1fkdKKOFOGYjVsxKr7yNLNUNB4gAGV9gABdavRq78o+MakEOhd+m64b9faGhj3CO+mSzfr97hij9xRis/lS3Oa5GSSImRj9zGc+c//99z/44IPHjx+P98gZ0oYcyrkE0xgQEAJuTaJDWSXWJ4AgJ2ABQESM9hWjCcL1K0YHJ+5JEaMAsNHu2Bi/kF/g41T1YCJoYnWlpfT6GJeluVrth1evsqfo5FqB/rzSjOCJkyEN8AuNVQaOMNJ1yDD+FfxzOzZyX16GFr/H6MjMD9PSTlYYvj0g57KTi2v1gMyBEd9jn5Kug0JIbvtkW73PVWtIWbVKAAFAJC3PDkfEUvqQsSCptW+apnqUxZMOxXb7QnHjSjlFaV0/DRpU4rCuaSxbdrlcDj2y6bqeR91R+IJ0aUKubhh0CK+3IxT/KqJtWp6413Cch0+feWpmlv6zoGkj0uWeqcl3Opf7WWmuLrY7CKFC3DSx5+EPYgMjgf+wKru2U2uFv3v1WCSVblC4qH6EUATpqeNdzU8XCkzOOTo6/aCOStcpTNdl/9RMU31B90x9zYii0fBSepH2li92CQpvdghYXjXNXPz2Q8zEaKPRePjhhz/2sY994AMfeOCBB44ePZrP5yuVSlWEeE+dYfwgCCFAKEcL6jdtqlXYy17FPQAhxO9BQ/p/HTwdACAg41CM4iDF6IS2iG3bpovZ6UKBX2xGL6V3MJbU/46tcQ0B+M/Zucul8r9eukSVAidWV+mf+AU+w5bAcKX0wu0BAAyxP+Elq2PT7Mipz0ghu4rQbETFKHCzxzj7U21XhChGkyulD/juhMajQ8DG+NsXLsRyqCQAwemByRKjFV0H5e+dADFdN4nW2NsVA6X0oc2XwsI2ibz6J0tLP11eUbyqqs/2Z02Ln9QbGv4VKoj6meP80KYr1VCCw7/I8qnQICJGrhhlLQGLvk4yo6NmCAyaqECV/kwAIrWp8cPbfGnwJvBRjWKEQ58ujxJwdHgefom7gjo8H1b+/NgYv7S4iBB6ZXFJXfoiDBcjpZ9DEfS9xGsOcHGjpJJ7UASLvde5fdNCvcEebIjSbNNLjBrRiNHhmi/x32yM+d2tCFYQkxGj48SeeA93yy23sJ8feeSRRx55RPLirHpoayOHECAq4qTtkFgNEUI5ApDL5STv7nmMAhBR8yXS++vgL6GnGE3uwWHTtOurqaeYlGI0aCVT3/0GEqOESBxz/MTrs/Pz/+W2264+wm+YAAAgAElEQVTfv1/xvIpYqNepfm2p0fzGqdN81Ybpum3LOrxvX7xnzJAc/CJNy3UBIdmMEByGmq57cO/eSBcwkHMeFzEqz8NL2lz4oWK1PqKFIt8gSz2/kiEIct+x5Ewkg9S+cRGjay1tXWt3HSfqGBwPJC5mKka9yaHj2KbjKFooYADDdVNVdp1yRFKM2mFzr+kEDpalRpMAfPQtb5YHtBQ13Uu3RSpcTRr+IDBIHjjLKVcMx5mv1e+95WbJkf0rCP+lBJbSS1kPJk9LQjFaUfheCi3t7ptuGvoU7uCK4MmM8tGOomKUuu1Xfc/YiPDEXaGdylTg+bAuIXt2BcqwrlYq9GlpmuZ6u/2GI0dUTiE00Y53gxZ0K2KkX22MS51OjLQXG4nLjc2+tbO1ASFatdt9zaFD/vdeKpWmK9VPvv1tbKbzRPJNM5qNQ6i0Vjh189+sPHey7cFC9MyFfJyIWTGaYUcBAwGUQyiXy+UAgJa62xhH6EoPgESzJxVDecQgmBAMBBBIRCIjgi3nbLeVklL6IGLUdF1FXUzQDs0hRLLMexrXEIALxY0kTD95hULdMDxBT62buj4GGSTwb5NAYexIiNFIZ7cx5gPNsRXjyDWhkQz7lUrpRwuV+KFtY5zmcuktAfkegPSyh/EjUDEa02Nf6eoIoY0ERFuxQDJSeMp0/Jyj6bhdx1FWjELXcYxgei4DDwDgZ79QMf7QJqS6bWuW1bFtRWNH/8sa/XrwNMAf6QlXpYquVwbZt3NhreH9HQ75WxqoGJXOUZppsR9G76B4uVT+6vHjz8zN03+qTGjro9UquYM5m6DmS0jKy/OgpqiJe4yOHAlAmI2ABzOVTdpuiaPzJCABxqzxhjFmACsXOqsXNG1JrTq+ousEoNbtxtIq0MGb7pyaZVFvFhtj6uvCIOxna7juM3PzM9XqQr3OfukZd/5n7/tTl86uB04OoXZPwr3nADG6w0vp+zcwXil0BjliVow+9NBD8R4wQ3oBvc0eIACAXC5HmyNhQhAgQCGKUZTLIVpKDwKik4g8RhmXmpzWmFWR0JXPbxo4qVL6limOCwHAcJxrr7km9AjDldK3B/eT5Y5uY7zcaL7/jW8MPWMkLEuNRBumcQe6Pt4zZkgOQhrCct39ewJXHEnJvOK2gcETSxmOEypWjQVyakwyyvxQar402jTouUu6bV9z4MAoB9zhkG+WKJWzR0F0FhWBzZccB8LqNlRAq+eqXf2uG28Y8VBJQLKfZHGCjfFz8/n/+vM/N66LQgTAIcR0XUU3OkLAITiWItadADwYBMo3ja6CS3VQFqHWJwLWWtpNBw/KD0IA/AlsTEjHto8kXO+i23ZZ1++8YWCEYkJ25XL8DOCnjXgt7VKj0bbsu268gdY181hoNNbb7dcfPuz5fce2D11zDRKZD2JCMCG7d+0SnpdCnvJsWZvHXG21fv7WWyUvluP46uoL+QWE0OlC4Y7rr7/n5puWW+EE3EanM8oU6lWM4mDFqIIsznRd+paWaRKAXfEtJZ74anTxh4O9Xb4kiyMmZLm5+V0o2hd0bFu4DYy3X3yQYjSUGH1qZtZwnf/nfe/zfE0EABPYu3tTkUbtEQhA0zRDZxiE0NHpmV+6444j+8XziadV0cWNjfvf8pbzxQ3PAKyLhCY/W16mD9jVcuXNN95If+mJLjyM6lqrNVerrbRab7v1ln2i2D60K70wp2VGt9/drmDPeFZKP07ETIx+/vOfj/eAGVKOPjfa+5kwohNCmAjo191jQvyRByu095yLq9ZPBJvNlwhB4sqjyRCjEtPrriIxGrBDk4vFDMdxMGELeUnvoASqw3TbFuYwGRqZYnRLQdizy3Td64LfImmyFFUx6qFlCUDXtlXGyIiQB+XRFKMqHqOjEaMepWHXcW7IiNEREMply8sJh0YQMUq5uWt27x7x+JTraUQ0FxsbJKOAfSO1bndVG2sHP0oNmI6rKPTAQByMJ5V2VQQm5NRa4X23x5wTZTAc54X8wv/91ntDX+m5q/KbPHTfP4RQvR+WrLfb73zda+UH4R0qeWiWlTQx+vTc/Gy1+kfvfQ/jVmyMHz595m233vrBO+9gL/Mn52xuVXp6bj4oDAOAJ65c/e/vetfhfZvL6PGV1R8vLv6Pd73ztuuuE1ItFsYHd+0CgKAvSK7j1jg1wEKjMTQxutRovphfYP98em6upOtagNSAh+E4DdO8cdhl0esxOhgA8I+ciixO62v3CIBmWTGaWXm4p9FnIf/XLaF1Clqb34AodhQIUhA7mAzNGmNC5uv1e2/etIywgpovSVmqUqdDt0jztfo9Nw9YMbyYXwCE7n/Lm9lvmDFC3TBCidGmaV4slQ5cs/cjd90lfIEnGDizXty9a9eZwrrnZUIr5FNrBfrzQmNTMeo5oEdIfrlcQQhZrjtVKr3nDW/wX4+/fYgH4aX0aaqiaFvWoX37xqCxYOAtj+NNh2SQICulzzA8CAAGglCO2YxSXUyPGZWC7zvvX2YoLeBJCQKihqYJNlXYbL4UcGHWhKZpLZgYVfSSC9q32xjLKZs252FX6egIobZlxZvHC+2z2Rq5kCrDOCEs75V7V0meqKCCJvVDjaceJ8RjNJpiNPzFI+aQPZvSHd79c0T4awv8SCjnLyEXYpml6fzfiGguNjZIggEWP3RsWzOtcdrgUHLBxK6ixygBsDEJtcKcLK6UKy8sLCRnqrDYaFwql1XmSU+RcsjEqzDugiR7LCGtwtcE+R1JgrdQqFRHtS1rtlolAD9b2WwSdXJtrWEYZ9bXiVRayx45zbLkyem6YXz9xIl/OX/hX85feOTM2W+dO//CwgIBoJ2phMly+r04wVk+C2PJ+G1x9222Whtu/gSEnpmb48/Rse2fLC0pvn2Uzp+eC/Z2pXej1Qu3OSa3NcIT5YdnBxE13PLDPx4lwvmVQelu13E0hWhf0gVoaGL3Uqn8wytX+YsP8sCVP4oL9V4R/ZXKQEslzbLOrK/P1waq2tmkofKdzlarADC1UQoaNZ4HCRNybGXV/3XUjS7//tVW63sXp9gx25ZNrwp8xCi1FmH/ZAZoUxsl4fWEZotDS+lTpRh9ZWl5Wc0hIS7wPumZaHRsiJkY/cIXvvDggw8++uij8R42QxqRQ7QPEqBeoSrtjEQIob+XpzZyXCm9f0tJepXsA7/EJFm5KOIC7p5i1LecT0rTIYkVFNv2uQHspxNmL8iHIKyyTB5DR0WouX68gWCGRAEAQpbNlBaKSmShURWj/lTBeIhR+ZY+UlijkvsZsbeMPrj/0bPG9CNA5ctNIq71b114xOJZSdsvBHm5TBySrRf7E+WOa3F780lAl1TTdRXTIRjAwThIoJQSTFcqCKE850AXL4rtDiZEpem2J5jxFu4OQkkxGjBSWPBDrQDlBwkiRjtDNVZumubDp8/8v6/85OnZOfmpZ6pV+oLLpTKNlCzXpfovw3F4as+fAmePnAoD6BKy3GwuN5vFdnutX/K80GicXS8KiVF65yV6XuoEFXQuY7A9kUf4tq61FxVIirlaza+PU8daa/i+T56x70l78I+cvAkVBS9QkBSQDQFPam305ksCYjQ4VlnTvHdYpS+W5DVDJ8CuViruYF1/UNwol6gzl4a5QTb/2fl5l5CGafL3Z5MY5bZ4QTayC40GQki3bb43Go8gw3Hf9RO2pTIc5/FLlz03raBpCKGubfv35iv9+1PRdXaQYqcj3KMF7ToZCIB/iTQm0TpVBQVNWx1hQhgCvBdBZjM6NsRMjH7xi1/80pe+dMcdd8R72AxpBCAgVDGKqM1orzc9/Wef+gx8d18xCiJ5VK9k3t+tHoAAIYllTtjUQ9cz/3I+keZL4PP65KHiT4TkpfTSSIhf8FhlWT3WysqNTsheaHTr/Qxjg4mxUD0ntwqVKUZH8xhF44qu5IFLJBcOpeZLCuX2EnjuyQ7v/jkiVGLW0LKyIWA4juRRUVwaJKBNgRBCrdQqRhU8Ril3HHs3ZwlonGC6qqX0hICnZVzaQACWWy2EUHKmBJTsUDHq8ShGJcXaSE0xGnTzGVvhEhLK1wQTo5GjF0DoB5evlDodAnBmff35fF7y4pk+S0IA/nN2rtrtPnl1mi2CBY548t8KFvsNPToA4D9nZ4XUNF3y5GKCoFJZzbI8x3xpcZGS8qbrPjUz++i5c9+5cPGpmVn54n7WV0ccCTxNFhW+UvqBf3Yjsj9tjvMaRYPsh+HzZB/xgP6hFDQ8AaGCj2lSIUYXm4Gc+HB7NAJA7U3XufK1oJS8ZKIGAPaJbIxZX6kLxQ36MwDwH5Bx3MzboWPb/3L+vH9ZdzBhjeaPra4KR5y6AqDc6V3D6ULB/y7KVgv590ulngx2muvBCwAzg/2dKFRiVL+zNu/EJReVo+iyiaFBAOqGEbuPnBx86a3KQpYhFsRMjN50000Iofvuuy/ew2ZIJwYq5nM5ssmOqry3918A8M+ePdNST1d6IESlSn8EcF3pAYSVR5NI2ggTdwyKsqCgtdxwXbmUj62O1CCc/hy0BxgOodV5HdtOT2vXDHIEsdjygFUS30SVafs11KkopY/iMaoSUKqU20vg2YylqmRpy0GlWZY7GpEthFwhMvp3qvd7XDiYpPMJkdx5tmTQK4+3ykEOGjnotq24mcFAHEIiuW2MGVW9Syfw5ErpaVCh8jUJuqsHz72KRIkwjuIZqND0bZAPr6KMi8fVcpmXcJ4urOdrYqGu4borXOPKfL3+jydPzXLluvxO3p8CZx6jdSP+0UFPJ88NdEV25EgURbiEfO/i1N+fOPmVY8fOFYt0XjpXLP7dq8cem7okjA9121ZRlUpQ0fXqsFSI1wmXCwCoATT7p0T1L3yNFmt5h+fsozNN/kAoaGar6Lr/dHJiNF+rP37p8nqw+9Zw69RGu0Mvmx93Qd+LZFavGwb/iV5dXSEAVV1/dn5+8zV9Q96u4/BN5OkPxXa7bdkrvm60C40628Sta+0z6wLGX+VBoqAN6wGhC6IqeHp7hbu8fL3+8uJSsd0+M9iMXihiVUn1+R8AfiqWiMoRQppp/e9z54V/alvWibW1GBs1a5aFCYl35xsKPmbMFKNjQ8zE6L333osQqtUEqYMM2wxUFkqZSsT1i6db+lBRJ/Q1oYDATxkEdaXviVKT8xjlph5MiMBjdBJzk9xzRzGOCSRGbUdeyMPIUL63QIyWc23LCk2YE4BUlVRkkCBoHyj3rpLw+1EjdT8NOh4HdzkxGslAUKVMftTmSx7FaCppr60CJcVorA1zKdpSMdroW1x+VKpYv40fklHA/kRX7aEJjiFAd871rtFVW7YIgENwmnc+hb7djW7bScwVBIDKM1V2nv5SHglVoZjM9m+/CQA/SYYywkGU7hC3izVCoQCAp2ZnhR/kcinQcJCCl4IKSun7U0QS3dVoxl0eMwfFdUHeHXXD8LNs87Xa+WLR/+LZWm30zcIz8/nhuDavYpS7D6br8pSNCp/FM8UxVlARH/E0+ugWEKMBa1/BV0ePRK2BegfB5Ln5/GOXLs0EFJJTmENZAaz1hfAlLv8R9L1IphQPY1vu6A+fPvOtc+cHyuf7uydekqlZvZ9rehcN6jEppkoDDOZz8/nThYLnNeoPBv28K82msAS+1OnYGDNVqQc/XV5+5MxZz8hdbbX8KSgVYtR/M73GpsEP5GKzUdZ1/8RLAB6/dPn5+fxsfGQUvVFjJ0Yzj9EJIGZi9NOf/jRC6PHHH4/3sBnSCYCeqLNXSt8TWvZ+ljdQ4xvZ++VRvQr9wZgGU/fSxASjrOs9+6eAGJ1EKb2kjh4pJ0iDZlXdceScI1t1+OUnRsu5UpgQg0I9F5phsggia+TeVVKP0YjNl3yv16MXMw4BeeASKaxRU4yOWEo/uB0ayggvA4XK95WIYjRkaRh1teKL2oYQviUBl5DLpc2mFkrEKJU6qi00sYBu9lZbLcWvnAA4GKe5Vo4XUiVhStDpl8Wo7DxFitFgYlSNKNF90kVPnYrchZMRu35EDV2quu43XtQs6+m5Oc8vXUJOrnnJEQ/4+ynoSt+/k0nYuNNxZ0tj5iAajvFEiji+uuYfa352aQgsNRoPnz4zRFrIs+Lzz6EnX2JjHBrG809RjF9Wx7Y99230ygD1rvSrPl0kQqiqb7YGqnW79BElAN+/NHVSQQM4HLHLzGQ7tk03RDbGQds9TEjQuuNfZfyqWOZc3OTGZsfqfRGULb1aqfBlgpplzQ3WqhOAZ+bmPdyoPFHKY6XZsjE+X9wQ/pUAzNdqK60IrikEYLHh9Z0YQjEqYOqD509K3fpnyxOra+vtNkLorEhXOxzontfGeJwaAj5mnEi56s5EzMToZz7zmfvvv//BBx88fvx4vEfOkEJA///o4MWEIEQL6vv9mMKPgAAENaHQl6AO/DLXq3BPSDDqT/AKmi9NhBiVspCKRnJBm66VZlMeuNe6vTCF3w7FaDlXCkhLepBOYtTG+NGz5x49ey60J/XOQVDWWu7YEKPHqJ8P0sfC+sknh0hhjUpAOcojl4ROZCdDxSchCcWofFaUjzgV8E9FJ6Dodcyo6Pp8v/8PDOYyPeCIUYwQ0ixrbKJXOn7Vhzwm4GKSZsUoTwvGWC/CwIrWVXKu/pyQ36iOQbGllX8oeRYy6vgZ9PamaQZNyEHV4kG4WBK3eJ7aKL28uESvoW1Zl0qlb1+4GMojdx2HLUz+B5KurR5tbFxQ8Rjlz8tTJFH7CzUMIz+oDus6zpKPqRkOmmX9aHo6almuxGPU3x8y9LHnnWpjnMf8hxr9SbD9/HtAcmJVRL3ZGFPGsGEY3zh95h9Pnjq+uvrE1WnFb3OI2jIA4ElASm7Kv5GguV2liRnjtflUCquKo7/sOg5f5H5sZVU4+by4sDDgsaAsWHEJ+f7UpSvlctAL/nN2TqjnlWC+7pVnqqxoHmK067NNlyhGqeuCx6aWAJxYW6M/LzWacUW2bDloJiCuDwJfeptQeJBtXf2ImRhtNBoPP/zwxz72sQ984AMPPPDA0aNH8/l8pVKpihDvqTOMH4OBQo4yokw0GvLevtQUiUYm/Q1/jK7j0DkCetX78cMz7xAQ0BNjc3rmMXq9JARPf3aYubXb91XhrX86lsz2NBKKnfBIAqWsOyHDy4uLBU0raNpUwGZmByJIWRaiGA3evkYddP7Xj6krvXRERJKDqXWlH34a9DftyYjRUaDWlT7+ZUteOuc3240Knj1PiWK0rOusB6B8CJC+4znbxF4a1ywdyTcDIUSAuCLrnpQAE1Lh0qJJlBMy20QV9Vwkj1FF51YRMTrwG5cQSTW9xBq167ih8bBu29+5cJFOyxdFrn8UP11e/sqx4187fuIrx44/cXV6TU3SxSge/12ia2XbspLwpzJ7ilG5x2jvu3YJ+YeTpxivNMQzdmpQPXe1XInxQy01mkGENcPZ9fWfLC3Tn8FH3/N5Uz8xGtSInB2NT+5KxIxR0fKxPOzgpusenZ4Zov2UP0shpBFbphlEf1Nq8sz6OiZEs6wX8gsSCs+DoF5nhut+b2qKPVeW6z41O0sfv1JH5/cX9CGUp3+En4gAqBTANS2mGB34+HQ1Z2v6iwsL9EpWmq0g5aODydm+1ycmJNIuabnZlAyQIba6C/WGZ6JTCXo9s70/zJAsB3TUeFS6K80muw8EYD7AnTkq2AKhLssdHfzt8+cbYkEmRPUjZmL0lltuedOb3vTYY4+5rvvII4/8+q//+lve8pZbb731FhHiPXWGiQBQjwdFiBXVI6oWlXelp9wm5VIDmy/1J1kb42q3SwARAJRLymPUM4ljIH4rq4lMIqN7jI6Ya6LLM7/kQ1iBvzoUmzko5rF12x6bqrdpmqf7PU8lm5mdhqDHdWiP0ajGvn6FThq60kcag0l3pfdLaNPZWmerQI0YHbtiNFaP0RiN7UZB0zCZ0CbUTYKOIzaBvLSw+OjZc2NYxKOeAgM4BBOAdMo3qt0uf2GJEKMcRdIOo+AFba+533goZkXFqF9s5V/I/DWbDEHGiAghTEjoEnZ2fX2x0fiPmdlTawX5aqXbdlQ1ZatPxAgUo64LAAkpqWkqVD4WGA+Sr9V12z7TD6iGeMYWG00WTALAOZHr6Ch4bj4v/5ZfWVpmqRcHYwlJ5F9t5T3Hur7uo1H7LxEA4RdR6QoKtugD9vTc3IWNjX+/cjXqbOZncIQr0VIw5brW0gjApZIqGcojSOn56vJKvlZ/Ib9A//niwuK59eIzc/MIoQsbAxXldJiXpNpP4S6DFf7LwWQlnoecTkFsMFqu+8/nzn/nwsXvXrwoCQgvbmzQJ61pmpNtUNu2LE/TdpWg15Mk0Hy0Y1C9FyaExiRlXefvT36w39p8TDajjHBPwnUkCLzHaKT2repIc8vHSSFmYjTDjgKtas/leiQn1YpiIFQ3Ki+l7ylGAQEIrPR7zZfQJjHquJjWzdEJMAl9k2cSFzZfcgkZ/9ZFXh+hUmg8ohRlpdkyHMcTFKpXbUig27biMqNSDY0JefTsue9NXYqxF6EEx1ZW2Hpc0DS/CmBnImiXJVeMSoi5qJydn2NNQ1d6SbGnH2pE2/CD2p/0tjFOJymTBkgU9xQqwWUSAWhIV/qI5rzyI6SklL5tW4bjeFKnQaC5A6v/KQChgqZdjcN5UI6oexgHY/p4pNNm1JO8TKKWUBuoFA45vn+/zc+9+Vp9jtsMK6p3/XGI/zKWg1ucy5VioZk5KmuaqVafz+flrxwC7KPZojanDiGxxHJ+WArNl9hKRNvH03ZJpuuGkuN+AMBz+Xka+81Uq4rm9eqwXPdbZ889n89f2Njw85iXyxXdthumSR9FeX8Cf0BSlraG89+NSB6sdcP42vETf/PTn3334sWXFhd5obGwwU5V75Z1/Uq5ghDSbfvcejSK2e8qK6QRJYzVdLUSmiEIAqV6f7a8wkh2hBAm5EKxiBCarVYreres67Rb15Vy+bGpSx495kqzaWO8LPI/ZRAGe+sKdfQouNFcyzI9enmXkMVGQx7ptUyTMrm18fYFEmKhPjBDqixnHnd7zTcPB2V/W32dOyaE93lbHLyGxUYjFikV24GOswslL35IQvGDCfE7GWbYE+/hHnrooXgPmCHNAEAohzYVoz0DUFBrkJRDwc2X6AGZv4aNMdVTIOjZjJY6nTtvuCHej+NZflwi9vyyMD64a6wZBblUR0UWNCIxerVS2btrl2d1aVkmQteNclikLBdFatzW1UqlaZpN01yoN958042jXVoPbcvet2f3Nbt3e36v2zavEiUAK83mvTffHMtJtzSCiVHZgyp5jKnYwf8VCOFgQT7DwhgTsjvhYSsnRiPxYkmX0gtjza7jHt53zdDH3MZ4dm6+ouv//V3vDHqBik4kiYT/6EuDHHyOISWl9B3LJgCm4xzYuzeUyidAENrlGXpLjeY7X/vaJK8R+d3JQ18fxKekAZ5axaAuQ6OAp35Ci1H8ESN/38q67hLyc/2iNMWCA38ts5+NWm61CICwrajcKl13nJuC/2pjnGhnMDbbCznijm23InY6UgTN2cvXfXaTV1pNhJAxmjHoSrP1n3Nzb7r++mdmvY2qYoHpuidW1xBCuVzu52+55aN3v+Xg3r0IIQJwbGUFIQQAFV1/w5EjwgZE7OHRfY+W3JvSn8hUZ2cAoSevTtPXL9QbC/XGz5ZXbr/+ul+7557D+/YJK+WvVioXSxtMXnBxY+O+N96meDokGnH+FB0mxEOi8dBMa+gMgWZaZ9bXX1laOrB37y+8/nX0hi80GlS4AAj98MoVwoVPfn7WweQ7Fy7KWU7h2qpuytkwjCP79nm+xJZpDleWcblcfuN111XUujUkiny9/v7b38j+qaIY9dDf/nk4iB/nU1nFTvvWQ9cihLqOUx6cS03XXWtpt18/6l6VXcY4S2d4xWgSlS7pTMROHDETo5///OfjPWCGNMPGLuVGc7lcDiG62GCuMb1ENMpr+gQeo5QY7b/ExcTBhPRFqYRAErWx3lJ6AsJKPdN1aTA0HkBwt1MKC+OgYJ1hxFJ6w3GYmzVDLCqDQls1kghyDuIxXek5F18slWIhRnXb/l+nTl23f/+nf+FdHmLuxOqaZxO7pmkZMSpxiJPTNHJZqOm6isSoUCUHALrjHNm3T+UIQ0POfEUKa9RK6UdQjIqmlK5jZ8SoH7ptnysWMSFrrdZt14nDaxU5cOyK0dCWKaMTo/wRUtL+jkqlDNc9sHdv6DChK7hnZVfpjzEiou43XOhlYdPZf8mz4e86jkvInljzTPyMFLrz9M+0PPvWMA3+NioKberdrum6+/ds7on8GlLLddc07XbfJGC6bk2q+JPHqxvStk6jg4VqQleBrm2rNLwaAmbPqlK2suu2TYsVmObr5NragREC7HPrxagKxyEAAJfL5ZVW8xNve9ttR46cKayzgqqmab7hyBHhDGBhfGDPHiTqJ9MyzY5tH7pGvP76OXr1et4r5bKfsFtpth45c/amgweFYcnMYAuQsq5Xdf3ma69VPKN/xHV99V75eiM5S5OnZ+cQQrptL/YVElT9SiEX51KEUpzCeHVZmdOvdY1D11zjGfV1wxzOpeRKufKRu948hBts7FjTNCpieHlx6YN33qESgXhme1772XtBwNaPdxTZaHfe+VqEEFpptvwz6Wy1OjoxyuKfqC4Wo4BPAUY1LldBVkcvRFZKn2FIMHNxgJ60kxDCqt0Vmi/1/gsI/CqJXp+l/kEcgjH0Do4AuYQk0QTJW0oP4mYIY25M33UcOQMCAKGaiCR0KLE4raxrqntUf2jlAQFY7Fe6zddqsXzkc8Wi6bqlTseTvtZt+4zPDb2o/Fm2MSRPhXzMyhXB6uM9iGAdg82o3Csg/q70oyhGRbFdZjMqxEy1SmdgSQm2ikIwdsWov3+rByouK3Lwj0RK2t/RijZ6YQql9OA37mwYRtKuEdFL6RbtocUAACAASURBVJlidLI2cQLYGHuqkpNwpeRLg0f0GNVMi2f6FAM2QOiZufnn5vPsCxCuZbMVQdvY1ZZgN86DHzv+Zy/pyIExC0GK0bohM7gcGnTVli+LCKFat7va0tgNzNfrY2uSNiLalv2/z51/9Ow5Pj6kfI242qz/KPpt0BFCa61AMs6fKvAMwJlKVZjvIQCvLC4Jj2ljrJ4imoli1OgPdSipxP9evZnSKJgql+h5Z+Pu9tz1ra2aZck7aPEottt+RWq501Ehbf0wHOexqak0EKOYkIV63cb42OqqYks3XvdDAPy3JWg5aHQ37/Zq3x1iUeR2MlOtBjESiquDSwh7ev3F/smBv4GJkB7J+JZudWTEaIbhQZjlZy6HKGtJbUMRQNimpVcsDwAgeCWNHNnvMQFMgG4ZACGH4CSYPs/mFhMi3O6OuTG9itH+EF1cR8foWyOIUnsS6uBZ6nTY0mVjvCJ1CFIEk6CeL27k65vNDV9eWvIHf6VOZzzepmmGhBgNsv9HCNk4ZESPToyOwWZUTn3SSjrFQ6kQN6OQO8LBm5nkCsEGfj649E9FIRi1vDoUocK60X1j+XGXUD4yEqj/IOoP8/DmS0SUdgVoJLy3iSrEcAi206oYXWoImhfHuzkkALyHeKg22X97+fumOw6/DKn37rtUKp1cW8vXagghlxC/rA8hNC3aY8+F0UYsEXWhuPHP5897jlDWE6yjRwh1+vc2oGOMUfGptGIBHaSh0WlB0/jgamuBABQ0jR8gbdNCASsCy1QJE5NLzcD1xe91wPv8ztdqj1++/M/nzvsNQ0+uramzdRLMcPkAzbJO+grIePiXiaZp1g3jq8eOU12tjfFsLWamUoiZSlUzrTOF9djVqf4Ktkjc63ytxlugUmiWdXxVdmMlkLeYHyeuVqoL9QYmZDWY6OfRtiwapQBC54pFkdzYFoYx/CJe7nQM1wWA+bpgKm6aZlHkVdKx7a8dPzGl0DiXz2x1fJ3QkkPSxGjsQen2QILE6CuvvPLFL37xU5/61Mc+9rFf+ZVfYb+fmZmZnp5O7rwZxoccQj1StNeVnnqM0rEsnztoz3r6WtInVRlgsPkSZUJ7clQEQe6fI8L1ldKnQTGqUuUUqgxKwklkdKOxiq6rz/X+vpweeDjWhcaoobbhusytBgB+ND1T0XWE0FSpdL644X+96bqh5mjbHnIeP0g8Erp3ikCMBrxyDA6JoTOD+qyVdCm90FRuPC2qthYIAPO8q3W7QVzkRDxGVVJTIwbTnrdP/Akx+iJZemEkbAgQJE7GJNFXnccQilH6Fn8jyolDqO2Kt5xQG9QWhZfSS5svdSzLcF0WvEUdAlQYXjcMYZqzZZqebtqG614Oa5/NqN5ThcK61i4MqqLk/qSjo8P6XIvGwsm1tYTE4F3HAYS6Yff/xOraVpGIqoA+vQH9CXq3Qsi5Swqx/b5VfKD1ytIyQsgl5KnZWf6h3Wh3XgqQi0bFRqfDzvhCPv98fqEarG30B0IE4Ftnz5mue3xlFSF0tVIZTw2vS8ij5869vLQU+5Ebgw3oACHhpiAItBDN//ttULUzXak8Oz+HEFIc1ASAto06trLytMgaGAJCnTrXAA0Qmi5XVltakMPbxQ3Bt/NCfsFw3dPrhdCL5AcsARibzShOmBjNFKNCxOwxSvGTn/zks5/97JUrV4R//c3f/M2LFy9OTU29/e1vT+LsGcYGJhGlPCelRFnjJbmag21pqLuwSwjvIdjzGO2XlbmEEAQYCAGgGpAkKs48c4QbUEo/ZtVMwwzfwoVeUiLEqMKFybESpfQDwtxdPX2cRrHwp1jXNP4h0237m2fO3njgQCU4Iqzq3aSNLFOOEGIUu4eRwEUrlHBRjxf9LekpgoyKYkQoO2ZhvG+P0pqrUiY/Sim9sK/06JXX2w/Fdpv/Wldarbfdeqv/ZSoVDLFvBVWic8N1rw3wrVOBZ2VpW9aNBw4MfbTRwdIeNiaoX1kiAQEQMhRJ9FXn4US0A2uZJg1p0qYYXW+3hQ4S8e4MPbvZUMWonz5mg5QAWBgDQMe2r9+/H0UP2PL1BiAkWeV/urx8xw03UE/3pmk+NTMbOvPTRJRmWpQNmalWbztyhF1w1dfiPF6YrutgksuJ823JZTuovrsb9m2qFEVtIdDsuDAHTFdYTIjwntcMI8hm1L8L6Ng2NXMsdTqsIr6gaTPV6ltvuQUhZGP871euxOUZAgBTG6UP3PGmhmFMV6oAcKlU/tBddwpfLBxx9CNfLpffe9sbXl1eieWqVJAQh7XWamFC2rZ9am3t9uuuX2w2hETnDgQBoMXvoTp6hoKm3Xzw4OlCIEHZNM0bBgMPAuCRQr+8tLQ/OLq+VCr/8l138STDbK1Gqdtiu6PbtjxM8qSOmqZ53f79ktfHBT71m5R/4Bg7pmwVxK8Y/f73v/+hD32IsqKHDh3ys5+/+qu/ihB64YUXYj91hnECoKcNBQSU3CRAf+5xoyHOmAghSq0CQr5NvkcxiglgQui5UE/LmbgPcZBidNzEqIK2JZwYTaKfHSYjCg0knkpChHYw4P9Z7nRG/Kb8BkyYEMl+CSFU7U6+L+RkIX9czWHr3EN9yhiCPUaTTcUTEE8XPNSHoVIp/bDEKO134f/9xPWAEwQm5KmZWb/l8UprwJFjtSU26FBqvhR3dkpFMTqKAsVfiT9xm1F2AfSGhw4TTEB422MxyJYg6nddbLdpzJOqrvQVvfvdCxeFbFq8HqOeVcMQmeeuaRq7OaJSesLeS+8kJUQk/i1B0G17tdWSBCcrzdZjF6eemp39n8dPfO34CaGrnQe07odVsSxwleO1bjdpx1uEUNu2glKGiaJlmNtABBcJdI4SSrFoZ8i2bQvFyMC55PNwCWn7dHDQ59MvDQq6f7ywSIfJ8/P5WIroGU4XCobrvry4RMfmdHDluMSTxyXk4dNn4r2wiaBj2/9w8tQ/nTl7cq3w+OXL/rr4DOq4tFGaKpUk1tL1rveBqXW7ri84qQVnmCzXfXVlk45fajSeuHKV/gwAoVX/fmJU/vq4wAf5SXS/zLrSCxEzMbq0tPS7v/u7hJB3vOMdzzzzTLPZnJqa8rzml3/5lxFCL774YrynzjB+EEAAkEM52pe+rxftLfoq0R6zInW54JX9kilGaR8kamlKS+mTUIx6ZAhBzZdSSIwKO3HzSEiHMmI1/UoAyxAESWTvl11AMIuhiCEywI2EhUjph/wOBI2dUEouguWCqK0BSr6ntorDhjq9q1JKT5hrSUTUfFEmxU4mRk8X1s8Vi09OT3vuvKehweqgczGbnO1JNF8KqhrjMQob4n9ck84uhIJ9HHptoTEGAbHrjtBKIkYMvd9IlWL0pcWFoIk3ZmJ0UBBHAPwU/LHllaU+bSTpSs8mMbrNpurRqNfzYn5B0mkNIZSv18+tF9Xp9ZZpuoQs9E2KK3qXXed4hGYdyw5aGRPFfL2WCuPDMaJj2wAgXOvp/CkZO/mawACqbhjCe7jR7oDP6aJuGD+4fOX5fP5csRjxwkPQdZyvvHrscv90tW7Xb2mK4jC23ipomuZODplixEqrdXR6RvICf08q9e4UDMdWVk+urZV1/bn5+e9enOITZoW292ieVcMT+SRdccLAh6N6At6mqYo30oOYidG//du/NU3z3e9+97Fjxz760Y/u5nTLDLfffjtCKKjQPsMWAqHyUETJUCCItqPvqUBDSul7Zfi9F/Ev3qyy7ytGKStKEBWoUsoyccWoi8VnGXMCvKrgi6+gGE0kUmmOkPitG0bUIhc9OLKvi2QXIxKj1QD+SIKEurtuFUCoYjTgQdXDHOsilNIHnCJpV6B4XSZVhGPgs2ZWRFDl5k6T9vCg28hat8sTIgTAw4RWul1G2aw0Ww+fPkO/KRVaPPYYVIWXCc2ZSeAfrRNXjLKNKB1uoenRoLKP0L7nI0JFQSzEeKz3VGC5rqTbmBYrs+wPcvx5rDVNY16cfqcCNrjY/E+9U4ab0wqaFu+jTgAWGg3WYggAmI+QxwIoIWiWOZHOaafWwv37thkIgOG6wtmePo2tYFYlX6/749hKgAXtQqO+UK/702NztdqJYXv4yOGZSy+IfBsn3qAvw/aDnwadqarW6TMQgOfm8984dfrkWsETORd9pULP5/Mvc/68nvUoafMTBv46CUDHsgkAP0XIE3ihSEJhtg0QMzH6zDPPIIT+6q/+6tprrw16za233ooQKsadzsowZuRyOdw3FQVAuVyO9JojUddRpX0gG5S8YpSRpJuK0b5alHaxd8N6WA8HD22BgWDRrDHOiiTdtlVykqHRv52MxfIoBQWr0bvGS/YqwoVqlMb0BKAeffHzV3zsKGimKR+YQZJJYS8CHur8TjdA1Ja0x6hK72P1ok5FzYV6Nf1UqcS25QVNPC52rPyh1OmwIqyzXE3c+qDBKEIIAObrdfrDiwsLNsY0ZFfZDbLXxJX2V2q+NMJq5V9WOpMQnfFgl0SZ6NAwIEgxmnSaJKrH6OYbU9MMYaXVksxC/treUeA3qPEw1zQQqvXzjn5BLotwDJspRi2Upjnt3y5d5icT5oFe7Hj35EmgZVkTuRXpuf/jRMe2hRELnT8lbQNMUTbC7+lEMVup/rBfDjwRnCuub7Q7niUyKADLkGFolHW9bhjr7fbjly4fnZ55dn4+Xx+1uS4Pj2zfct2z60W+X5MnYJA7qsUIT4RTbLefmpl9YWGB/tN03RFTIOmJN1KFmJsvra2tIYTe//73S15z/fXXI4TM7eW3vTNBCEE5lEO5nm4UAACRvmI0kugJDyZGej8wxSgmGKBnMgqACbgJCCtcn8eosCBOYqATOxTn39Ddrz3sPk2OUayCVlqRmyNJgmxhdfBGp+Ngsnf3MOmfhmEMwV/Q7rq7crkhzrgNEFSjzRDEb4bKc9T5naAkQceyAaHkvhiVK1QfhoqMJyYEicoyPCho2o+mZ3II/bd3vfO2I0cWA/qSCceX5bpN03zNoUMq17NFscDtRVc1rdbt3nTwIAoobDy3Xvw/XvvaU4UCpUTLHf1N11+vohhl3/6LCwuvO3T4ba8RNHFSByZErflSvIrRCW96PYpRHNbDHQc4/3ZsO9GJeuhS+vR4jModwA3XHXpt9cDG2F9nIFToMIm0gBjtDy720FJbz9BahLHBE07Qjb1LiN/XOAk0DGNPLv6WEhmE6Fi2MB6g6k552HxmvXDPzTfxv1kOCJVh0vJMB5NvnjmTy+U+dvfdv/D619FfSuq6MmQYDgDwT2fO2hjHXktOYbquZlpH9vca585Way4hmmXVDYN2m/Qkoevdrum6nl5PgBAA7MrlHEx25dDuXTHMt57c5LPz823b3rd790fuumv3rl0FTZPYqqogCSJlGyCRldLjzpAbjD6bzSZC6Lrrrkvi1BnGCQIICPQUo/3mS+zblxvqbbKfvp4DbC7Y7EoPhACBviLVBTJKR+YgeKQlDsGScpjxoBRQRONB6O7XGrayTw4V/9MghNpd+yHR6lZEXY8wIUHiuFCEcnxCEIB4zdci4XShMNlAOdRJIOjyQg1A1QddEHtOADpJfjUqQ8xUHoaKilE2i8q1qKfWCnTyfHzq0r9fuRpEqAlv8rGV1X+fqCxlDOCNRAHgdGGd/uCxb6MoaNo/nDj5fL6XtKe7XJVxxzTFM5XqVKk04jW3LEtlCRzJY9T3uKatlF7BY1RMjBKARJtxD81vpqeUft1nu+ZBXNX0xXbb/yS3vRtRA/W5TiRyKmCDiyNGTZS8tfTQaJrmutZebDTGQ4VX9a5EqJghXrRtsT63aRoIIaE1J8NCvcG3864bhuIuYFIAgOfzeSbxTu2Iy7ClYbpuQqwoRUnfFI1yxVW9RdBjWwQILfn6pL2Qzz9y5uyJ1bWvnTjxv06djiVY8nxkzbIAwHRdahNXbLdN11XJygchU4wKETMx+rrXvQ4hdObMGclraDumN73pTfGeOsP4QYBQCRYgyOVy1BuU9KlRudc7G+6U4uSL1tlPbFLABDD0GtMTIC4R18eNCA+54BJx86Vxbg431Iz5Q6tXElKMqvifCtGx7SFIVcmdD8qbrUSnXymG3kWMzZbbgyvlyjNz8z9dXp7I2SlCnXeC+KNQ7VuU5kuBYyFRzlqJGlP+FIq7ZfoyB5MX+jydHw4ms7VeA1nDdaeDPYlskUXJ1Uql1u2Op0PIREAAPGbE54vFpmnO1+tB0p66YbD8X63bBQAVIwX67Ruu2zTN5WZzREJEsfHLKPSfoJR+0pteFlT0FaMhOyVCIIhqTK6afpRvNj3NEEph3pdx+bR6+pv1Dj7ofEKX406/nbfEY5TNw3TwqvdHGj+enZ9/aXFxPOcqttszlcA24hniRcsUE6Nty651u6Eirx9euUqLGADg5cXF4VosjhM2xi/k8/TnNI+4DBmCwNIVgNBin/SkxKiNsb9O9HxxwGDXJeTcerHU6Tyfz+u2XTeMJ6enRxy5JLiLwHytjvpVHaM42qWnQiVViJkY/cVf/EWE0EMPPcT/0qMY/fa3v40Q+qVf+qV4T51h/ABA/LBlzZH6HZnk7930D0WDiQsmA9n8AUjfvRQAAjsqjAhPfZaDxYrRruPws9Vys/k/j59YCqhOHRGKxKgZtptKyGO06zjD0cTDtUUKKtIBgCBzz+VmYPsIORrDuoUm3e84CCfX1hBCl0vlCYbRoRF/UL15uGJUjVLEhEi0k6MEEKFQKqVXZj3csBrh3ssIQQiV9Y6kR+dSs6EuQ/OkWNqWRfmFeB2dUoVyR/enxB49e07Rvq1uGIbrqih8CYCDSbnTQXGU0CramHRHoDKFzZcmu0dntfx9xWgYMYoCQwU251wpV+JNmagP83jfGyPalhU65cbFgCyIWjwJFaOYEMo32b7v1CGERmXsobVcV+tPX+lEQdPk4sEYQQAmntXYOajqelAs9NjUpVDhm43x9y5efPzS5W9fuHilPFJzlbHhcrlMo/o0j7gMGYLAnHzLnQ7LatAgrcElwhny9frpwmZnuYV6w7N2L9Qbx1ZXR7kkyUQxXa2arktzisNVN1Kkp0IlVYiZGP393/99hNDRo0c/97nP2aJl+Lnnnnv00UcRQg888EC8p84wfpA+L0rN+wgAIX0KEyH56u8hRnmri83mS56u9NDreo9BrOUcEY53ewzCXQpfhWe47hNXp1um+aPp6dgvyca4puYxGt58KRnFKFKmbj1YG4oYDSoL7dhO0H6yoHnbpyhiaMXoKPYCQ6NuGJQa69h2ZVwNE/0I9xgVPag2xqFyS3MwGxGErpSdTFTMayqYOcrdRRDH/4YyPhR0zmlbFtUtCl8TKWfjyT2s94NFoapre2BN5Lah27bivKGZpvqQN1yHqewLYaXKciiedDTFqHc0EYBxOsn4wRSjjprHKAEIyjEwweO54vp0rGK6kYjRdJS2qXTdDc0zNU0zdNLWbXtdlNTRBuWo7Fwd28aE+PMQAEAfCf75XG21xtPaKEMGHtOVSlBIozhvA0Iz1erWWnZ/vLCIlO2/MmRIFRgxusgl6kqdjo1x0CP97Nw8G6GzVUEI8dLC4s+WVzQ11yM/JOn2lml+8/QZJowY6vAIZaX0AYiZGP3Qhz70iU98AiH01a9+9e677/6zP/uzH/zgB/RPL7744uc+97lf+7Vfwxh/5jOfecc73hHvqTNMAP3hTgjQrvQ909HeHwNnA+A28XRs86wiOwL7JW2+hIEQQICQi5MhRgfnCMt1g3wDqcAEEHqib9inWda59WK817PR7ijOp13blu9AkrOeFO5qQiFv7BCEoE2+xNoSE7IyVHDZGJZEa8XarlcRvCmVRDyYKEzXHa4iXuWOKfYZkNt3JGqyFqkveRCOXp2mP6h2pSeAEOrYttvXUvmxFEU07VGMFvuqxrWWlqjB0wRRGE25CQhNbagahnZsm7khrzWHtD+mCNLIezBKq0Dh45p0P3cJAIBlPmh5R+gwcQkJai9APwgArGvt1eidACUYyfMrScWoenmHSksHOTFKAL59/sLVML3bbK0mnFY07uAAwOgk3XaCZlFqZ8H/9enZOW0Sy3GGHY7tuVKGYbXVOjozUx1Xw+4MGWKEZll0X7/AmYcSgPlaLajuEBB6dm4eECIAQmIUEHppcfGrx45/6+w5Yfzctqzn+x4Ufsidgtj6O0rZQUoqVNKG+Jsvfetb3/rgBz+IEFpZWfmLv/iLT37yk9R68iMf+chXv/pV13Xvv//+r3zlK7GfN8OYkUOIIMihXlf6HMrRXkkESI8SDR7U/F9oOMvLOljPJaaacgkhQAihlfQIAxm666vgYlgDk0E9l+44QTpzGqafKRT4CtPThUK88ZA6wxVKGyUn81mKTju6hAynMzUCZINyoWJeVKknBwEYuk4wrpYUkcC3zy6OpcutHyoBsbBLWFONr1TRvsm7ZityScNBLlalkDMmBCDf6NXjKCZ+qGKOfmohT2G5biVK2NQd/IJK/e/UxngjzHNwi2L0RMKZ9XXFV7Yti1OMjjROVTR9SCFnJoFwtE6wINfCmDGhih6jEjty6mLZtuzYn+1RiFE7sdK2+VrtaydOeEwDuo4jtJ5Uqc6Ta98W6vWmaU5XQ4jRIObUxphN+B1Ovq3bdlDsR/X4fCA02VaEGTLsNFwYNF7MkGELIV+rdx3HI9N+Pr9wOTi9V9b188XipVJZnoEuaNrFDcHQOFNYF3b4pFBsGb+hUBUBAYX5frfuDCgJYvTQoUPPP//8X/7lX956662eP91www1//ud//tRTTx04cCD282YYPwAQVYkihHI5RBAAIAK9ESjZj/F/6nmMcrsX1+cx6hKCCVArYgBwpU6CUfHy4hJlwTwBt6Tcu9TumK77ytJAo5u6Yfgb1Y2CSDt2uRhkFN2QHGstLarN6Hq7PdxePaiQU94MfbZWjWq7qVIDKHnvcG8cGi4hvGdreUIZ+4pCJy6hGYIiX6lCjMoVo4lqGeSnppB3rm8YBiaE0g1RFaMooBfKmqZFeo71wYPwRTrDKa9TDt22xzlgG4bBckK6bQ+dfXEwUXwvjNAtUGibO0FilP8gNGAI3Tm4hASV0lMtYc3oIoRalhVjRKHSiSsIttpK3XWc701NRfouTqwVHEzODpL4/zEz829Xrqz7OHoVxajcTJBuJleksmjdtiXFwox45U/Use0g3pmamWRkaIYMGTJkiIpThcKL+QXP1q9tWfJo/OnZuf+YmQk9+LGVVXqcqY3SE1enpyvVgqadKhTalh0UoSnWubctO3Rz9OOFhSf75Wg8UmLdkzbsSeSge/b86Z/+6Z/8yZ+cPXv26tWrzWbz0KFDd9999/ve9769e/cmccYMEwEtnHcwJgDUY9QmGDaNR5WIUQqqzVzTtNcfPsxZi/YGrY0x7b/E/j/GirO5Wu3WQ4eu27/fsyeRiLZmqtWu4/hJuvPF4p033BDXhfm3KxJ0bPuWa68V/omA2Cw1FhCAV5aWPnbPPepvWR2hhrRj29dec43nl3LxlGZaG53O6w4fVj/LKD6hHcsmALsGO84lirWWxj+rlQkRoyoSNprSuGb3bv6Xihes0kZGl8YHhuu2Levwvn0qp4sKFZIiyCSXglqgapZ188GDimwmnSEpFyBsIBO1TrzD0bs2xjzZutxqvQ+9MdLR0o/1dnuczcp+urzC0zprLe26/fuHOE5Z76hnbnTbGe6ZF2ahtMk1HeafcAKA+/12JJD0aaRHowwgAFR0/Q1HjsRynaOstoqk6snVtXyt/nw+/19/7udUXt+x7eVGAyF0pVz50J130l+WO/pstYYQOltYf/1b7+Vfr9JBxXAcXbQcI4RcQmhpYddxWqYZ9JBfKpcl32DdMOg3wi8QHdsKmkXpNDhZD9wMGTKMEx3bnq/V9+7ede/NN+/ZFb/SK8POQUXXh9g9KUZidcP410uXCQBteX+ptOm/tNHpvPnGG/1vUTcM3Gh37roxkHnQTOvkWgEhZLnuvj0DpF/WfEmIRIhRit27d7/3ve9973vfm9wpMkwWdEKgBc67d+3CBCzHxQBAIihGKahac7He2IVybn9v4PZr6R2CESdEpVSsSwi/ELYt+/A+QYwuRNdxLpXK/+W2NxiOU9H1WldH6BZ/q9Mg1A1DuHOYqdYMxzkQB/vfMs1Ibm4dkV6s9yfbTnTzf3a9uNpqHdm3/xde/7p7b7459PVrI9SuCmula2FaxelKdWzEKAFoW9ZwfMdw8IhubIyTo/8kULQANxzHQ4wqSlzlpGfvNWHsZKnTSejOdKVV/L3XSD9C0zLpcUILhBkw14hZ6OEQtcsZP74qus7PGyvNJiZk9/baewxndjw0PGK3NU1722u8hTUqKEbJmbVt67XoEEJoulL5yfLyoWuuueuGG3/h9a/zDEM/hI9re3KKUY8m2hY14fHAJTgo9G+ZJnA14+XOADHadZzZavXum24SEn9yjMLNqbwXAKbKJYTQlVL5/7z99lsDEqI8Zqs9K8+GYWy0O689fAghxJrqzlarBO5hyTyXEEX6O2hHN1OpMnZ4o9NhqyEgdKVcfvONN+7fs4cAnC3IPCiY6QRfi9CxnaBZ1HJdRSvqDBkybAO4hPxkaZlavhiO+543vH7SV5QhQyB45z0e5Y4uXEbVNwJlXUaMHl/riVWXW617brqJ/1PmMSrEttrkZBgzdu/KAQIbEyqRox1g3X5DZc+gBoQc3OsQ4t/P2NiljFKp02EdmZks1HIxBsAABAEgoCzqoPSm9eT0Vf8VzlSrQn52pdl6dWUFE7LcbAJCLdNyFXZZocCEXCoFOoYghBYbje9dnPrXS5dCewJEZQ8lgrUxaHwqejdfr//g8pWgqZ8Bhm1JT6H7CpZdEl5VeqVcjkQNqzisSTDmanp/NeLQnaNGgUopPfKxLS4hqsSoAvMoLCfnMWKnHR4E4Mz6OsvWqFT6G44jy2O7pAAAIABJREFUeQ5bhokQ0h1bXQ5PS4lpDak/jwLRDTT5aaQ6+IXaGK+OMHLTicl+oqGbDq9G4XPpWuMS8vTcfLmjL9Qbz+fz3zh1Wl4uTQCE6kWhMNkDQOipmdl/OHlKpSJbHR7q33FxUJk8AyaBxSWU/mPpHH4WcjD5l/Pn/2Nm9tGz54YwIpALw+VQ4fXW2236nQJCPxn08wnCdGXTJe1SuURPdLnvbma4Lk+1N01TcbGk0ykB+P7Upf/v1WP0eQaAk4U19hq+pe/5YvGHV67+05mzxXb7+OqqXJda6ptOrLc3n/aWaQaZlpiua7rudu0RlyFDBg+Wm01mhL3aaqmEiMOhousn1wpB28kMGUZBKaDlhrpiVLKHMl2XOf/6izXl7l47FhkxmmFI9Lst5VzSI0YxIV3bYbEp6XeoB4Tall3Rdc0yqRbPb59vY7xQrxuuWzO6bLfjkl73edN1e6X0BAj0Ng/8tm2mVltptjx6nK7jHJ2eERakl/WObtuXSmXKY7Ysa5SGCTzOFos891Htdl9ZWip39LphPHl1+jsXLubr9dlq7btTU3IRe1QpU8unFyMAP11eHqeJHgH40fSMXPNS7nRG0XT4+d9atxsaqjRNM5IvwSiKUTTexvQuIf6PJjddTQK6HWiU44GHQFxpthQTEh0FRqZjh7wmRqPME2trT8/OUdWVZlkqEXMQ2URBh7Cku4gfdKqkXpCajxSu6HrUhDB/k6u+p2ha1Hlz60I4dsaJarerwjN6gAlZCMs/8aDzf75e50do0zS/c+GiZMwGkfgqabYX5vPnisVat/vDq1dj3Ec2B/M9NmZJ2EDI7cgLWpvRdvzm5NjqKk3zNE3zh1eno36EURSjHt8bzbKOr656vMuvciznTLUamkP1WHle3CiZrnt8ZZU/Ef8ClTp6Clov/+PFxblarWPb3704dWxl9bl8fp3LP5W5G3t6rUCP/8iZsz9eWJQfvKBpBMBwXb7rbt0wglbnruNmdfQZMuwc8AlCQMBnUGJE3TB+tryyprUul8t8BXSGDLEgqABIsfkSCqZWEUKn1gpsoV/3hQp21nxJhIwYzTAscsglBADatmVjvCuXc4E0DKPU6UBfRXWqUEAIrWvalXLZdFzDdSkp5i87NR13vd02HKdpmHye5McLiwRAt23bxQ51GiU92SmvkFpqNJh5B4VLyPenLpmuWxAxjFRSd3RmZqZaRQhpphlXBVZV1+f6LcIdTB67OPWTpeVvnD799ydOTnFralXXX16UbQyiSpmaPpHg+WLx5cWlp2Zm56PsokeEbtvPzuclL1hqjMRM+ZW2ZbWm21NRAhrFjs9BGLqnyhAoaJqfWEy0/boQ6h2fPMTorDLX5hcL+yExlKBY07RYRrpLyInVNYTQqbUCqPUqoZAISymf3nVcdTaT5Y2QiLEaQprN83T+dvZXSuXRZfXpwWpLlZRPCAAwV62FvowAHJ2e+btXj72ytEQAKLGlfhaaJvGfSLOsH00HNg0Icq4QZn022p1Hz577t8uXL2xsPHl1+sTaGvu9pOlqVNQGGTEbB3acZ8AgI0afmZtjCdGNTq8loG7bJ1ZX2WuWGo3jK6vi9wdARTwuAQtsGobxyJmzL+QXvn3h4itLS/SX7mBVCgD86Oo0JbgdTGZrtdOFQr5e5/M0Z9eL/D8Nx/nGqdOvrqzwJ+W7JKnPZqVO51tnz9GZECGECXlxYeHUWsHzGnbYSI0BTdfN1+sXixuei58KKMrR7fAeFBkyZNgesDH25EhKanuBqLhcKrO+Fwv1RmbWkSFeNExTuHKpl47VuoZfmQEAM5Uqv9BvdAa86QEgLkHYNkOCHqMZtj1yuRxCyCWkpnd123YxsQFXdP22I0cQQjW9W9H1+267jaoefu3ee3K4t4dvmF7ipus45Y5uuq5DMJ8nma1Wb7/+/2fvvYIjyc473y+zvLcACkDBo+2043hDDodmhlqJQS7F2KtLKUSJEvkm6YkhvSiCYoQi7oOkK12FxLu64jJWorRLSaREDima4XB893T3tHfwrrw3WVmZWenOfTiog0Q5VAEFNLo7fw8daFQhs0yac/7n//0/j6yqNUWRVVVVkYIQns2SGZqoKFgdW8znjw8M4F++vb6Oy0hJmvL5jUiiwvy3U6egqdiZqdX6WIXxi5WVSZ/XbDC8u7Hewa35QTx+dnh4wGFvfkiQ5Uz7JaCWNAwRVITORyIAsJjfeeLdX+6k01M+35nQUMtHd6y170yzYzTdXbTlXCb7yuxsNz2RREXZY/hAqenw3j9aVuMecC0/AKQq3R6uWu1SVtV7GvdTZ7rx1u0YgKgitJjLtzs4u+d2Oo3FiJIgrBYK3U/4eUkCm63lQ/gN8rLU/XhIUREZ3LBiY9evSO/CqKgogixbjUZotTzAy/LNVPrxkeFeN3s4Wckf3IpRO26mUk/slIz2k8Wlm6kUALy7vnEzmeombFdLqsKqCC21uhGsFArz2dzxgRbB0O0yc0VF4STJrsnR5iTpf9+6hUf289nGdY73I9GTAwPUnpvRqQjltp9loiLvWGsmK2qH52hnI5KixhlmzOO5FIs1aKlvra0NOh04BWytWFzM5Y8GAx26LO7CBaylUqsF7HaE0Kt1xRMA3l3fqMnKx6en3llbb/D5Fnj+7z64MuCwpyoseeUui+XZsfBjg4Nptnox2ijsNr/COMMgAPwl7ZjZrWVHv2q5VsOXlJVCsfMzm/n+vbnmr6+dLbQqige5JKmjo3MfyXEcbvBrN5lxvEaB58hFrF9URSnLbd13VECxMjMbaJEIqaOzOxBCG6XSibp2QejeIaGoao7jtGnjnCT9y+3bie3RYaKiZKvVIacT/1dSd6q4eVTRhVGdXUIBZTeZeEkCBFGmDBTggFEAwMtrN1Mpm9EIALwks6IoKQqOxmeEFipkimVNNI2DSiV163JQEoTv35uD+mhY0rQFiJRKWODAJVcAsJDNcTOS3WSKM8zluosBC2eCLF+IRERFKfC832ZrGEDLqtpl65huKPD8P9+8OWB33OroUlQRem15+TfOnml+CCef9kRJECRFNRk2PeC30+kdY0z3j/9cWBBk+fGR4YY2kYIs70Ks0dLcYabLVWJOklYLhdntydMt6aY2vzPN7t39Y6OVA7d54WG/6VDK0YDW+LmQy3Vf/Ljj8VyT5W7WP28mk3sURhVVfV9jIntjZbX7MKB2WcCyquIydl6SehgPIZUMblSESoLg16iuu8sNYGo1q9EoKkpLfeed9fUjgcCObe5UhGJlhpelsNu9i/Y1B8PBLxo1k6xUlvP5Dtel2+n0jWSS/HcXohtTq/1ofqGdme6N1dUjAX9zT60OVfYlQdAKo2+srHZw6qVZdr1U6iAj7khVFG0mU6zc6PWuKcqOZ0rnUvoG7qQzTrO5wfAI9QzNo8FApSbi1dZricTnTz12tM23tsd1qQIvTPrgVirdoDlejsWuJhItPc68JEW2x4dVarWfL6/8vGP1hhZBlrPVKp5Z7aIzbwcQQslKZcrn6yn/AdNTEkilVruPYx4dHZ2DhNRFhd3uaLnMyxKOje5v41MStmOkaTzMS7GsLozq9JeVQqGFMKr2cPtLVVitMPra8nKiVUOFjVKJCKN68kw79FJ6nV2CLSC4aj5X5Sq1miQruI0aSf4SFEVWVdwbRFLVmqyUhdpaqSjIjSdkTZZZUayIIidJfFN7Fqg3sq+IIl+fHc1ls3imRIJmREX5wdzc9UTyX2/fIY7xbJVTVPVOOo0H2Qu5nKSozfLEjXo+cV9IMJWbqdSODX/Wi8W7rSoNu6mvbEBFWwk7lZq4Y4DXvqIi9PPl5f/7/Pl/uX1HaxG9m9lrKW6D5ohaxaa0o3NfLEJP5X4tOTDDpqgo8VbxNAepzGK6b5OtdYzeTvWQb8BJUudY3uaQzZZEyuXuZdxmEEJvrq5pDdqZarX7VL7mFkmYIr/Z8IQTexBGJUXRqkVFTYRCrlrdsRVVS/DB09CSnlAVxX++ebPDByir6rVE8huXLn/7xo3v3rn7jUuXF/qdTCqr6pV4/H/fuvXPN2/tOpojwVT2GCXcL36yuNTum8qw1Z8uLu19Fx2CRIo8f7PVadjuQAWAgsZKXBKEHVNKLjdJjd3zfjT6/1x4//+9dPmH8/MND4lyF8Jox1L6Bq4nEv/j6rWWixwqQvPZHGllpiL0g3tzLUvOS4Kwi35NWpbz+TTLvr7SQtPc1+QH3JkB7TlJppmNUklUlF23GuuSTLWa2sOFXUdH5wGCJOn77TayHlzs99ibOGaO1JfB8hynt2DS6S9LuXzzQdV96Rhsn4LlOe5em9nummbArCfPtEN3jOrshoVc7ju3bkdKZb/Ndm4khAAQglJNcJjMAHBhI+K2WgAAIcTUavVO9EiQpUSFsZmM7eYqCCHU0QOoncqKinIzmXpmLLysMf6sFoqr2yu2FFVdLRavJjZNN8v5/LTP1zzn34tWshdeW1qe9Hq1pipJUXcnJXwQjxto+m46czed5g9BdIikqMv5/HI+/9jQ4C8fPQoA7/cY1tYML8uiopgNBvzfDMt2P+9dyue1f9uOvR8JlVpNVlVjkwmr77QLSRRkmZckm8bVta/wstz9eJSYtXlZXiv2VlxZEoSW0RP1LXerc70fif7Xkyd62jUAJCuVa4lkjGFye5DO2zXmImIT14tjVFJVrUk2x3MzsOll2HWycIHnAAIdJIY8x/2PK1ePBANnhkJTfh8+ocqCEC2X14ulxVxOe/ERFeXf79773MkTx5vWwxVVrYiizWi0GHsYh9Rk+ds3tpTZaLn8m+fOjrrdPbxDAAC4lkj0+if7BFOr/eP16//15ImGd5HnuO/cvtVr+6xdcCESOTccaogZqbTvY5bX6O9XYvEdZ4kr+Xye4wL2tmdu+z8svLm6htosNYmKsuPMocQL3c8uEED3kVuiovzL7Tu/cfYMNijlOS7GMJwkrfd4TWtmKZ9vmXuw36wVi0+MjuR679i2I3fTGUA99NjdHbKqznUdzKKjo/Pgor0p+G22Sq0WrzCAl3W9/dsLQmT1a8LrjZTLVVFUkFoWBF+bQCQdnV3ASdJasYjjegi1XjojxZitkpGriUS7MdlascjLMq7l1YXRdujCqM5uiJaZV+cXANC0zzcT8CuqSlOUIMkWgwEALsfjJwcHRlwuAIiVGVxCxYo1TpQipfKwy9X5hO8wpW+QgS7FYnazaUe32nfv3CWTt1iZudWLT22/4STph/ML/8fpU2ReeiES2V2890I2t9AU8XYYuJvOrBdLRpreewQYHqkMu1z4v8u9pASKijKfze1YRp1sVYDQEwigyPMDmrqGfaLD/LnIC3sRRpla7cJGxG42Px0ete6kW0VL5R3N0dot4x+WW62RdibHVTsIo4WufbJz2eyL/KS/66EtAnhnbf1CJLJ3p0A7Ix7JsRIVpfuMP1He1qlJ655uaUXvhlyVg53OAgSwmMsv5vIUgM1k6lywrCL0/bn5z9M08VysFoqX47G1QlFFiAIY93pfnp0hBT6d+dnSsnbpQlHVHy0sfuXJJ7qJDyaUBeFO/5oC7Z2SIPzDteuzgcCRYGDAbqcoaqNUOr8ROQBVFPCnkc40XBjbKfigWTqSVbVzXAwGAVyOxf7L0aM9vSpFVX+6tNThwlJTdm5TFu+6nmAXFHn+//vgypTfV+KF+7Ww2kfWikVZVaOtmlXukZIgnN/e62mf6P42pKOj8+BSEWp4ocVmNFmNRm+9fL6/KcPl2uZe7Caz3WTy22y4GqDA87owqtNfbiZTRBi9FI09PjLSU+lJhq1ixVNUlA6leIqqXopGX5qagva5Xjp9Fkb/5E/+BCE0NTX127/92/3dss4hAwEgAAqhTX8cAKgIKSoSFaVSq91OpUNOJ01RP1tawrOXAs+v5gsAIMiy3LEktvt6sUqt9upcY4VdM1o5Q0Xocr1n7iFhpVD497v3XpqaZEXxg1j8MCTf9Z09VhdqyVSrWBhFCPWq/tzYKV9SUdVkP6a4hf0XRlHHyIWiwI+4XbvbsiDL375+Ay/I306l/s8zpzu7vSLlHmokK7WaoqoGmt5FG640yzYH8RBIadWOqAi9t77xmRPHu3myIMuvzs33y8NFBFAVoblsdsDuGHQ6ACCm0SPmuzaMi4qqXUTZKJXxZxsplbtvh9VAtFxGCK13V/eKult2VlT1u3funh4a8lgtS/mCdikLAWyUSv94/cZ/O/XY5E5JlMlKpVnQzFWrt9Pps6FQNy8Y7/Eni0v3tx99M+j+WQUB4GI0cnpoUNsiqdyU5kwgX99cNttlTNWtVPojk5POXtJmryeTnTNJREWR7veXKCrK4VyM3AWiolxLJO5ldNOlziMBvgU0xyvrHH4K9fIgLFBuCaM1oY/9l0iMacBmAwCf1RYtl6Hf8quODgAs5vNVUXSYzSVB+MXKit1k4poiBzugIrSQzZ4bHr6aSHR2Vr0fic76/WGP55BkSR1C+iyMfv3rXweAN998s7+b1TlsqAjI3UdSVYSQrKoqQqKilAUBAapK4nI+fzQYJJ4OtrYZDypIsqIv7G9nIZfrexLfw0q8zGAR5E4602ubiGi5HGeYDoW30TLTF8Wk+9DJXRMtlTt0YinsISfurdU1IkmUBOGfbtz8zQ+d6+Cv7Km7N86wG3A4diGMRjt27sr10kz5bibz4cmJHU2jK/nCT5eW+hgam6tykqIaaeoHc/P3MhkK4OPT02eGQ1pxuWV2YUskRdG676ui+PrK6pTf99rS8q5fYVEQ3lxd6/vQX0UIt1Zviago371773eeeLzzN3J+I9LSFPZ+JHomFOpmOsRL0k+XlnZx7D3cZKvcqqaSCyFU4NpewVhRzHFc0G5v7lPUDllVz29EPnVktsvnqwhdiu6wflmTdy6l1+mJ7ps16eg8uMiqeiOZwsOJca/nXCiky6MPFqX6ANtvswKAxWi0Go2CLMuqWhXFnlbgOlBsI78eWBeB/oIAqqJoN5l6Kq/pO7wkbZTKJgPdUDn+iKOo6tVE4sXJyeuJJAK4m8n0epid34gYKPq99Y3OT1MR+uH8wleeerK/XRYfJvosjAYCgXw+/8wzz/R3szqHja3ZKbX5M1OrIQBelkkfiSzHaWvnSA2pIMsIdGFUZ5cs5vOvqOpqofjjxcVd/Plry8u/ee6ckaYZoVZTlKDdpvVJ9UuezrbPye0XnY3P+fa6RmdKgnBd0wUbAFhR/KcbN3/97JlgK99orlrttVlHimVZUdxFXkSszJTbdB1FvTSAAgAVobdW1371sZMtH2WE2lw2ezud7nuFrIrQUj5fEWv3MhkAQAC/WF19Z2O9c1+pdojbmy8BwJV4/Ep8971uAAAh9H50r1nAu6Amy/9+996XHv9QuzlqgecX25yeeY5byuWPBtv2dsfEGeZfb9/Rk5VaciESIROViih2rlK/Gk+EnM6ezrhricSZ0BBJQenMXDa746xgo1Q8mKgBHZ1HkEy1WhaEQYejv22+7zuKqr63ESH1JRulkqQoz46N3d9XdX8pCcKVWFxS1bPDoZHuLtH3F+I8ICXtHqtVYFkAKAtC34TRejqTz2YFANw5AwCYmrgLXyoCqNRqFoOhp1D1fsGK4oVIhBVFu9H0/MS422I5+NcAAAjgQjSK190RgtmAro1ucSkaG3Q4cfz9LhbvS4LwalOPypYUeP67d+72VOr3SNHn8/PYsWMXLlzI5/PhcLi/W9Y5VGwqmwihrebvVYSQghCJ2Be3B4kWt5quSFTfah10HjmqovjfL3/A1Gq7CxRLMJX/fvkDs4HOVjkAGHI6XzkyO+7x4C3fam9q6wlSMb1PrBeLnSMXdr0YeDkWa07SrNRq/3Dt+udOnpz2NxY7N6io3XAtntidQUNF6H/dvHU6NPTE6Kht++CypzZcmLlsdqVQaFi1TrPsO+vrS7n8/i3d/GBuruET3p0qCgCionDSw5MTlGbZN9fWPjkz0/LRC5FIhy/lg3isszDK1Gq6KtqBSKkcKZXHvR7oImd5F+K7itD37t774rlzZHrZDoRQN236sr04xHV0dLrnTjqzmM8BAAXUEyMj+LKwRzJsNcdxwy4Xlpn2Di/JClJ7VcGuJ1MNqTuJSoVc+h5BEEKXYzEcOHglHv+lI0d27FB6f5FVFUdgU0BphdF0XRjdRTPGZhRVxW4eCii8NmA2GGxGEy9LKlLZmuiy9HDgiYpyIRIp8DxN0U+NjvTlFfa09/MbkaokAgAnS5dj8U/MTN+XSXiWZUk10mI+NxPw61oAQVSU7929ezD70qumOtDn8oEvfvGLAPDd7363v5vVOWyU6p0Z1PpUlRiXyJy/If+LyFhVUWrXgURHpxvKgrCXNgtlQSCT6jTL/tONm9+5ffv9aPR/3epbD+hslet7iOFCNvezpeW31tZeX1n5tzt3O38COY7bxXsRFeVmsrU0LMjyv9y+3SCIFHj+WqJnYTRRqXQuiu9AgeffXlv/1pWrDWEF87tK+vvBvTniequK4k8Wl7519drifqqisD3yeI+IivyQKX2Xo7GWfb0LPN8hUR4ANkrlDs5lFaEfzM09ZJ9V33lteRkfnKt7bq3ekrIgfPPq1TdWVm8mUzeTqevJ5L1MplnfnMtmH4JeRjo6DygZtopVUQBAgK4lk6QObNesl0rvRTbmc9m31tYSvTjNWyKp6sVo7CdLi68tL7+5utb9hX29WCI+qXOh0Gx9WfRuJnPYUqcPjCTLkjYssqrG9qH9Wn/Jcxy25nisFmN9ib3vde5MrYb34jSbyV40ptHe9nIlnsBDVhWp1xLJA651uJZIVDUr6ExNSOxnW8IOpDS1dIIs6zGXOoeQPjtGv/zlL3/ve9/72te+9uyzzz777LP93bjO4SGD5y0UpSBVVlWjxv9Fpv2y2vrS38c+PDo6ewchtJIv9BSUuSOKqqZYtl/LwrKq/mh+oadOUypC0XK51xCfW6lU5/biP1tazlW5T8zMmAx0gef/9fYd+X5MJ0qC8PcfXBlxu2RVHXa5Bh3O3XVU42X5f167Pup2G2g6Vi7fl/eyFwRZecjEPgTwg7n5333yiQYfENHs2v4hQpejsV8+1qL1uYrQj+YXIqVdavGPDmmW/dHCwrnQ8J0ues3vDl6SmoMaRlyuTx09gks4q6KoJ13q6NxHyEiDAgoBUpF6O516fnx81xuUVfVOfVkLAbqWSAZn7TvaEiVVrYqi22JpiERUEboQiZAk7qLAv7ex8fHpaeNOZSg5jrtRLwma9Pqm/X5ZVWNMRZAlXpbWSqXZRzL0sEEJTbNsc2HQoSJTL4cK2rcanPZdGCXb8WqiJNwWC16062mpIFlhU+zWYoCkKrsYnO+axVyOLEUM2B24mm21UDxg1yqmwdCQq1Z3DPrX0Tlg+iyMFovFb37zm3/4h3/4kY985Itf/OLnPve5EydOuN1uqlXWbzAY7O/edQ6M2qZ6gqqiFC2XR91uMsoh+aEPnMqgo9NH1oulvow8qqL43Tt3Y70v8F6NJ6Z8vp5y1m+0sYtu22wicS+b9VgtGbbaR/Njr8iqiqWuxE5lv53BCnKfXtRBU6nVNooPW04QK4r/cvv2r585YzOZ8G8uRCLdrFvcTqc/OjXp2K6oVkXx3+/eizywX/EBczuV7uzM3Q8Slco/XLt+amhw0OG8Eo+z+tKpjk7X8JJUlSSPxWLqRwV0nuNwzxkDRT87Fr4QiSJAKZbF/dZ2t81IuSxqfBKiIq8UCicGBjr8SYplL8disqo6zeYXxse1V/XrySRRRWmKVpHKiuKddPrc8HC7rfGStFYsLuYLKlIBwGO1ng0NAYCRpo8HgzdSSQBYzOWnexwvPQQghBrs+flDb+JLVTZf8KBzSxh1mM0m2iCpiiDLnCTZ64OHXUOEUc92YRT/0JNjlLQucJjN2BgUZ5iDEUYz1erdTBb/fMQfmA0Gfrq4hADlOA5/SjVZXikUZVUd93q8vaQJ12Q5z/Eeq9Vh7vajRgANXT0L/APZxkrn4abPwuiA5lb3rW9961vf+laHJ++lGFbn/qLWS+hxqxZekk4ODuLfkG9VUdt+v6wo3stkXBbL8YGBR2sYovPIcDeTeX58rOWaUEsEWV4vFmMMw4mS22IZdrmcFvN6sXQpGuV771MEAEv5/P/19jteq/ULZ890syobY5guK1h5SeIfLqPig8tDqSKlKuy3rl77yOSky2K+k07f6k6qk1X1QiT68uxWRGlZEP7pxs0HtIfsI4WK0K1UGuCgNVkdnQcXFaGbqdR6sYQAGSh6JuA/OTCwR2lvpbAZozHu8Qw5neNez0apBAB3M5mPTk7ubpux+rpU0O7IcVUAWCsWjweD7UZHNVm+EotjawUriu9HYx+bmsS55Ev5An49AHBmKGQxGj+IxwBgrVia8Pqa00sZobaYz0fLZeLYsBpNz42NkZTzSZ93IZfjZUmQpfVi6ZCbJftOgeclVQEAu8ksq6qoyKIiV0XRsef+RSpC1xLJkiAcCfgnvN5+vFgAgJIgVMQaABhpekCj1FMAPpsVm0kLPN8HYbSu2Xk1B5VrSxjtdtzFCDWcaUtT9HNjY79YWUWAChzfUGq5H1RqtcvRGD7yg3b7Y0ODNEUNOR0plkWANkqlsNvz7sY6zsFbLRSeGx8bcjrbbU3bbyrHcRciEVlVKaDOhIa6FHl5SVKQCnUrOvTP3quj00fuQ3M0nYcAdautfKP6ScYfCJCKUMtR2vVEEvv5zQbDgRUU6OgcJNlq9bXlFYfZtFYoem3Wo8HggMNBU5SJpg00rSLESxIrikWez1arcaaSrFT2w4BZEoR/vX3nd554fMfKtSuxPXUz19HpIyVB+GF3HTa1XInHTw0N4tbnTK2mq6I6OjoPKzeSyfW6SqggdTGXSzCVcY/HbDAYaCpot/cqb/GyTMK2rJlkAAAgAElEQVQHsUR4YmAgWmZUpOY5Ls4wuyiCERUlz/EAQAH1VHj0zdU1QZYEWU6z1ZCrtQqzlC9oHaZMTbiXyZ4ODa0WiiTlY8LrxS2to2VXiq0gQDeSyZemp8h8AwHcTWeW8nmkmaR4rdZnwmGtakZT1JFA4FY6BQCL+fykz/tImUbT9czHIaeDkyS8NF4ShL0Lo6uFIo5zvZ5IDjmd1j61Yidp8iMud0MPT7/NjoXRXJUL761aS0WoXO+E4W3lGGVrtXbT2wY26pm2oy6X22JxWy1lQVABFThe63jtOyVBuBCJ4vPIZjQ9HQ7jVzvh9aZYFgDWiqVIubzVHQTQlXji5dmZ5plCVRSvJ5PZKmczGk+FhkJO5wf1dQsE6FYq7bVaA13Yydm6muy32YqCoCKVk0RJUfpiddfR6Rd9Fkb/7M/+rL8b1DmcdHD7ah+RVbX5Ios0xRobpRIFgAB0eVTn4YO0KoqUy1263vaDPMe9Ojf/+VOPdRjElQRhLps9uNeko7MPqAj92527nzoyq6jqL1ZWGb3Ln46OzgEiyPJ6qSQpSsBupylKkOUBu6P7atPuSVQqRBW1G02cLAEAK9buZbcSQo8FgycHO1WsN7CSL6ib/jIHriC2m0zTPt9yIQ8AN1KpgN3eq8KVqrBYmgzYbTajcdzjwZ2douVyS2FUUdW1evO3Ubc7zjAAsFTI53medJMP2O0fqhfOnw0NZVaqKlKLAr+czx8JBPDvbyZTq8WtAJZBh2PK5xtxu5tHQVM+70I+V5NlThLXS6Vp3yNkGs1U62XpDkeRF4gwuvcYKHJwqoASTKVXK26e4+JMxWO1jHu9+CtLsexiLo8dxwCAZXEtAw77fG7zmTtuvyQIy/kC3k5zCTlTq+HUBbvJrJ3DGmnaYTJXJVEFxIoi0UnbgTQRruNeDwAEbHZcTl7gexZG72Qyy/mCzWh8KjzauQgszjBXEwmsXRpp+rnxMXLaDrtcVqNJkCVBlsibMtIGQZZqiryQzZ0ODWk3VRXFt9c3XaWcLF2Oxfw2Oy9vVYwhQLfT6ZempnZ8/Wy9AZTLYlaQihetmVqtG1FVR+fA6LMw+tWvfrW/G9Q5nDTooggX9SRTxwaC2uVZRUXQtBQkyjK+5QBASRBwGrrdZB5us3qso6OzRxZyuVfn5n/l2NF2xTtvr63fx8BQHZ1+UanVvnvn7v1+FTo6Og8DiqoWecFooLsJ4KuK4lvr6zVZBoClfB7/kqboZ8Lh3Y1vBVlOMIyCYMjp0KowiqqSpdYxj+ep0dG1YvFOOiNpjJYI0HwuS1HQOc2TUJNloiQSeREATgwEYwwjyFJNlt9d33gqPNr8USSYymI+z9ZqXpvtTGhI+1KT9bYzIacLAMY8biyMJtlKS89djGHwu3CazU+Hw+9HorhxDVFFfVbb82Nj5A8dZvPxYBDLwXfTGY/FMuh0Luby5L0MOZ0nBwZ87YUkA00fDQRup9MAMJ/Njns8+13jvDt4SaIpytIn6yUA1GS5yAsAQAE16HCQ8LOysNcFxaooaVM48xzXkzCarLAXo1E8l8xWuSdHR26n0+SEAoBpn6/5IAzY7WbaIKoKJ4m3UumQ0zHYpjC8yPPvrG/gsu5YufxkeLTBYUrq6JvDGdwWC+7wXhaEHYXRXLWKNUSL0TjocACA32ZbLW6+hubni4qyUigYKGrK7zdtPwgjpfJiLgcAVUm8GI2+PDPTzmgZKZWvJhL40zPRhufGx7SfFU1RJFcXsI97dBQhuBiLAsBaqXhsIEi0YBWhS7GYsD3Li5yJjw0OzmVzKlILPJ+rckHHDvomJ27KqXaTWUWbdfRlXRjVOWTopfQ6uwFtr6Av8sKba2tlQXBuv08oqEX/JVFp8ctYuawdOMqqykmS02x+pKpadHT2jzvpdIJhXpyaPNEUQ7ZSKPTU8l5nRyo1MVlhPFZrh8wmHR0dHZ1DS7ZavRyL1xQZAEJO59PhcGfJ7GoiWWsKBFeRejWR+KUjs73Kbdlq9f1oTFYVALidhmmf/0xoCN+7F3J5ThIBwGIwng2FAGDK5xt1uxOVClsTZVVharUcxwHAfDYXtNsHHDt7026nM9hi5rZYtaNxk8Hw1OjI+Y2ICqgi1t5cXRt2uU4ODmBVCAHcSqVWCpsqZKbKvrPGvzQ95TSbAUDV9PbB/lCP1eo0W1ixJqtqmq0268XEaTjl81EAT4VHSQ96CqhJr/dMaKihhvpoMJBiKwWeVwFdiMaGXc54PRBgzO15Mjy64yxi2udbzhd4WRJk+V4me2a7ae6+gxC6kkhEy2UKqGm/70wo1Jd5UZIlZl67yWDwWDenb+U9589k675OTE+BNipCN5JJMseMlEuiIhMTKAXUjN93aqjFF0RT1LjXi93Ny4X8ciE/4fU+MTLS8DQEcDWRJJNTFdAHsTgVBq1JNl/X/pqNmR6rFWv9JUEY83g6v5eN0ma67li9BzVRWotNnwkCOL8Rwa3PImXmpalJcsVQVFU7RBdkeTGff6ze2ENLkReu1VVRp9ny/PiYsykVYdrvY8XaSqFoMhjOhUI4eshrtZYEQVbV9WLpaHBzXWQxl8ffHU3Rz46FF3I50vcs5HQeCwZ5aXM1ZaVY2FkYlYgwaqLrRzCzZxVeR6e/HMZlMZ3DT0MpfabK4lvpRqnUUErf/LeyZk2bgG8GGBWht9fWX19ZuRiN9esF6+joFHj++/fm/ubixbfX1tMsixBCAPPZ3L/fvae3wusjOY57Y3X1TiZzPhLRAwp0dHR0Hjg4SXo/GsOqKACkWPZKPNHh+dlqFdf50kDN+v1+m50UnouKHK03IOoSQZYv1VVRzGqx8N5GRFSUIs8v1vtcPzY0SOxdZoNh0us9NTR4bnj4IxMTgw4nACBA15JJpdVQnCCr6o1kKlIPQzw11Ci4DDgcT4VHDRSNN5ioMG+sriUqFQRwPZEgqihGVJUPYnE8nsiwVTwLcJrNxF436nbhH5IVpmFHrChi5YUGatzjAQATTb84OfnhiYknR0c/dWT2QyPDhiZ9maaoZ8bG7EYTAKhIJapo0O54YnSkGw3RQNOn61rbSqGQYasAUJPlxVzuViqdrVY7/vUmKkJVUdqPgdRcNoePHwRopVCYy/RnUEGaYo24XADgsljwV8zLUrO+3xO5Kqf9LyuK3RckxRlGW6kNmtL4EZfrl47MngmF2jlmjg8EtTrgRqm0Wm8mpt0+drMaadplxuI+uhJPFDUd0snrbxZGSS+mZssnL8slQSDyX02WYwypo99sP+W0WLDciZN2tX+erFTIRJipCVfiCfKRLRcK+DOhqc2Df7VQbJ5fqwhdTSRwGobXan1parJZFcWcCYU+e+L4rxw7GvZsysGz/k0xdK1YRPW3g83dAHBqaDDkdH54fPxoMOi32Wf9/qfDYagnEQNAkqmISoup/bbPhwijZpPbYq2/U10Y1Tlc7KNjdHl5+a233lpbW2MYxu12T01NvfTSS7Ozs/u3R50Do13DebZWkzQXx2y12lzv0LJbfVWUSJO+OMOUawIApNhKkec9VmuO4yiAbha9dXR0OlOpie9tbLy3sWEy0BRQO45mdHpCRehqPEH8CPPZ3KjbvWPJlY6Ojo7O4WE+m8W6JK7PBYBEhYmVGSIlNLBaT8ac9PnOhEL455VC4WYqBQBxpjLVS3jlvUyGNE7xWC1YG8px1ddXVhVVVetGv3b9vimKemp05Ocrq7jJ+FKhcDwYbPnMFMteSySIRjPu8YZaVTmMut0eq/VOOpOoMACgIvVSNIY7yeAnhN3uSZ/vQiSK4z7Xi8Upn4+IrSMaO96wy7WQy+Fda1tdA0Ck7rALuVykZpwCGNxp8G8zGl+cmrwYjRJzInb4dl9zFva4I2Unbth9KRY7Fgws5guiIgPAciF/anDwaJsPEJNgKtdTyZosO8zm58fGXP2749dkWVtFDgALudyI29VNtkMHWFHMVjd9uKMeNwBQAB6rFRdKlwRhL8UuxFdIA6UCQoAqtZqnuxdMXJbHgwMptkK+0IDd/tToaLMsrsVsMHx8ejpWZlIsiw/Ue5lM2OPW5oQSHX/WH5jx+95Z36iINQWpF6PRj01PWY3GqijiYnkjTTcnMBCptMgLJAsixjCLuRx5qXaTeczjrooiTo3z2+zky8IfMv58SoKgPdfi5W3rBIkKczkWOzM0VJWkuXrLqTNDQyuFQkWsSaqyWigSayd5a0TzfSY81rnhasOpMep23UobRUWuSmKGZYeczrnMpoXca7XiLiAGmj613abqtlgCNnue51RA0XK5c7MQIhnbjEbKtLl3XRjVOWzsizC6sLDw+7//+z//+c+bH3rllVf+9m//VpdHH3QaSukJKiDtWl+iUtFmFWFa1tcjQKwo4ptHVrPYmK1y2Wr1TiYDAM+Pj7ccsel0jyDLOY5zms17HFTpPARIrUItdPZIrMxU6xnzAIAALefzjzfVc+no6OjoHE5ERYnUdYpnx8fiDIP1lDuZzIjb1Sy3iYqSZDbDNGc0cYojLhcWRvMc12UbawAQZJlIhE+Mjgw6HIu5/J1MGgBIyxSzwfjkSCc7pMVofGxw4HoyCQCLufy0z9cslKwWizeTKTKeH3W7Hx8ZbrdBp9n87Fi4LAiXYjFWFBEgoopOeL2Pj4xQACTu814mG7TbE5VNr9+4pujYZ7NZjUZBlgVZLvE80Z4QQKReR4871fSE3WT62NRUkmXZmuizWXdhpHhiZOSN1TVeliRVubM9XOhuJuu324NtwhAj5fLV+Gb9clUUL8Xin5iZ7lKRRQjlOM5iMLqtrbXUjVIZT5q8VqvZYMhUqwjQ9UTypekpsgtZVWmK6il57E46g19wyOm01TVob10YLfK7F0Z5SSbCYtBux5o+UxO7EUZrsoz9uTg0YNrvu5lKlYXasMt5cmCgsyqKMdL0pM877vW8viKwoiiqypKm6lxrSZ7x+yxG43PjY2+tromqwsvSe+sbj4+O5OoG4QG7o/kjtRqNLrMFa6k/WVqigTLSdEXcpu5xkrhQ93QDwPGBbZK6ty6MlrcLo+n6foedLlytH2cYYn8GAK/VNuXz0jR1LZEAgKV8fsrvI1GkgiwT/fTkwGCvDd8MND3h8SwV8gCwUihYjUaiUJ8eGupwYI15PTh5IMYwHYRRBEBWX2wmE01RRtogq4qoyIIs99rSTUdn/+h/Kf358+effPLJlqooALz22muPP/74xYsX+75fnYOky6oIXmpRjqG0+eNKbVNN0AbcMLXaanFzqBStX6ZVhMjSU39REbqVSl+MRsmC58NEhq2+trx8ORZ7Y3X1aiKh107r6PSdtdKmb2jEtemRiTEVvbGVzr5S5PlLsdg76+sLuZx+sOno7JFEpYLdXj6rLWi3PzY4aDEYAYCTxPX6iFRLnGGwi9Nvs2ndgjaTCVezKkht2W6lJeulUr07vB2bJY8GA8+NbbWWdprNH54Yd7SpkyVM+nxuswUAZFVZ3u46BIAEUyGqqNVoeno0/EwXFkuP1frRyUkiEdJAnRgYeLwu0R4J+O0mMwDUFPnttXX8GQbsdm3NBAVA9KBkZauBeLZa5XCnGoNxdx4IiqJGXK6jwcDuysssRuMLE+NW45aiZDOaAjY7ACBANxLJlolDqQp7ra6KYpiaQFTyziCEzkci725svL660i7nfaMuFs/6Ax8aHsbV7kWBX8rlASDPcW+srr46P//q3PzlWKzlnEtLnuOW8oVL0ViinmNwTCPbETskabCzC8jsyWe1ETFU24upA4lKhcSeWo1Gq9H4TDj8yuzM6aHGYNnO0BRFxNDVQlGqV52THvHEkox7fNFAAQAj1t5aWyPy4qi7tTec/L4my7wsEVXUQNFeq9VIb1t+mPA2WrDJZ1LaPtXF9mSLwfjs+Ni0r1FhtBqNz4RHKYoa93gc9VPsViqFH0UA1xJJ7HB3my09tboiTPt9FFAAkGLZS7EY0c07n01htxt/enmO49tPzGuyjDdoNhjxRaZdpu1qsfifC4s/Xlwki0M6OgdJn0V6hmF+9Vd/lWVZiqJ+7dd+7Qtf+MLp06ddLlelUrl9+/Z3vvOd73znO5VK5XOf+9zi4qLL5erv3nUOGypSEcByvlAVxWPBgM1kgqZ8UgJbv7tUxC2/VabKklWmct1yfzWeKNdqH5ua7OlO2Q3L+TyO7s5VuVeOzDYssIuK0rk24TAjKsoH8ThJpdkolSxG46lW6d06Ojq7g5Mk4kf40HCIqQmsKMqqkqlWdbe7zj6RZtn3I1GspOQ4LsWyHx4f7/vNUUfn0YEIW2GPBwCMNH1sIIhlCGzUapAPieDS3I8lYLezoggABZ7vsv8yUQS0+siwyzXkdBZ4HgACNhvVhT2QAjgxOHApFgOAlULxSDBI/GVVUbySiKNNMdf+/PgOhbdaLEbji5OTBY4XZNlvt2ndXgaaPjM0hDtci/WA1OYq/pDThZssJSuVk4MD+JdEcR7zeO5X21W3xfLJmemVQgGXfk/7fApCry2vyKrCiLW1YnF6uyduvVS6kUzha6/HYg3Y7bgXTaRcHnHvPMNdK5YydZ/gQi4XsNlD27tRlQUB625Gmh51uww0fXwgiCXUe5mMIMurhQLeuwooxjA5jvvwxIRWhi4JQoKpSKpiMRrTLNvg+Zjy+bQxmuT4zLUxOKsIsTXRbjZ16CSWq+8i6LCTjMsuO93H6+fdaBefXmdG3G5s7ZRUZa1edU6ifsc0gRiDTsdT4dEr9QQk/K/VaGoXmjEb8K+XitqEUCNNz/j9RwIBs8GgIpRmq3GGqSnykNPZbKIk5XolTaop+V4CdjsFcG44NOJ2LebyOEcu5HSeDg3ZTSYAoCnq1NAgPqlxV4+Q07leKmWqm2sMZ4fbZrB2xmE2j7rdMaYMAPiSRQN1ulWfKy1mg2HA6cA91uJMZTbQ2jS6ZRetXy48lq1IAWJPjjHMjWQS/3w1kbCbTDv2dNLR6S99Fka/8Y1vZDIZu93+/e9//+WXXya/DwaDU1NTn/nMZ770pS999rOfTaVS3/jGN/7oj/6ov3tfWlr6m7/5m5/+9KexWMxkMk1NTX32s5/9gz/4A3/H2IuD3OBDRFeeFIQgWi7fTqcAIMWyH5+eMhsMbfNJRREAarKszZvX3nuwS3StWIwyZQCYy+ZISHy0zKwVCyGnqyFypVeIO1VUlUipjC/xsqou5nKrxZKoyFaj8bHBwXa5ToeZ1UIRtxGgKRov4y/l8mG3W6+p19HpF4n6sH7Q6bAYjcMuF04HS7OsLozq7AeionwQ3+y3gMlz3I1Uqrkbr46OTjeoCBG5aqQuVE15vQvZXE2Rq5KYZCpa2asmy7l62/Rml5nPZsOmvy4do2VBYDe1MEND03aaotpVc7dDKw+tFgrHgkEAQABXEgnSFqknVZTgtzfGL9b36Jrx+0mS46TX21yUPeh04IFouSawoug0m2uynKhXDU/e1wG22WA4MTBA/msCOB4M4hyDe9lc2OPBn1WB52+l0sRZ6TCbX5gYl1UVC6OZKttNcgLJpcXcSqeHnA6t5E2EwmGnC691HQ0EkpVKgedVQNjGAfUoTwAQZPm9jY0XJyedZnNDT61mxj3es/Uw3Pq7MDlM5qokyqqaq1YHt39xiUrlRjIpyLKRps8ND4+36cme1ZSim42bx5XWHZlm2TjDAFCTPq9WlhUVJbd13rUWJbuHAjgSDOCq8+VCYTbgZ2o1ojI3jMdG3W6v1Xo3k8HtkmiKfnxkuN3XZzYYPjY9HSszVqPRaTYpCHmtVqIU0xQ17HI2nLla3BYLPvirkkjcNnlu8+IQqJ9Wgw5Hu2jdUbd73OPF32ykXNJ+xUeDwb104zg1NJhmWak+Bz85ONBNWu6o242F0RhTng34q6J4PZlSEXp8ZJgo42QubzXVcxtsVigCAJC2V6Ki3EymyGYRoFvp1Menp3f9dnR0dkGfPQWvvvoqAHzta1/TqqJaXn755a997WsA8MMf/rC/u/72t7999uzZv/7rv15cXOQ4rlwu37hx4+tf//pjjz22u8r9vm/wYaLLUj2EEG7vCACcJOL+gMQx6rVaKU3wOlsToS6PtkRWFVlVyYA1WdkcMTBC7Uo8nuO4O5m0NpClA4qqpipsmmW1raJYUeQ04YCRcqnA88v5wmvLy/O5HC5zEGT5aiLR3OjwkIMA1uojsMdHhkm70jvp9H19XTo6DxXkooSH9WRCmGW7amuro9Mr89nNe5PdaDoe3JzPb5RKXXZS1tHRaSBbrWLXmMtsIeXqBpom3ZMa+rDHGUZb/9uwNSL9lITW1cRMrXYtkbiWSOI4KY0W5ty775sCOFY3bC7nC1gMXckXSGXD0+Fw3wuhzoZCT4+Gp32+J0ZGPtRqhcZI00N1+QabbVcKRdJRql3a5v1iNuDHxcuiIl9PJis18Uo88dbaGlFF3RbrixMTVqPRaTbjZ8qqqvUDtqRSq5FWOSbaAACsWIuUt5UPJyrEQbkpFFIU9Ux4DOcVYHxW26eOHHlxchJvRJDld9Y3lvOFX6yuNquiNFATXu+pwaGPT08/OTrSrP2N1Es5V7dHRqwUChejUSxvyap6NZ7ItQoc46XN0nIDRfvtNpemCTsnSSVBeHN17Xwksl4qrZeKb6+ta6dsyUqlnkdht5n6YNsa93hsRhPe+2qxSCzJIy5385nlMJufDoc/OT3z5MjIyzPTnVeybUbjkYB/zOP22WxBu72Df7YZmqI8dbWRHCSF+qqJv6ndU0seHxke92xbP6CAOh4c2GMVoN1kemFi3Gu12oymHRuOEUZcLlxNX+D5qiheisUyVTbHVS/HYuQ5Qj3kgVwhm3Mb5rNZbN+xGTctySVBwJLrLuAlacdkCR2dZvosjM7PzwPAr//6r3d4Dn4UP7NfvP7661/60pd4np+env7hD3/IMEwul/v7v/97t9udSqU+/elPr6+v398NPpooCFU1QidOaCbeFq/V+tkTx8lyUEWssaJYFTuFhwqyTOJIWFFUVBUAlgp5ku+zlN8asOY57v1I9GYqRerHMTVZ/sXq6oVo5Hwk8p8Li7dSaRzKVth+my8Jwltra7fSKbLSRddl3Fvp9IPVSi9breKmWBajMex2nxsO4feSqVZbDm50dB50irxwL5PdKJXaZXf0HVlVST0ULogL2Gw0RQMAI9Zqsj5E0+kzoqKs1zNtzw6HTg4OjLk3XTx30q0T63R0dDpDgi8bxJEp32YGX5arkkx8AIjW6+hb1t5igxgAsKIoalbiMawovr22jnWit9bWKrUakYraRRz2StjjJrmfK4VCVRRxfyQAOD4wsE81Q2GP+9zw8ITX284zOVZvr7ReLPKSpOkVfugK8miKIs7KOMP8fGWZCI40RR8NBD82NYmDwgCAVP7md4rpJMuoQw4nqXWby26FRDMa5XTIuWUDtJmMH5uaPBIIDDmdpwYHPzo1aTMZg3b78+NjOIFUkKVb6RSZfI263WdCoaOB4KnBoZdnZ58YGTkaDLT73id8m3JbosLcSWdWi8XFXO5yLHazHmeJTwHcAKo5zzpdXwMO2O00RVGa8vz5bO6d9fWisOWbRoCuJhKkYwQ5j/p15NMUtfXBZrLkW5v0tbUku62Wca93x/TePUIajhUEHgBqsoxN4jRF+7oTRmmKenJ05MMTE5Ne36jbfcQf+MT0NEml2At+m+3j09P/5eiRLlVRADAbDMRcfCWRICtAJUEgbtAtx2hdGHVZLOa6lM+KIidJRIs/GwpNejdXobQ+JFFRriYSP11a/iAWb76WEgo8/8bq6k+Wln6ytPj68spqoaiofeg0W+D5Qtc50ToPLn0WRiuVCgAMdcykwI8y3Tn7ukGW5d/7vd9TFMXn873zzjuf/vSnXS5XIBD48pe//Oqrr9I0nc/neyrb7/sGH1kUpGq7JGHRk+gUFEXRFOW1Ws0GIwDIqtpw12xmOV8gllIEqCKKgiyTuykAFHiuWi/JvxCJJtnKSqFAAqox9zJZshFcjXItkQSAYv1qjscWWmxG01Oj4U8fP+az2gBAReqt1IPktdwK1nG7aYpyms2k6ed8Ntf+73R0Hkii5fJba2vzuezVROL9aPRglNFslcOrPl6rFQ/+DDTtt21OP/QVCJ2+EymV8bKf12oddrkA4HRoiHTnyOg+ZR2dHkEIkb40w9sbIdhMxuEtP92mkMeKIpbAaKDCrQSdbQaxJtPojWSSFK5KqnI+EiXVvlotbC/QFEVSPhdyuYvRGL5oeCzWPWZP7YWRevcbTpbeWF2T6n1jRvokivWXkKtFWOSIy/3K7MypoUGt/ZD44Io7OUaJ/j7scs34/aS7FxmTk3F7qMk7bDEaTw8NvTA+fjQYJK7PgN3+wsQ4nk9hTLTh6XD4mXB41u8/NTR4NBjYsVm522Ihq2uL+dyNZPJOvcAc7+ITM9PYmloRa80dvYjaSxYVyA/rpSI+8AwUPeP3Ozfbgqk3kikA4CSJ9KNveR7tjimfD1dzS6pSv1faes2j6DtbZkmOA00dvc9m7SkedNDheHxk+Jlw+HRo6P76rCfqM8qGENtsPfm0WRilNKsIGba6lM+TXm0jbhfpH5ViWSwjyKr67vrGRqnESWKUKZ/fiLTsM5mssO+srZMrLSPWbqSSP19ZbXhhvCQvFwqRcrnLZpU3U6m31tbeWlt7sOb+Orugz8Koz+cDgI2NjQ7PwY/6fLtpmtaSH//4xwsLCwDw1a9+dXR0VPvQRz/60c985jMA8G//9m/xePx+bfDho/srtzYkFHumyGWI3ADI0qUgy6QDo8XQopJibXsiT6UmLuZy+GJKiNYLc8hwc6NUJkZUWVVJrYrbsrnfSLmUqFTIlfR0aGhT16DoMbfn3PDwK7MzYx63kaafGB2hNr2W7K4d/geMoqqkOGusXnxxLBgkbySvSzY6hwZekiKlcqJS2b2uRQkAACAASURBVPUaLydJ15NJ4iJPsexKvtD5T/oCCb/HURUYf30IXuD0pWadPkNul6RJi9VoJHYYkkCnc8BwknQnnbkUix2QWV1nb1RFkdjrEpUKHrVajcZAU9+Pmfp0faNUwpYlMigNuVztatJ9NtJuZdtdoMDxOBuKBgq7SkmaU8tq310z4fXgXtiyqpZrAt7jE60qqQ8MrVyL62cpoM4Oh+7bC9qJs6HQmaGQw2y2GIzDTteLk5PPjoXtpkad0WslyQmd7vi8JGP3GQVUyOU00jSx+y3kcskKqyJELu9jnm5DV4N2+8sz0ycHBsc93lODg6/MzuxCZDw3MtyyoHvc4/3w+LjbYiEvdS6b06afSaqarke4kJDNMY9HW2luMRg/Pj11NhR6qj6ZSrGVOMMs5wt4zDbodPSljh5DU9STI6N03exCAXU2tEM3oQOABInmOR4hlOW2bLb370XtiWGXy2psobkX2jtGAYCEqG6USiTo4ERwAACcZjOOokKAlvMFBPBBLI6vXZiiwDdEmgC2lMbj2KBgoGhy4HGS+O5GJFWfs6dZ9ucry7dSqSvxeDfOiSIvkH0tF/JdpkXrPKD0WRg9deoUAHzzm9/s8Bz86OnTp/u10+9973v4hy984QvNj/7Gb/wGACCE/uM//uN+bfBhpNvRC9LkkUqqoiJEmi+RgFFtTDUpe9cWU+ClxYatAUCcYYj3nuStbJRLiqpqJVQEiPw3VWFxepTHav3kzDRpo3QvkyVF+iMu1ydnZp4bG/vUkdmnwqPTPh8ZobotFpIzNZfNdnzjsFwovLcRuZFMCfe1ijZRqeB+Vk6zhQzQHWYzaZ96M5VSEepLrYGOzl6Yz+V+trR8JRG/GI3+bHlldy7Le5ksvoyQUdF8Lifv/+FNgkQHNU6fgK0ujOpjKZ2+UhYEPE8wULS2hnfW78f31jRb7RxNo7NPXI7FFvO5OMMczJLMg06aZd9aW39nfePgbfWioryzvvGz5eWfLS+/trx8J5O5Xc+gmPQ2tp4HgAGHAy+oy6q6nC9IikLm8x3qc71baXrbXISk986Y13NS0/CHAqpdc+fdQVHUUyOj2OiHOTcyfN8bb077/cScSAF1JjS0l74xB8BswP+p2dlfOXb0ufGxdq5Dj9WCg6qqotRh1LFRLuHpzIDDgfX0SZ9vwO4AAAToUjR6MRrDEweb0RTqxTtsMRqPDwSfHB05GgxamhJvu8FE0y9OTj41Gp7x+6d8vqOB4MmBwY9NTT05OoKnQtM+Hz54FKR+EIuTuUOsXMY+FZ/VRqrRzQYD6WxuNRpfmBjH/Xx8NttU/ZS5lkiSc6HZmbtH/HbbRybGBx3OoN3x/PjYYRAfHWYzDj+VVKXA8yR/YNB+qI//DtAUdTSwZT931efsTF3KJFlS2mMyVDfgFwVeqR85ZPxMjoS1YvFqPJFkiRl5868Wsjlp+ym2lM+LqgIAdpP55dmZXz569GwohD3UKlIvRWNFXmBqtUuxGDk30yxLViDaQQKLMCtNXUY4SZrP5rrscaJzyOmzMPr5z38eAP78z/+8nTb6zW9+8y/+4i/IM/vC5cuXASAUCk1NTTU/+sILL2ifdl82+PCx63XmPMcRfyJNb25kyucjwyPCbMBvN5oAIGCzt+vNl6gwxHv/oeEQziupiuLFWAwvQZOi+PXiZhFHQ5b56aEhI20AAKYm4CfYjCar0Wg2GIZdruYcfQA4PhDEmy3wnWoVb6VSt1KpTJVdLRbeXF2rtm8qtd+QiBZS7IA5MTCA11FLgvD9ubkfzM//bHmZtNU+eEqCcDkW//Hi4g/nF95Z37iPr0TnvjCfzd3LZEgGsSBL721EerUz85Icq1vCnx8bJz0TYuX9HbIIsszUU6ICGrcFsQYUBaHLmh0dnW4gGTIjLpfWkuMwm3ERLgK044j/EadSE1Ms299FwZIgkFWQ9WK3fRof2YXJAs+/H4kWeC7HVc9vRA44vf1SNJar27VYUVzM5bBn00wb2kmTx+rl50v5/JV4AlcmucyW5t7rBE159dbymKyqpGZ/xu8/EgyE68PgE/sQ/em2Wj42PTXp9YXd7g9PTNzfzu8YCuCp8OiHxyfOhkKfnJnuuyJ2X8BZVYDDvlodzAihPMct15dMiDmDAng6PIr1RBVQqi4DHQsGqAM39tIUNeZxnw2FPjQ8fGpo8PhAUJt9SVHU4yMjWP8tCvyFSFRWVaQRjMa3zzWmfL5PTs88Ozb2yuys9sB+bGgIp99KqkKmcp27Hu2OgN3+4YnxFycnOpykBwx5JQu5HFtPzwg2WdQfIGYCfuxPclusz4+PUfXlAXxra+kYtZtM2voqAHhM0zwq5HTi8DoFqSQf9mgg+OxYGJ9ioqpowxwEWSa+ztNDg3aTyUjTM37/x6en8ERAQer70cjFaBRP9omPeCm3Q20NCYgg/9UO5nlJemN17V42cykWu5vRs90fePosjP7u7/7uzMyMoihf+cpXnnvuub/6q796/fXXL1269Prrr//VX/3Vc88995WvfEVRlCNHjvzO7/xOX/YoSdLy8jIAzMzMtHzC8PCw3W4HgHv37t2XDT6U0Lu9Tb+7sUHGgob6zZ6mqInti+0m2uA0mz85O/N0OPyRyQmTodOBaqDoDw0PG2h6sl7lRIrcTw0NkgvoUj6vqCoZbeDei2aDYXL7LXzH6GttreJCrnVAZ7Za1Zr8eVk6H4kcgG+Uk6Tb6fSlWOxeJoMrXDJsdTMAi6Intg+FHWbT6aFtHQxxP8HUgUcEIIB7meybq2sxpizIsqQqOa56MRb9IBbXtaRHhDzHEQu2z2rDq8oqUi/FYh1C1ptZK242tx2wO4IO+0x9cru+zwoRaQIesNm0JZBmgwFfglSkltt0JdbR2QXEnkC8/wTSuGCjVNrjBVRF6GG9CK8XS6+vrFyIRH6xutrHuzO5FAAAI9a6uXzVZPmny8vvrm88gjV6N5IpshimoM3AwYMhWWFxESsFlFHjpjRQ9FPh0XZ18WGPh0zXiYnp5OBAh0Gxy2LB2+dlicTuJ5jKZtan1eq1WrEu9smZmU/Nzh4f6LbtSU84zebHR4afDofbWQ3uC4NOx4zf77Icrk70e8FlJXa5RmE0zjA/WVp6e31dVGQAcJjMo+6tHFuL0fjixKRWOhywO6YOpV7stVrP1BtSZbnqu+sb89ksaRU13nRLclstDQt4AGCi6efGwkQpsxpNT46M7P9rPxSM1L93MuEadrruY7TF3qEAnhwd+czx45+cmXaYzTjNFgHCZSsthVEAODkwQIpHxz3ewe3m6HPDw7Sm50fY7X5saJCmqBN1f/1SvoC9qAjgeiJJrqjaklO7yfTCxLi20RMAGGn6o5MTJC23Q9RVWRDwi7cYjI66jq8tbribyeLTGQAWc/mGs15FKMdx/P5M/2VVPYBiuEeNvgV5YKxW649+9KNPfOITiUTi4sWLFy9ebH5OOBz+0Y9+ZOnTXbBUKsmyDB07Pg0NDa2treXaaFj7vcGHErqpPdEu0PY48mw/HjxWCwAYaRrn42grgBow0YanwqNuiwUAjgYCG6UScey7zZYpn89I01cTCQBYyObYmogvIi6zxV3f47Tfv1IokiL9boaMRwKBtUJRBZTlqiVBaF7bJx2Bg3Z7kRcUpLKi+Mbq2pjHbaDokiCwYs1I04MO55GAv5tqF1YUryUSrChN+bwnBlp3Hkyx7GVNgcB8LhdyOsvC5jV6wuNpNsDO+P0Gip7P5ThJpIFSAeFek6/MzvQx36ozKkIfxOMtaxCiTFlB6jNjYw/wYEGnCxBC1xObqaADdscLE+O8JL+1tlZTZEGWb6XST452NVxGmtRFbD8Z93jupNIqINyWbf+ajRI1pLkY0Gez4aFYgee7bDmqo9OZAs9X69a2waZCy5DLaTEYa4rMy1KWrTY/oUsWc7l72RwFcGJg4D72adkPBFm+mUrhaw4ritcSyefHx/qy5YbQjBLPD+5kU7qbydZkOSvLN5Kpj023KFR6WEmxLI5iNFA0QkgFlOOqmT0csT1BVq9n/P7HBgfSbLUo8AaKHvO4O9wpKIAnR0ffXlsT6yn2Ybencx9tCiBgt+EF+1yVw366yFZLzC0Vyf0Q6YOPLG6LBTegaJBI0ix7ORYncw2aop8YaYx5tZmML01NrRaLBY73WC2zfv+hHf1O+32yqt7JpAGgKPCkce6RQMDUZlGhGY/V+smZmViZAUBhj6fdasTDx5DDYTOaeHkr66ZDFscDBNG+nWYLHvdWxJrdbMKV8kaabhDH/XbbC+Nj66WS22rVFuNjfDbrC+Nj9zJZSVXHPZ4jwQA+HcIez0Iuz9QEWVWuJpKPjwzfy2TJMtWZJvXGaTY/Nz52IRLFBn8aqCdHR30226jbjcvko0zZb289OM/WNdABh91iNOK7RoatYq1AVJSYZvaKAC1kc0+FN5vTSKr67vp6SRBoin5uLNxfw7Igy2+vr3OidGpo6Ehfo1cecfosjALA8ePHb9y48cd//Mf/+I//KGw3yNhstt/6rd/60z/900DT0b9rKnWHs639hBM/VKl0VZm7iw3GoivRyIr2CQxTdLv71l3qEEJ3ZxkNOV1eq5WTpCLP41abWrQ+UIvR6LPayJ3Vvz0FptkxOuhwHAkEREUdcjrIrdRsMDw/NnYxGuNlyWW2PDs+RlPUuNe7XizleU4FFGU2R6Kk4R0AOM3mUbcLX9oMFK1dv22H3WQa9bhxy8iFXO6ZcFj7aKZaLdbH+k+Hw0VeuBSNqoAEWVra3sOxJAjrpdLTo6OdpwGyqr63EcEVXnPZrNlgaK45KvD8xWisoQ8VWYo004YTg63l1EmfF9+PRUV5fWVFkGVeltZLpYMpa0IIXY7FiYl40OE8NTRoMRjmsjl8u0pUKnOZ7Mk2L17n4WC9VGI2i4kMT4ZHaYpymE1PjI5ciEQAIFIuTft9LbsBNJBhWTzQtBqNIZcTAMwGw5DTiQdMcYY5GtwXJw4AZKtbg6eGh/w2G75W7NimVkenS0jD4hG3u9lmQlPUmMeDmy9tlEq7k5kSlcqdel3YnUzaYjRMHILy236xWigqmttliq1kq9W+RByWtp/mFVEcbPfUOqRSryjw3azfCLK8kMtJihr2uPej8vTAWKzXME77fApCuNX7fC7XcMRmq9VomXFZLLN+X7/KigVZJl2wZwN+A02PuF0jXQz/AMBlMb80PTWXyVYlKeRyHutiRjNgt2NhNFOtjns9vGbvY57D2IddZ9cQdbtS20rQUhG6kdxcibEajSGnc8bv97QKTKApatbvhwdB6DgaDJgMNHlfAOCz2o71OMoyGwzaGdkjAkVRjw0OXkls9nAOOV2HPGC3V5z1u1hVlIRWAaOEQaezw9rhgMPx0anGT4YCOBMaem9jAwBSbOXHi1vyztFAsOUnGbDbPzEzvVosqioizejGPJvCaIKpnAm17vyWq4/tgw6HrS6MEidEqlLB824ic8cY5oQ4gN/+7VQad3VWkXo9kXzlyGwfTcGrhQLO6LuXyUz6vKaDMjM99PRfGAWAgYGBv/u7v/vLv/zLS5cura6uVioVl8s1PT39zDPP2A9B7LHO3jF2d26fqAfTXIhEm4XRhr7zJwYHsA4CAA2NFJuXH00GQ8u1F5/N9ktHj/CSRJpFUgBPh8PvbKyTlE+v1UoaKGHODQ+rCJiacGpoqMu08qOBAJ6aJpgKU6tp1/lJ6Mmkz2s1GoddzufGx64mkoLcog+GqMgXIpEnRkeayyEJJPcKM5fJTni92mU3WVU/iMXx1dlhNh8LBlOVSrLC4sGKkTY8OzbWMi9Vi9lgOB4M3kilAGClUDgYYfRaMklU0Vl/4HRoCB9Yj48Mmw2GxXwOABZyuSGn4zAkpuvsAl6SEaDm5q0EFaH57Kb7/ngwYKsfqCGnc9Ttxlbi2+n0Rycnd9wXsYuOe7xk/DHqcdeF0co+CaNVUcT2PSNtaBZw/VudNw66tciOVGpiVRKDdrtRH1Q9OKgIkczcdqrKhHdTGE1UKpKidG/hIcxltnUXvJ3OjLjdD9zgW1IUXpKdFnPDhIQoyy6zBQ9O7mWzH93z1FRS1aq0LU9cK460hJOkmrJVZ5fluM7CqKyqb69vjmci5dKxYFCby7avIIQKPG8xGp39sN4XeR7ne9JAzQYCAGi9WMSm0RzHkeY2MYb5oO6zKwtCl9UDOxJnGLzNoN3e4fbUDqfZTGxB3TDodEImAwAplkUIbZRI7x27rfe96xxmXFvC6NasJ1Zm8JXBYjB+Ynp6d22RDiFTPp/TbJ7LZjlJHnI4Tg0NPtD14AfJuNejIDVSLnss1lNDB3QNPzBwKT0AsKLYro5+Lww6HMeCwYY4u3GP97H2n6TdZDq1/V4ZdDhIbU2B41pOM0mfg6DdbjP+/+y9aYxk2Vn3+Zxzl7ix7/uSa2XWvnRXd1dVuzfT+LUbsF/GGAYhC0YzCKxBQkIgISGBhBASAiOxCMGXF+YDMBKLR355wTa4bfdS7s3d1VW9VFXukZEZ+77fuMt8OBknb8aWkVWRWVlV9/cpM/aMvPeec/7n//wfFgFSQS21WpKisBhT+9Gcy5Vt1NO1mgrqR+nMlWik1GppQ94bUme7Wo2MrC04ENTKKqtKulab4Cs/5hzipdlkMr300ksvvfTS4b0FAFi7Tc2aw7OZyF30kRN/wUh0LhLdE0j6wze/M857Pbzw+13dGIS9ZhOtGx24mqLXTULAYrkQCCQqlZjd3lOc3v/0EcX1CKBnmmvk2JdmZu7m8qVWy2rgT3m9PSM3zzBXohE4CHZBCFqsyVqVXARpFV5NFEmHQQRovqst+i2Wz5+YT9fq5VZLUVULzzuMQk0UP0ymmlJHAfXdra1Mve43WxxGoWfJ0ZHl5W6iOYuxpCiiIm/sdXR+ksnSssrnpqZMHDftcNRFMV2rAaCQbXAXqX6mHI6PM9mOItdEUbsyOSQ+SmfosHHC7T63t/zhjN9XarUy9Rqp7v/s3Kw+33q46Mjye91Wkg7BeDkcGlgnuF4qdW2eXI8cf9bnT1aqCqj5RiNVq432RomyvF3dmaNos/+DViuJiSi2mg3NlskESXd3jz0mU7+hyS4IGGFFVWqiKMry8SkWW8oXPkqnVVB5hn02FtXL/B8WktUqkdJMLOcZouXZBcEhGEutpqwqG+Xy/AE3ugrNZrkbGGdg2HpHFGVpJV84pPTDQ6LSbn9/bU1SFJ/Zci0WpSNIqdWiI+bVWPS/VlYVVck3GtvVami8ieLQd+zLEW509hFGe+pti43m6MY4S/m8tpfjnVzOyHGzzkO3XDU6nTc34kREnnW6LgYD9/mCd7p20YjdbuRYAIg57CQM+uNMhuyENTud97spKwAQL5fmXM6JXKm2ut0dI0di2HQIArEUibKUrNbWdltiPjoubB2CheeJetLodGRFIbFUa93G1mPGZz1EeM3mR8zteGTMOJ0zh3/pfiCYdx2jYqszeWEUAM74fGaeX87lG1LHwvNzLtdBL6cIIGSzrhWLAJCoVKgwqqhqudU2cmxLkshcy8CwZP1iFwylVksFNddo+C2WTNdPGrBavOadsoDtaiVeLq92M/rIyh0ANkolrXwpK8p2tWrh+Xsb0Sqt3ZlDtl7XhdFJ8ZBt/vfjcDhYlgWAdDo97DHkLs94XqGJv+AjSU8Qp10QqKrFYQYjfMLt0kZh8uyuFsAzLAA4BKG/imTO5Xpherp/nOh3uxxUXOAZ5qzf95mp2IVAYFLCxBmfj4RGp2pV2p5+OV8gl8KAxaL1fWCEglbLSa/ntM8bc9htBkPIan1pdsZm2PkSNkqld7YS31lefnszoU1TXiuWJEUGAJtBOOvb+ZJp80cAqLTbNCrrQjBAdR8zz8+6XLMu5/hDEYMxNa7GS+X+B9RE8UYy9cZG/J3EVrxc1jblUAGanQ6RfsZ5r9VCkRhCAWDa4TzXFwqDAJ4MhUjLgorY1jaz0jn+qKr6w81NGvpTajVfW1vv70WgahzWC253T7KtmedmujVWn+zX7TFeKhPTtMto0iqwHMa0MHN7vECVg0JPf/+gmmWMEN3pKRyb5iqlVouoogAgytIPNzeHnbkqQF3sqI9oB557pqMopVbrQI2JFFVdKRRuplL3eRjQi+GU0zFis2imm1m2ki8oqtqWpI/SmTc24h+mUs3OPq0AaOhzxGajSSbLhcKDbZ6ertVuplKb5QGB1AO5mUqRwTRTr2lHkFR3B8VvtVh4nn5RHySTmXq9fR99EmioN53ekNYTI9CqnABAA4UGogKsFXd2E638zlXuZvJ+j6h9UQHe3kzQup/VYoG21b43is0mLRah8bWLHi9pdZ1vNFYLRQD4IJmUlD3XJfrn3w9tSSI+IAToPqXw8aGTq/e2t2jky+hwUp2HEZIFBAAqqCRmsdnZOd4wIF0K13kc2C2l73Sah+AYJUw7HC/Pz33x5MnPzs7e25lF9cREuUKmczVR/K+V1e+trX7r7tKNZJLcS0UPr2nnh2y9Xm61SNslgeVsBoPTaKSbmu9tbRW6fY+vRKJEK8jU9swursc3393a+t7aWmLsKQ2lKUkdzciYH948SuegHJ0wWq/Xb9y4sbGxMdmX5Thufn4eAFZWVgY+IJlMNhoNADh9+vQDecFHkp4cPQ5j6sUwsMxJj2fB49HugWir5l+em30yFBqnMFbz+r1SpoF98K4rm2CgF+KPMmkVoCVJu71fxshCFlj2hempoGXPvHyrWnlrM0FW24qqLneXcyfcrpjDTr6Kmtje7vodbiR3/BQ+s3lEPf6YUKvdVqXSs+YvNpuvrq6uFguZei1RKb+3tfWdpeVPs9mlfP56fPN/3r7zH0tL31le/rc7d76/tjawmRIlVat9mNppPhuy2i6FggMfZuTY0115/dNsboKNgx9hGp1OrtF44J0KlwsF2reRtFkTFfmtzc3O3g+WrtbIyoHHzMDs+UWPhzy91GqNPqhWizu7Bf1+q5B1Z+pDz5oJoqgqzRsalq3uMnaF0UOYvuTqjbVisdnZR3/p4XY2R31YANCSpE+z2f6HlVqtby8tf3t56X/dXaLVx48V1Xb740zmB+vr/7m8cj2+uVooZGq1W+n0v9+5++rq6reXlvetlaa8m9j6MJVaLhR+sLaeGHkwjyBbr+e6a+zRZpOY3U62Iesd8UYy9d3V1bv5HJEIv7uykm+MCnagqZdhmy1it5NmrKIsaUvDtDQ7nVKrdaiy6SeZ7Jvx+HKh8O5W4uP9tkkAoClJGU2D+JVCkR7u6W75W8BiBYBTXi9ZsLUl6Y2Njf919+7/9+ntV1dXP85kGgc8rUpdxygd1puDInS0NPYqp5VWe4Tanm80Wl1N7aXZGYdgBAAF1Lc3E/uK3fdDolzpUWw/zWbH3ATth+Qtkp/DNhvdxzLz3Hw3r/PDVOrV1VVSqIgA0a3T7Wp19F5EvFR+d2trVfPv7idZ2wkacpuMR2bfm3U5SdtSOjovejx6HcwjCd20qIoiaC6nHrP5EbOL6ugMxMRxRA1sdjq0bMJ4/A5+j9lsZDkAaMvSVqXakqQ31jdqYhsAFFDpjiONn6bm6Gy9Ti0RVBI5Fwj0FH2e9np93Sw4FVS6rZup17ONnaffTKcOtMUOe2M6yK+dex2OdXqYsDDabrf/+q//+u/+7u96bv+TP/kTr9d76dKl6enp559/fnNzc4Jv+vTTTwNAKpVaW1vrv/fNN9/UPuyBvOCjB7O3Kz2LGVpAigEteNw9iXVWw86VwszxAstOORwHanrO9zVfotOOB8tpn5f8paVWa61QvJlKk34OTsE4Tnd7AOAY5mos+sL09ILHQyuFM/XaUi4HAOvFIlkFGVkuarezGNOV8M10uilJq135CQO6ELjf0jYAcBmNZA3cUWQangLd3vE9cltD6nyazd5Kp1O1qtbWUWg2304kvr+2pn0F7b3vJBJkWeIyGp8Kh0asDGZdThtvAABJkT9K778YfpxpSdL1+Oa3lpZeW1//97t314rF/Z9zOIiyTGNDT/t8L8xMk9OExEdoH7lS3NH9p53OgTGXAsvS+vqPM5lhs4dktUqmMhxm+ksjg1YL6hqR7scONpB8o0F2bs0cPyx6j3aTm3jM6Ga5/PrGxgfJ5HdX12riuApdS5LoUo0GFK4VetVVSVGuxzfJpFaUpXe3th7gQXX05OqNN+Px/1xZuZPL5RuNqthO1ao3Uqk34vGlfJ5c6ptS5/3k9jivlq7VtroWORXUH21tj///osiKQs+gmMMx2n/BYEz7YKyXitqNJVGR34zHh9kMa6JIPhuLsddsRgC05+lSvtDjHe7I8lubif9YWnp1dfXf7tz9IJmstNstScrU6vFSabtSnciG1nqpdDu3K9zfzeX3/faytbr210ZHLDQaACDKMvnDESBi8eYZ5plIhNXsvyqqUmq17uRy31le+SSTHd8uXe4Kox7zTm6vpCijBcTGXuVUAbXc6nXWU6jXNWS1shhfiUaI9t2UOq9vbIyQcdO12mvrG99bXVsfIm2Phvr6Fz0eMvvqKPL6PV0NFFW9kUwSmRUj3BP6dsrrIf56kuNGbpx3u0643eRoF2WpNLyL3XK+8N721ma5fCOV/GA7Oexh291tCbpndgSYOO60po7KZ7bMHkmSu87RQ2NGSbkrnQkfmT1ZR+fBghEi6ckqqHQXVjh+ecoIgC6rP81m39iIN/r2Mo0sF+yeuR6ziZQ1lFqteNcrQNf7HMbPTU2RGDqM8Gmvj9RDxLqmJbq1rC3KbEnSOLYDRVXpGryyd5KgajRcnftkwsLod77zna997Wvf+MY3tDd+85vf/K3f+i0a2fn666//xE/8hDS51emXv/xl8sM//MM/9N/793//9wCAEPrpn/7pB/WCjx49Xem1jlGMUf8eeNBqdZtMCJC2vn58ekrpMSBPX+vn2DElIQAAIABJREFUB4LAsic0BodEt+v9iPjngbhNprM+37VY7KRn5/v5JJtL12qfdtWlE243+VYXPG6yEGp0xP9aXrmZ2gl8OOFxWwcFON4DtJuH9kq9XipRZ9+VaPSMz9e/721gWDPPkzEDAArN5vV4/NtLyzeSqfVSqdhsVtviUr7wxsYGubibOP5qNDpaIscIne9mmcXLJa0DSEdLtS1+b3Ut1S1dlxTlg2RytfBgZKzlfIFohVbesOB2OwThydBOx4x4uUSNn5V2O901BI1oS7rgcfM7RmlxYKKCCkDdjjODBFYDy9IN261Jm0apwhiwDo1A1fRfak6wJl1R1Zuacvj3hwsBPWxXqrTxyKLHQ74cBdS7XfmDsJTP97SMu5FM0R6djzDZev219fXXNtbTg7Z2esg3GpXhShaFlgATjV5WlZup1Mhn9CLK8g83ExWxDQAsxqd8+w+mcy6n27g7VhoY9mIgSAQmonrXB8mL9K/2mS1k3JlyOAxd82lcMy5IivL6RpzWRMuqslYs/tfKyr/fvftGfOO97e23Epv/cXfprc3EwDcajaKqq8XiW5uJ6/H4je6xTTx3KqjDvKsUuk6g+7gkSSNTq5OD32k00lwdt8n0Y7Mzs06XzSBwexXS27nsm/HNcTz4iqpSYZRkSpKfWyO9nNTpSR8/YvuEKiwBqxUATBz3TCRMxtya2H51ZXWlUOjfPdosV67HN3ONerHVfH97e2nvab4v5VaL6JgMwifcbqq2rxZLY17LOorycSbzvdW1by8t//udu1ScPePz9nSaYjB+NhbzmXeupQjQvMt91u8HAHpjrjF4GiDK8ica2/t6qTiwyEBSFBoMN2Yb+kmx4HE/HY5EbfazPt+1WFQ3iz6q2LpekKrYVlSVHrHDakp0dB49qFGAbvWZ2GMnjALArMtJazEr7RYAYEBXIlFS9sFh5nI4RGUNFmMa7E4ejABpz2sjxz0/Pf3KwsJPLi7QTPaI3UYWJuV2K99okHRR7WfY13MQL5X//c7db96+/dr6eqPTIRHw5POQH3RhdFJMWBj9l3/5FwD42Z/9We2Nf/iHfwgATqfzj/7oj377t3+bYZhbt24ReXEivPLKKwsLCwDwp3/6p1tbW9q7fvCDH3zzm98EgK985Svh8LgdJCf+go8eirJnPswymMphCAZM9jBCL0xP//TpU9qmKOODEdKKHe7j1EN50eMhOaG0LnXa4RzTLtrPKa+HaCiKqrwZj+902OB4KhvxDHM5HCLfdkeRFVABwCEI96Y4D4TW4yerNWJ10QZBLnq9Iat10eP5wokTT4cj8y7XrNN1MRj8b/PzP7G48N/m519ZXFhwe3B3LVrviKvFwvvb299bW/vPleVb6Z3QNwPDPhuLjVNV5DObI7adj/Sjre2JO/4eAepi5/WNDVKziQDRyceHqVRuZMHsYSApympXvqSNzsI2G82d+CCZIiYyuj4PWa0jeiLxDHOye3h/ksmW+tqbrBWK5EYG4fkhERaR7gKY7l5MBFXTxCM43Axi4jjyT5EUpf/z3zOpWk17OuQa9dH10Zon7hZKA8Ap6isslugLyopCs4wvBYNOwQgAKqhvbyUe3lALRVWT1dpH6cyNZPJuLl9oNrUjmQqQrNZeW19/fWODnjgIUNhquxKN/tjs7MVAMGyz+cyWmN1xNRqj16V9s2tlRaFq41PhcDecujZCeBVlOV2rxUvlRLmyWa58lM58Z3klU995/IVAYJyqNIzQs1OxOZfLKRinHI7Pzs7MupzPT08TlVOUpR8Okvx2hdFuZi6Dd8+sTzJZ8hRVVd9OJErdCmtSatCPCup2tfLd1dUDpQfkG43/XF65kUxuVyupWo2OdJe7Wyz77nDQE41GiCarNRi+k2Hm+YvBwMtzsz91cvGLJ09eiUZdXU05U69dj2/uW+xWaDbJ57TyBp5haLfx0dX09GyicZPZIXsPjU5nZ9mGsLdrQveazU9HIrgbV/JhKvWtpaXb2Rw9kSvt9vvb29rcjI/TmWpf3PMIaPVfyGrlGSZit9Hd2cwYOwcdRfnB2vqdXK7YatY7otgtLonZHXRfWYuBZT8zFfux2dmr0ejnT5w4H/CTOSXtBjksT22zXCaVK3QW+lF6QJFBqlYjadQOQTiMXnyjidhtT0XCC3oR/SONrRsxXGm1891oIwvP97Sc1dF5hKHCKB19SJO94wbPMOcDu10uMKDL4XDIZr0ai35hYeGVhRM9vcXCe7fT3CZjf+2OwLJamYLFmE4XP83mEpUKGapMHE/G7kKzWR6+NMjW6z/a3iZDZ67ReG19g04SYvad6Y0eMzopJnyM3rhxAwAuXLhAb9nc3Hz77bcB4G/+5m++8pWvAADLsn/wB3/wz//8z7/4i784kTdlWfYv//Ivv/CFLxQKheeff/7P/uzPXnzxRVEUv/GNb/zGb/yGoigul+uP/uiP+p9Iqr+npqbW19cn8oKPJ0aW4zBDPaQ9ZtJJYWBYSREBwCEI84Mm0w8KsvJ8ZzORbzYQoBmnU3uFPSgIoafC4e+tromayvSLwYB2Dh2wWD4zPfXBdpJ0QnAZTVeikQlOsq0Gg1MwFltNRVXi5fK8y5Wu7QZB0kUmRihit/WXLZM+V/Nu11I+v1EsicqAKkIrb7gaiw6rO+7nQsCfrdfbstSUOm/G49disYlneD+8iLL8ZnyDOPtYjK9Goy6j8fWNjUKzqYL6TiLx0uzsUSb7rBWL5J9u4fmw5vC4EAhk641GRxRl6b2trXN+P60lGbg81jLncsbLpVKrJavKG+sb0y6njedZzLAMrrTaH3Ub5dFyy37CNtuHqTRpJVkXO5Nan+TrDaJ6GBiWShUD8ZjN8XIJAHKNxrAelE1JOtB/Kt2tq6VdL1cKRffIjwE7oag7kyoi5vosFnLKy6qylC+c9fsAYLNSIbnyZo6fdjqDVuurq6stSWpL0lubieenp4Zdc1SAdK22XamWWs1GR2IxthkMUbstYrc/KCWAiLzJapUcQtq7eIZ1G40Cy3YUObs3aQEDmnI6FtxuamqzC4LW2iwpCtHZs/X66Hbt+UaTvK/NIETstlyjTiJxb6UzPotF+7VIirJRKsVLZdL5dOCrnfb6xu8zwGLck7Ji4fmrsejr6xuyqlTE9ntb21eiEXqvrCj08AhofBBzLtdKodCSpKbUuZFMXQoG3t9OUgn1iVBo2uHINRorhUKu0VBVsPCchTc0Op18o6GCKinKO4lE3edbHKNr5WqxeDOZUvb++U7BeDUW5RmG2cayqtTE9ujzhWp/8273eqkkKUpNbFdabWq6DA53b7EYh6zWkNV6O5v7JJsBgFyj/v528nI4NOJj0zp3UtFCr0XNkRsJrW79e8xhXy7kASBTr3Vkub/nJJV0fWaTttIiZLM+z029t7VFhumWJH2SzdzJ5eZcrhmn453E1s6xxxtYhik0GwqoH2ey2n/6aBJdj3DUYQcAjNCUw062tdaLpX1NcLdS6Up7z5LPyHILHvfcyEJye19/Tpdp57JZHGKNoQLuGZ9vKZ9vy1K9IyYqldje7HX6NR5lHb3OY4W125i+Joqa01a3i+o8RtAMPQICZDx+pfSEKYeDxXijVGYxPuF20Sn6wAlG1G7/OJ2ha9vRAxllwePeKJVUUDP1Gi0KmXU6S60WmUaul0rDAvFupTPa2SDNbCVekNViAQAKzYaqqmjvtJx4mwZ2nK6027W2mKrVhq1HHlsmvFpOpVIAEArtzh1fe+01ADCZTF/84hfJLT//8z//B3/wBzdv3pzg+/74j//43/7t3/7Kr/zK6urqT/3UT2nvCgQC3/jGN6YP0urnMF7wEYNOyjHCUYed1ZTS98SPTgoDy9Y7IuyEfRyv6YWRZV+YmW52JAaj+295b+b5Z6dibye2Gh0RI3wh4A/0LTw8JtOPz89V2m1QwSZMPm512ukoJpsAsFoozLlctP/slNMxpldXYNlzfv8Zny/faJCtsJooSopi4viQzTrtcBxIyTWw7OVw6Hp8k+SOfXd19VIgeMRFcMcTWVGux+NkPcwgfC0WI7aaZ6LRV1dW27LUkqQfxuPPTU9zBzFZtyUpUankG01RljkGW3neYTS6jTt9KmRFqXc6sqJyDO5RtxVVXdrtMu/R/o9ZjC+HQ6+vb6igZur176+td5uGWeiKdxgIoacjke+trnUUWVTku7lc/2McgjBCnDKwrN9iIU7J9VLxjO9gYRfDoPUvEbsNjTykPWYTEUaz9Xq/ECwpytuJRLpWM/P889PTY8qjNLv9rN9PumduVyptyT/aiJ1vNIhQYuF5apha9Hre2twEgJVCYdblNHEcPetnXU4EILDs05EI+fcVmo33traeikR6/mBFVdeKxaVcXhvSJMrQ6IipWnUpn38yFOoRO46ARqfz5kacNtTuQZSlZK3Xe0gk0UWPZ7ShjCa6FFtNFQbVSnShpZQkpP+U1xsvlyVFqbRba4UCjRpcL5Y+ymSIHj0QC8+f9wdGhDaMictofCIUfHdrCwC2q5VPs1lac5Cu16mGq/3zWYzP+f3kKfFyKVGpKF2J+aTHSzqeeUwmT58uX2q13klskQjgjzOZalu8GAwMG0dEWf4kk6GN1HjMnPR6TTzHYewxm8k37DYZSaZKvtGIDGnq3er2bOUxY+I4n9lC6v3fTyY73W2bcQ7Fk14Pg9GtdJr81W6TcVjDq5oo0up+UoJH3TEjSulFeafsg8OMQxDsBqHcbkmK8sPNxDORcM+JTE2yAUvv2OcyGl+em1stFJfyebJVI6vK3Xzubn7nUskg/Ew0oqjqq6trxMNbabdtg+J38o3GnVxeBXXG4QzZrLlGg5zOPMPSUphph4Nc55PVakuSRuxTar+Wi4GA32LBCN+bb8hqMJAdoKbU6X/TtiQVu9Gx006HCirp0LVeLGmFUVWzn3T/55GOzkAYjC08XxXbKqg0OMJvucdKMh2dh5GeeDcTxx1nm3zYZgsPmU70wGJ8KRR8d2tbUZWo3T7msyw8P+tykjSwnbpJlp11OYvNJhFG46XyGZ+vf2pUaDZL3Sibi8HA+9tJKpL6LRYLz5tYriF1SDkaVTklRXlva5tMe1jMSIrsMhovBAL0AYly+XYu99Y/Jf6vy09+7emnxvkTHhMmLIzm83kAMGtcxz/84Q8B4OmnnzZ0z5BoNAoAmTGaih6Ir371q1euXPmLv/iLb33rW1tbWyzLzszMfOlLX/r1X/911z0FnE/8BR8lrsWi3/s//49/+fjj97eTGFBV3J1hmw7HKm/hebLHYjqupSgTrBFwGo2fm5+rtttGjhuhtA5c1UwEuiFWE8UPtrdJ/SYCNObOGAUj5DWbvfcaLKDFb7E8GQr9aHtbBbUtSW8lNt1G06LX068aPz6oqvpOYos2EnkqEqaqhJFln4lE3tjYUEAttVrXN+LXpmLjaKOyonyazS0XCoo6IFOPxRgAaRtt2XjDWY12TzxlAGBkuf7cDI/JdMrrJQ4sIr4wCF8Yz2Ft4fnnpqfe3kzUOwPCCm284Wo0NnrWNe10EGF0rVha9Hj65x+SosRL5WStShpDmzjObTKFbNZ+rYdQF0WaYTe9n4OPagq5RkNR1Z6P+lE6Tcx3dVH8MJkax8wlyjIRxDHC0w7HZrmcbzQUUNdLpdGmPOoH1BpYQlYrNY2+v52MOezE5MViTM2JHpPpfMD/YSoFAIlKRU0kngyFyNeoqGq8XL6dyfbn1lNKrdb319YvBYP3Fqhyb0iK8sZGvKZRRa28IWi1Gjm23GqlavWeEFWBZWN2x5zLNc713MiyRpZrSh1JUapDZCYCjX8ifl4Dyy56PES4+SiTMfM8RujTbFYbfIEAOY1GC8+TM1FgOa/ZHLCYR+vv4xO120vN1lIhDwCfZrM2g4HM77d266Z7L61Ruz1br5N1Pr0+zDpdp0emnToE4aWZ6bcTCaJmxsulfKNx0uvxWyyqqpZarWKzWRc7bVluSVK13aaTfqdgvBKN9v8jXMYdYbTUbA0TRmlrJouBB4CQ1UpWCNSpQQvQ9uWE211tt8lf/WEq7TIaexRVUZY/zWbXCkUicZpYjkQQUOVuRPQEvYs8+KTX83YiAQC5Rv27q6tXolEaT1wXRRKUgQAN3BTECM27XbMu53a1ejeX64nsuBQKkmVqsPtVLOcLT4SCPS+Srdff3IiTPyRdq533Bypd423EZqVXLavB4DGZcuSCUyyN2JFazhfIP9Rvud9eQwjALgjkSyi1Wj1Df7obHes2mXiGmXI4PslkSd+PtiRRibnQaBCnj5HlHEe+SaPz+OA0GsluHBFBMMITmQnr6Dws2PfOiCyGcWsEjz9hm81tMnVk+UC9Pc75/dW2SBbUDMJPhcOkv6WFN9TEdkeRN8vl/p1XusqI2G1TDgcC+NF2UgWVxZiMvLQcLVvfLUd7J7Gl6TkhA0Ch2Xx9I/5jszOkBIqO7LQMVIcwYQ3LaDRWq9VsNhuJ7KzriGP06tWr9DEMwwAAPoSMyBMnTvz5n//5+I/ftwnGQV/w8YFURwos6zebZVVty7KF5y08XxNFq+FQ5ppBqyVeLiFA+woQjwYYoaO3VlFYjOfdbiJg0e3uqN1+9IFcWmIOu5Fj393aJlpGvtm4Ho/bBeGkxzPmlp2WjqIs5/Ob5XJNFFmMXUbTlMMRsduO74ZmH+8nk9TsdiEQ6Gl46jGbngiF3tveAoB8s/H6+vq+oa6VdvutzURtiLcOulP8PU8R29fj8TmX65zf3+xItF3Y4pAMtZNej6QoxMfEYnw5HB5/YuEQhB+fn0vVaoVms9WRJEWWFJXF2Gs2TTsco7t4AUDQajVzfL0jirK0Uiho1UNFVVcLxdu5nNas15alYqu5XMibOD5is7lMRgahuii2JNli4D0m0wfdal+vybzv2WriOHKFlBQlV2/4NOaRuijSzjwAkKxWtSv5YVDhw24wYIRmnU4iGawUirRX20Co+ubd28LufMD/2o6ft0azLGedLu3ezJzLRVtgbVUqhUYzbLNKipqq7Wk+bmDZKbsjYLVYeV6Ula1K5W4+JymKrCrvbW/VRHG0lDaCmigmyhWEIGKzmcfI4riZSpPjGSN83u8P26w9X2yl3a602x1ZZhC2CQa7IBzoCuAQhGatAwClVmuEMEr7aFOd64TbvVmuVNotSVHejMe1DzZz/ILHHbHZ+oupJ8vZgL/cbpP/9Xtb20aOM3PcVrfwk0ZiabkUChk5bimflxRFYLnTXu/0GLNqjmGuxWI3kqn1UhEA6h3xR9vbo58SsdmeDIUGntQOYec7pPGm/dBeTyT5NGSzsilML1/EEbzvx6ZcDAZLrVap1VJU5e1E4sWZGXpSZOv1d7e26MGPEX4iFCRn3zjCKI1uIIdl2GY76/N9nMmqoLYk6fX1jSfDISL+Lu0qjOYRDk2MUMRmi9hsW5XKUr5QbDZNPHfG56MK8gm3iwijm+XyWb9Pe3YTj4k2weBWOk2vJNG9BekzThe5kqwWCwuewRccWVFoC8eFSSQg2Q07wmilTxiljRkDXVXabTLlGnUV1HStFuvOGzXdqx7fLVWdI8BtMhK1guA1H6PWCDo6R4CBZYmZkfxqPxxx4EEhsOxBI91I8l6qWmt0xKCms8Ksy0lacd7N5cM2W7Xd5hiGzidpRA8ZxGMOh0MwZht1n9lMVk/ebjlapl5f8LgBYLtSpaooRphuY0uKfCudIcYLKozOOh93q18PExZG5+fnP/jgg+9+97skP3R5efnWrVsA8Nxzz9HHJJNJAAgGe3eqdR5GEEIsQmSB7bdYaoWC7XA2hQIWC4vxjNP5AOXCx4oTbtdmuUzrT3nMTKr6+H7wms0vz81+ms2uFUvkWl9utd5OJDwm8xOh4PihpZl6/T3NalZSFCIG3c0LTwSDxyFypS52Gh2RjI4D15w3kilaorjo8Qzs6h5z2CVFvpFKQdev9+xUbNi3lKrV3kkkqHbgFIxTToeF59uSVGq1SB7CjvcBkJHnOMzURJFsRa4UCplaXVFV8quNN4yQS876fdNOR7nV8phM43Tf0oIRItl/B3oWAQEsejzvJ7cB4HY2F7BY7IKgqGqiXLmdy9aGd81udMS7+RwM6eSMAJ3xj3VqBCxWkiG4Xa1qhdHVYlGbH0SiBnpkiH5oo0/iewrbbB+lM02p05I6q4XisCZUiqpS92KPE9ZtMp30ej7VtHU2cXy/F+xCIIAAkT+kKXWWu422CAaWPenxzDid9KA1sHDS64nYbW9tJogL9XYu25Q6l4LBg9ZVbVUqpHwJAD7NZM/6/cP+TEK+0SBKHAA8GQoO/EptBsP9WO/tgkA2JyqtNgz5jzU6HWJS4xmWToUxQs9Ewq+tb7TlPammJzxu2rLssEEAz0TC31tbr4ltWVWub8QdRiP5el1G08CQFgRwyutd9HhEWT7QqgAj9EQo6DGbbqbSI7ICECCnUZh3u4dZQQF202MqwzsI1cWdxRhJE2YxnnE4iT0WAGZczgOF+WKEno5EXl1dlRSlJoo/3Ny8Go2yGN/N5T/NZunJ6zGZzgcC1Id4QMfojkC54PE4jMZ3EluiLMmq8k4ikXE47IJAUzvmXWMpjMMKA90mE/WGrxeLC5r9IVqGb2BZM8cXmg0VVFlVAcBuEHrCi8M260dpjlS1rxdLAwegZK1GgwsmYpej3y29+lGoMOrrCqYBi4VEWKTrdSqM0lRcvT+4zqHSc4DtO6Dr6Dx6+Cxm6q3xmPeJv38cQAD9YYDTDsftbE6UpXpH/Lc7d8iNUZv9ciTclqRqd2ufzthtgkE7PaO1X7lGQ1IUFuNPczvTeOJZkRSlLookvoyk6Jg4jsyRGIzG2dt+rJiwMPryyy9/8MEHv/M7vzM1NRWJRH71V38VACwWywsvvEAfQ4TRx7ml+6MHWQD4LZaVQuGQ6rsZjGedrtENLnQmCIPxtVj0ncRWsdU0sdxTkfAx6SfIM8yFQGDB41nO5ddKRSLV5Rr1766sLno8827Xvtvyd3P5jzOZgY1Nyq3WD9bW9xVcDpVsvX4rnaZ+QB4zMYfjhNtNv/+OonywvZ3YLeJ2jtCsZ10uBmOSSlPviN9fW78SjfTXhsdL5R91OxeTbi3a7i50Tt9RFFBVamQTZfmD7eRWtQIAVEPHCD8ZDo1WdojBfKyvY6JMOeyrxQLpwPOD9Q2vyZRvNrUyjZnjT7hdfouFwbjUaqWqtUS3B9EwTno9rvGU9JB1RxjdqlYuBPykJlpR1Y1uEyq3yUT8UIVmc991VLXbz4TMkDBCCx43qXO/ncvFHPaBKRyFZlPZCRg19KvSp7xeBOh2LqeoipU3PBONDDybzgf8TqNwK53WKj5GlptzuWZdzoFPsfD8izPT7yQSxLG1USo1O9LTkfD4ocylVouqogCggHoznWp0xPND4upVVSVbAgAQttoOaV1q3xXphnYULWu8vdrbrQbDS7Mzn2az+UYDAfKazfNu1xGfFxzDXItFf7C23pYlUZGpU3j0UIsRurf2dzG7PWi1rhWK29VqTRQRAivPO41GuyAYGMbAsmae3zfxw8zzDMKyqrQkSZTlgYcQbQRv4na+z1M+b00UU7VawGI5e/BNPgvPPxkKkTr3fKPx7aVlhBC9MggsezEY7NmwGc8xuhNLoj0ZfWbzSzPT1+Ob5KJKF5YA4LdYfPedVDjncpFKgtVC8YTbTS5EoizTWOFzPp/XYnl1dZUaWk/3fWMYoRNu9800ueBkYw57/4lP2+uNH1wwGroaLO/VxGuiSOpIeMzQvXOfxQwZAE14SLMjkYEVI+zT65p1DhMTxwUtVrJtZuH5ETs9OjqPKjNO10aprIJq5nj9kjsMFuNzfl9PGc1mpezMG+lWustoHFYVZ+RYuyCUWy1FVVLVGstgMudkMSa77DzD8EYjTdFZLRRjdjtZ7kVtg1cKjzMTVjp+7dd+7a/+6q+2trZeeukleuPXvvY1k2Ydfv36dQC4du3aZN9a5+iRlT3SktdkElh2YNc5nmFIc7T74Yzf9xCVOT8CmHn+pdkZUZY5hjlu37yRZc8F/Itez51cjqSYyarySTazXCjMu1wzTsdAK2Kl3f4onabFdKRDVNhma0vyeqlI6kOJ4FJsNi+FgvdT+iQpyp1cbqtSkRXVb7Gc9nnHkRJWCoWbqbRWtBUVebmQXy0UQjar22RqdDrxUpm6zKI2+6W+nLgephwOA8sSN6goS2+sb5z1++fcLvI/VQHudDsvA4CZ46/GosO2N3o0C55hnolGVguFjzJZ4hXlMHM5HD4OltuBIIQuh8M/WFvvKLKkyNquO6TNy6xr1+oYsFgCFsv5gD9Tr2dq9ZrYVlQwcayBZQuNZqXd5hlm3u0a1oylH7fZJLBcS+q0JSlVq5GO8Ilyeaf5O88vejzX43HQVF6PoNresbjSf9aM07lSKNREUZSlu7n82UE+1lxXIxgWnHrS65l3u0RZHp2bQSLn07VatS1ihBxGwW0yjb5KsBhfjUY/SCaJ0JOp176/tnY1GrOOUWSgqOp7XVXUxhtYBhPf63KhIMoKLV7WspTP09nhufFybO8BW7c6rNJnYaNQEcfe58E0cdyToVGNzo8AC88/OxW7Ho9T/W7a4Ti87GYO4wWPmxR83RsIwGrgicJVE8WB2xINkQqjO1ddFuOrsSjxU9zb+4ZttguBANl76Ghylj0m09ORSP/lfSzHaPdKbmD2PN3M8y/OTP9oO0lWMgQLb7g8iaMlYrd9lEm3JKkhdRKVCtkzWM4XOl2/f9ThQADPTU19mEw1JWne5RrY8XLG6SAm05YkfZrJ9pxloixnukNt1D4ZVYhe62rttjapmdpFaYcuALALAoeZjiK3pE5NFC08T/uD63XNOkfAE6HgrTSjqupp3xEVAejoHCucRuEzU7HtanVYuJYOYcrh6CjK7UxWVGSSXA9vgQyOAAAgAElEQVQAS/k83dEf3aI2bLWR6e5GuSR3y/6mHU6t6DnfTdGJl0uG3QoVvY6+lwkLo7FY7F//9V9/4Rd+IdftGvzKK6/8/u//vvYx3/nOdwDg5Zdfnuxb6xw98t6QVmLqHPjIK9HIa+sb9/YuYZut0Gw2Ox39mvpAOM67STzDnPP7o3b7+9vbZJ0sytIn2cztbNZjNjuNgpFlARBpU1NqtbSuLo/J9EwkQvRTI8ee8npjdse7W1ukO8dmpVxoNeddLoFlRVludiRFVQ0s6zIKrv0EIOhrhL1eKiar1Wux6GjFcL1U+rDrcWMQdhqNjU6n0REBQAE1UalQlyhhzuU6HwiMc14ELJbnpqZ+uLnZkiSi/K4VixG7jUE4USlTd6pDEK7FYgf1gs26XFG7PV2vgwo+i/k4HzAAYDMYnpueejexRf87Jo6fdTpmXK6BVjWMEFFI7/+tEcCUw34nlwOApXyBCKO0FH3G4aSFoiNqhCnV7mNoSCtG6IzPR0xtq8XCCberf3uABoyOKGtiMR5HNcAIBa3W4EFSDRBCT4RCJp7/JJMBgJoofn9t7ZlI2Lff17tSKNJmUFdjUSPHvbe1RU6HeLlUabcvh0NaNT/XaHyS2SkmOunxHl44soXnMCAFVNIVdOD3Vu1qprbjmrHlEISX5+ZWCoVaW/SazQfK33wgmPmuMNoeLIxSx2jPTu19ymFzLpeJ42+lUyR5w8hyCx73rMs18CLMYEyEOUVVhjlbxb3Nl7RwDHMlGsnW65vlSkvquIymceohxgEjNOtykXPw02wubLN1ZHm5mzNw0uclfw65VI54HQbjs37fu1tbALBcKETsNu0AlyhXSFypy2gaJw54HFiMTRzf6IgKqDVRpKd8blcY3b2sIQCPyUR2v3L1hoXnt7vCaFCvo9c5fAwsezn8gPe9dHQeLJNqwPvIM+9yzbtcsqIghL61tNSSpKbUofUizpEpgjGHnaT60KwYDOjE3sJHj8lkMwgk1/5Obme4Pw4ReceNydfGfu5zn9vY2HjttdcKhcLi4uKTTz7Z84DPf/7zL7744mc+85mJv7XOEdNfYTowZ4pnmBmn856F0bN+30fpzFZnaLNjnccchyC8NDsbL5VuZ3P1royobSDTAwI073ad8fl6NjDNPPf89NTNVGq1WATSH7wrU2oxstycyzlMRwOARqfz2vpGY2/z9LYsvbERf256algn3FyjcWM7SX52m0zPdC1IqVrtbi6nbVcNACaWOxfwH6jllNNofHFm5u3NRLHVBICq2NamSQKAz2x5JhoZp3N9PxzDPESVYg5BeHl+rthoNqWOmeePsjfxjNO5lMsroOYa9USloqhqqetqnHY6eIbhGVaUpY4iNzvSiPAKUZZJbCWLsVZSCdtsDkEotVqSoizlCz2mUUVV87Tz0hDH6BFw0uOx8vyPtrclReko8pvxzUvB4Iico6Ykfdp1NJ/yeonI8lQkwidTq8UCAJRazVdXVmMOx5TDbuL4VK16K52mosyJw4zFQAhZDAYi2lbb7YE7HxWRCqOHkjMzEXiGOeW9x45YR4+1K7QNiwZudnYmJwNLWO6HoNUStM7XxQ6AauL50ftSAst2RBkAWpI0UBhtdUvpeXbwftIhrSpnnc6lXL6jyDWxfTeXL7d38qPtBuFAw0rUbt8olTP1mgrqu1vbn52dodItjcCOTcguSrAZDGRsrbTbu8LokMuax2wmwmi2Xg9YLdl6HQAQoNDDM1rp6Ojo6DwmkHr5kNVGJrdUZhm9TjFxXMhm3dJYZ6adjv7Jz7zb9f72NgDQTKqnup3SdSiHEhpoMpk+//nPD7v3N3/zNw/jTXWOHklWMEKKxjdqMxj6q8acRqPNINxzNb3HZLq3ODOdxwcEMOVwxOz2rUp1pVjI75URKRjhoNWy6PEMG2MwQheDQZfJdDOZEpXBh2tT6nyUydzN5efcrnmXq6dzdLPTeWNjRxXFCF8KBows987WFlG73tiIPz811d/VpC523tpMECnHIQjPxmJ0eUnsipVWO1WrNTodnsEuo8lnMd9DWYqJ416Ymb6bz9/N5SXNX8cgvOjxLHp2wuYeB9BOZcpRl/ybOG7a6SQznvcSW/R22vzdyvP5pgQANbE9QhilelB/JOVJr/etzU3odovWyjGFZlPeCRjlJy4YHYiwzWbm+bfimw2po4L6fnK7JUnDci1vbCeJamMzCHOuHZUTAVwMBmwG/mY6o6iKAup6qUhbLREEln06Ej7so9pq4LvCqNgvjKoAtW7owTihATrjYOoe9o1BO6aiLJPjfEzv8z1Aejrti4FliTO9JUkDZfHdrvRHa7TnGeak13MrnQYAmqMCAOcC/oOeLU+Egv+1siopck1s30imiEWu1GqRHTiMcGSi8b42gyFF253ZAAAq7TaZdvIMa9s7svu6BtJ0vW4u7PS406eUOjo6OjrHFq/ZRJYJBBbjfasuzvn92VqdrFuNLNcfCw4AMbv9bi5Hlw8+s1kPfu1Hnxzo3DuyqvYIoxaDgcG4LooAgGAnKNFqMFgMfMhmWy8Wh7zSKGyCMM4sFiGkqgPa6eg8PiCEInZbxG5rSlK+0ai2221JUgF4hjGynE0wOAVhWHy1FtIhZLNUJkISi7GR5RiM6qKYrNXIUlZU5E+z2aV8YdrhmHY6yKK30Gy+vZkgVZwY4WvRCKkRfn5q6rWNDVGWRFl6bX39mWhEawJqSdKb8Q2yMSiw7NVorH8x39OF8J7BCJ30eOZdrmS1Wmq1VFW1GYSg1XLQ7vA698wZnzddr9VFUekmyVr43ebvZp7PNxsAUBPFEU6xendm0z9bClmttF5mtVDUqo20yoZ2sXyAOAThxdmZ6/HNUqsJAJ9kMy2pcyEQ6NExVwoFGgV7MRjo2Q+Ydbk8ZvPNVIqGDFIsPH81Gju8InqKld85MWk4g5aGKBKRTmBZ7ninTDxEmLv/1npngGOU7s4a2Qep/gOAcb+Y0bY8oPnS0TDvciWrNdK3nTDrdN3DMsnEcRcDAdLNKV4u2QXhhNtFgywiNttkw1Vsu+3Odk63bPfc9/al3NgFgZTei7J0pxvwNX4qtI6Ojo6OzhHj2lv6QCeZIzBx3PMz03dzeYzQosczcNjFCD0VDr+xEe8oMo+Zc/7DCt9/qNEXwzr3DoMQWaaaOI4YNwSWDVutt9JpRVXNPE/2Jcw8hxFa9LjvTRi18PywKjMtT4fDsqq+t7W17yN1HnmMLHufld0cxrMu5yz0rqAUVU2Uy7dz+ZrYBgBJkZcL+eVC3shyLMbazuxXIhGanGgTDM/GYm9sbHQUWVTkNzbiJ9xu4ubLNxrvbW2T5T2D8JVodIRPcFKwGEft9kPq060zGo5hnpuaendri/ia3UbTU5EwlcKpA7QujgoPofeauQHbyIseNwn+WykUtLmEqWpXGL3vxtYTQWDZ56en3tpMkNSL1WKx3G5fDoWo2rtaLN5MpcnPcy7XwIZRNoPhM1NT+UZjo1QqNJptRTZzfNhmnXE6j6a/CvWBUmeolmpXwh5naqszJrTX/MDTpNUZGtx5xFC5sz1MGB2eMXrYIISuxaI/2t7erlQRQrNO5z33KIs57NlGndTO30qn0rWdHBvUF3N2/9i7xttyNxp7VxgdpOrG7LbbuRwAELuohefDtoPkIuvo6Ojo6BwhRpYVWJbup1rHS2GyGQz7hho7jcbPzc8Vmi2XUdANMQM5rC9FFMVbt27F4/Fqtap0O2T18Eu/9EuH9O46R4OBZZuSBLI843R+nMkAAALgGMbAME1JMnJcTRQZjEnN5rDKzdEl9izGPMNweH9h9KzfDwAHEkaDVmumXpeHHJ86Ov1ghGIOR9ThSJTLd3J52s2J9voAAA4zz0QiPdqT0yg8Nz1FWj+roN7N55bzeZ5l6MiHAT0VCQ9sJKLziGHiuBemp8lmUo+l0dQt0W0MssJRqFFuYElvxGb7JJOtd8S2LK0XS/NuFwDURLHcbgEAg/DxKZ9hMb4Wi76/nYyXSwCQbzT+c3klZLOaOD7XaJBOaADgMhpHb267TSb3A0pNpXPW6qC8y+puHb0ujE4ME8ciQCqobUnSdicn0IuqcPibTKPZbUzfGSCMSopC3MQYHVbJ/2hYjJ+JRCRFwd1N7nvmUjBYF0WS9UnTvWecTvukE5ytBgNpd1bviB1FYRHK1neuEgP3e+ZcrrViqS1LAIABPREKPT6JMY82BpZ9fnrqzY34wDyNEfAMI6uqPvPX0dE5tjgEIdWt8ZpsCpOBZYPWB180dmyZ/KyxWq3+3u/93v/4H/+jXC6PfqQujD7scBgbGKbZ6Rg5juibGCGWwRzDNCWJ7EWcD/gFhgUAZshklGMYUZYXvZ6NYqm/3IyoBqMbwvAM4zQaA1aLqqpWA1/da9vBCKmDauwZjH/23Nn/XF6mNV86OmOCAIjjMl2rbZRKqVqNZCBiQCGb9azfP7CA1yEIn52dfTexlW3UAUABlR7wLGaeDocD+lj1ODHwIKE1wqMXexrH6IAXQQid8LhvJJMAcCeXm3Y6WIw3uyOy32J5ICrMMDBCl8Mhq4H/JJNVQVVATWgi5AHAIRivxWL3KdwcHhZNIyAVoOdT1roFv3rA6ARBCAks25Q6KqjNTqcnUKL14GyYPVBltjnIMbprF32gGQuT6nR/LRZ7J5Gga7mAxXr+Xi2oo9/IJhhIz7pyswUIOooMACaO7w9cBgADy35mKkauLQsez0DXuc7DyE+dXFz0eDBC315aPtATX5qdKTSb7yb08jKdo+NyOByyWv/n7dt64pvOOGiFUZvh6DrE6kx41liv11988cX3339/si+rczzhGIZnGIyQgWUMLCPKMosxA4jMsw0sAwDTDgdZw2M0ePJNHuwzmznMfJLJKHs1TOIz7YlmM/M8jdi7Fou9MDNNZCmE0IzTSUsvCT+xuBgvlfrbi8+7XRaen3Y6dWFU557xWyx+i0VV1XqnIyuKmedHLzIFln1uemqzXFnO50lvCgbhsM122uc9gjBEneOPaTxhlN5rGpLIPu1w3M3lGx2xLUu3s7nTPu9aN8kkOtEm0ZNi0ePxWyw3U2lt6CEGNOtynvH5xokGflCQDOKm1FFUpS6KPeoMjdew7pedr3MgTDxHfPrNjnRshdHRGaMPMGD0MGAxvhaLZer1UrNlFwx+y2Ht8zkEIxFGC82GKO/4/gLD40HsgnA1Fj2kD6PzQFj0ehY9HgA45/d/d2VVGtv+iQBOeb2pWk0XRnWODJ5hXpyZNrAsIPg4k1nJF/Z/js7jDd3DQ4BcRl0YPTomPBv7+te/TlTRK1eu/PIv//L58+ftdrtet/KowjOMkeNYjDnM8AwLIJo4DmNEZvkmluMZxmc2J5UaADB45zAIWq3pWo0KoMRJauZ4uyCsFArNvXIAWWRSsYljMIsZgWWJMMpifCUawQjRmOEeYfS/nz51xuczMIxWGD3t81Za7YuBAAAEDm3urvP4gBAa6FUZRtRui9ptkqJ0ZFlgWf0KqUMROI4UirYG1QgTVFUl10kEaJiejhE67fOSaJGlfL7SbhFpxshyQesxjdhzCMLz01OVdjtXb0iKLLCc32J+KDQjq4EnIl213SeMdisYLHop/UShjZX6txB2W70/6INnt5ReGrDPcXw+5wQ5gka3LpNxvVQEgFyjSTceAsf1sqYzcRiMX56bIz8bWHbB4/kkkxnzuV6L2czzx3YQ1HkkOeF2k4v8Ob//nN///7z/QU9ZjI5OD16LxWe2ZOt1evDoHA0T/q7/6Z/+CQB+7ud+7h//8R/11f4jj6wqCAHHMBzDCCyLAAwsyyDMMRgA/BZLslp1Go0dRQEApusYdRqFcqtFFzNEMBU4dtHjeW1tvQngs5gztToA8Awz53KRxxCXKPGTUxl03u3uiS6dcToR7DR7dhmNZ3w+AAjtzdqfd7tpyzav2YwRUvR29jpHDosfTK6cznEGAQgcRwJGG53OQMG9KUmkkYiBZUcUmMfs9nipnKnXVFBpSc5Jr+fY1qQTbAaD7WHTEK0GQ6ZeB4Bqu60NbxJlmYQbshjrlvDJYtytUu/VHHcdo8yDFka7//SBjlGNs/VBltI/dHi7Vpp0rUauhBxmjk9uss59ghAaFH+1y+VwyKHJrr0UDI4vjMbsDgAwcZy28kznkYHMH46b7HjC7db+OuNyHrdPqHPcQADXYtFhqwCdw2PCy/KVlRUA+P3f/31dFX0cwAghQALLGhjmSjQqcJyF5xECnmEBwMLzJ71eBmOyN0uPCKvBwGtK40mNpMCyLMakZJ7u5Qose9LrAQAOM2QaxDMMRkCEVwA46/f1fCTtVvAJj5u+o7bUzmc20w/AYuyYdHMAHR0dnXtmV/EZUk1Pd5UGBoxqeSoc0jZDD1mt007nJD6jzh7ol0z9a4RKN2DUoreknzR0T7TZ19eIlqg/8FJ6rrv7ReoDeu5tS49UKf2RYeZ5csapO5vgELHbjvl+z4Ml5rDzDzTH9kBci0Vnho9TAss+G4tpb5l2OmZd445rUw4H+eHw0mYPI1r3cYPFeMQZ/aVTJ4fdd9rv+9LpU2Nm78y6nEewYYkQmnY6tLccXsyIzqMEPmAxos5EmLAwyvM8AMzMzEz2ZXWOIYqqMhgjBHbBYOK5k16PQxBYBmPoFrYjeDoSpo+nzZes/F5hFJFAUha67lGnsNOYm2MY0smXZTBZ4WCEGIxJk/qo3d6zC0c47dtRS4nblEDdBAgh597G32R61N871aMbEHR0dI4cWiPcr/gQGt3OS8b95vQGln1pduaU1xu22c77A09HIrp4cBhQi2ultUcYrXaF0YfOA3v8MQ6vUm/tlqg/eDGIirP9/ZeOTxbqQ0fMYac/I0Dayd7jA0boCwsL4yg75wMB74OY0Mbs9v0f1McJt/uUzzvs3s9MTfUPfF8+c+aFmen5/WpOEUL0yOlZCEwKhNDlcHj/x+mM5MWZmWcikYF3OY3Gs36/a4iu7TebHYIw7LlangyFfv78+c+dmL+Hj/dUJDz+TozLaOxJwX6wdhyM0NOR8OVwWJ8N6uj0M+HZ2JkzZ65fv57JZML6wPCoo6oqgxACxOId1TJgsWBAKkbU0amdvmC8U1/vs5i5PY5RBN2+80TxtHbXkLTQmMWYrHBYjFVZZRkMAF8+c3rgyHQu4H9tfd3AMnRnGAD8VgvpPWLl+Z6dc7/Vmms0zvp9r61vaG93GYVisykPynS/EAjcTKdHF/sAwKLXwyL88dg1PhNh1uXkMHMnlzvKN9XR0ZkUI2qECbudl8ZYErMYn/IOXWTqTATacb4qtrWN6St6S/pDY5hjVFVV4s1EgPhjIDgKLFcTRQBodTo9+rgujN4zcy7XRqlEvthFj+eYbzwcUl7TKa/3iVAQQP2Pu0ujHxmwWFxG49aRV+9eCAYz9frAHIlhYIT8FothiL/VLghPhkP9t/MM85mpKQBQVDVZrWZq9dVi4U421/Ol+8xmOmg6D6efic1g0FMd7p9pp8PIcW9tbvafNqe9XgBwGY35RqP/iUTvfmFm2ms2fZLJLuXzA18/YLUQSfSkx8MzjNhn5x/Naa+XZxgG4Q9TKQvPPzc19drG+nalOvDBob5A2wcrjH52bpYIx/Mu1wfJZMRm+9H2NmlnNz4LbvdSobDvKlhH56Fjwo7RX/mVXwGAf/3Xf53sy+ocQ1qSRAITSMmDpChGjkMIMNqZ5SPYo1oSx2jAYplxOqniSZVNss1LbqdryL3C6I5jFCFEwhnNQxzmJo770qlTP3XypFY29XdnKi5T7y5x2GadcjhIeqkWEhEw8C2uxqLu/XabeYb5ycXFL506ueAZYGs9JKYcjp87d+6nT5/S8wF0dB5SRtQIEw4kjOocAQaWJSOUpCgNTW4dNZD2jy8698kwJ2ZblkmFNc8yx8ERQ0/SRp889Eg2XzoaWIxfnJm5GAw+G4udHu4uPCZ87sT8YVSyXwgGAOBCIGAdqQtjhDwm07AJs8to7M865xg853Ld/2e2CwabcDDN2iEILMZuTeCVluemp0Yns2OEwjbbpVDwy2fO/Nz5cz0vot0jPKRJss9sZvT4+PuDHLE2g6E/+YfF+FIoCADDjiuyR4IROuv3/8zZM/21gISXZmbJCpHBuKfOfRxsgvDizMxz01O/duWZX3ri0pzbRbuB9RO22XpuMbDswMP7CPJAphyOp7vGtTm362fOnrkSi748P/TDD8RlNP7MubOzei6TzqPIhK/dX/3qV7/yla/87u/+7ocffjjZV9Y5bkhdK6WBZRFCkqKwGBHh0rDT8WDPVhJGGAAEjgUA6hhFCJGRgAwSHMNgtNtnmTay5xiGwwxGCCOEAFi0TyOLBY+7J6KIdix199VfTDsc16ZiJr73BXmGHbhcwQg5jcb+oa6HOZeLNBx/ZWHhyPwgL8/NkbSBJ0IDNtV1dHSOP7RGeN+M0f6rls6Dwt6VPsuaavqyXkp/aAgsSzZf25Kk9a3s1tE/6M5LhBGRwbpj9H7gGWbW6Xwo0vqmHY6JV7KbeZ4URTEYPzsVAwAE8NLszC89canHoeYyGhmMhwVSL3g8PbNZBPDz58//7+fP/erTT2kjC+4Bq8FgP+CeECmRRppmAxS3yXTOf4D4zjmXS6uN8gxDpGTCIZXSE7vovik398+C2/2o1uzbDAYSEqpNa3WbTP/91Klffuoy0Tqtg2K7MULaDQCMUH8jCgBwCMKMRgyN2AYc5Cfc7mGrPIRQ/9kUsdmGSe0B64Br1MDNjOempya7g8Jg/OUzZ15ZXKAL7VcWF/p7wMwfcBfkYiiIBjX50NF5BJiwMJrP5//sz/7si1/84tWrV3/zN3/zjTfe2Nrayg1hsm+tc/TIiooQMnIsApAVhaXa5aBNL6Jykr5M9BKMusZSUkTPYWxgWU7TGYn8QDoYkCs7Rohl8EGnHW6TiaicPnPvEMVg7BCE/hdkMBo4VNgMBoyQb7/pOA2DN/P81Vj0QJ/23vCYzXQAPuP36Q3QdHQeRnYdo0NK6anCYmJ1YfS4YO8aWGhJWrMjibIEABxmzLqEPWkwQjzLAIAKaktTCNk+Zq3eNZHBvadzUxdGHwNYjF0mU3+t0n2y4HZTf9kTodALM9M/c/bstVgsbLP9zNkzNM8KAHwWMwCYhjhG7YKhR1xe8HiidjsAWA2GX7hw4X5aCZk47qBlDbTCnXxsLc9PTx3UUhez23/xiUtXYtEnQ6GfPXdW28nkkIRRMgk/gjP6ciT88tys6z7+Cp5hzviOo7ZFbZ4nvV4yHXIIwlcvXjjj99G/1zIonUZg2Z4jZGAXr0WvR7s+GihcXgwFTwyp9uMZpr+5E0JoflDTCxIN0X/7wPMiaLXu67k5EJfDoZNez6Vg8JWFBQbjLyycGHjAMBhHx44DNnHcxWAQAObd7jGbXOnoPERM+Nrt1dQpfP3rX//6178+4sF6OMVDjQogKwrqWkFlVWXxjihKhpweYY4MV90s0d1S+h0TKEkaZbCRZWmbJtKXCYhjlMFd1RVxDHPQpgoIIGa3L+XzwUFDIAD0V81zmBlYDkM2+rzmfTpaxjQJp5fD4bc3E41B/i8G44ExpvfAlGZgsxkMIauVREqxGEsTegsdHZ3D5gCl9LrcdmygbhEqjJZaTfKD/YDFpDpjYmRZIoO2Oh3qs95t9X48HKP0JG3sPZ1FWVZUBYbPNHQeDdwmEzoEz/hZjXcSAZCETYLVYLgQCL63tUV+9e54GAefDjaD0BN7dUZjBMMI/eTioqLCR+n0QT8hRsjAMAcdpBzd5qs9cpLfYjl1Tyqez2z+sdnZ/tsFljVy3LCyjHsmbLPDRMMxfvLk4q1UeqNU0t5IlCwG4//tzOn/9+atmia/ZXwuBgPPTk19ks0et8W4TdNn4qlw+O1E4mfPne3JghgoLPbnRQSt1v6EX+3qDDS9eSkYoWnH0Pr6Yap3zGGnJx3FYzINvLwP/Pw2gyFks5J+GPePtg/YhWDgrN83QscM22wrhcK+r/lsLPZ0NEJGW4Flpx2OcZ6lo/MQcSwmjjoPKSoAQsBghACpqspgREaggVu6zN6SeXo7ETrRzr2skeP6E0h5zHAMw+Ad5ZVFmD/4mmfR69muVocVXgl93isWY+2uO4UIo54hLRG7r8Y6NVUVPMNciUZfXV3VPsYhCD9z9ozXbL6dzb61mUhWB+d2j49/r+Z72ufdqlSsBsPn5uf/5eOP7/PFdXR0jgZSI6yC2pYlRVV7HBBtSZJ1PeX4QdfzxWaz+0Or5y6dySLsNqbf1Rzb8vEK7tzNGO3sES+oInMEVbc6DxDiTJxsyrDPYh5d5H4puCuMBi1W0NRp9WDiWBpaBQAYoR6THULoJxYXMrVapl4/0Ic0chxC6KBlDXQbKbB3rv7CzPTEa6CcgjBZYdRnNpMeCdyEhmarwXDO7wcVeoRRn9nMdvvZ/t9XntmuVBVVMbBso9P53upaulYb58UvBkMmjhvWxegBoi0zf3YqdjE4IEV3oLDYfyPPMC6jMbf3DyRnBMXM80aW1WZVB61WnmHsQzYzhgmjA0vyhy05B2b+Wg2G/gSJeyZgsWir+0e7O4d5hrTwDPOZvSG/J70eXRjVecSY8MTxj//4jyf7gjrHGQQAKnCYQQhUAAZjRPojwYAJDMswAEAaymsdo0ijkxoYxshx9PKtyRjF3I4qijBCLMbD2iKN4Jzf7zYah1Xi9FtQSbBp/yNJUaTVYBBYdli3zYDV0mOYfSoS/iCZpGtmnmF+/sJ5UtRw2uc77fOVW603N+IfJJMH/LN26QmxOuv3f39t7WIwGLJNbKDV0dE5bBCAwLKkjr7Z6fRMoKnvTLeLHiusBp7DTEeR27L0/7P3psGSHOXZaC61d/W+nt7Ovu9nljMzmk0aabShkYSEhAAhEGBWyyYMMth/DD8g8EJ8hgthR7RyOFkAACAASURBVFx/hoiPcBhjiGsIMNgQvsJhbMe1A4PMhfsRBplNEggJSaPRjGbm3B/ZnSe7Kisrq7qqT59z6rFDnOmtqqsrM9983ud93vOXLqU07Zfd2T6mms0ENJ3J7mmpYtS3lJ7EHkH7EQcFQ4xe3gLbsRE9Zy8pX4KhAoLwhqnJ7zz58x/96leB3khy5P2YaUwU8oebzecvXfrnH/34F+fPIwhvmJwSv6VipxqZzE+efRYCUM9mgDebY2kam+Sv2bb7lQpCt8/P/89///dA5U2E8TcDK0Y7VE45laLVTlXbnioUAn2ODAqW9dO+FQkAAAWhomU9feECdc2KihhdqJQRhC0XCc7SbQpCLEtes+3/8//5N18NaSOTIXVv5ZQlSYzamnas3f7qf/1XVFVuggPRvxGEXDtObj6Je5NXbZslRk1VTbvK8Iup1I+ZcU3qyr1U3l4Fi2ldy+j6sxcvsg9y6/QBYyVPQRTW7VzOLXENh0DNkaq2/z6xlc06kvGzpdLf/u/vx30/OJAzDFqXkyBB5Ig4IHvXu94V7QcmGGZACCCEuoKJYlSBqPMgebaXHiWBAsla0w5IhEilMYShKLamUe4SdUvpdUUxaFd6AFWMQxhUIwib3i4qxAeArSjBCIorIIqWRWrV3XAnCRWEbp+f+1/f/I/LV69CCG+bm3VYvWQN45bZGYyQuxZDEg7nb0tV71pYbOWyhFOOZKFNkCDBAGCqaocYvXzZRYx2NjyJweiwoWhZjz//HADgFy+8YKrqLy+80H08IUZjwbZilKlSf1G61Xsjmx3L5f7xscdiOj0CBSENK5euXL66dfXFly5TGvSFS13FaDKQdwPWR0YONhqzpfLH/+VfAnkTFVMW6OV6AmEsn793eZlExcvV6v/3i6dsXWtKGBFutpqf/c/v1NJpQsF4DQcdY+LMSELEUY8O3RU7dXps7Ku9ZU9ikOEZVBBN2SgEYc22f/zsswCAQ81GHKb54sIvSZiK8tr1tVKvLkGNyOCYeIDmDcOhwxB4eaU07czkxP/1/35X/MmUwy2aPR9la5qCEJd4uma0fbDRuHTlyj/84AfyXyEEZLIIXA6U+2Cp91pxf/SiafYQo7ksAIDUL7oHu8BAdiSTfvbnvcSoB+HoThhYqgohNBVlfWTk6tbWbLn0wqWXHnvmmf988kl6DramNbOZ7/5cqkeLm08XIK1rlqpyDd8oaq6NramqU4XC9wbYM6aZybxqdfV//NM/xZ3RTLBvkRTiJQiJra0tSCxFt8AW2NoCACEIIMCQ332JdE/SEAYAUE9rIgOlFeu2rmUNXXEpRhGElVQKdalWFaPIq+RYfrZzwhApvFJ6S+0EuIKgils90chkXrmyPFko3DY7O8e48bI40VunIA+MkLs0Y7JY0DCGEIYOyhPsXpwYG0sacO1SCDpZJwajQwu6Ijzx/PmnL1wgmxlL1YK2H0kgCTpMXmTalMmX0ldTqVFvI7kIYXeH6nmmmp62Vktuj12B9foIACCta0H71RDBOLdy1hcIwptnphmtAJwrl2RYUQDAXLk8mssdqNfJP72GAynSonSkYERstppz5ZL8yZO6rkBtiDSMWSKVnIyhKDH1CCr5tQoAALSzWfFXuGlmpuQyqQwq3Ujr+tuPbL7jyObL5mZp66F6Ok0Kq6GrgY+7iyyLxUpF3EtndaQ2W+r8lPnevN1MqbTMa7eFIJwvlwEAm61mPx2fyqmUbwmFzGAxFMUd33J/qbLV8+twT569CBDCRreenXsmAic3RyE8FClGndM+Xc5umpm+ZXZmslBYrlVfNjf79iOb101OXNNuv3Jl+R1HNu9aXFx0tYNfrlYddwiEsB6wKt+3pXDZdZ8DAFZHatwXh5vxfHGk3VJxgFZRCRIERUKMJggPCCCRIRKtJfEARbATxbmL1tdGarqqAAAsVWVDPVqxXrXtdjaHussdbb4EACilUpCW0kMUR/WZ2hvKKAgpUKQYLbuaZlK4zbwJRnO5V64sc8MO+uG0nX0gZHRdwIElxOh+Q9W2T46NBiqlSTA8EHSy3iZG1WRQDxeonuKJ55//cbeYwGstSNA/aCl9j8eodKv3rGnUM+kB5I5S3aHK1reev0QHclJKP+zImyblHRYCknQkXxKO/p4rl0KTUBCA16ytUtpC42XcSVNT0K3iQhAKGAcI4R3z8+4236arFTiBoSogoCA621v2RCQU6/WRmNy03Qo4ByCEty/M3zDlaVwwmsstVDgqh6Cl9EvVSs4wsoaxWqu94eCBmVJRV5Sz09vHdcoehZQu+aXa2WzWMBzsoYLQubm5l83O0kccBeOVVIrbGL2eyRCqS0HoFUuLFe/tjxjXTYzftbjg5WlGILNhcWtZgEeRu6Nig0vLsrLZvGFQUo+rXdV4ihkCxx1VsCwvity9h/XSVtuadrTVOj0xPlkoEKO5Y602+wIE4ZnJidVaD0GZ0fWgYu2KX56gwKt9mSwU3NYEAIAjzWago8sgrevTxSLwppsTJOgfMRKjjzzyyPve975XvepVN9988/XXX08f/973vvfd7/qI/BMMPzq6UAi6/wGkgxKCHUrUvaJstlrUV4WoQUkzJcpIllMdR3ky+zuWTgQghABCgCCMvMUncIUyGEGuYpQ6lznykNvnCWGxjwodd9wpA3EkkbR32G8g25v1kZGdPpEEYcD6EjqeonxKKhnUQ4aMoZN5+KWrV/7rl53GsonFc3zgNl96UborfUbTNYwJxQAB4NIBkcDu7hufv7hNjG57YiRpy+FDPZNmGY1JxuByNJeV1wNaqkomcw2H6ZW3UuOrsUIAI+TuvkK1b4S9bWQy4q+GEbpneWmsN0a9dnKCG7USSjSQYtRBjDYymRNjo8faba/X94msYZCthIax49AEZcvK6PpyrcqtD4MQXjsxzv1kbn8CAdi+PaaivGJp6V3Hr2FnJFasZ6qqL3WYMfT719fecWTzNaurrEfny+ZmHcoMx2YqZxpcvpj9iUup1JsOHnzlyrKD35wsFLg0MQVGaCyfr9q2OLsgmUVw31ruJroAgIJlsefJJUbZ9EOduexcWl9eMSropMQ7edmRUrFTrBp0vJBPaVoz27N+hcjIimXIwOPSIQhXa86NhqEojWz06+n6yAj5KSMxwUiQgItYiNGvf/3ri4uLp06d+r3f+72/+Iu/+Nu//duvfvWr9Nl77rlnfn7+0UcfjePQCQYJRJouQUA4UmIACrvNl1RXgFUwTbr8kNcQj1F3KEbmPty76HaUpFsAQP8ZPAQcpUbYQzFKSUYvl5+8afaT3+Z2NvSFuGzBSDQp+wwkoTpdKnJzuQmGHEkp/S4FLUTdAlsAAFNRq4liNDYww6RDjG4BcGnbY9SHmyAjqJ3LAQCOtFqv21ifjKHBCwAgrXWoh+cvbdvPJRmOYca5ubljo9t8HFvHgxGSd2Bg61uDikYNRQmXJveCW2FHuRjC4Mjc/wpCL19coAEnhHC6WOSmf8gADEiMOhUPJ8fGAn1CUMyVyxihV64sP3hgw70TIRwZBODE2Kj7vTPFolc2xb39EcO3qJ/VYZSDsELtXPb1G+vEfuGa0bbblMDR2iij6ymNY/8y5rrnJwuFja5RA8GBRn2yUHSfg6koZE80kk6TPw41G14njCCU/MXdMzzXLwJByDZgyJscBjxvmlRay3KOXE2JQDFqqSp7LEExu/s7+mbyWKzVt7nIhXIFAFBOpVj+l1v2LoZYBWx0W324sVKrOoTJjUwmcosYXVEONDr327A1tDQVRZAChx4GgwmGE9ETo5/+9KdPnz79ne98BwBg2/bS0pLjBTfeeCMAgKVKE+xGdDoskf/Z2gIAYIggghgi8hy3loTODl1NKERg22OUglCiyPUJEEBSqR+6jkMAB5upIL7HKF0b0h6lCjK+RQJU7JQ7se8LsVt5rJFlgiEEiYoQhMdHOQH9HkM9nX7wwEZMlkY7AhpTXrjsJkYvOV6TYHgwUSiwopX5cjkJiOODrigkw3rxymXSOubS5ctXwRYAQEMYQchNu1KQEbRQqWR0/fjYKPCgP/oHzU7RhsWXrlwhXqgYIiPsQD7cbL77xPG1pCwgahQtq2hZa7VaJ0PvYkLHpPnKFiObCprKmigUxBXHQeEeC5RaGs3nEIRu70IuTEWhrXtKlmVrWolXPkUOp2KOUtULg+c7jo+2719bbWWzlqouVZ0mV9XuRmO+UnFI8BCEp8bHvD4WB/nhHMwdF+yWx9cL0oG0rr92fe2ho0dOj3P0rVpvM1siIHXssBSEuLzP0XaL3qIaxhP5PFcvMlUsElsn6t1ZT6e5El0AgKmqkoumm0n0SoaxAkPuPabibZtd9ptyTds04X6K5coFZBlHMRpEv7JYqZhdKTpx/lUQYi8pt+xdDJZaddPTGVfSgiJvmu1eC46pYiHaRiAQwpunp2nQ63Xz7BSun5p6YH3d6+c+NT52ZmJiwKeUIDQiJkZ/+MMfPvDAA1evXl1eXv7yl7/8zDPPfPvb33a85rrrrgMAfO1rX4v20AkGD+IoCgBVjHYUoOS/mCe3pOh2rgcIQXdylVCibsUoAAACiISfHBqOqBEjxM36smQot1qhT5E/gjDEJ6SEhoMJMbqvAJlbaH1kJKaOroOHrWnueKhoWfeuLI+k02seHvC7Edul9Jd6iNGLly+Tlj4qwkHbOyQYAFSErmm3soahIDRfLo95tHgeJGZKxXmPXn+7HdBVTX+xW0dPO2IL1j6SSmlns28+fIiMpkYmE7RhhQzSuk4I3POXXrpy9SpgzEZtTQs3NdfS9pnJCQ3jm2emuc0eE4QGMaJJadp4IQ8AaGedtfOjcu2eEYSLDNcWNJXl1uj1CTehQ4uCbU177fqaLz1HsT4yQq4JmeLcSk/AyPfk48/BE6OmqlIma6bkVDvSOAoCcHJ8jH1quVoViPK4ogovpDTNlwE3FIUyd9XguhAIYdrbf4wW5iuo09jWsbVpZjPcMriMrlMJ6kKlghHK8X7BnGm08zkAQJOhz7xub3kFve5iEnWPoIiamwlWBPJbY4RYJwFuKb3YQJaWtCu9H+WAW1UTSDGqYUySE6sjNTo7sYYAIfzcFIToDb9crTp4/6wumhxYh9OKnaLzgy/SukY1DRrGXnfp4UaDTdukNC2EfigmkJ54CMLNZsv9LEboQL2+OlKLNstFsRe2dkOGiG+sD3/4wy+++OLGxsY3vvGNs2fPYt7AaLfbAAAiKU2wq9HpSb9NjHaMQWEXgveibvU9AtBtx4O7HKjjLcQoPiaSxyFcxRC6s74Ow2/uhiRECUP/nyCOuQP53yfY7UipKg1KIIRnp6ZevboyPCnW0NLOM5MTr11fyxpGStPOzc29dfPw/WtrbzhwgNz8xJR9b0BXFJJYunT1CmFCCc536+jFCvEEO4isYZyZmDg3NzckdORsqbzi3e5vt4PuconpxIuXe1rSW6oq8NemjufsFu5gw7PGMzQQhGlNAwBsga1fXbwIGOloaKuTU2NjNIjyMjpMEA5U+LNWqwEA3LaJFds2/ci+6yYm3rZ5mKUq3LcigvDOhQWvRiJtOfpVHm5Ch30kkMeuhvFytQq6yy7X9N/oEj1edBXBybExGr720+68f4zmcg76j203zxbO64pyWjjoArlpSTZHpfeJwLkyHCgbRc/EIUqd8PZYOD0xnjF0U1WPtVuAqZpnYWt6O5uFvQJqrzZf8p7L7vvKy/2TdsrNe4fBhMSs2TbLuHFZVDHlN5rryMkbmYyAvFNcnr9B9SubzeYtMzOsCphNbIQbSvTWWqhUHD4eAsUoAGCuXKaJkGPtNkZIcghs1Ot0/VquVg/zPBYUhI73FnPAgC2FDzUbdyzMsxfc1rSoWpVUbZvcElPFgvsXH8vniAtB5MOW4MaZaXfRbYJ+EPHV/PKXvwwA+P3f//2UN7NTqVQAAD/72c+iPXSCwQPCDne5tbUFIVQ6XekhJI2YhPRlR/4JIUKcYjcyuaDeT4AdD9NIvwMDBz+r8GZ2Q1HYM+BW9PdvCx2iGF9chaH5ua1FiKVq9d0njr/x4AFBe9MEscKdKx7N5V6/sd5PTzAWedM8OTbmlldI4v611RARCYRwqljM6PpbDh96++bmcq1aMM12LktjAkdEu9tBa7hY0ej5rtCMkssCGUgCinLKOjc3N7WHqHN5jKTtdi4Xk1pBEq1s9v61tTvm5wW3KwSgnEoF3RxSsolQopQY7XTEVj1t0TSMudPFQqUcx5iiQqqnL1wAADz74ovknxmhDMcLWcOYZG7myUIhvs5RO4jpYvGOhfnB37pU5zVTKh1ptdwV1hCAUaEYfCyfO9puOZKR7uz1dLG4UCnfubDgDjUtVY2cJXRH2v2UHRxrt2fLJeIqwNU80rBTkJyAEB5sNkg7IAThzhKjCkLsODIUhSVfIIS3zs5oGEMAbp6ZFvMyXqzQYrXiDn4kpcTE8FTDuH/thQP2dhP2zh8OqaPAfDaj62/f3Hzo6BGq9nV/QUPBNds+NT7OJsW98gGWdEW5u1jbax9EHVoL3jEwubwO0wzuB4oNZEuWSTjEyaKPY69jbfI1xXYAQbhe7xFm5rr2qRrG4ayWWrkseftoLluwLPbDxdIKFSOSKVEQIskSBKFMQD5ipxcrFXJjTBeLdd5CNp7Pu9dxeWK0atvXT04uVionusZiCkL3r6+9dn2tn3Yg7OeTPzSMGy72czLfuQ2a8azRrWx2Ih+LN/q+RcTbyB//+McAgKNHjwpek8vlAAAvduPCBLsXCurYiXYUo6gj8yRsqTicpf2aBM2XHB6jhHKlnx85HKsdhpwaf8fs7C6UCFcI70CITxCvggOrum3nsrfNzWoYV237/vW1W2ZnpovFI+3Wa9ZWqSlVgrjBrUdLadorV5b7N+KcKRbfePDAibHRVywtiVuLcpHR9aJlzZRKQd+Y1XUy+hSEuAlSjFCIRpxDC/pLnX9pu5P1dsOW7rPiJrAJAAAIwrsWF5dr1XuXl955zbE3HDgg3ztltwMjVLQsDeOY1AoyqNr2fSsr7Vx2sVp53cY6d3YqWdYbDx78tUMHf/3okcPNpnz+09F/6cWuJ2+nlF5RvdRqXoQpRuhIqyl5dHnQjh9PvXABAPB0NwAOJ+RfKJcdFyi+zt07BQjh2empxUpl2cVLxgp2HUEQnpmc4G6ep3hNZihO8cwc3UEaWQcLpnncZW7bzGQiVwG4v0g/KfOMod+9uEhOEUEoKA0WZDtyhmEqyly5DAAopaydzd8Apg4a8BLM5VTqTYcOPnjggLuFkQOKR1f6mWLJ3VBLkuIhteejMWS5UtvEKG0tm2ILtMWRFYKQvbXckk9iG3rNaM8cVbL4P7cltAVj4d7XeBW501tLIDoZy+cUhGbLPaEpt7xdvJ+CEK5UawjCBb+SEcfa1L8pJ6Wkc7wGUzKYyBcgABOFAkYI9g6BtN9derjZwAhN5PP0+og9B+ipKght1Ec0jEfzOe7ml5uFkidGj7Y6TrhHWk2SejnabhVMM2sYvgNZBuw5t1wy//Fu476YYrC0pk2HFakk4CIWfc3W1hb7T8fq/swzzwAAsomabPfDUBRCU8IuxQkBxAgC6MOKgq4vBrEi5XiMQgBcHqMdvSiMq5Te7THqLqV3LF0ly3LkxIquR0IgRNpcLLQZDDGa0rTb57f1HRCA9ZGRe5aXzkxMjOZy101MRFIaVrXtIwnHKoSX7XrOMF6+uBD6/kQQHmm17lpapLfT6fGxoGORJFdDeC/KkJ57ihjtbg/OM4rR57pdrW0PZUcCN+bKJRrfW6paS9svX1zYJ7bLOcMgEzLZjWd0/d7lJd8WKxrGYiXF2akpR6JrNJe7Z3nJXYeOILx9fp5mMjK6/urVFYekqJnNPrCxTsovNIxvmJp89erKWD6HEcIIjaTTx0dHb56Z4fJEZm8p/YWuYpS4xygIeanVBDUWB+r1yDVZ9A78xQvnr25tPXOhQ4wWQu1g3Wr96WJhNzqNahjftbjA7VlRSaVIZahkR6CoUElJdb+cKm53Rjraar3l8CG6PR7L57jiIDfjQyuLj7ZajmxNIxu9vMidUJRhLiTh5inoHCuQwpEG641MJq3rrczO7wrZOicuR5MzDC+pIwuM+JFRKWW53y65GNUzmZxhuPXL/YPyoZQhRRDSG3I5oBOLJddvHSPE1W8GUIxymi/x36sgRChRQYioYfyatVWHxzRfMeo3ao62W3ctLfomvRxrUyCPUS7oEUN79aZ1baZUOtht/s5uRX0LKfKmedvcLJsTEktrAQAQQnLOR1qts9NTCkKWqrp/xBGbs0BI2kmlNG2uS3ZjhO5dWb5mtE170q7VI2hdyLLtjkksret0GvGyBr5tbo5rICAD0iNrqlBInEYjRMTE6MjICADg3/7t3wSvIe2YRvdBr+S9DVrYTuvbFdgJFCGAJN0kQLeUHmAE3WFTx660VxkaMy/qXO24zZccEYxbpBYJNVMwzaA5YUGxEohixfVFzjDuW1kWl0hHomo5UK9fNzHBNTFIQCDwUWpns3fOzwflRjWMN1vNNx8+dGZygr0z86bZDii+I6RtCDlMQcJfIoQHxdCChn2sYvT5i9s9W8gfkTM4ew8b9brjEUtV1/dHL29qOrZQKSsIvXxxYapYPDc3JyiNBADcPj+/6a2aLFrWwUb92vFxaqK6Wqu9anVluli8cXrKIcE41Gw4+hRnDeO162uEHYAQLlerr1pZcSyso7ncq1dX33PyxHtOnnjwwMap8bGN+gi33zFd+F64/BLo6kZBd0OLEfTqgiLw3cYI3b20GG1Vb9YwyCr84uXL33/qqStbVwEAtqaHUAkZiuKuN4TCHtnDiaJlvXptda5cXuMNRkpRtbNZStNXbTvuRoKSpgQpTSP3/2gud+3kBOkBmNI0BaEbpqa4b3EwPqaiUP4CQXjnwjwbPjVjYAndbv6+zIU83DwFlaMa3mOtmLIAABCAo61WUAIuDjQzGRrh9FP75ZVYIhUzjgdNOYoHAvDAxvp8OXC1jS+2FaMMd09ubw1j9wIqhlsx6sWMF3lzrLzHqEPwAYWUJZlPxL313GOfW3DgO2o0jGckfHv6LKV3gxKj8l3U3Lh7aZFy4qzyVKa4YbFSYbdmbmmRA3o3BathTNs3OTq5QQi52z3J6relSoXd7xRM8/T4OB3jjXS6/+4L7NVuZHu2NqwEpGBZHM0+xouV8omxsXDqJWLul9K0EV5yMUE4REyMXnPNNQCAP/iDP2AfdMQxn/rUpwAAJ0+ejPbQCXYECGzLAxWMWEpUHL/SUnqMkHsxI/OpI+lKbEupsWnkUFzNl9yzmHvpcii2ZJLJvsAIBTVhFOec4/ZmPtJqvfnwIV/FykSh0L/d9Wg+BwG4bmKiz8+hgBCGYKLjhoLQaC4X7ocTp4tny6XXra+P5/O0d4ehKIKvP57Pv/nwoesnJ7lMQdCWR6S1ZUrTSh6yVi8I2F4KgYGUDDSM10ZGzs3N3T4/t1ityO/AV2u1SLyKWGyX0l/aJkaf6/5NyppUjNjfWsx29QkE4StXlsNZ/hEhQBxn5YuiZbV55SkrIzX3g0OC1Vrtt45f81vHr3ELMNO69utHjshnmGjIXk6lfv3oEbLxQxDesTDvtXeq2KnpYkEwrmeKRdJc8dz83LF2+6bp6VtnZ+hdcXZ6ii5GKU07wUuBZw3jwQMHXr+x8bbNw+fm5yRnuXaWk4OhxCihRC90u5MRJSmCyGu/Id6FFkzzzYcPvf3I5m8eO/qmgwflxZgZXecajEAmNvjOz39B/uBKSMZclbYOtHNZ7hicLhaHtgHd4WbTwZifHh//tUMHCU/R4nGRtPAQI0SbWR9qNuyY+865K529cGZycr0+cufCPPkxcobxpoMH3nTooFd23MH4VHs5mpSm3TA1Sf5GEEYSSTrgHmgR1hJxSuklutLToOJQszEMPrm6olAWptKHBJv0TnRAxchQFPfEK1++YGtaHIkB21VKDwBYqJQnC4Ubp6eDrt3u13v1ROLWNqWkS+kdc7iKseDizJZKI+l0UC8p7k8TVTrBcf7iHmUySKkqCUT7IUZZ0PASdvsHBoLi9424t1a213c7rWncX0Hmp4QQrgs1oRDCPt2oEITs1TYUhaX7J5jVBEHo1jG0slmMkKEo4vP0Ap11E5vRCBHxXu71r389AOALX/jCQw89dInZzlH83d/93Sc+8QkAwBve8IZoD51g0NgCW2ALdtrHAwiIVegW4S6RXzV9hzwFUEHILZqgrZl6H+zKReMqpe85DZVXTuiWXjp8Q2o8zX8IBOqTA/3saWItpV+oVLx8uByAAMz1l+7WMCYE2WSh0IzCjkPD+L6V5bduHn79xsbAnFh9oSvK6zbWX7O2+sD6elBJEYSwYPrcPLW0/arVlYdPHP+t49e85+SJ3zp+zbuOH3/Z3KyjGg5BeHpiXCwEDloUT9Ozk0EZVRlitA+R13K1+vYjm7fOzizXqkvV6h3z869YWpSkOw+3mrWo/YPob0HJ0AsvvXT56hUAgIYwuSsMRdEwJvethvErlhbjK6ddqFQmC4XFSuWEyw5PAAjAwUbjN44d/Y1jRw+FLRfqB+sjI9zNUsmydrbRhxfmyqVbZ2dIG9Mbp6cc3OiN09MZQz8xNiq5wWM7ybKbEENR7lle5u43jrXbEMKabXut4NTwS0Ho2onxA406e4UtVaVNZm+emfaaviAA9Uw60P6NqwenX+qFly4BAC50PUbJhkHhpV0JfKsoyIYnpWkVO3XP0pLk6rBcq04U+MwaJeivbl0lf7gLrjWMz83NimMngUj/ZXOzw3lXL1Yrpye2dTpL1eo1o236T66UhqUXacl5I50OXSUqBoTwTQcPrtdHJj1+PjfSunbLzAw7ElOaJrj+qV4WwM2fzpbL5O21bpvjaOEmdNwa0tBw81mUCdPr7QAAIABJREFU6BESo0NX5EEyE7A/bporVCeXKKPrjuG9474uaa2zTLBuDxihV64srwSX8bq/juaR+sobXMWoLA/r2LKJQ+WxXO7upUXJTxZ/ZlQGFC7FaL+3Aa1Mj2qSpJ9jqWoIDy5fxShXHezYbnjJHVISfP1UoeC7lV6p1fpJNti65rgytNYBQTjRK1Zwz/n0xYcajRCaA3oLyefzEvgiYmL09OnTL3/5ywEAH/3oR6enp3/nd37ns5/9LHnqa1/72kMPPXTLLbdcuXLljW984/LycrSHTjBoQOIrCsAWAAB0u9IjBDsQv5uq1VSE3esoUZ0iVyk9+b+YxH3OUnqeYtTtOMNmuSEAIxHl+QMRo7qiiK+IV8K2f0AITwYhSmZLfWXnipZFb63NvnkWCOHtC/NkRamlbUH1aGhkDSOE6vPGqSnCcFVt+8Zpfl2eF9KaJnlEkqgk11PFaLVW+7XDh6hSMmcYr1pduabdFo9l1qRf6vT0TiS0VKmQGhBZikdCa5wzjBAhDoLwtrm5c/NzjvT1dLF429ys7wdqGJcsK3KvT1vTiDT+hUsvXd3aAgA8e7FjMJrusl1kW0u8nxqZDEbIbT4YFAhC7i+y1pVYHmu3uUXNbrRz2Qc21m+cniKS5OsnJwesCTIUZc1bGTouzYBECPHuImPoL5vtueWun5ygubexfG62VAIAKAit1aQUr4J0QjllubuxNTIZInjECHFZSwih74+4Ua9fPzl5bn5uNniPNQGKPA7FVBQyTF68fPmlq1cvXr4CAIAAdhWj0Iv6EXiMupExdBnvBQThcrXK3e0DAMqpFFucW7Qs9ypfsMy0rs8Lu3ZwFdAElqq+dn1t2HSjCMJqKpXrdrqwNe1s76KGIHRoxxx9P4hYWMO4mErJ92YJhLxhVOzULTMz/XvEe8GxvriJftj1c4xpanKPhX6aLzng+HYqRjRQF4y10F1i4sNkPg8AKJhmP1UOCk8xSig/jJCDD9pxYtTuRmXyDW0EcH8dL4llnvfryxBeBE7FqHDkQghD1KtpPBVqVIpRh8VE/8Qo6GpFA+0ffT8NhJWg+goLTN5XdpiZeqWafC0XMEKnuzlaAUqWJfA9QBCK5wH3ck9n71Y263hv2VUjQtPMWcPgWsqIQcdaI5OOuzB0/yD66/jJT37y1KlTAID//u///uAHP3jXXXddvXoVAHDmzJmPfvSjly9fvuGGGz7ykY9EftwEgwcphIcdshIAALbAFmnBhHxVnZ129kDltUcgdSiIU0ofUxk9AL2ySggh4pbSu1bEUsqibyylUpGsbSDgwuYbV8U3Y9ZsO9CpNrOZfsJNdo2cLhb7vNqHmw12RVwfqUd7c7Vz2bdtHn775mYgPqiZySwx7SaWKpVA2th+QiJTUe6Yn3/b5uEH1tfeunlYpnl30KI/GvRUbfvc3OwbDmzcMjsj80YZxaiCUNBCSwThyxcXvGQRC5XKul/NdTmVQhBm5WLu46OjkjwygpDUtW2BLUKJ/urFDjFKj0UmKPIy0sBkqm9OZL5cfpnrFzFVlU2D3zwzIxgpGV0/Pjr65sOH7l9bY+98BOH1k5E5YMjgSKslmCLGcoMmRhuZjECAAyG8dWbWccIYobsXF4l08ZaZ7d9lUa4Fh3gr2Mhk3nBgY31kxFJVCMBYPnfX4gL9ZbkzSd4wZLbxm61m5M3EubtoyOxbnjr/whbYAt0myIAQox7Uj8D3kIuNXmEsF5vNZtGyMobnNT/UaGR0AwBga9ohl08C6GrKDnrn/DSMxarwlKbds7z04IEN7lRQTllvPnxowERMzjAI23j91ORCpXLP8pJ7P+zY/WZ6E4rNbEZBqJHJwCgKTrnox1BSEg7LGi7RT/pZz/WXP/aCOw6M0AHGwVKxyXiv+03FKER9btxo53IZQ5fxiBSA23yJ+hrT9DBBTLe0PExVJXemZEMbv09zLmFeWhausFF+g+Ag+qPafLFAELr51sgUo8yF4h4oBAqWqQS3YvNCWtfJFJH1XtQE8J1euD+Zg53nrvtASKAjCNvZ7J0L85I9P87Nz921uHCkxWnq+/LFhbcf2WR5YQ1jdmfkpownCwXyxd0hUDXVs3ZrGI8wq/mZyYmg0gF6C2GEhsGKZG8gerrEtu2///u//9CHPlRxGS3l8/kPfOADX/ziF82hLPZJEAik61LHSQcChBDo8okAbHVITG+QlRJDZKiKeyHs6EmditFOzX5czZeY6IToXnnNlzinSucjGSJJEsUgDoy+AUGEvUcdmAgo4EcQ9qNnYRchjFDQo7NoZbMOo9K0rrmbWvSDY6020d/ds7wkn4o/PTHO7sAhhGck0p4U/TcgyhlGM8u3seNiRLqK3JF9XapW07o+kc/7xk+0YNwXOQ+5FgDgxump0+POK3lqfEysazszOSnOlpMLLmBDWGzUR+S5y0zXa+nZFwkx2ulknemeD6EbCNdMQsCRdLpPN8+pYmGiUHBsZcdyOfZ+aGWzh3nyapKif9vm4VPjY1yioZnNBvVeCI16On1EqAFvxdD3WYyCaQqmrAP1OrcKO2Pobz586G2bh9ltZDklZQXgu0FK6/otszPvvObY75w+9erVVVaswd2Q7GCzr7SrBJWAil6fOP88+YMOAQxhOI9RNwqmKW7ccajZIB4CgqneVNXrJydunJo6OzXFHafkvc1MxuvHbWYzMjPzSDp97/LSzTMzjhefnZouWdZ8f65qQUFrIS1VvXNhnrteOHQ3jq+vIDRZKJCxI9mpJijyAT2vQwBCyN4b3JU6Y+i0NVnkcK+zETZfcih52RXEq9FZwbRCVHjEDQThXQuLR0f76hTK1R3Ta0JL1wn0gEmayAG7UUQcilHB7iOt644JipQxSR7I5TEayzbHsb0ieqBIPpn9pnq3eKtPlFMpkqrv/6MAALAbBoSrzeemB1hwf2u7N23gFdI7FlBTVX/96JGlahVCeOfC/P3ra/IFKxrGc+XymcmJyWJP5Xsjk5ktlTSMWUejjUb99vl5+sXcmnfSr6xoWYtVJwlW7Z3YR3M59l7SMH754kKgCjz2AsbRr29/IpZ5RFGUhx9++Kc//em//uu/fvKTn/zjP/7jP/uzP3vkkUeeeOKJ9773vcpOVw0kiAQQAgC3Jz7cNf/E2wX1orfTUvqabbsnR/KxDsUoguRzOz3rIwc7H3W6P7m+A5eCpMr5CG0+AukXfCMJQc62T7SCG32K6wTFcCxC7VzIlSCt63ctLrivSYSsjYYx/TRLVa+fnJR5VzObddPrzWx2TvqiDUD54kAlJbuLs7rCBBYKQtymkyzk43UvYWlK0zbq9WPtFiu/Hc/nj/KyxCw0jG+dnRFMZ+SCywhaU5qW1nV5Po5m6Qkl+vSLF8g/KVFLJijCKRAdGex7FmpkMghCx7h2N4S5dnzcweIVTPOB9bVr2m3xtoGblo8cVdu+Z3lJfCYpTeu/IWkgZAy9nctx76VGJnPGW06rIE4ToWk/2wToqkoLBO7F8R2q8QFByFbP0R+XTg6PP/e84xGMkGcpffBAVLBynRofOzs1RX5Z7o/FQmAeQqtnvLjLQAvuRn3k/vW1bVvnQoEsSQNu1CBThulY2d2k/A1TkxuNOoit7tjBVcUEuuc3FY4ggCA+4Q+nK310KXOHTpAlrUyPUnovLdiOo55Jc4t85cF1V6TyLsdPv+OKUQBARtc1jCMRXTo+RMBXOhrXAAAsNQA/6JhmfW2jw8FxlAhzCezvHtU90MpmQ2+LuChaKRCaGPXbqnPTk45o30us6hDgL1crGV2/bW72DQc25LdLDji2Aytdw6KFSpkeaalSSesapTi5zjlnJicePLDhTkSZisKGVVNF50Kc0XXShUlyy8PmnJoDz/TvVcRoSYAxPnTo0Gtf+9qHHnrowQcfPHHihLpDfWkTxAEE4eWrV1WEiXSUrBYQAIUU1/stbkRPiiDk7twI9enkUDrNl+KqpmfXb/J13Esgdx4nRTe6onh1XQgBee9FILemxtRZaCQTuOfMeCEfOujM9PYrDJcigxDePj/Hvbz1dGRLC/F8pP9cqJRlOAUvjdsNU5N0Q2hr2sFGw6ugMr72O16QdJwE3rb6vtSqI4csgFcUNZHPExn4jVNT3aoxTcZCFAAwls8LtIek4lgmjiEUqvy+l+4Znn7xwqUrV56/dAkAgMD2XoJ0eChYpoYxlWX140+nYZwzTeDiX9qukAsjdM/S0smxsXLKGkmnr50Yf+PBgzLa4Yl8Pm7V4Vg+99r1NZn5U6wBjBxpXbdUlW1aqmGMIFyoVO5bWQ5a1urLgKc0rZ98GJcYHXzehQUrgK127yI6OZx/qdOmjFaqIuRZnxhiF+1l4Huo2Tg+2mO0HVq1TSf5mSJf7RK0KqWZyfzaoYNH2q2pYvFlc7PkwXrwVdsNjJDk58io6R2yIPduM2sYJIaJiUXqJ4UgD7srq4zKBDAQ3BRVhMSog7BmA04vxegOys/jBjcnR+ccRzwTVL0eB7KGEVWa0EmMCht8OQ5qB8lPOA4UoWFuz1EcxGiUuYTtcRGVD0DJstx1Uf2AhPfh1n3f8IOvGO2N3HIenCzsmk0RzJRK5Ij97IDa2SwtVkAQznZX/LSuk7g9Zxjk86nTN5cyRt6lKrTjIgSAWz15pNXSML5rcUEmimBzTvVMZggF+LsRiVdrgpCAAIAtoGBS777V6TLf9eWEpCWT+O3e8ybmldIjALfAFj1W5GBNkXBX+uF4DXceL1rWdLF4uNmI0LAJ8BrYeUFmTfVK2zZ7+btAyOh6iB0gglDSII93xJ4ls2KnQpz8SrXqtb2Urwr3haMbD4TwxOiY+C1Fy5rxqP7I6Pp9qytTxeLx0dG3bh6+cXrq9Rvr7m+BIBz8ZqNkpSSHpLtxLYFvUbC8nMdLnUSz6LW0fcvsTCOTeeXysvxm+PT4+Ead39+cbHFlaDhC2lZSopuWFXfTy/L0hRefPH+e/J0zTfoCkpCvpFLtXI6eWQgRN0UpZZHPYdnblKZxt/EYoRNjo7926NCDBzaOtduShWwQQq67ojzE0XYjk7l3eVkyDxTheJcB2WKRMW4oymvWVt994vh7T528c2E+xL6onc2JZ78+uR5uGX5pR7kM1puPSr/d50m/OAaeHqMhyIi8aboX5Xo67a4GkG+s7ADVlI2k7bQrG6RhHILK1zA+MzFxL2PnktF1r/lKPme5Wqvdtbgow7zL+Ei6FKOeK0KEjdRZRFJE7AvqgrIj4yjmUnqHCpLxGPVQjA4+iTswcPcCdFVirxXXs2vwKJhGuAY7bjh2SeJtkWOkBxqGjlVei2dmcAlgIztKbyl9ZB8b7T60nk5jhOTLwgKdCTdOs1SVBjYaxoIlKcWUhkQitIcQLndd4JvZDLtKkrr4xa5FJAk/IISBXO8AAK3uTqSZzXIjNFvT3rZ5uJnNyoxHdktlKkq+9y21tO1bEpfAjcERo+fPn//mN7/52GOPDeyICWIF257IYYlIBKPi3EXHY9TDggTxSulJET2CKKasiMZs7Mn3UpDz/LxkJq9YXjo5Nhbt+cj7TEkRox5BQymVku8C6YC7xZ4kDnhwTL7I9M77KPiyhCA8Pjbq9Wxa19ytwMKh6vr5Zsslsbhys9UUXJR6On3v8tKp8TESTGCEzs3NOQKLkmXFJA0WQMVIUmvgtRsv+P2I/ZfSsxTYaq32uo31QD5upOPQb11z7LdPnthk1KO0ebdv/Szo8jUYIUf6HQJwXbeMumbbVAmoKwoRUFzZuvrdJ39OHmSd6cg0VbVt1i23n3a6dJdSz6Qp5dGMOhG9XKuGO0MFoTsW5n/75ImDHtSqqSgvX1yQ3xgMmhhVFADAgUZ9NJd79epqn57UKkZN4Wagzw4M7qGEICzuqEE8qyeiFKF7/0AfQQh67ZbD1V06ElcIwpfNzbrJQS+JnC/oVhnyzLjbOR8qXB7clQgC8ODBA5I60LlyKaPrMiNIZvbO6Do7yQialcfEIkXSdsYXdEjuiPLaHQRGyKE4AieW9NEw5h5oD3cL4ZfSd68Ju/ypsflcBUI1nY6Kpw5EjDpGeiBiVOm9dDEpRjVnV7HIjsIOmdBLRtxo53JzpVI4/1bXBtoJ7irMSkHFJfw0HqjZdlRT2frICPmo9d4e8Su1Wj2dPtCok3+SuSuta0FT2pOFAlnpBN0pyUZJpk7OsaVyLMfHR0dPT4xT+tVUlDsW5nd+rhl6REyMXrx48U/+5E8+8YlPOB7/wz/8w3K5vL6+PjY2dvLkyR/96EfRHjfBjgBB2C2l7wACCLa2ZMrdYYcY5d+BRCvqar4EIQBb8SlGmQmOnpgjCvdK68VxSjXpMEXGdUvxWNjSuh6aCgwd3JdSqVk/gzw3DEVxByVBBZKThYI4ESdfGC6G++JAAE55F7mkdT1oH+eMoW/2lnj3oxbsB5KFgV6bT9/UqLytBJcMUhCKREirK4qC0OnxcbqxKVkWDc19yT7KNDmGdiuXPdpqkYtQSlnsJFPt5h6evdRpSc92saSxoOOmDc33UY2qghA9ycjbJSkIcXs3iYEgvGtxYbFSQRDeMDXJ3cXdNDMTiA2s2qmgnK+hKHcuzB9o1MnblqpVmSZIBGQbkNH116ytRtJfpS2kVuUNKLgwFcWxQGd0PSpiLhzYCYSOaA1jVlFuqRpdEDFCXrtlLxWbGA7rz8OtJndiCffhAACD2Si6jdKmCpF5g3JPu2yncoaxUHa2jHADQUh8bGTIfRmyQ0GIJmghhCLFqPcWnbVCVhC6fkrK15sgqoSoGPR77YhXr5tTjpBldhB8jiHgXhwrdmowKt0dAUYcAQcNX9mbbRjkogCAsVxuydUrJhwQhG5fMi84Yj+3TF4MdkcQkybAUUofYS6B3bjFZJ3cPzSM71iYD/de5Lcz9lqd6YLuZY1FQCeQSMxhCFKadu3E+Hg+v9DbP1zD+PUHNijJmNH1vGmO2IGPmzOM0Vw2o+tUmuoFmdytY7yw3YNVjCYLBQThSvdA6/X6YqUyEV0UsVcRcYz7la985a1vfevnPvc59sG/+Zu/efe7333hQqdxxNe//vVbb7318uXL0R46weCBEdQxBkzVPBGLok5vehG4feedzzoVozBGh1EANGbBo1JWxyoYlRGMDJrSJJdMQODdgwKH1pf1QzadHh8PusfmxkxByVlqp+2FSMy/vLZ2s6WSlzPgsXYrRMh1pNVif75+/CX7AbfBrhtem89MdMRo1jDcG5IiQ1/2DwUhGtNUmf2t70nSMM5B6pFeKKP5HDlVg/VT79XUpFStYDkVo26EJt3Ym3a0y4dG2FOO4lCjEdRo+PrJyamuhg5B6G5VNFsuLQRst22qataDSPW6YY60WguVyk3T0/euLNcz6WsnxuU97yPf/MSqGIUQOoqgixEljUKDVYzmTIP+RmwmgM064G5RixvhfotKKkUHb0rTTozyiw9Cy3/YpMhoLtdTcivRbkseXDa/nc0BuURIxU4R7kNG9GfL3YfUSy6lqoKQRvDUkWaTTv71dHqG5+DGBYJwUMRoZ6WTN0qKEO7seISGiRBCh0qUfdZ9eb1U/3sG7hWE0kBsAewwdF4CAGgYR+h7y/qS+ZTS97oJO7oI+B+ImTBja74k20sqKHSmfVDoXNoww3dH4/WT0b2euBaNviza0p/DzearVld8twyz5dJkKJLx3Nzcq9dW/S+OX4gCIXSMlwZDEI/m8uQQK7UaBABCuDpSAwA4CN8EbkRMjP71X/81AOCee+5hH/zABz4AAMjn8x/60Ife8573YIy//e1vf+pTn4r20AkGDAgAgogoONxMhCQx6pVLJJSoo6Vd18aUc7hIgBGiVJ3SpREdZzjItF5G1yVNf+Q8Rr2s1pTQ7jbhOhUSFC3rQH3E/3UMuDGTvFwLAKBh7O4D2M8HeiGtaV77t1tmZ9xPFUzTUbghCQ3jk+Nj9O84OCwZFEypkNqLgjcVRRxuyrs9KAi5jxK57+pSpUOMsgGZ7+SQ8shvEyaCqH0LhsnulIqWxW5XZkpFdu7zsiIJvevu7ZhZdJ9AVNAwPjbaln/9cq16qNmzkR7P59moNKVpN09PhzgTrvJ0plh86OgRt6AJMpmVyULh9RsbGV2XN8CNvMlGM5sRrIX9N9p2tM3Z2Tp6wChGiXMF3VpMFPIk84chYmd47G1wEZqP2Gx2xM5npya9Ppy0RJDPOFInNZ1hVBGEbA1BO5frk+lmUbI4UwRJ85RTKd9UK533fKU6GCHJS02jHfESLPAYraVtSuVXbDtnmpLJVx3jwRQYkhRd1jDkU30RIlaPUeBUwPXc/I5ikYlCfi1UwLOL4K6mZxSjDIM8BJ2XIgc75MUEkMNGSaZRGwvWKSWmK+mI6yL0OIbMhw+tYrQf+E6/XmE/DUTFW2C6IA7YE4ng5OgYoRqDIq3rMttM33Axo+uOC8haCkx0N4MF01yoVmaKRXLQmVJxZ+t+hh8RX51vfvObAIDV1VX6yI9+9KN/+Zd/AQD86Z/+6cMPP/zBD37wve99LwDgM5/5TLSHTjB4YARVjCGEW1sd0WhH6Qn9PUYBAGld4xrxgC4l6ngSdT80vhCWLk4Kr5RexYM2A5Jscy+z3/aKTnSshE609skhHmu3AxW/cCtDA7E2E4W8b5quH7aXQmCRljOMl/U2Q4cA3Do7G3qtWh8ZIZ2F1usjgzcYJZB0ehUwBWISJ9A20h1LRW7oVkvbhGwdzW2PUF/NEf36Vdtm3eVJVEeI0bKdcmgHDjebRdNCEM0UnXJjr5s5NBGcY3IPrWy2lEod7HoqRY6DjYZk4qdq27fMzLgfv3F6itzwCMLb5+fCcQ1cde2p8fGUplEKjGIkk3br1uU77WhRb340jAVi7aCbTDcco7LIY9MGCUpVk6FEB5GlqteMtper1RNjoyyd7dUcVmGSoEGxVKseajbOTEwIlBfk9Oal9cu6gokS3MEhHmw2aMixUY9yJHLX7optAwAQhL42PjT1YmuauMdXSlMlM9lUTSkWJntxeRAAU1Xpylu0TCgtmh6MXBR0TV1GczvjeONYL2DUfVp6u2z3/Ezs5AwBODs1teet7jg0dPeRngsVj85xZ8FqNcT3mIYxe28Ezf3o3iLlqBCfxyhgtpxD6zHaD3z3y14XkwYe4u1YzjDJh0QiZwmKuAkBt+DJYCTGoFcfSsA2oWLZg9tmZ+/s+iEYijJTLGoY72GL5z4RMTH6+OOPAwDqTAD3yCOPAAAsyzp37hx55L777gMAfOtb34r20AkGjG7JPCKtlnqe6vSsFzWmRxDOlspixahz0oEAdps79XnyXqDTNGVs2VIjY+BLl1ePcgdkFBleNVMqRl72o2JoGIfu2kSQ0jRfmxUWXO4sEI85U/S/npG05hQXgMyXy2enJsntDSE8Oz3V7mOnhCB8xdLSjdNTp8Y8DUzjhqRiVLD/FPshBury7I6t4+h0sdlqVm2bNff0zflTYlRBiLaOaedy5E4omGYrm80bhrMIUVFOjY+dm5t1W4A5NPUU4awDEITsrwABeGB97UCkdAwLBaEbpqZ8X5bW9XuWl7ibq7xp3re6slit3LeyElor7dYaVG2bOAAu16qOy0hMDxyQJ2QjLFylqKc9o9s+u9K7P6Hgne8ZDCjpSZIHbGK1YJrTXU0EBYYQQejmQPuR5xBa50hb1OyVTHRlaR7ZUFQyOTjopJxhEDfeejotT7PKIG3oTpoMQjpP+npxsDprMYtqq7Kjo9hdRIrC1UTxkMmbqkrEmOSfJDBIy43NQcq1FiuVoGbiUcEhdovc3ZJd3x2XlJ0k27lcHFUIwwb3tEMvuIYxmxkd6GkNBJq0YhQw4RmCMGj4PQCPUcfHhtsueYHGhHuylN5L+UThNQXR2yAvvB9ILq2eyQxD+7LIobjC+yPtFokHDEXZqNcPuzL3oGun5qj0wr2Z4OsnJ+9dXo68X/SeQcRD8amnngIApBi5yje+8Q0AwOHDh/VuhN1qtQAATz75ZLSHTjB44A4juuUgRpFEm0WEYNEyvaQEGHKIUdSlROObA+kSqPCilkEajBKM5XIaxpeuXBG/TJPIOXsrRrFX314xcjwzx6A4UG/8209+KvlirseohrGlqi+89JLv2xGEUxIebZEoRrN+TkkHG41WNvuDXz7dymX7T9wZirKzjl22psrcqAJbSQGJAyEMRMFnXfRNHN6IK9XqbG/ewhSGthrG7GQyUcj/6Fe/AgCwvadftboCIeQGi9wZ1StGJxuMX3Z9vSWR1nXHUeLmC2ZKxbly+bs//7nXCyxVvW9lWaAiaWYyYp9NX9QzGbboAQAwV+78rClNa+eyP3z6GfoUV8IvqfWAEvuEEBjJpP/j8cc5h4Ow/8prxyfsOJ2R0jTyYxGTPl/VJ0IIAKBhfOHqVfZxI2aFINnuSuroAQA6xoaqQAjdmuJrx8drtj2ez0d760AA8qb58/Pn6SOs/UtV2FMCQshq0mtp+38/9ZTXi+XTBlT7LG5MpHi6pXc6m5F/Eu9gyYzawBSjAICjQko9Vjg45WjloqB3fXesHSw/HmEPsWEGx2OUWdktVX3u4kWwR4lRNsHjZfhDUbKsx555BgCQDt7cbwCKUYfuJMJSesAQo3tTMer303v9ZET4j4Rd+AAAGV03FKUtbfK+u+D2GaimUs1s9kfP/Or6yQmvHiTz5fL//YMfiiVHGUPPGPrzly5Fdq57C1Gvi6YJAPg5s88hitGjR4/SRzCpfUs8DnY/MEJEwknFoYQpg8zfXkAAGopCzP7dIAQo4glRIYhRMbpdSt+dkljqYfAu6RihMYmurzKl9F5mLpqihLPmiURZWU5ZXI8/Lrz2+ZJUZjObken34ijtCQdxL0WCqm0fabf2RjkDhLAgwQKISum9SRydkVfIwNFOB0EoTjuHg6PXBPCjER1778VKBUKoYcz2CyI7VXei2AsHw6x5AAAgAElEQVSCy1IIzmFF6GAoj5ump7zuirSu3b++Frk/rAOmojhuD1ZXznLfuqJwR6ukc6iCOX2K+4eXXs9S1f6JD/aW0DDe8S7SStewktwzvl+QXG732hf3Uk5OT34M6oqiY0XjOV0iCBcrldANEgVw3Pbs2VaF1GRa19i5TuzvJn/mJcsidknikMBLMWppGujWakAISSunlJxedU8a/LnhSLnFoBjdvowOoodd33eqReSA4Z6dWBqIxqJ7khiVb74EACh3Z5sQlT3sTD6g5kuRchdWrznMHkPoUvqCaUEACn4m0RDCsXx+rhxlLcXwwD1w8qZpKMrrNtYFnZkLpnnLzPQhCaFMKooQcU8i4osyNTUFAPjqV79K/vn973//29/+NgDgxIkT9DU/+9nPAAAje914e19gq/Nfut+jhKZM8yVdUcoeSi7cKaV3lnpBFK/J6DYx2j10byn9DkTPYxIlojIn5hUEqwiFS4HmpeUwYsg3kvZqWCkw9GQxXZDtUStDa4rRfxHrroO4/hEAAIWdfwUVl0F5agdRnjOMwXiNi2VHjkGaN83rJsZvnZ11D15fhcX2K72n2RCmS/1bUoZAStPOzc+514uSZT2wvh6HB4IbbFv5jK6zq9J8uUzPbLJQ4K5rMoJ9ELXShKJq29yzioTmZi1ByqlUTG0PA4GQs2RO8FXgkitjuH6guOsWifja1jTJFsYIQqOPLojh4FjB2c5aJaEXh8MioC4kRuXJdIxQLW0XLUvMEXgpRglFQm57uuWT/KEHXwy0I8C91v+RE6MWs4g7rnymW+6jK0pFOhe+q+GendgLTqOFPUmM9jZf8vmCNLdXFuZjuGAv6YCaL0VaSk9roQK5Re0WeHk9dZ71Li1VMSpYVk2ipdId83Nx5853Cu75WXJfuTYi1W0CQrjjqe7hRMTbxeuvvx4A8Lu/+7v/8A//8P3vf/8tb3kLAMC27VOnTtHXEGK0saOFnwmiAeySlfQBSB8GW2KPUQQF+b0uweo6Wuf/4wJdAlkzIPrsgPctBDLukzKToJcMTcM43EofiWIUACCf7kt7EDc5v7p1gpmylGEr8GZg5SH2GN2T8C2zVYUOGynvuDBoLt2hGA2hnQwHP8Wo89kjrRY3KyCfxUXecWc+uB1kpu8m5uEwWSjcOD3N3hlz5dLrNtYHNojajCp/plRiuYOUpo12U1MzHkYcmtz8GVNyXkGIW7IdCc3NpogGQ1L7gtwVZDT5l9JDCHjrY9x1i6aqZnQdQSjJhmOEDEVxE7ixwjFjF3otyQQ+AI5S95SmCYKBQBv+6WJx1s/uxkt5TX5lkhXLdUleyRr5wRcD7QgghKzeNnLLY5YMdayG9BdpZjI7n10ZCNyzE7sE0Gu1J7vSa0FK6Wkrbd+eb26wm7KYRrFj+ZDMg0qCZv37bNgwnBALpMT71lY2O5b3L5fcww3WHREjRijyJIq9/xQ8Mog4DnvHO97x8Y9//Cc/+cm1115LH3zrW99qMSHXP/3TPwEAjh07Fu2hEwweEEJMFJx0+tvaAgBg5N+SHgEo4ONwty9Nz1s6x4qzK71KiVFOV/rBN18CAJRTKV/3Rhm9g6diFONwUqaoiNGCaVZt+4nnn6ePKAhd7rWEAwCoGHkVwssoRsspS15Dl43am28/wJcYFfObAllo0Fx6zjRhV84OepVQsUJcyWVJNyGRD/UEirkQw3NHFKMEG/WRomX++09/BgFYrlYniwM1oRvP56nN6Kyr3936SO2HTz9tKor7KQLJXvPxVS1V7fTPz7/geLD/SQwAYKqqrigXL18GoeQ8caCjGJXzGCWKFW5313jOrgMIwFSxCKR/dAyhoSoD7r/hWBAd82TFtt03Vecpl0Knlcs+8/iL3BfbQdItR1r+/pvEq/eyK+9ONo1ZXWe9UyS55n2iGAUAKBC9BDrBVbTaN8As8e49fErtuJCPSnhD7Q04WCGHPo7mZvbkvacHKaXHCI3mcv/1y1+GuDeMHo/ReErpe5nraHXWRANoKMqeJPjEnLg4MXNidHRPqmjl4Rg4VgzhgbUXJ5/+EfFQbLfbn/3sZ0vM/uGWW255//vfz77mK1/5CuhqSxPsXnT7IPXagHaaJiEIfJSdCEJB9oN4Nju2/V1W1J91DQ2acqRcIduYaEdkBQhCcR5Vxf6troB3dKIgFG6lj4oYBQAsMu22q7b9zmuOua2juS3pCWSUZXNlZ0dvAfpkiBxtdvYJfAVlYvGOYP8s6RNHoSDElpyUYui8xIVYUW5IC0OCKEa9idEwpfQ7KXMezeXuXJi/Y2F+wKwoACCj66QcOK1rboX+fKUyWyqdmZr0+l00ud8r8sJVCu4CkTWiyQdQ6bGbDtsRkNne1qVK6QncNOgAmu0caTWBhMkaAYLQVNVBtgACABR6zU8cHeqqKc+oo+J6SsBoBCrWUxCSmf24ryHTL0YoZxj0u0iX0u+X9VrtqXGOixh157Bpwy4ZFdjegOPyOmggWkESrvfpkIPl3MX11AQbjfpksRiisJdG2giKpDb9wNV8Kcqj2JoK9q71lnj5E0dEGUPf5w6Y2EmMRl/2PuCQY7cgerb47Nmzjz322COPPPLLX/5ydnb2wIEDjhfcdNNNp0+fPn78eOSHTjBobAHMIykRdFbBu4EQv/ly9xM8WdctIKrQ7xN0mqBLLJvOHbCgg2Ikk/7vX/3K61lJx3Fu7o4ksb26GQhAmxtEgqVK9R/+6wdXt7YgALfMzGgYnxwbe/SJJ1k3BgH7KUOM+hbo9Xxgf6X0O0sw7RQKlokgvOptoCFu2i5Ih4rf6HUyz168SP4uDYrQEdfnylfvymwkCARNPzO67mi27oudKqUfBhxs1H/y7LObzZY7lIcA3L20KHgvRggjdMUlcncgPmKU26wmqsRV0bQef+556JefGxhIfQD5dhJaJAj4itHYyQiyKknqgBCEBlYG3H/D1lRajKIg5FhGvVrDc6vsJwsFVqTPQuCREhrcq6p3J9iKnap1qVvJDOU+ab4EeodM5K7HNH7m3smNTOa5ixeHZBoZABxLiWOyovHAniyl71GMSvCVM8XiTDFAiL59oO7IjU+24lg+ohU9kM3CXrV6FC9/+1A+EgiOvG8c2buEGOUilmjAsqybbrrJ69l3vetdcRw0wYDR9fvsKW0n3KWCkG+9uyL0yyDUgFMxCgGCCMFYevsS0GCFBjG9pfQ7RIwKLaglVxfutpwkP0Pk5Wwtyn52aV1brlb/4/HH1+sj9UwaAJAzjHo6/ZNnn6WvEdTLZ3Xda1dGQKr15c+nT8Voeo9GOWKQrfXTFy54vUDMDFqa5sWrhogaS1bqh08/0/17UB6jQgJXfvaIpPmShrGpKC+89JLkRwEA0vp+vG8JlqpVXVEmCyHFqooEMRoi/ySJappHjAY3meWibKfAkyBvGEMSQ5csC0KYM0wgoRglcYh7iRwYBSm5SioIpXXNGqxXD4SwZFk/fe45AEDBMh2X0ivqKFmWe7tra1orl/3vZzjp26Ct82TAvapUuH2w0WhkOu3UJKOjPVnOzEWPYjRqhZ24k8xKrVoZjgZug4FjmDgicHqJ9iQpz7K9Xu0NIgG9evENYQUhNjSNvJQeI5QflN3TgOGjGN3fglBfOCeQGKTlIUQn+wHJfZkgPJhW9JB9RMVcIWkPMBQRo0QJhXrnha5z6ZZkeVoIbBuiY7rc7rDHKPDr+iqpY+XOqmSND7HSR76Qn52eunF66oapKfrIdK/GUyALxb2l027MeJgDeqHPri/7lmAqC4vWxTcq9M5ehmBkqKYpo+sD23ioAgFnEL15JKX0ICA1piA0YMHasGG6WAy9ssjV/8aljzAVxWFqDCGMSjFKVp9W1r8H4GBQslJZXSclHf4eowgCHk0Td/MlCtlSegTTuj6wNnEUtJ+vO3FoqSrXKdtL8bdSq7kfVBCKY/rlDje1G6qN5nL0BZJ0yf7RLsWtGCU3PNf9pmrbqyOcm2SvwpHgdCTG6LjYk/eeFqdjAwsqFI1VeMvKUSV7LUoCAlA0Tfn+B7sLPsToXtRKRwjHwIlDMbonszL9IyFGE4QHhJ2m9HT2g90SeAg6jZi8YKqKYNIkShDO3bkFIIix+RKlBujixya1dmoSyRmGgLOQLKXn7yXCKkbzERnYUWgYH2w02DMZ7zaDJhDv88UcUKA6egCAqSj9BHN71TDIF2Vh0bqvRY5X0WWIfp3UBa/GE9PFBAihYB8uP3vI33tiYihQBzBSei//+gQsZLQPkoaY4eC4z0mVdCSf3MxkNYznysFyS/FBxejc/Bz5W7JQ3a3EHJj6VfIMMUIKQouVctzn4wC9bbgVFSMZTka2kc1wP2qpUnEnFGNaCrlDiXvDJ6X0DrBsXeSejAhCciX3edcUAsdd6qCh93bzJXbcyVfAhICxbWsb4y2nx9niaSSdHmSYOkiIXaHikEDuJbhK6aOfKIakDGjYkBCjCfpFTyk9+Z8tf1GnuKEK12MUQVJIH+NNa217jHambHYy2inZOYSQloa5IRn6c9kW8uAwKEbdqNk2e/HFOVWBK6ilqo2AcicIYT9t5feqYZAvypaIGPX19fO6bqng3pe1tE3mELENReQQEqOyIUgAYlQ4zQayyt2fxrhRIXTHmKhQs3vu8wjnZxWjVywtTYYygIsJVL7qyzUTXtJN0wyMuJHkBMgXGXxj4no60/2Dx4Hyog6v+hWM0JnJCceDMbnKcGvAuckJyehoT6r2uGCDvTiICdIVbd/mhlk4hrNXj2kjnl7qO4tAXekjOVCsrXHZuC7ydMKx0fbwFGREC2ENVVJK7wPHBBJHl7b9kxEMhOS+TBAScLsxPU/CCZ20pgN5l38/C77HKDmO3yf3A5o/0XnONTuYXRF0fZWc2gTEaAgPIHf7hciBIGwz4YKYGBUoRqeKhRC3Sz880b7dFZQ9+nUQ+Kb0vSSlIdp3aBgT+Wo7O9AeuIJqF/lCGPmCbnGWKJBVbna/3rSRQCa3FC8x2is5cfcN7wdj+dxwaol9Lyk5bXe9xbB5jMbnDiRGLW3riqJhzKU7Wy5i1FTVirdb93y5PN1LoKf7c+v2AleIxB2DCTHqABvsxeF6nNH3cjOZQEC9GyPH/Ul3EzvV0zVW9HSlj3Pho9ufWC8ju8mKXLhXMM2dmv/jhviHj5xi3mNwEqNxNF/aIXvAIUdyXyYIDwg79fKUqaSl9L4T/YiwGU7HY9SlGIUAgi3g29kpNDSMyWTNzUPuYHZlulSEEGYNw80PynqMckUWGINQHvyD6fQ9mu+wWhldF4cjAoXURKiGKpk+fEL37a6gaJqCINhXpcUlQGl1XlBMF4spTWt6FH7GBMGpBmm+JF9KnyhGhwIy/FesFYUOYmsAiathgFiQArpDydH/R8N4YESYuJZw+2U7pJ1BEM6VStPFIvcE6pmM40KN5rLiK352eor9qEBTkDy4Q4lLjCIIZa7tnixn5iJuxSgptYnpd99dcCwKDp0H8WNFEO5J3Rw7oGLNCKoYkc+PtQMEm9VOCsDlIc7cR9vGau/B6cURw+VKmi9xsQdn5AQDBpemRH7cpThaRR3rUkdXeggBQDE2pQegK1vTXaX0CMJYizXEKJjm4UbjFUuLR9otx1P9l9LLBC6VVGqjXid/Y4QGYxY+nuvYjApUKgRexCh0eZVKItNHZJ8OXvq9N4ARErSA92UGuYSyoYjMiAU41GzcNjc74FS8wPDXkBapyZ+zj8doIMVoPNqufYKdbb4EAEhpGuvCXBusg8ROwXekkKczus6+Mo4+6V6QHMux+s+Kcd3kxNnpKe5TCELH6unbxjBnGKtMF6Y+2xh6ga8Y9RiDvgESMXiN4LR2A9gEeeRd6UHXCz5ZTYC7lL73aiMITVXVJRrV7kb0eIzG6X4GutrbWCkedhsYh856r0J8qSJ3a91jcAQPcWRQEo9RLvZLNJAgDpBRi5juS9skaX9rB+ZpTmFHNBpj8yXQZWeoDHO7UkNRdjaCuX5qsmrb7pI3yeZL3HQTidVkdmUbjfrp8TES6pUsazB8UzllEQFC09tilSDvsQGr2Ha4qsnQHqMwVOn3noGg/5IvMcolLELLby1VnQwlFu4HXsojGCStEqSUXqgYDcJKJBqffrDjilHAOG8iCCsDUfTvOHzzr0Sxgno9o9N9VAMEhSTjFl8RjC8sVRUskWzTLQWhGQmr2c1Wk0ZKeWFTxNDgMnpeBKjvflLbN6wo6NW7xSFBKpimitG+dRNi4dCzu5WGtqZZe7S6SEGIBidxL3zEvD7e5kvdTZa6R4nsmOCnGN1HE28IOInRGKZrDeP9kxSUR3JFEoQEhBB1OVG4/WDnjz6JMwSR+xMQhADGvoWwNQ0jRINstbvAD8yVTAw3KSlZSi9QjGLEudoOjOVypqpOFQvAu/1C5IAQzpfLAICxvI9TZErTuPsi3zd6IbTUxVTVnaqLHAZUvW1GffcA3CE2SHlX//BiP1WJIUYhr4kXpzRMRZEPehKNTz+QiVnjFs6MFzrivqpt7xPPRN9Sevp8lfFgHSRrI6sYHVYV0mypTBNay9WqTMl5wTTHupboMVWWcF3RvUpcfcemtm/q6EFvHBiHBGkkna6m7L3qmRgIuHer4h7jtqYNybYiDtA1KG7mhRT5xeoxSkvpd7BqcDdCvK7tSROJCOGomo1pHO2uHdZgkNyXCfrAFgC9wxV2/9tnWIQRzxmq0+wJoDjnU1vvCVZg1+JwSCIYjJzZeMmmlnxitLvBEM+5hqKQHc5ytQr6YBtD4HCruVyrctvjOlDkFXGPeTetEkPQzUmMfa6V8FKMQomYkisO3V3LthdxIN95iUCSWxcn5IkrsdznyL4yARcyovs4CldZTOTzhI8Y5Py8s/Dlmum+Yr5Upg9mBmh1stsZIhWjzVYTAGAoyvGxUcl3HWjUAQCmqoYuvBCDu9/2Gl++SQJtPwmXWJVWHOmTjKHfPDMT+cfuRoi70gMAbE3bw370AyNGSYiYinODRuWo+8eMOBKIl7/EY9QXKH5idLeHKHFgHwUECSIHGVDcPWGf5QbYQzGKIIIg3nGc1Q1HsEJsOHxbxwwMjv7Rki4h3FmVrkzijX3FTpEfdLpYXK5VfY3GIkRG18/Nzcm80i1OQRC2mL72gZDV9XC32R6OdGXgVcMrYxXKJ0aHIyEhCa+tpqTfBUVUQjMuMWEqSjuXdbwsCY/6gQzpyZW5RYiUphFF/2KlEuuBhgcSitHOCxarlQcPbJBFMD/AzlSSUtBhLjI41m6fnZp6zdqqPMs5XSwWLaudzcZUdsq9XF77Rt+CzX1ldcfOQjERExXvqpF9Bd9K2LxpDtLWY8CgQuz4FaMqACAVZ7qLqub3SSlGVPAhRpM2Vn5gN+bJ5RoY+goI/vEf/7Gftx8/fryftyfYcZBZz63flOlK7/PJCLqpOrgFYPxeXHnTcGwALFV9CgB7aDrqZAwD/OpX9J+SYjRijbPV+yANWRSMwGXP91IZIIJQkqYcPNxaxVraDp3gJcrcZy9eDPrGQB1v9h7Sum4qyoXLzptJxkvLVFX3LWrvqp2Dl49q0PsQIwSuXPF9me80y+UyNur1jXr9//jnf6aX2qt3WQJJyJTJD6Bc+szkZDOTrfq1qtszkPAY3X7BSDo9Vy4/+sQT3NqCmCDWdDMvG960BILwULMR9C23z8/F123MPdwghF40n+9+Mqicf1eDTeEk7nKxwrGFce9oipZpvLRnSXlq3Rv3bUbI5VgDRXfPiQQy8FOMJvOPD9gLmFyugaGvQX7ixIl+3r61teX/ogRDDLccgJKkfYb5Cs+SDyIIAIAw3l1E1bafPP8C+wjRig6PEtCRZJZcqiGECkYvXbnKPrhNjAo3D4JW48ODUsp5kqNh6+gJCpYVghjdty3pKSq2/dgzzzgelLlLEYSWpp2/dIl9MKUOy7iTgdceO2g8LTnF+b6M6wgxVSpmDL2Rzf64m18ZJFW0JyGjGI3bYxQAUDDNo+1W3EcZHvje/44XLFUr33nyyUF2ppIkw3ew+VJMGInTiNzNMQlaoviOzX2lxGHp430llR08XF3pnbfZWD5/6bJ/+nOXQlMGVEqf0XUVIzNOypLGb0kpfSCIKyES+a0v2AuY5LEGhuRCJwiPy1evwt4glenC1GfzJY7HKBzI/iFvmpu9+ghCzQwPMcqt9JeBu5ZTkUvq7grexL3d7ZcYDWUzuodroyTBpdElLXrdo2x3KUa9tpqBPUYlS+n9XuZ2DsUIjdg2AGCCcaIsDrC4eE9Cpkx+mMuldyl8RbgOYnQ8nz/UaAxS9SPphz6svZeGFG6uU1AV7ruf3Ff7c7bhSSJBihWOCd+9WBuKsocLjIh9UP/lg77Im2bOiDeA2SZG99Nc0T/EP33C9Pmi12M0ufcGhL4CxC996Uvcxz/xiU/85V/+5dzc3N13372wsJBOp5977rn//M///MxnPvO9733v3nvvfd3rXtfPcRMMAyCERPMLecRon2shhhz3MAQhgvyG9dHCkRUkVNfwRDBsex8EoXxYr2LsqHFW5fzRdwUxmjMMXVEudr8gRii0wSiBVx8hMRLFqFu6C+SJUV174vneR4YmISEDz1L6eDxGfWkXdyl9JZUiG7axfP6RHz5GHgx3qyegkCmTH9rO47sXvvlXx9MIwuunJuM7Hzd8i/0JYvLi3KtwT4+K9+DyFYRq+6mUnmWQk67QscIx4e83XoMMK9zbWTsOlFOpWjpe9xirW7eUlNIHgnj5SxTrvmCHThJADgx93Zc33XST+8F3vOMdn/70pz/84Q//5m/+pmNCfP/73/9Hf/RHv/3bv12pVD7ykY/0c+gEw4MexWj37z6lnfyu9ABAAAdgM+oAISJj6q8aAmxxsbxcFPDYT/qIQHqmILQrOq1DCOvp9A+efpr8s5XN9KkECWcgkNn33b25NLop17uMoxjdVcSolzJUV4N7jErA90U5191IhdX1dFrD+NKVKxDC2r5xpYwJMmXyiT4icogV0yj+PbkvJI8/AJuFvQT35RKwn/7Nl/YTY9WrGN1HX3zwcLBC+43XIOH3AFY9DeMzExOxHsKiHqMBA7l9DvHypyWKdT+wK10SQA4MEV/oz3zmMx/72Mfe+c53vvOd7+QaUL773e/+jd/4jY9+9KOf+9znoj10gkFjawsCCCHkDtc+RZ0KQu7YF0FICNcB73byhokRGp7+JGxxcSBjHQExKvDhypvGbgnomoxEdLpY6vPTauk0e6elNO2e5aUTY6Pid2V2Vel3HOATo3I3qoMGVTEKRP3vOLy70gfbgkqOON/WLmlXu/lyt2UwRqidywEACqaZOGf1CZlN7zA32NmlEEcCO86KAukffedPdFfBHcmISun9Jsl9NfvRCyVoV5UgEjg9RvcZr0GqZAbzrVMxp88xQiS0M5XdFI7uOJJS+j7BXj5Jf60E/SPi+/LjH/84AOAtb3mL4DXk2Y997GPRHjrBgAEh3AJboDckJfMgIUz7+XDM41sRhAjC/j88KCp2qpJKDc+2liWPJCuUCXjEKOz+4RkiF8xdUEdPMNY1FYUQzpX6JUYNRSl02XAIwF2LC9PF4smxsfly2estGsb7apfFRVrT3Pyg5I2a0XsUjrvOl8CbGI1HMeo3JyEIHTajrA56plQEAIzn84HOLYEbMmWSiSowcvgpRgd2Ip6Q/NE5zkEJvOHOQwj22L70376y2mRs5Ycmot2jcJbS77P5f2CK0cGAbLssucqnBAR+zZf2+17JFzgR+O8EIp6zvvWtbwEARkdFoqrx8XH6ygR7DND1RzggHjFKCNHBV8cZinLzzPRgjymChjHlX6wgmVL3xEr384LwhdvYejjRzGZI+DKay0biCTtR6HBG6/UR6lh6anzM6w50Vy7vQ0AI3fJqyRvV0bpqd3VeAgKP0YB0uWTZnczeNt87flk70YVy2VSUpWol0LklcEPm99ozW8ThgVgxPQyt3iWDlYSkCgT3flswAH15z32Vy6Sho6/1aoI+4RjU+23+J7HQnmFzSGo/kBIlgWBdg0Jj6AQE7PXbbxPIDiLiC33+/HkAwJNPPil4zeOPPw4AeP755wWvSbBLQQJWCPsN9CGEbrc+BCCEcEfm0pF0egeO6g1q+mkFsbzhFaD5d6UfHg8BXyAIj7RbCMKTY2ORfOBStQoASOv6tYyHUdGyJgoF7ut3EYkcKwpuYlRu8+lw8nUISIcfGCHuUArald63Rh5IWyiy41fDOM0w1LqivO3IZiOTCXRuCdyQiVmTXUDkEF/SYWAbZZsvDQGHu4vA8Rjtoyv9vqIIKTHapwN7Al847tLEY3RXg1Trx12zv8cgWIJVjIfB62bIQecQUi+7syezfxDxnEW0op/61KcEryHPttvtaA+dYPCINZp3F5+SqSGZHQBDjAZap0XNl7yDtt2lgjzcaLzl8KE++9FT1NPpm2am711ecigB10Zq3Ndnd9W1ig8FK6Ri1EGM7q57j4C74QzqMSpjJyQ5E7IkdTmVcgSjSZfVSCCz/ZO0R0ggDz/F6M4DyXpiDMPJ7hpEW0q/r3qAqAkxOig4S+n32QUnDSf3jE9F1tDBbusFuuMQrGvJ/CMDegH3W1plZxHxnHXu3DkAwPve974vfvGL3Bd8/vOff//7309fmWB3w2OowigCfXfNAhGiJttLAACVfQVapwXEqEA0sYsUo8CjjrsfHKjXq66e3VPFIndd341EXhzIG86fICVXgmSqKnths1H4IQwYXKoxaLWmzPQpOceyvbDYOvoEEULmt0hWrsgh3i0MgyBFcjszBGe6m+DOGwmIUV9vx31ldUeFWnumxnlo4Zjw91vvFAMrYA/JsTO6YShKQucFguCOT66kDLaJ0X3mULyziDggePjhh//8z//8F7/4xa233nrbbbfdfffdi4uLtm0/99xz3/nOd0s60egAACAASURBVP7qr/7qC1/4AgCgVCo9/PDD0R46wQ5gy/OZ/olRdzdqUjq638ILLqiBph2kO4279TwNjr12mAjChOxzQ0FoplR69IknHI8Xd0+jqliR71WMKgjJM4M5w3jy/Hny925U4HK/aWCPUblSepmPYsnQSkKMxgMZxeieKSocHoiHwDDIMGU8McBwnOougjvHIGA//Uvp94qoTQYQAAzh5a2toO4uCYLCYaMh06BvL2GPldKXUpbbISqBGBBCBOHVLQ5ToCXzjwRoXJCk1QeJiInRUqn0xS9+8eabb37qqac+//nPf/7zn3e/plgsfulLXyr13TM6wY5DEMz3L9ZIu/quEEe9ZIIAAGS73ouBJHUhFKNpXU/2bFzM8YhRdwn5/oRDMRrI8CFnbhOju0utTMDlQINWrMvMn5IzYUbXDUV58fJlAEA17dQ+J4gEMpNkMpFGjt1AjEq+bOdPdRchmMeoH++537RLuqJcvnRpz0j5hhaOeHu/FcMS5n3PCJNrtl1P3NiDw5MYTeYfCdCVbr/NHjuL6DmmQ4cOPfroow8++KDhEvsYhvHggw8++uijBw8ejPy4CQYPr5EaSYsktgKUgBiMJpJywBBGDk9GMdyhMA3dvPK6u7GWeTCYKBQcGyoFod2ocIwDtqayMpxAhg+F7sBXEAp0ew8JuHaiQT1GZeY4+Sm2nkkDABCENZcpRIJIIOUxmqxcUUPMJw5DKb3kOSTNlwJBkOJ1w5ea+f/Zu/cgycryfuDnnL7MzM7ssruw3FYjIgiixniHQiMQQcsYzIVo1KhYUK4VjaS8JDFRy/xjCikto5hEDAohSoQoiVpWjKC1iqlSI2VAiSTxligCPzDAKjdh9/dHQ29P9zmne3r6dD895/Mpy9qdmZ1+Od2n+z3f8zzvu2GymxG1siypXxw8fVnfGqM1e//v3AzeMC+z5Xb75CMfOetRzJ+iz+i21e1H0D16dXv3mK1KXpqHHnrohRde+N73vverX/3qd7/73T179mzevPnII4982tOetqyVbwMpmfSv/5pkcGHHTmfKhmnNWI9OZeJSqzW44ECJwQuA/ZsvFTxfg4tF0tFqZI/ctu2GW2/tfmXH8rLCn440TbcuLv6/n93V+etyew2v0u0PveS2LS3O4/EcvBJoZNla69yzEe4sjfIzHTu3bPnuT/7vkJWVDXOVEs1oa4zO34s5uCHB6NTGUWzElX+8NtZk8GiVVYwOX2O0Xu+KnZ4GraxV63t3Glq5vMEsNJvpxlqnom5vFBNRGIxuoBdGdXo2X3K4pqfCzH55efnkk08++eSTq3sIZqsk/awi0ciyzs5Leyf+m+fO5nZ7sdk8aKCotlxz4Hqi1a0YLfiUUgJZ4jE7dvQGowevuOuz37bFpW4wuqaK0R3Lmx76w1wez8FW+rWWiyYjrjE6cvLzqO3bv/T9Hzxq+/a1DoMRjTJtdUtv4sqnGRGuJSJUrW48g89sSQA9wq709co7OrO+xTptOTUTfYl83XZHyNJ0odlc8DKrt6JP4bUuu19P3bcMt06nafYTR+ZXYSt9NcFoI83S+s1ic6VpunPLlsM3b17Tv+q7Mu9dsLW4lV4wWujogw7sPW5rfTo2tu3L+1P7LQtreBUdvLLSefc4bD6P5+CmFmtdYDQZLU8Z/T1255Ytjz344Ccefthah8GIRgk957H8Objy+wcRQskR10/w2liTwYvtsorR0kvKRpbV7eB3IomFlmCiWn0tHRHu00zZUqulMLnmit5bBaOjyPb3dNbu3WOGHGvGV3SupmlaxZpZWZo0smzTWprHN7An7Tz8cYccsqZ/0nfx0PvXogt7W9KXaDcax/RsIvfwAw6Y4WCi2dbzylkZ2EitRLvR6NSKHr55Lpe6H4xBx5gCjlJdsqYLrV8/7jHzuGDrvLD50kyUH9E0ydnzYcpGfM69NtZkTWuMlt+0aNcvrurUFqgwqFrvB3SapnWrGE2SZFOrpTC55oo+2sboo6qh/WuM1u9zaoYqfM/64he/+IUvfOGGG274v//7v5///OdXXnll5+s33HDDvn37jj322Ooemuko+aCvYhKQpVmnO2Piv3kePfrAA9f6T/pae3rfapsFWwRusflSqScefti3brklSZIDFhfntPW7Ir2bpx2wlorRJEmOOnD7nffe+7AD5jIYzWmln3XFKFUb+nlXURdFzcXffGnEJz3CUOfI4Ok29uZLrfpVtHU+jyRWVet9lWZpWsNzfFOrNUa7DBtJ8RqjtXvjHUP34Gmln6ZK3rO+9KUvvfrVr77++utzv/vCF77w2muvve666x73uMdV8ehMTVZcGTr6xiCja2R1vOk6QX3roPeuK5rbbpalqSqzco/YuvVhBxzwwzvu+MVDD531WGLZvrR/266tS2sLRp+6c+dhK5vnNEgaXFRrjHvjo7x9zunx2ZCGVu/WsI9yCsqzhggnyIgLAUcY6hwZPFzrqBit3fX5YqvZ/X+q03u1Us8rl5V2e2ktG2+y8RR9tC02vTCG27/5klb6KZr8sb7ssstOOumkTiq6srIymH4+5znPSZLkqquumvhDM2XT3nwpTTOXl+vQVzrRW0Cae/Gw3G65YBvq14495pcOO+z4hz9s1gOJZfPCQqdYYIx4fbndPmbHQcN/LqSJrDGajbL5knMzjKGNTp6sKpTHDRGO+Yh3iGc/0LkyeJuh5ARslMbnNSxc6tyoU8pXtSwbMsHe8A5YXNy8lo032XgKg1E3ZkbQvbEaYTJTHxN+s/7+97//ile8Yu/evY9//OM/+9nP3n777dddd13fz5xyyilJknz+85+f7EMzfc3iZeurmAe0G41WLacXk9LK1rbG6Jr2zKmt7UtLv3rMo2t4fTXUQZs2JUmydXGxVh/qeWuMrn1X+hHyFM01cQx9hdezYqhq5RWjVSx0vlYjjqCGbbbrsaY1RtM0bTYKv9uuXz7Y+YQSjFatd/mUen5YH7Ftq+1ba66oV8b7zyi6N1breWdlVib80nz3u999zz33POlJT/riF7+4XLDi3i/8wi8kSVLUaM8cKfmoryIKWWq1vDusR9/lQW8wmrsOlz561uPQzZt/eOedB/VsT18Hg43z46wxOkKiMkpVKdOhlX4mhqwxOrVxFBsx8azVraP1W1MrfZIkrazx8wf25n6rXZyZblSd/Us3KeWrXiNL9z6wL6lrJ+zOLXO5TDwTVPTJJhgdRffgmSFM04TfrD/72c8mSfLOd76zKBVNkuTggw9OkuTHP/7xZB+a6Ss5V6u4DlSUt059FaO964rmV4zaeYl12Lllc5Ikh65snvVApmqx1b920uCqo0ONUmBSyxqUoIburVTFotuUH/MIYfSI1zMue9ZkTa305d8t35ppQ1ppLzSybLF+/+HT181Dm442tVS0yvaSNUZH0K1+MEOYpglPHH/4wx8mSXLCCSeU/MzWrVuTJLnnnnsm+9BMX8mFh87BgPp2WOrNSXOvHDarGGUdHrltW5amj9i6ddYDmarBO+FjrKY0SsVohE5husqz7GYtK4aqVn4CROhPtyt9FQbvQ5TnmyXBaA03X9rUai63W15yU9Czd4qjTR3l7guSpukma4yOoPsGoll2mio51vv27ev9a98H8O23354kyQEHHFDFQzNNJZN+p3FAfRcPQ9cY3dwWjDK+5Xb7OUcf/fCt9Xqrb2ZZ3x2jxbVXjI5SX1jPZcvCKm+WdMO/CuU1oRGO+Ih3LyIMdb70zVjK3wxLYtP22heAnndbl5a2WvlxKrqvUhdE1FPu636h0YjQzxFf91PN4ZqmCR/rww47LEmSr3/96yU/09mO6RGPeMRkH5pQatigFF/f1lW9f819vjYvWIWKdXnS4YfV8Jq/r2h0jIrR3NvsfVSMhqKVPpoIYbRW+or0HbEha4yWBKP1m6k2s+xxBx8y61HUgopRai53KrtpYL0pcnXLCs0QpmnCweiJJ56YJMl5553X+8W+itGPfOQjSZL88i//8mQfmpkoOlmtrBzQmitGtdLD2vXtvzTGm+Eo11HuIYcy9iqHjK38NInQLBxgCBtT37tf+Z34VvHZN8YC0BvAEw8/bNZDqIXuq9SHNfWUe0fY9hUj0ko/ExM+1q985SuTJPn0pz/9ute97r777hv8gc997nMXXXRRkiRnnXXWZB+aUNwRCihL0977Tr2b1Pd9K0mSNE1X7FsKa7e0+t2vol3pZS6hDKkYtcZoBcqjzwhFuipGK9LXO18ekbeKt54v+Rask1Z6ai53KnvAgqU8RtL9WIswmamPCb9Zn3TSSb/5m7+ZJMn73ve+o48++k/+5E8+8YlPdL71+c9//nWve93znve8Bx544Oyzz3784x8/2YcGhuptHBvYpL5vYcSGyRyMob+VfoyK0RHmQbrzQhkWjE5tIDWSpWlJNhqhYlQwWpG+3cyGtNIX77BUz4pRpmN/K725NLWUO5XdtrQ0/ZHMo2x/K703kOmZ/Jzg4osvvu2223bv3v0///M/f/7nf979+q/8yq90/nDqqae+973vnfjjMn0WuZs7rUbjnvvvf/DPA81o9z3wQPevKxYYhbH0LiqajlcxOkJQ4u03FK30M5Emyb7ib83ciOFshAx3vvRGyY0sK0+Wy3alr9/mS0zN/lZ6Jzi1lJvoHbyyPP2RzCOt9DMx+WO9srJy5ZVXnnvuuQcffHDft7Zt2/aOd7zjM5/5zJLbBTALqzdcKtyLKbHAKIxrqbm/lX6x1RrjkigbIdVRhBJK+fZKbvhXpCQRi1CGOcoYyqpeKdD77jc0dSpJP2u4+RJT0/1MkGtQT4PToixNH37AAbMYy/yx+dJMVNJF0mw2//AP//ANb3jDNddc8x//8R+33377ysrK0Ucfffzxx7csPQmz07uuaF9/Wd/2BRYYhfH0rjE63jZ0o+UpY/xiqtIojT5VDFWkNBidfRgxyh0Or4wx9CZNQ1OnkvRTKz3Vadp8iXob/BQ+avt2mzOPqDt/KL/vzmRV+OpsNBpPfepTn/rUp1b3EMxWmmoBmzPtnsuAviS07+pipa1iFMbRO+1bao0VjI60xqhrrUDKo083/CtSusboNAdSNIaRKkanMJINpnfpuvIt6ROt9MxI9zN6lEXDYeMZfOE/esdBsxjIXNJKPxPVxvZ33HHHD37wgz179mzevPmII47YsmVLpQ8HlBu9lV7FKIynNwztbasf3UiFZi61IimvCVIxVJGSwzrKSVS1UfIQmckYem8LDW+lLy4LVbtEdXrWGPX+Tx0NLoV/2ObNMxnJPNJKPxOVvFk/8MADF1xwwZOf/OTt27c/4QlPeMYznvGEJzxh27ZtT37yky+44IIHejZ4AaZp9a70q4PR1aUTy22rXsA4Nq27lX6UIrIIuQ9d5UW+WukrErzc0i5qFem9UBxaMdpuFF7pLFhjlMp03/ZVjFJPfbeE0zQ90B4zI+u+bQhGp2nywejNN9984okn7tq165prrtm7d2/363v37r3mmmt27dp14okn3nzzzRN/XKbPmTp3ei8h2qsjm/6KUZsvwVh6q0SXxlpWe5TLKEWIoTRKPw8tEVWRkrMgwrXEiJsvTWEkG8wa1xjNvzvVzDLvolSnm4f2LegPNdH34bbUbHrLHYOS82macBfJvffee9ppp1177bVJkhxyyCGnn376cccdt7KysmfPnuuvv/6Tn/zkLbfc8pWvfOW000772te+1tarO+dM6OdOb+lE344EfX9dtk8ajGVTT7X1pjHXGB0+DfLuG8qQVnrz2mqUnATzEoxGGOfc6S3BGxqMLhQsJLqgj54q7W+ld2OMWuqb+WxWcLMWmVb6WZjwtOD888/vpKJvfvOb3/72t/dFn+eff/7b3va2d77znddee+3555//+te/frKPDpTrrRJtZ33B6Kp3Ax9gMJ7eVvpNY93/G2USJGsLpbwm1HVxRUouGCLcuB2lTd41zxh63/2GBqNF9XrjlfPDiLqntg9r6qnvw22Tt9y16HkDMUmYngm/WV966aVJkrzqVa96xzveMVgQurCwcO6555599tndn2SuOVPnTsnmS71XF+1Go23tLRhLu9Honk3jVV6P1oE7xi+mKs3SS9/MhXE1Ss6UCIGjQLwijbW00hdVjC6a5FClpl3pqbe+WwJLY3VQ1db+zZe8gUzRhCfrN9xwQ5Ik55xzTsnPdL7b+UnmWoSKDNakt0q0pJXelvSwHt0zaLyK0ZE6cN2ZiqT8KXPDvyIlk5AIh3ykXdQCjHPu9CZNQzdfKmqZVzFKpbrxfdMao9TSwBqj3nLXQCv9TEw4GO2sjHbUUUeV/MzRRx+dyNRgFtoPlU5kadq3KF67p6piWTAK69A9g8arGB2l826UdUiZmiGt9NKvapQc1wiTzFFGEGGcc2dNmy8VbT2vr5NKdeN7FaPUU99UdlHF6Fp03zXcWZ+mCV9ZdSLR2267reRnOt/txKPMO3P6+dItnRisoegtJlUxCuvRPYOqW6vXpVYo5emMG/4VKVmjIN03zYEUjCFNhz71Sr/HsKY1RheazdyZqopRKtV9lZYvtAIbVd/7riXa1mR/K703kCma8LF+2cteliTJ5ZdfXvIzl112WZIkZ5555mQfGhiq+7E0+PnUWzG6siAYhfF1zqCx1+odpcBE1hZK+dMxNLthPMHXGE1GuHns7vIY1rQrfZamrbyfGa+cH0bU3N9K7/2fOuprTFxoqBhdg/2bL6mDmKIJv1m/5jWvedaznvWWt7zl6quvzv2B3bt3v/Wtbz3llFN27do12YcGhuqpGO3PaxasMQoTsnVxMUmSLYuL4/3zUTazbrjWiqR89QM3/CsSfFf6ZIRu+iAB7nxprNpGcvjNp9ziUDeAqZRWemqu79OtXbAPHrmsMToTEw7v77jjjosvvvhNb3rTSSed9JKXvOSMM8547GMfu7KysmfPnuuvv/7yyy//6Ec/esYZZ5x33nl33HHH4D8/6KCDJjseKrcvQLsaI+umn4sDrfStVcFoVf2/UAdbF5eSJDlg3D76Ua6jRglPmZryZ8wSURUpST+DXEsMHUaQAHe+NFe10g8/gEut5h339H9xy8KYN65gFPtb6XUQU0t9C8W07UK2Fun+ilF31qdnwsHojh07un++5JJLLrnkksGfueyyyzrd9IP2SdmgSvsrRgc6Gnqj0s0qKWAdOhWj2zctVfcQalBCKa8JtflSRUo3X5riOIoNb6Wfzjg2ljW10icF+yxtWXQDmAo1Gw++Mt0Yo576XvijVPfT1T14Qe7y1oQQGmqkG4wOdjT0BqNa6WE9DlrelKXpgZs2jffPR7k/rDs7FJsvRROkEnP45ksxxjlfeleuGOVie/mhKc2xO3Yc/wsPT5KkkWVbKtsZD5KeU7upUI5a6ltiSCv9mnTrbU0SpmnCFaPnnXfeZH8hwaVpqs53jiw0Gp2nbHGgYnRhVcWoCwYYXzPLDl5ZftiWLeP981EmQWoQQymfuaoYqkjJ0q5BriWCDGOD6dbiJaNt+b3SaidJkqbprzzqyC0LCzf8v1sXm01PDZXqvjKtMUo99fXK5G6CR6GHDp4J5DRNOBh94xvfONlfCExQlqbtRuPe++8f3ItgodlMk2RfkrQbjcEVSIE1+dVHH3Pwysp4/3aUK/bMFDOS8iJfEUxFyjZfmpM7tl4bY1hrxWina37nli2dRU5+5VFH3n7PwJqjMFF2pafm+tYY1Uq/Jvs3X/IGMkXiD6iXxWbz3vvvH4w+0yRZaDbvuf9+ffSwfoduHjMVTUYMRsf+7VSgvCaofM96qhCmlX7ID4QY5bxZVTE6Qjne9qVNSZIc+9D+rsfY6JXqdV+lglHqqa9i1ImwJt0LARWj0+Q1yno5X+dLJxIdrBhNHtqgwI4EMFujrB8aJPehIyv9JLT5UkVKbiEEqcQcvvlSjHHOl94LxVEutg/dvJKl6WN6toeFqjX2rzHqWps66rslrJV+Tbpzg1TQMkXVVozecccdP/jBD/bs2bN58+Yjjjhiy7gLrhGZaf186aSfS62cc39Tu/2Tu+8+YHFx6oMC9hslRguS+9BRHn16sipSctiDHPPyxDxxa3ksvUnTKO2Zm1qtMx73WDd9mabunkuCUerJrvTrsb9i1J31KarkzfqBBx644IILnvzkJ2/fvv0JT3jCM57xjCc84Qnbtm178pOffMEFFzzwwANVPCgwis72rJtyK0abzSRJti0uTXtMQI9R7jbpzg6l/NJXJ1RFyg5rjEM+fFd61zxr13tCtUbb8vvoAw+sbDiQo9NKn6VpkJs0MGW9r/w0TU2E1qRzsFLVZ9M1+Surm2+++cQTT9y1a9c111yzd+/e7tf37t17zTXX7Nq168QTT7z55psn/rjAKJbbrSRJNrdzSidWFhaSJNmqYhRmapTrKHOlUIbsSq9iqBoboJWeMfSeUL3rjUIcnbtlykWprd5P4UYq4lubzuFKzSKma8Kt9Pfee+9pp5127bXXJklyyCGHnH766ccdd9zKysqePXuuv/76T37yk7fccstXvvKV00477Wtf+1rbHi8wdSvtdpqmnXi0z5aFhSRJtm9SMQqzNNLmS6ZKkZQ/HZ6sipRcMAQ55kMvaYKMc76saqUfrWIUpqzT1aF9mNrqbWxyh2CtOjMDM4Qpm3Awev7553dS0Te/+c1vf/vb+6LP888//21ve9s73/nOa6+99vzzz3/9618/2UcHhtq6uLip1cqtYNq6tJgmyUGblqc/KqBLMDp3ynvErHtQkaEreM5cmuwb9gPR/xMC6g2bWipGCalTy2x9QGqrd1rkDsFadSb5pvpTNuH5xKWXXpokyate9ap3vOMdgwWhCwsL55577tlnn939SWDKti0t7VjOjz4PWV4+eGXFZQbM1ijzILOlULLS6FMrfUXKWuljBI4qRqvQe6fBTsfE1OxUjKpopq5WrXnijXosFmadsgm/TG+44YYkSc4555ySn+l8t/OTwJTtWF4+5qD8XQgOXF4++ZGPnPJ4gD7ZCDPI8iSOKSsvC1IzVJH4rfRBhrHBNB86o7I0ddeBmJpZmqapUgNqq/fjTzC6Vg9WjDpu0zXhw915/o466qiSnzn66KMTS8nCjGRp+pSdO3O/lSbJow7cPuXxAH1GWW1d1hZKebO87KYiJbFjkEnm0E55nbZj6J5QLrYJq7MNt4pRaqu3b8N79Vp1jp2K0Smb8Mu0E4nedtttJT/T+W4nHgUA+gydCgXJfegojz6DtHVvPCUnQZDzY2jFqDVGx9Bdrs7FNpG1Gg0vUWor67nt5/bwWqXWGJ2FCb9MX/aylyVJcvnll5f8zGWXXZYkyZlnnjnZhwaAjWHoZMhsKZQhrfSqAqtRtsZojBMkxCA2nPShy+y2DT0IrJml1sClthpa6dfB5kszMeGX6Wte85pnPetZb3nLW66++urcH9i9e/db3/rWU045ZdeuXZN9aADYGASj86X86VArUZH4rfRO5Ip0LrMt4EhkrazRasruqaneT2GLxqyVYHQmmpP9dXfcccfFF1/8pje96aSTTnrJS15yxhlnPPaxj11ZWdmzZ8/1119/+eWXf/SjHz3jjDPOO++8O+64Y/CfH3TQQZMdDwDMnaGxjoWHQhkSjHqyqlFymkQ54sPG4bJnPM0suzdJ2o0JX8XABLUajQUvUepqVcWo/ULXqLPMjn6jKZvw+/WOHTu6f77kkksuueSSwZ+57LLLOt30g/bt2zfZ8QDA3DGFnC/lbWLCr4qULN4a5JiX78qVJHES3DnTerBiVDkecbUbDa301FbW8/GnlX6tOvd9h08hmCiHGwBiGV4xapYZSXkMFySk23jiH1it9BXpRKJtrfQE1m422lrpqave9nnB6Fp1pgZmCFM24YrR8847b7K/EADqZmjuabYUSvlil56sipTcP5iXYz4fo4znwTVGM6kTcbUzrfTUV++nmzVG18oaozMx4ffrN77xjZP9hQBQN0OnQmZLoZSsIuqZqk6aFK6/FOSwDx1GkE2i5k5n2yXleETWbjQWW4JRaqr3Bn/TTaw1SgWjs6CwGQBi0YE7X0qeDjsvVScL353nRK5Ip1a07WKbwJZarcWmYJSa6v10UzG6Vp3jZYYwZdHnlABQNwrN5ktJv7x5bXVKjm2Qwz70PE0104+l00qvYpTINrVbS83WrEcBs7EqGLWJ0BpppZ8JL1MAiKU8T0ktTRhPUUGEeW110sJO+iiHXcVoRdqNRpIkFnAksuVWe2WhPetRwGxkadqdyqoYHY/jNmVVTSn+9V//dffu3TfeeOPdd99d9DN/8zd/U9GjA8D8Kp8Lxe8grqFGmv082ZvzdfPaysSvm44+vrm10GwmKkaJbeeWzQcsLMx6FDAzWZo+sG9fkiRNFaNr9FDFqOM2VZMPRm+88cYXvehFV1999dCfFIwCwKDyxEfUFlCjIK02r61OSegcpBJzaHQbZJxz58HNlxqCUeI6cNOmWQ8BZilLkweSJEmSZsNEaG0eWmN0xsOomwkHo/fee+9znvOcb37zm0mSbN68ec+ePUmS7Nix44477rjvvvs6P3PwwQfHv8kPALNSvh6TdQkDKpq/2nxpJoIEjkMHEWOY86cTidrZBiCsLM2SZG9SfOeYIqmK0VmY8OH+27/9229+85uLi4tXXHHFnXfe2fniLbfccs8991x33XWvf/3rW63WL/3SL1177bU33XTTZB8aADaG8rTEFDOgovlrkIRuQ4p/zTB8FzU3OcYiGAUIrvsJ3TRrXaPOzMCd9Smb8Mv0E5/4RJIkv/d7v/frv/7rvV9P0/Rxj3vcu971rquuuurqq69+3vOed88990z2oQFgYxi6+RLRFM37pdjVKTkRguTRI+xKzzg6a4wKRgHC6i6Ib1f6tUrTNE3TTC/9dE34Zfrv//7vSZK85CUv6f3ivn379w197vhsMgAAIABJREFU5jOf+ad/+qdf//rX//qv/3qyDw0AG0P5jj1BQh96FT1jnqzqlFwzBDnow3eld9kzlk4kuiAYBYiqW/Co8nEMaZJkUeYydTHhYPS2225LkuSII4548LdnWZIk9957b+/PdGLTSy+9dLIPDQAbQ3mDrawtoKK2bhWj1Sk5EbIYh92pWpGlZitN0yXBKEBU3U9Amy+NQcXo9E34Zdput5MkWVlZ6fx106ZNSZLccsstvT9z2GGHJUnyne98Z7IPDQAbQ3meIm0JqKggQqFEdUqO7LwcdOfyeJZazcVGw10HgLAaWunXITVDmLoJv0w7oefNN9/c+evDHvawJEm+9a1v9f7MD37wgyRJfvrTn072oQFgYyifDIkDAip6Usxrq1OygufQxT2nY4TNlxjHysLCcrs961EAUKhb71i+PBS5sjTVSj9lE764esQjHpEkyY033tj561Oe8pQkSS6++OLen/mrv/qr5KHMFADoM2TzpRihD70Kg1HXA5UpiR2DHPShwyhagYFyi43GQcubZj0KAAp1P+Dczh9DmqaO25RN+HCfdNJJSZLs3r2789cXvehFSZJ87GMfO/vss6+66qrPfvazr371q9/znvckSfKrv/qrk31oANgYyj+bTZQC0ko/fWXBaIzDHmQYG0+apk/ZuXPWowCgUPOhXK/pFuDaZakZxLRN+GX63Oc+N0mSf/zHf+z89fnPf/5pp52WJMmFF1747Gc/+7nPfe4HPvCBJEkOPvjgP/7jP57sQwPAxqBidO4UhXRa6atTciIEOex2pa/OI7ZunfUQACjU/QTUSj+GLE2DzGTqY8LB6JOe9KSvfe1r73//+7tf+fjHP/6KV7yi0Wh0v/L0pz999+7dndVIAYA+w9YYNVUKp6jjyZ4D1Sk5DYJcTgxfY3TfdAYCAFPV/QDUEj4eE8gpa07216Vp2llXtGtlZeWiiy5617vede211957771HHXXUUUcdNdkHBYCNpDxPSaOsoMh+ha30UuzKlOxLMC9V1fMyTgBYk+b+Xel90q1Zqqdk6iYcjBY58MADTz755Ok8FgDMtfK4RNYWUHErvRv+VSnblX6a4yg2vGI0yEABYKK6859mT+swI8rSVKA8ZebrABCLydDcKW6l91RWZQ52pR82jiAt/wAwWd27+CZCY0hTuy9Nm2AUAOaJVYcCKm6l92RVZQ52pR+W0AYZJwBMVneyKhgdQ+q4Td16W+nPP//8sf/ta1/72nU+OgBsPOVpmlWHAip6yjxZMxGkEnN4K/10xgEA09X5BEztrj6WTMXo1K03GP393//9sf+tYBQABpXPhUr2nGFWigJQN/yrU7LYbpCDPkIwGmSkADBJnc9oAd94siwzgZwyHV4AEEt5nuLee0CNgoTL5kvVKdt8KcY5MnQYzmUANqROK710bzxpss8Ecsomsyv91q1bX/rSlz7/+c9vNqe0zT0AbFTlcYlJZkBFFaM66atTcmiDHPWhz36QABcAJqszlW3Zkn4sWZqVtMVQhfXmmEccccT3v//922+//f3vf/8//MM/vPzlLz/rrLOOOeaYiQwOAGqovMHW5ksBFa0x2rT5UmWK7h+kYQLH4ZsvTWccADBdnVpRFaNj01MyZeudr3/3u9/9l3/5lxe+8IULCws333zzeeedd+yxxz7zmc+86KKL7rrrrokMEQBqZVjFqKlSOFrpp6/oRIhzgmilB6CeOjeM3R4eT2bTqqlb7ys1TdNTTz31Yx/72I9+9KP3vOc9j3/845Mkufrqq1/5ylceeuihu3bt+upXvzqJcQJAXQzZfMlMKZ5mI39CpVaiOoUVo2GO+fBTNcpIAWCSOsFoUT8N5bI01R82ZRM73AceeOA555xz7bXXfuUrX3nVq161ZcuWPXv2XHDBBU9/+tN/8Rd/8S/+4i9uu+22ST0WAGxgQypGpSnxFD1lRWuPsn4lrfRBqBgFoJ460x8LZY4ntaPA1E0+h37a0572gQ984MYbb/zwhz984oknJkly3XXX/cEf/MHhhx/+ohe9aOIPBwAbTHlc4vZ7QEU39iVf0xfnmA+9hxFnqAAwQZ0memWP48nS1CoEU1bV4V5eXj7zzDOvvvrqb3/7229605sOPPDA++6777LLLqvo4QBgwyjPU4QpARXVRGilr85GaKUHgI2oE4mqGB1PlmX6w6as2hz6/vvvv+GGG7797W/ffvvtlT4QAGwY5fPIMLEP+xWFdMp7q5MVXDPEOT+GRrQuewDYkDpT2VbWmPVA5lIqU566ZkW/9z//8z8/9KEPXXzxxTfddFPnKw9/+MPPPPPMih4OADaM8jxFxWhARc1igtHqFJ0mcU6QoeNw1QPAhmRX+vXI0tQEcsomHIzeddddl19++YUXXvilL32p85VWq3X66aefffbZp512WubZBYBhikrhHvxumNyHLrvST1/8VHHoqapiFIANqZkKRseXpanZ/pRNLBj96le/euGFF1566aV79uzpfOW4444766yzXvayl+3YsWNSjwIAG175ZKg8NmUmCnelN6+dujjHfHgrfZihAsAEdTrB9YOPJ0tTd9anbL3B6K233vp3f/d3F1544Te/+c3OV1ZWVl70ohedddZZJ5xwwrqHBwC1M6SV3iwzHsHo9MU/5nalB6CetNKvR5qaIUzbeoPRnTt33nfffZ0/n3DCCWedddbv/M7vLC8vr3tgAFBT5cmnqVJARVN/N/yrU3gihDnkQ29heHUAsCE1Hmylt/nSOBppZo3RKVtvMNpJRbdu3fqSl7zkMY95zN133/3hD394xH/72te+dp2PDgAbT3nFqHUJA7L50vQVbr4U5gTRSg9APXXWXnd7eDypNUanbjJrjN5+++1/+Zd/udZ/JRgFgEHlyY4FmwIqCkCLAlPWr+iaIU7aOMLmSwCwAXU6aVoNFaPjaKSpVQimzOEGgFjKVxFVMRpQ0TMmxK5O0aGNU2QxdBxxhgoAE9S0xug6qBidvvVWjH7hC1+YyDgAgI7yqZCK0YAKK0ZdElSmqDI0UsXokGc/zlABYII6TfSthlnQOJpZJhidsvUGoyeddNIkhgEAPKg8TROmBFS0ipZW+upkaZqm6b59+/q+Huf0GHqmxhkqAExQp4leK/142o7b1JmvA0As5dGne8gBFWXZ5asisE65BzfOCaKVHoB66twwbro9PBbB6PR5pQJALOWfzXE23aaraBUtrfSVCl49HXx4AFCRTq1oUyv9WBabk9kjndF5pQJALEMqRhUhxlNU+lfUYs9EBK8YHTqSoYuQAsA8amVZmqYqH8ez0HTcps2EDABiKc9TVIwGVLj5UpiQbkPKPVPiHPGhwWia9C+QCgAbQJqmzUwwOqZNrfash1A7glEAiKU8TxG1BZQWPGuZVvoq5dZWz1EDu5cHABtVK2vYfGk8mxcEo9NmQgYAsaSlRW+WrYxpcJnRbI4iuvk07xWjALBRtRsNFaPjOWh5edZDqB0XVwAQS/kiouWxKbMymII1rAZbseBrjNqVHoDaWmg2bSI0HpOD6ROMAkAs5YWG4raYBit5G7bWqVj+mRLm/BhaMWy9YAA2qqVWc0EwypwwZQeAWIasMSpMCWkwsFYPWLXcewRxDvvwkUQZKQBM2AELiz7lmBeCUQCIpbzSUMFoTIPP2uCqo0xW7k2COQpG4wwVACbrYQdsmfUQYFSm7AAQS3laYifrmBoDT5vYq2oFmy9FOexDW+mjDBQAJu3YHTtmPQQYlYsrAIilPFDzyR3T4BqjTZuxViw3eRwaR07N0HHEGSoATJadl5gjLq8AIJbyuESYEtNgxejgV5is3OMb56APLRmOM1QAgNoSjAJALOV5ir3OY2o2BnaltxxsxXKXlZijFQwGq4wBAJgyEzIAiCUrrSSbn9inXgbzuPLnkfVLk305XwxzhsxRRAsAUFuCUQCIZcjmS9KWkJpZ/4qimYrRimV51dNxDvoIrfRxBgsAUFOCUQCIZcjmS4LRkAYb51sDUSmTlXsqxDlBhtauSs4BAGZOMAoAseSunLj/u2FyH3o1B6oXPVNVy1+sIMxRH14x6hUCADBrglEAiKU8LLH5UkyDFaO21qlabrAYJ48eOo4oAwUAqDFTdgCIpTzZUWUW02Bg3fBMVSz3TIlz0MtP1TRNncsAADMnGAWAWMqD0cHKRCIYrA9tqhitWO6ZECdtLB9HlFECANSbKTsAxDKkYnRq42AtBgPrOD3dG1X0VvrSmtA4AS4AQJ0JRgEglvK8JE7uQ6/BzZesMVq1glb6QCdIyVACjRIAoMZM2QEglvKlBzObL4U0WDHabHimqpUbjIa6c1ByKocaJwBAbZmyA0A4WXGxoSVGY2o2Gn1faSgKrFj8bnQbcAEABCcYBYBwStLP+GFQPeXsSq+VvmK5p8m8VGLOyzgBADY2U3YACKdoncQ0TeUpMQ220g9+hcnKPU1CHfSSszXUOAEAakswCgDhFOUpUtGwmgP1oYM1pExWbvV0qJLqss2XIo0TAKC2TNkBIJziYHTKA2FUg6tJqhitWsGu9IHYfAkAIDjBKACEU5SnFLXYM3ODFaODX2Gyck+GUIFjWSt9oGECANSXKTsAhFO0mbX9fMIafGq00lctfit9aTAaaJwAALVlyg4A4RRXjBJUzhqjWukrlnuAQ+WNZa30zmYAgAAEowAQjs2X5k5eMGqWVa38itHpj6OYilEAgOBM2QEgnKLIJFOEGNVg43xTK33F8jdfihQ4lgzFTQ4AgAhM2QEgnMKK0Vj1cOzXbAwEowNfYbJy9yILFTiWpLShAlwAgNoyZQeAcIq6sHVnhzW4X1bRDlpMSn7FaKSbB2Wt9Mm+aY4EAIBcrq8AYG4EinxYrZU1+r7SHPgKUxCqYrRkMJmVFgAAAjAnA4BwijY0VzEa1uBTZlf6qhXsSu+wAwAwKtdXABBOUTuwzCeswV3pB7/CZM31rvShKlsBAGrLlB0AwikqNrT5UliDMajy3qrlng6hAsfSNUYBAJg9U3YAmBuZrC2qbKB80eZLVcuPHSMddbvSAwAE5/oKAMJpFGzM4mM7rDRN+0pEWw2bL1UsL1oMVjFa8q1A4wQAqC1XWAAQTlFoomI0stbqZ0fFaNVyT5N5OejzMk4AgI3N9RUAhFPUZitri6zZ2D+tGiwgZeLyg9FI50hWUPqduMkBABCDORkAhFP08Rwq9KFPM9vfOy/CnoLc0yFUi3rJUAKNEgCgxgSjABBOUTWZj+3IelvpBzepZ+Lit9JnxYuMhgpwAQBqy6wdAMIpilNKchZmrreVXjA6Bem+vC9GChzTWDktAAD9zNoBIJyipQmLdqsngqaK0enKzUBDJZF2pQcACM6sHQDCKYpMQlXD0ac3DG01GiU/yUTkZouhAseSEzbQKAEAakwwCgDhFLXM29InsmaqYnSqCtYYDXSOlG2+5FwGAAjArB0AwskKEhVhSmTWGJ2y/Fb6SOdISflqqMpWAIDaMmsHgHAaRbvSy1ICa2X72+cFo1OQezaEyhuLFgtOgo0TAKC2zNoBIJyi0KQkZ2HmVIxOWf4ao1rpAQAYmVk7AIRTFO40lIwG1lsx2mqYYlUv72wIFThqpQcACM6sHQDCKdp8KdTGMvRpqRidrtz7B/MSOM7HKAEANjqzdgAIpyjcUTEaWbthjdGpyr1/ECoXLVosOAlW2QoAUFtm7QAQTlFlqDVGI+sNQ3vb6qlI7mkSKnDUSg8AEJzrKwAIpyg0SZN9Ux4Jo1u9xqhgtHL5my/NSeA4H6MEANjoBKMAEE7hrvQatAPr3ZXe5ktTkHuWhAocS5a+CFXZCgBQW2btABBO0dKEDWFKYL1rjGqln4LcbDFU4FgymHmpbAUA2NgEowAQTu5224ld6WPrDUPbTcFo5XLrMUOdIdYYBQAITjAKAOEUZSZ2pY+st33ervRTkFuPGSpwLBlMqMpWAIDaMmsHgHAKN18SpgSmlX7KQmWga5XaRw0AIADBKACEk6XWGJ0/C41m9882X5qC3JMhVFqqlR4AIDizdgAIp6hlXsVoZL1haEsrffWyvIMc6gxpFNzhSJJgAwUAqCuzdgAIp2iTJRWjkS0091eMtnv+TEVyiy5z09KAVIwCAEQwH3NHAKiVoj2WilrsiSBL08ZDqdxCwxqjlcs9S0LFjVrpAQCCc30FAOEUtczblD649kPBaFswWr3c0yTUchN2pQcACE4wCgDhFC1NqGI0uG4HvWB0CvI3X4pUM1qSfqoYBQCIwPUVAIRTlJkUbcpEEAvNRpIkzSxrzMlKl3MtN1sMVYlZcr6m+6Y4DgAACpi1A0A4RZssqTILbqnZSlbvwkR1Clrppz+QcYQKcAEAakswCgDhFK8xKkwJrbPnUku56FTkHuVQZ0hJ4bBTGQAgAhN3AAineI1RaUpoS61W9/+pWpYXO+Z+cVZKTteicxwAgGkyJwOAcIryT8FocJ01Rhe10s9OqDOkpF9eKz0AQASCUQAIxxqjc2qxqWJ0enJPk1BnSFY8HKcyAEAEglEACKeoHVj7bXBLrWaSJIvNxqwHUgsFmy8FShxL7mS4yQEAEIHrKwAIp6jQLMuEKaEtt9uJitFpyT0ZQgWOZa30sWpbAQBqaqMFo//1X/91zjnnHHPMMcvLy1u3bn3iE5/49re//Sc/+ckYv6rZbKbFjjrqqIkPHgA6iuIUUUpwnWB0U6s964HUQm4GGuocKUlpQ40TAKC2NtTmAJdccsmuXbvuvvvu7le+8Y1vfOMb3/jABz5wxRVXHH/88TMcGwCMrlHUSh9px20GLbdaSZJsWRCMTkP8VvqSoYSqbAUAqK2Nc3115ZVXvvKVr7z77ruPPPLIT33qU3feeeett976wQ9+cMuWLTfddNPzn//873//+2P82je84Q378vz3f//3pP8LAOBBRaGJMCW4zQsLaZpuXliY9UBqYQ4qRovXvggV4AIA1NYGCUbvv//+1772tQ888MC2bdu++MUvPv/5z9+8efOBBx549tlnf/KTn8yy7LbbbvujP/qjWQ8TAEYiGJ1T7UZjc7t9wOLirAdSC4OnQxoscLT5EgBAcBskGP3MZz5zww03JEnyxje+cefOnb3fetaznnX66acnSXL55Zf/6Ec/ms34AGAtBKPz69EHHbTS1ko/G6FS0XJzM1AAgA1tgwSjH//4xzt/ePGLXzz43Ze+9KVJkuzbt++KK66Y6rAAYCyC0fl16lGPmvUQ6mLwdIh2gpRtvhRsqAAA9bRBgtGvfvWrSZIceuihj3zkIwe/e+KJJ/b+2Jr80z/907HHHrtp06bl5eUjjzzyxS9+8ac+9al9+/atc8AAUKIoMomW+zDIczQ1cx2MFq8+CgDA9GyEXel//vOfd7ZCetSj8ms0DjvssE2bNt11113XX3/9Wn957yZL3/ve9773ve/9/d///bOe9axLL730sMMOG3vMAFCicFf6YLkPzFD8osu0uGO+5FsAAEzNRqgYvf322++///4kSQ455JCin+l869Zbbx391z7xiU8899xzv/zlL//v//7vvffee9NNN11++eVPecpTkiTZvXv3qaeeeuedd6577ACQo7CVviAwhRoa3GopXsVo8beUjAIABLARKkb37NnT+cPS0lLRz3S+1f3JUXzta1/r/eshhxxyxhlnvOAFL/jd3/3dyy677Fvf+taf/dmfvetd70qS5If/+53//Z/v9P7wnXf+35Yt20Z/LADolZvvpDZsgdXSJNm3+q+hlNzJiDZUAIB6UniyNq1W60Mf+tCOHTuSJPnABz5w3333zXpEAGxAucGoclHo01cxGq25vmQ00YYKAFBP83GJdeaZZ6YDnv3sZ3e+u3nz5s4f7r777qLf0PlW9yfXY3l5+bd+67eSJPnZz372b//2b0mSPOzhjzrhxNN6/6dcFID1GOwRTiwwCgP6Tol4rfSF4ylaRxgAgGnaCHOyrVu3NpvNJEluvvnmop/pfOuggw6ayCMee+yxnT/86Ec/msgvBIBeaV45WbTQB2Yu668YndVA8pWUhQYbKQBATc1HMHrRRRftG3DllVd2vttqtY466qgkSb7zne/k/vMf//jHd911V5Ikxx133NTGDADrMRiDCkahT/BW+pJ5tl3pAQAimI9gdKinPe1pSZLcdNNN3/ve9wa/++Uvf7n3x9bvhhtu6Pzh8MMPn8gvBIA+gzGo3lvo03eaZMHSxpKg1n0OAIAINsglVmfRzyRJPvrRjw5+9yMf+UiSJGma/sZv/Mb6H+tnP/vZxz/+8SRJNm3a9JSnPGX9vxAABqkYhaGCrzFacjMj2lABAOppgwSjz3ve8x796EcnSfLud7+7b93P3bt3f/KTn0yS5Ld/+7d37ty5zge6//77zzrrrFtuuSVJkrPPPnthYWGdvxAAcuVUjEpSYLXg8WLprvTTGwYAAEU2SDDabDbPP//8RqPxk5/85Jd/+Zc//elP//SnP/3JT35y4YUXnn766Xv37t2+ffu55547+A87G9wfccQRfV9/9rOf/apXveqKK6647rrrbrnllvvvv/+WW275+Mc/fsIJJ3zsYx9LkuTYY499+9vfXv1/GQA1NVhrlmmlh9X6W+mDnSNZqmIUACC05qwHMDGnnnrqhz/84V27dn33u9/9tV/7td5vHXrooVdcccVg+lnihz/84VVXXfXBD34w97unnHLKJZdcsm3btvUMGABKqBiFofo3X0r2zWokubLiUzbaPlEAAPW0cYLRJEle9rKXHX/88e973/v++Z//+Uc/+lGz2XzkIx/5ghe84Jxzztm+ffuaftUXvvCFz33uc5/73Oe++c1v3nTTTbfeeuvy8vLOnTuPP/74F7/4xc9+9rMr+k8AgA5rjMJQfafEHKWNTmcAgAg2VDCaJMnRRx/93ve+d/Sf37cvv7LgsMMOe/nLX/7yl798QuMCgLURjMJQ/a30wc6Rks2XYg0UAKCuYq3EBAB0DDbhNkr6cqGW0tjBaMl4SpYfBQBgaszJACCiwdxEkgJ9sv41RmMFoyXjcZsDACACl1gAENFgfajNl6BPfzAa7ByRfgIABCcYBYCI8ipGpSywSt85ES2ILAlqnc4AABEIRgEgosH6UEkK9Al+UpQML1pxKwBAPQlGASCiwdikZIdrqKe+RTwD5qRFQwo4VACAGnKJBQARNQZa6QUp0KfvnAiYNhZVhgYcKgBADQlGASCiwdzE5kvQJ/jmS8lAdNslGAUAiEAwCgARDeYmg9sxQc31JaFZYQ45M0UBaMAMFwCghlxiAUBEKkZhqIGK0VkNpFBuMJqKRQEAYhCMAkBEWTZQMTrwFai5+K30+cHo9McBAEAewSgARDRYH2pXeujTl4QGDBxzs9qAAS4AQD25xAKAiAZXFG1EjH1glvqqqBvx1uHNrfNW/A0AEES46SMAkORVjGqlhz79pZfxTpHcPdPSgAMFAKglwSgARDTYOF+0vTXUVt829AHPkdwhBRwnAEA9CUYBIKLB5KRpjVFYre80yeJVYgpGAQAic4kFABENrpaY25MLdRb/pMhNQG2+BAAQRPTZJADU02BNmSVGoU/fORGwEnNwTYzEuQwAEIZgFAAiagxkJwF33IbZ6ktCAwajueIXugIA1IRpGQBENFhollt6BnWWrb5/ELBFffAOR1LQXw8AwPS5xAKAiAZr3xrxQh+Yrfit9GleCuomBwBAEKZlABDRYAwqTIE+fSWi4WLRoorReAEuAEA9ucQCgIgGVyHM7NgCq/UtvDsvgaP5NwBAECZmABBRzuZLEevhYJbit9Ln7pk2LwEuAMCGJxgFgIgGIx4Vo9AnDb8rfe6QAo4TAKCeBKMAEFHO5kvWGIXVGuF3pReMAgBE5hILACIa7MC1Kz2US5N9sx5Cv9yT1pkMABCEYBQAIspppReMwmp9J0XEitG8Qm/V3wAAQZiWAUBEg/WhglHo078rfbxazNyVgQMGuAAA9SQYBYCIBmvKmqrMoFQj3gZlWe6u9NMfBwAAeVxiAUBEg3vQa7+FPvFb6XMHNHh2AwAwEy6xACCiwVb6we2YoOb6g9FZjaNYbgaaRRwpAEAducQCgIjyNl+ayUAgrr6zJODNg9wM1HrBAABBhJs+AgCJNUZhBPFb6XMz0HjDBACoKZdYABDRYAxqjVHok4Zvpc/NalWMAgAE4RILACLKa6UXpsAqfY3qAc+RRu4ao/Fa/gEA6sm0DAAi6lstMUvTgKEPzFbfSRFwt/c0f43R6Q8EAIAcglEAiKiv0Cy37gxqLn4rfe6ZG3AtVACAehKMAkBEjb5SOL23MKAvdQwYOBZUjIYbJwBAPbnKAoCI+pLQhiQFBvQloY149w9yM9AsYm0rAEAdhZs+AgDJQAfu4Cb1QF8SGvD2Qe6ypwErWwEA6slVFgBElK3OTvTewqC0/6/hTpPc4lBLBgMABCEYBYCgsp4q0WajMcORQEx99ZgB88b8itF4AS4AQD0JRgEgqN51RQMmPjBzffWYAVvUVYwCAEQmGAWAoHqD0YC7ysDMDVSMhgsccytGAQAIwlUWAATV2z5vV3oY1JeEBgxGc89c9zkAAIIwLQOAoHpTnmbDRzb06+udD9hKnzskZaQAAEG4ygKAoJo9my8pMYNB/RWjsxpHsdw1RnO/CADA9AWcQAIASbK6CVfFKAzqyxcDVozmFoeqGAUACMJVFgAE1eipGG2qGIUB87DGaM6Zq2IUACAIV1kAENSqXemVmMGA+MFo7ojiDRMAoKYEowAQVO+u9M2sUfKTUE/Z6nrMgK30+bvSZ2bgAAAhmJYBQFC9VaIBS+Fg5voKqQOeJPm70kccKQBAHQlGASCoRk960lRiBgP6YseAlZj5a4xaGQMAIIZw00cAoKO3ld4aozCor5I64EmSW+qtYhQAIAjBKAAE1RuGtqwxCgP6EsY0mOVgAAAgAElEQVSAK07krjEab5gAADUlGAWAoHqbcFWMwqC+hDHg5ktZXnd/wJZ/AIB6Mi0DgKB6w1BrjMKgvoQxtzxztnK75gNWtgIA1JOrLAAIqjcMVWIGg/pKRANWjFpjFAAgMldZABDUqmA0b29rqLm+syJgJWbBGqPhxgkAUE+usgAgqN5IpWmNURjQlzAGDEZz1xh1NgMABCEYBYCgmj070bcadqWHfn31mGm8FvXcitFMATgAQAymZQAQVG8rvc2XYNBAxeisBlIoNwNtBBwoAEAtucoCgKAEo1AuS9PebDTg2p25GWjAylYAgHpylQUAQQlGYahuxJimacQ1RvOGpGIUACAIV1kAEFSzsf9j2hqjkKubPMbMGnOD0YABLgBAPQlGASAoFaMwVDdkjJk25m6+1HA6AwDEYFoGAEEJRmGo4MFolnfmxhwqAEANucoCgKAEozBUt/oy4M5LSZKkeT3+glEAgCBcZQFAUL1haEswCnn2V4zOdhzFBotGc/vrAQCYvrBzSACou2ZPKZwSM8jVPTNiVowmYlAAgMAEowAQVHcn+laWhQ19YLayh1rVw+5oNHhXw8oYAABBmJYBQFDth4JRMQoU6VljdLYDKTQYjLrPAQAQhAstAAiqm4d2E1KgTzdizHJ2OQphsJRVcz0AQBCCUQAIqtVodCrLBKNQpBs7hl2Hd3Bgg9sxAQAwE6ZlABBU+lBlWUswCgW6qWPYNUb76kMtGAwAEEfQGSQAkDxUK9pq+LyGfI00/BqjqxPbsJWtAAA15EILAOLq1IpqpYci3ZSxm5BG0zcswSgAQBxBZ5AAQJIkrSxLkqSVCUYh3xysMZr1t9LPaiQAAPQRjAJAXO1mp5VeMAr5ujFj2Lixr5RVMAoAEIdgFADiajeaSZIsCEahQDd2jLv50uqK0bDjBACoITMzAIhrodlIkmSx1Zz1QCCobgFm2ErMTMUoAEBUglEAiGvxwYpRwSjk667gGTZwbKweWCPqOAEAakgwCgBxLTSbyUMrjQKDuq30cYPR1a30adRxAgDUkGAUAOLqBKOLTRWjkK8bM/Zt/h5HXyt90xqjAABhmJkBQFydNUaXmq1ZDwSC6namZ1H3pe/rnQ9b2QoAUEOCUQCI68E1RrXSQ4Fs3lrpw44TAKCGBKMAENdyu5UkyUq7PeuBQFCZVnoAAMZlZgYAca20F7I0XWpppYd88StG+5LQsOMEAKghwSgAxLWy0F5utyUpUGT/GqNRT5O+Staw4wQAqCHBKADEtanV2ra0OOtRQFzdnLGRBp3WNjKt9AAAQZmZAUBcWZqefOSRsx4FxNVdWjRsJWZfYht2nAAANSQYBYDQHrZly6yHAHF1Y8fAmy+tGlhDxSgAQBhmZgAAzKtu6tiIWonZH4xGHScAQA0JRgEAmFf7K0ajrjHat6ioilEAgDjMzAAAmFfdnDFsJWZjdY+/NUYBAOIQjAIAMK+6qWPgNUZXV4wKRgEAwhCMAgAwr3pa6YMGjipGAQDCEowCADCvuoWiYSsx+wbWbDRmNRIAAPoIRgEAmFfd2DHw5kurktCwAS4AQA0FnUECAMBQ3dgx6hKjA630YQcKAFA/glEAAObV/lb6LOi0tm9R0UbUylYAgBoyMwMAYF71tNIHrcRs9bXSqxgFAAhDMAoAwLyau13pm1ErWwEAasjMDACAedWzK33QaW3fwGy+BAAQR9AZJAAADNXNGcO2qPcNLOxaqAAANWRmBgDAvOp20IetxOxLQsNWtgIA1JCZGQAA86obOzYbjfKfnJW+RUXDVrYCANSQYBQAgHnVjR3Dbr7UF4zafAkAIA4zMwAA5lW3g74ZtUW9r8dfMAoAEIeZGQAA86qxv2J0tgMpZI1RAICwzMwAAJhX+ytGo64x2h+Mhk1wAQDqRzAKAMC8aoRfYzRdnY02tNIDAIRhZgYAwLzqLtkZee3O3mVGw66FCgBQQ2ZmAADMqyxNO7WiYStGkyRp9bT5a6UHAIhDMAoAwBzr1IpGrhhtaqUHAAjJzAwAgDmWpWmapo3AFaO9Y2sJRgEAwjAzAwBgjjWyrJGmaeBgtNtKn8Zu+QcAqJvmrAcAAADja2bZA7HLMPfvENXIIge4AAB1E3oSCQAA5ZpZFnzhzv3BqC3pAQAiMTkDAGCOtRpZ5J2XktUVo7MdCQAAvUzOAACYY62sMS/BaCtrzHYkAAD0Cj2JBACAcs0sesVod/Ol4OMEAKgbkzMAAOZYK3wwqpUeACAmu9IDADDHWo1Ge+/eWY+ijM2XAABiEowCADDHmo2svS/02p2t7hqjjdDjBACoG8EoAABzrN1o7N23b9ajKLPQfHDKHbzlHwCgbgSjAADMsYVGc+/e0MFoU8UoAEBIglEAAObYYrN5f+w1RtvNB/PQtmAUACASwSgAAHNsodn4+d7QgeP+NUa10gMARCIYBQBgji00m6Eb6ZOk/dAao90/AAAQgckZAABzbPPCQiN2JaaKUQCAmASjAADMsW2Li0uxKzG7S4u2GoJRAIBAQk8iAQCg3HK7vdxuz3oUZbq70i/EDnABAOrGXWsAAKjQYneNUbvSAwBEIhgFAIAKdYPRViYYBQAIRDAKAAAVajebaZIkPQkpAAARCEYBAKBC6UOriy62BKMAAIEIRgEAoFqdYHSp1Zr1QAAA2E8wCgAA1VpoNtI0XbD5EgBAJIJRAACo1lKz1cqyLE1nPRAAAPYTjAIAQLVWFtr66AEAohGMAgBAtTYvLGxZWJj1KAAAWEUwCgAA1Vppt7csCkYBAGJpznoAAACwwW1dXPzZvffNehQAAKwiGAUAgGo9bMuWVmZLegCAWASjAABQreV2+8jt7VmPAgCAVawxCgAAAADUjmAUAAAAAKgdwSgAAAAAUDuCUQAAAACgdgSjAAAAAEDtCEYBAAAAgNoRjAIAAAAAtSMYBQAAAABqRzAKAAAAANSOYBQAAAAAqB3BKAAAAABQO4JRAAAAAKB2BKMAAAAAQO0IRgEAAACA2hGMAgAAAAC1IxgFAAAAAGpHMAoAAAAA1I5gFAAAAACoHcEoAAAAAFA7glEAAAAAoHYEowAAAABA7QhGAQAAAIDaEYwCAAAAALUjGAUAAAAAakcwCgAAAADUjmAUAAAAAKgdwSgAAAAAUDuCUQAAAACgdgSjAAAAAEDtCEYBAAAAgNoRjAIAAAAAtSMYBQAAAABqRzAKAAAAANSOYBQAAAAAqB3BKAAAAABQO4JRAAAAAKB2BKMAAAAAQO0IRgEAAACA2hGMAgAAAAC1IxgFAAAAAGpHMAoAAAAA1I5gFAAAAACoHcEoAAAAAFA7glEAAAAAoHYEowAAAABA7QhGAQAAAIDaEYwCAAAAALUjGAUAAAAAakcwCgAAAADUjmAUAAAAAKgdwSgAAAAAUDuCUQAAAACgdgSjAAAAAEDtCEYBAAAAgNoRjAIAAAAAtSMYBQAAAABqRzAKAAAAANSOYBQAAAAAqB3BKAAAAABQO4JRAAAAAKB2BKMAAAAAQO0IRgEAAACA2hGMAgAAAAC1IxgFAAAAAGpHMAoAAAAA1I5gFAAAAACoHcEoAAAAAFA7glEAAAAAoHYEowAAAABA7QhGAQAAAIDaEYwCAAAAALUjGAUAAAAAakcwCgAAAADUjmAUAAAAAKgdwSgAAAAAUDuCUQAAAACgdgSjAAAAAEDtCEYBAAAAgNoRjAIAAAAAtSMYBQAAAABqRzAKAAAAANSOYBQAAAAAqB3BKAAAAABQO4JRAAAAAKB2BKMAAAAAQO0IRgEAAACA2hGMAgAAAAC1IxgFAAAAAGpHMAoAAAAA1I5gFAAAAACoHcEoAAAAAFA7glEAAAAAoHYEowAAAABA7QhGAQAAAIDaEYwCAAAAALUjGAUAAAAAakcwCgAAAADUjmAUAAAAAKgdwSgAAAAAUDuCUQAAAACgdgSjAAAAAEDtCEYBAAAAgNoRjAIAAAAAtSMYBQAA4P+3d+dxVVX7/8fXYRA4IJMIKJaJgDhkzqI5JE6IiJVzaurVQm+aXmft3h5U9zrkmHozrkMWaXlNSTFnEzVTUcsRRVEIRQEBcYDDeM7vj/27+8H3TAwCRziv5x89dmuvvff77LPpQR/WXgsAALNDYRQAAAAAAACA2aklhdH09PR9+/Z9+umngwYNatCggUKhUCgUQUFBz3naW7duTZ8+vVmzZvb29s7Ozm3btg0PD8/KyqqUzAAAAAAAAABMxcrUASpHixYtMjMzK/eckZGRYWFhKpVKbrl48eLFixcjIiKioqICAgIq93IAAAAAAAAAqk0tGTHq4eExYMCAf/zjH7t3705OTn7+Ex45cmTChAkqlcrb2zs6OvrJkycZGRkbNmxwdHRMTU0NCQlJSkp6/qsAAAAAAAAAMIlaMmL02rVr8nZRUdFznq2oqGjq1KnFxcUuLi4nTpzw8vKS2idNmuTr6xsYGJiZmTlv3rzt27c/54UAAAAAAAAAmEQtGTFaufbt2xcfHy+EmD17tlwVlfTs2TM0NFQIsWPHjpSUFNPkAwAAAAAAAPB8KIzqsXPnTmlj1KhRuntHjx4thNBoNFFRUdUaCwAAAAAAAEAloTCqR2xsrBDC09OzSZMmuntff/31kt0AAAAAAAAA1DgURrUVFhYmJCQIIZo2baq3Q4MGDZRKpRAiLi6uWpMBAAAAAAAAqCQURrVlZ2dLyzd5eHgY6iPtysjIqL5YAAAAAAAAACpPLVmVvhI9ffpU2rCzszPUR9ol97x39/bd5NslO6Q+SC4qKjx96lCVxQQAAAAAAADw/927e9vRybVchzBitEo4u9Qr7zdRI6Sl3i0sLDB1CgAAgNpA+lO6qVMAAADUBg/u/+lQ18ndvWG5jqoBI0bHjx//zTffaDX27t37yJEjVXG5unXrShsqlcpQH2mX3LPRS00bvaR/QtJaJnLLim49gt3qNzB1EAAAgBrv641LevV+09nFzdRBAAAAarwNX302Mmha3brO5TqKEaPanJ2drayshBBpaWmG+ki73Nz4LRYAAAAAAACokWpAYXTLli0aHVU0XFQIYW1t7ePjI4S4ffu23g4PHjzIzc0VQrRo0aKKMgAAAAAAAACoUjWgMFr9OnXqJIRITU1NTEzU3Xvq1KmS3QAAAAAAAADUOBRG9RgyZIi0sW3bNt29W7duFUIoFIq33nqrWmMBAAAAAAAAqCQURvUIDg728/MTQqxcuTIlJaXkruPHj+/Zs0cIMWzYMC8vL9PkM53WbboolQ6mTgEAAFAbtG3XzdZOaeoUAAAAtUH7Dj1tbGzLe5RZF0YVCoVCoXjllVe02q2srNatW2dpaZmVldWjR4+9e/c+e/YsKytr06ZNoaGharXa1dV16dKlpohsYq+16aq0r2vqFAAAALVBm3bdbG0pjAIAAFSCdh161KlT7sKoQqPRVEWaajZ//vxSK5UnT57s1q1byRaFQiGEaNy4cVJSkm7/yMjIsLAwlUql1e7p6RkVFRUQEPBciQEAAAAAAACYjlmPGDVu7Nixly5dmjZtmq+vr1KpdHR0fO211z7++ONr165RFQUAAAAAAABqtFoyYhQAAAAAAAAAyo4RowAAAAAAAADMDoVRAAAAAAAAAGaHwigAAAAAAAAAs0NhFAAAAAAAAIDZoTCKMrl169b06dObNWtmb2/v7Ozctm3b8PDwrKwsU+cCAACoSaysrBSG+fj4mDogAADACyQ9PX3fvn2ffvrpoEGDGjRoIP3KFBQUVJZjy1LLYlV6lC4yMjIsLEylUmm1e3p6RkVFBQQEmCQVAABAjWNlZVVcXGxob9OmTRMSEqozDwAAwIvMzc0tMzNTq7F///4HDhwwfmAZa1mMGEUpjhw5MmHCBJVK5e3tHR0d/eTJk4yMjA0bNjg6OqampoaEhCQlJZk6IwAAQE0ya9YsjT5URQEAAEry8PAYMGDAP/7xj927dycnJ5fxqLLXsqyqKjhqhaKioqlTpxYXF7u4uJw4ccLLy0tqnzRpkq+vb2BgYGZm5rx587Zv327anAAAAAAAAKhlrl27Jm8XFRWV5ZBy1bIYMQpj9u3bFx8fL4SYPXu2/CRJevbsGRoaKoTYsWNHSkqKafIBAAAAAAAA/1OuWhaFURizc+dOaWPUqFG6e0ePHi2E0Gg0UVFR1RoLAAAAAAAA0FGuWhaFURgTGxsrhPD09GzSpInu3tdff71kNwAAAJTF7t27/f39lUqlvb29t7f3qFGjoqOjWRMVAADg+ZWrlkVhFAYVFhZKKwA0bdpUb4cGDRoolUohRFxcXLUmAwAAqMkSEhLi4+NVKlVubm5iYuIPP/wQGhraq1evBw8emDoaAABADVbeWhaFURiUnZ0tzWvr4eFhqI+0KyMjo/piAQAA1Fht27ZdunTpqVOn7t69m5+fn5qaumPHjg4dOgghjh8/3rdv3ydPnpg6IwAAQE1V3loWhVEY9PTpU2nDzs7OUB9pl9wTAAAARpw7d27u3Lldu3Zt1KhRnTp1PDw8hg4d+ttvvw0fPlwIce3atU8++cTUGQEAAGqq8tayKIwCAAAApmRtbb158+b69esLISIiIgoKCkydCAAAwCxQGIVBdevWlTZUKpWhPtIuuScAAAAqwN7efsiQIUKInJyc8+fPmzoOAABAjVTeWhaFURjk7OxsZWUlhEhLSzPUR9rl5uZWfbEAAABqI39/f2kjJSXFtEkAAABqqPLWsiiMwiBra2sfHx8hxO3bt/V2ePDgQW5urhCiRYsW1ZoMAAAAAAAA+L/KW8uiMApjOnXqJIRITU1NTEzU3Xvq1KmS3QAAAFBh8fHx0kbDhg1NmwQAAKDmKlcti8IojJHmuhJCbNu2TXfv1q1bhRAKheKtt96q1lgAAAC1S05Ozs6dO4UQSqWyQ4cOpo4DAABQU5WrlkVhFMYEBwf7+fkJIVauXKk13dXx48f37NkjhBg2bJiXl5dp8gEAANR8RUVFEydOTE9PF0JMmjTJxsbG1IkAAABqqnLVsiiMwhgrK6t169ZZWlpmZWX16NFj7969z549y8rK2rRpU2hoqFqtdnV1Xbp0qaljAgAA1AB9+vR5//33o6Kirly5kp6eXlRUlJ6evnPnzi5dumzfvl0I4e/vHx4ebuqYAAAANVi5alkKjUZj2rh48UVGRoaFhalUKq12T0/PqKiogIAAk6QCAACoWfz9/eWJRHUFBgZGRkYywSgAAIBs/vz5pQ7IO3nyZLdu3bQay1jLsqqsoKjFxo4dGxAQsHbt2gMHDqSkpFhZWTVp0mTw4MHTp093dXU1dToAAICa4dixY4cPHz58+PDVq1dTU1MzMjLs7e29vLwCAgJGjRrVp08fUwcEAACoJcpYy2LEKAAAAAAAAACzwxyjAAAAAAAAAMwOhVEAAAAAAAAAZofCKAAAAAAAAACzQ2EUAAAAAAAAgNmhMAoAAAAAAADA7FAYBQAAAAAAAGB2KIwCAAAAAAAAMDsURgEAAAAAAACYHQqjAAAAAAAAAMwOhVEAAAAAAAAAZofCKAAAAAAAAACzQ2EUAAAAAAAAgNmhMAoAAAAAAADA7FAYBQAAAAAAAGB2KIwCAADAvBw4cEChUCgUil9//bVk+3fffSe137hxozrzmOq6qAC1Wt2xY0eFQrFmzRpTZymf8PBwhULRt29fUwcBAOAFQmEUAACUQ0xMjFTB+fvf/26k2/Lly6VuP/30k5FuV65cUfzPjh07Sr3648eP165dGxQU5OXlZWdnZ29v36RJk86dO7/33nvfffddcnKyobTGjRw5sgKfEYAZ2rhx4/nz5728vMLCwkydpXz+9re/OTs7HzlyZNeuXabOAgDAi4LCKAAAMJkNGzbI2xs3bjTe+dChQ82aNfvwww8PHjx4//79vLy83NzcpKSk2NjYjRs3jh071tvbu4rzvnC++uorqYablJREDMC4539QVSrVJ598IoRYuHChjY1NZYarek5OTjNnzhRCLFy4sLi42NRxAAB4IVAYBQAAppGfn79161YhhLu7uxDiyJEjukM+ZbGxsYMGDUpLS7O1tZ03b96FCxeePn2an5+flJQUGRkZHBysUCiMXOujjz7SGPbDDz9U+qdDTTRmzBjpkfD39zd1FryINmzYcP/+fRcXl4kTJ5o6S0VMnTrVxsYmPj6e/+gBACChMAoAAExj586dWVlZQoht27bZ2tqq1erNmzcb6jxv3ryCggILC4t9+/YtWbKkXbt2Dg4OderUady48ZgxY37++eerV68GBQVVY3wA5kWtVq9evVoIMXz48Bo3XFTi4uIycOBAIcSqVatMnQUAgBcChVEAAGAa0rvz7du3792799tvvy2E+Prrr9VqtW7PZ8+enThxQgjRrVu3Xr166T1bixYt9u7dW5V5AZi1o0ePJiYmCiHGjh1r6iwVJ4W/cOHCxYsXTZ0FAADTozAKAABM4M6dOzExMUKI999/X/5ncnLy4cOHdTunp6dLBVMPD49qTfl8NBrN77//vmjRor59+zZr1szR0dHW1rZRo0YDBw7cvHlzQUGBkWNPnDgxceJEf39/JycnpVLp4+MTFBQUERGRmZkpdZBWiJoyZYr0r02aNCm5nJS85tX48eMVCkWjRo30XuWnn36S+p8/f75iscsYQ5Kfn79+/fo+ffp4eHjUqVPHzc2tW7duS5cuffr0qd548hJeGRkZarV606ZN3bt3d3d3VygU4eHhRu6eLCMjY+7cuf7+/kql0t3dvU+fPlFRUUb6G1kd/u7du3Pnzm3Xrp2Tk5O1tXWDBg3atm07YcKEvXv3lrwnJTMXFhauW7euQ4cOTk5Ojo6OHTt2XLlypfHvXUuVPkIlxcTEjB8/3sfHx8HBwcHBoXnz5jNmzNA7tUXJD1hcXLx+/fpOnTo5OzvXq1evd+/eR48elXvm5OSsWLGibdu2jo6OTk5OgYGB+/fvN/55KxZDo9F8++233bp1c3Fxsbe3b9269T//+c/c3FytM5f9QTXk+++/F0K4u7u//vrr1XBnquhWBwcH29rayh8HAABzZ2S+LQAAAC3Hjh2TfoUwPmvnsmXLpG5RUVF6OyxcuFAI4eDg8OTJE6nFz89PCDF06FDdznIpx8fHp6ioqNLTVspRus6dO2fkd7DXXnvt/v37ukc9evQoNDTU0FEjRozQCqmXfNvHjRsnhPDy8tKbUK4Snjt3rmKxyxhDo9HEx8f7+vrq7ebp6Xn69GndePJTlJyc3L9//5KHfPzxx2W5/25ubrqXmzZtmlw2OnnyZMlDIiMjpfbr16+XbD948KC9vb2hj7l+/XrdzH/++WdgYKBu59atW6empmpFNXTdKn2EJE+fPpXGa+uys7P78ccfDX0pd+/e1Z28QqFQbN68WaPRpKamtm3bVvecX331ld4vq8Ix7t+/P2zYMN2jOnbs+PTpU7l/2R9UQ9RqtfSHmdDQUL0dKv3OVNGt1mg0Xbt2FUK0atWq1E8NAECtx4hRAABQ3YqLi7ds2SKEGDlyZN26daXG9957TwixZ8+ejIwMrf6urq5t2rQRQiQkJHzwwQdPnjyp1rgVZWFh0blz58WLF//2229JSUl5eXkPHz48f/78zJkzbW1tL126NHLkSK1D8vLy+vfvv2fPHiFEv3799u/fn5mZmZeXd/v27YMHD77//vtype+NN97QaDTr16+X/jUxMbHkb3hvvvlm9cQuY4yMjIzAwMBbt25ZWlrOnTv35s2b+fn5ycnJS5YssbOzS01N7dev361btwxFmjt37unTp1euXJmcnJyTk3PkyJEmTZoY/xSpqalBQUEZGRm2traLFi36888/8/Pzb9y4MWPGjHXr1kmPXxnl5uaOHj06JyenYcOGW7ZsSU5OzsvLy8jIuHTpUmRk5KBBg6Txd1rmzJkTGxu7atWqlJSUvLy8K1euTJo0SQhx+fLlwYMHl3FN8Cp9hIQQRUVFISEhu3btEkKEhIQcP3786dOnOTk5hw8fbteunUqlGjFixG+//aY3m7QG2saNG9PS0vLy8k6ePNmiRQuNRjN58uS7d+8OGzYsMzNz69atGRkZKpXq8OHDr7zyihBixowZd+/e1TrV88RYsGDBoUOHVq9efffuXekrHjFihBDi3LlzJYcVP//Py61bt9LS0oQQnTt3Nt6zEu9MFZ0wICBACHH16lVplmcAAMxaFRZdAQBArWN84JUuvUOxpKqNEOLs2bNyY3p6ep06dYQQK1as0D3k0KFDlpaW0lFKpXLQoEGLFi3av39/Wlra86fVGjZYWSNGjZCHap46dapk+8cffyy1z5w5syznMVTokVVgxGgFYpcaIywsTOqwYcMGrV2HDh1SKBRCiH79+mntkkfMWVlZ6R1SasRf/vIX6dg9e/Zo7fr8888NffV6R27Kw0uPHTtW6nXlzBYWFjExMVp7586dK+2NiIgo9brGVcojtHTpUqnztGnTtHY9e/bs1VdfFUK0bNlS7wdUKpVxcXEld0mFbyGEn59f/fr17927V3KvPPr1s88+q8QYtra2v//+e8ldarVaKvw5OTnl5+eX3FXqg2qEvIz73r179Xao9DtTFbda8u2330odjh49WvY7AABArcSIUQAAUN2kZZdat27dqVMnubF+/fqDBw8WQmzatEn3kL59+0ZHR7/88stCiNzc3Ojo6IULFw4YMMDDw6NZs2YLFiy4d+9edcWvBG+++aY0VPb48eNyY2Fh4Zo1a4QQzZs3L1m8e3HojV2q3Nzcb775RggREBAgjZosqW/fvtIQv0OHDiUkJOg9w7vvviuVusooJydn27ZtQoiQkJBBgwZp7Z01a1azZs3KfjZ5VJ2hqVr1euedd3r27KnV+Omnn7q7uwshIiIiyn4qvZ7/ESouLl6xYoUQ4uWXX16+fLnWXnt7e6nx2rVr0tJnWqZOndq8efOSLTaR5toAAA0nSURBVD4+Pl26dBFC3Lx5c+HChV5eXiX3dujQQbrtp06dqsQYH3zwgdaL5AqFQhp+/vjx4ytXrhj8/OV0584daUPv/AwlVdadqboTyh9B/lAAAJgtCqMAAKAiyjjHqK7U1NR9+/aJ/y24VJLUEhcXd/r0ad0DBwwYkJCQsHPnzjFjxkjvikpu3ry5ZMkSX19feThYedN269atnJ++HA4cODBu3LiWLVs6OTlZWlrK671IKw7dv39f7nn27Nns7GwhxLhx4+ThsaZS9tilOnv2bF5enhBCKoDqGjVqlLQhrcel66233ipX+NjYWOmKemeftLCwGDp0aNnPJldRJ0+efPv27TIepffSNjY20uyfFy9eLPuMEFX0CP3+++/p6elCiNGjR0uDtbX07t3bwcFBGPhe9E5j6u/vL23o1qOFEFJ1788//6zEGHrfgm/durW0oXfhpop5+PChtOHq6mq8Z2Xdmao7Yb169aQN3XlLAAAwN1amDgAAAMzLli1bioqK7OzsRo8erbWrd+/e3t7ed+7c2bhxozQeSou1tfXbb78tLdKSnZ198eLFmJiY77777vbt23l5eX/9619dXFx0Z100lZycnOHDh0tVYENUKpW8LU+yqXcplWpT3tilkkeltWrVSm8H6V1pIURiYqLeDlrD5cp+xRYtWujt0LJly7KfrX379v379z948ODRo0d9fHxat27do0ePLl269OjRw8gYUkOXltrVanVSUpJcvzOkSh+h69evSxsdOnTQ28HS0rJJkyZXrly5ceOG7t6Sf5yQOTo6ShuNGzc2tPfZs2eVGEPvbLNOTk7ShlQ7rhT5+fnShjwtsiGVdWeq7oTyseX6QQYAoFZixCgAAKhWmzdvFkKoVCoXFxfF/2VhYSGVtP773/8a+l96mbOz8xtvvBEeHh4fHz9lyhSpccGCBVWdv+ymTp0qlbSGDBkSHR2dlJSUk5OjVqulYar169fX6i8PIZTLFiZR3tilkotThipKcruhQZTlvSFlv2IZ7dq1a+bMmdLC9JcvX163bt3o0aNfeumlLl26/Pzzz+W6hNxelppdlT5C0thSIcSwYcOsrKysrKwsLS0tLS0tLCwsLCykH0npVfRHjx7pHm5jY6PbKE0Xa2lpaWWlZ/iFtFetVldPDN1rPQ/5QqUO9a2sO1N1J3z8+LG0YWdnp7cDAADmg8IoAACoPjExMUYWH5c9e/ZMXuqkVJaWll988UXDhg2FEElJSUlJSc+TsLJkZmZKK+pMmDDhxx9/DAkJady4sVKplAoWGo1Grk3I5GJW2V+yLpWFhYV0Ob17pffNnzN2qUotBcrthsp5cp2rvFc0VF4v70BCpVK5YsWK9PT0n3/+ecGCBT179pQqSmfOnAkJCVm1apXuIYYuLbeXWpyt6kdIej9dCKFWq4uLi4uLi9VqtVx1LdmzsLCw1LNV2AsSo1RyGboWrOQuf4QK/J0DAIBahsIoAACoPtKyS61atTIy4+fw4cOFgSWYDLG2tpbfStY7rKz6Xb58ubi4WAihO2OAEOLatWsFBQVajX5+ftLGH3/8UVkxpEGOhspkuq+uVyB2qby9vaWNq1ev6u0gt+t9LboC5Cteu3ZNb4e4uLgKnFapVAYHBy9atCgmJubRo0fff/+9s7OzEOKjjz7KycnR6mz80hYWFnrfgC6pqh8hX19faeOXX34xvlrrkSNHSj1bhb0gMUolP1S1YF5Oeb7UyvqJAwCg5qIwCgAAqkl2dvauXbuEENLq84ZIq6mcOXPGUGlJrwcPHkgbHh4ez5Gx0sgzEhYVFenu/frrr3UbO3fuLK3r8u2335bxFWBra2tpQ6qg6Xr55ZeFEM+ePdM7fWdUVNTzxy41RufOnaXxldu3b9d7uDw6+I033tDbobw6depka2srhPjxxx9192o0Gr3t5WJjYzNy5Ehp6gaVSqU7DlrvJQoKCvbs2SOEaNOmjTwPpiFV/QgFBAS4uLgIIX766SfjPatUdcYo9efFiDZt2kgbly5dqsxMpnDx4kVpQ/5QAACYLQqjAACgmmzdulVa68N4YTQ4OFiqX0jDS4UQmZmZoaGhRuoRO3bskPa2atVKeqfe5Jo2bSpt6JZ7Tp48uXbtWt1DrKysZsyYIYSIi4ubP39+Wa7i5uYmbaSkpOjt0L17d2ljw4YNWrv+85//nDt37vljlxpDqVSOGzdOCHHmzBn5O5UdPXpUKoz269fPx8dH7/nLy97e/p133hFCREdH665ctHr1ar3L+FSAPDxZKu2VtG3btl9//VWrMTw8PC0tTQgRFhZW6smr+hGytraePXu2EGL9+vVHjx4tNU8Vqc4Ypf68GOHn5yf90eXs2bOVHKvanTlzRgjRsmVLqYwOAIA5ozAKAACqifR2vJeXl6HlpyVOTk49e/YUQkRGRkovC2s0mujo6DZt2nTt2vWLL764cOHCo0ePiouLHz16dOLEibCwsFGjRgkhFArF559/Xi0fpXS+vr6dO3cWQkRERMyZMychISE/Pz8pKWnx4sVBQUG9evVyd3fXPWrevHldunQRQixbtmzAgAEHDx589OhRfn5+YmLioUOHJk+ePHXq1JL9O3bsKM0i+vnnnycmJuoOEgwICJAWKF+6dOmiRYtSU1MLCgpu3Lgxa9asKVOmjB8/vlJilxrjs88+kxZwnzx58vz58xMSEgoLC+/du7ds2bLQ0FC1Wl23bt1169aV+e6W7l//+le9evWEEEOHDl26dOm9e/cKCgpu3bo1a9asWbNmjRgxouynWrFiRd++fZctW3bq1Kk7d+7k5ubm5ORcv349PDx8+fLlQoju3bvrvhf/9ttvBwcHr1mz5sGDBwUFBXFxcWFhYYsXLxZCdO7ceeLEiaVetxoeoTlz5gQGBhYWFgYFBYWFhcXExGRlZRUVFWVmZl6/fv3gwYPz5s1r06ZNfHx82W9XBVRbjFIfVCMUCsWAAQNEzS+MFhQUSDMtSB8HAABzZ3wqHwAAgJKOHTsm/Qrx0UcfGem2bNkyqVtUVJTUcv78eallypQppV5FrpFt375do9HIM+IZ4erqKnXWm9Y4Dw+PChy1bNky458iLi5O79om7du3T0tLk0afTZw4Ueuo7Ozs0NBQQxcdMWKEVn9pMKYW+bZrNJrLly9LJcKSpCKy/Cr9uXPnnjN2qTHi4+Pl2SS1eHp6nj59WvcGyk/Rw4cPjd9qvWJjY+URgiV98MEH+/fvl7ZPnjxZ8hBpsSMhxPXr1+XGzz77TG9syauvvpqcnKybOSkpSarva2ndunVqaqpWVL3X1VTLI5STkzNhwgQjH1ArlfEvZdasWUIIS0tLvd+I9JB4eXnp7qrcGPLMBl9//bXeDFpKPqhGHDx4UOqv9diUJVIF7kwV3Wr5p/7ChQt6jwUAwKwwYhQAAFQHeTEl4+/Ra/WR3rx2c3O7c+fO1q1bp06d2r17dz8/PxcXF0tLSwcHh6ZNmw4ePPjLL7+8ffu2tGrTi6N58+aXLl2aNm2at7d3nTp1XF1dO3bsuHLlyl9//VXvWD+Jk5PT7t27jx49+u677zZt2lSpVNrb2/v6+g4YMCAiIuLLL7/U6r9x48ZVq1Z16dLF2dlZGg2n5dVXX/3jjz8mT578yiuv1KlTx93dPSQk5JdffpkzZ04lxi41hp+f35UrV/79738HBgbWr1/f2tra1dW1a9euS5YsuXnzZkBAgKEzV1jHjh2vX78+Z86cZs2a2dra1qtXr1evXjt27Cjv0NTZs2cfPnx43rx53bt39/b2trOzs7GxadSo0cCBAzdv3nzhwoWXXnpJ9yh7e/vDhw+vWrWqXbt2jo6ODg4O7du3X758eWxsbNmnwa2GR0ipVG7evPnixYsffvhhmzZtnJ2drays6tev37Jly4EDB65YseLy5cv+/v7lumMVUG0xSn1QjejTp4+0WpFcyK6JpPDt2rVr166dqbMAAGB6Co1GY+oMAAAAQG2wfPlyqeL88OFDveNVUaOtWbNm+vTpzs7OqampNjY2po5TbtnZ2Z6envn5+ZGRkWPGjDF1HAAATI8RowAAAABQuvfee69hw4bZ2dm6y4jVCGvXrs3Pz/fz85PmZQYAABRGAQAAAKB0dnZ24eHhQojFixfn5eWZOk75PH78eNWqVUKIRYsWWVpamjoOAAAvBAqjAAAAAFAmEydO7NixY0pKSkREhKmzlM/q1asfPXrUu3fvIUOGmDoLAAAvCuYYBQAAACoHc4wCAADUIIwYBQAAAAAAAGB2GDEKAAAAAAAAwOwwYhQAAAAAAACA2aEwCgAAAAAAAMDsUBgFAAAAAAAAYHYojAIAAAAAAAAwOxRGAQAAAAAAAJgdCqMAAAAAAAAAzA6FUQAAAAAAAABmh8IoAAAAAAAAALNDYRQAAAAAAACA2aEwCgAAAAAAAMDsUBgFAAAAAAAAYHYojAIAAAAAAAAwOxRGAQAAAAAAAJgdCqMAAAAAAAAAzM7/A0pdB45J7eUuAAAAAElFTkSuQmCC",
      "text/plain": [
       "Scene (1800px, 1200px):\n",
=======
      "image/png": "iVBORw0KGgoAAAANSUhEUgAAA4QAAAHCCAIAAAA4spA0AAAABmJLR0QA/wD/AP+gvaeTAAAgAElEQVR4nOzdeXQcV50o/tut1r7vsixb8hKvSex4IYmJs+DxEDJkJoQMHLIchgBnZn5DHslJcMKcCS9ACATePIYBDkMCA4SYhDiTTGBiYj8nMbHjXYttWbL2ltT7Ur1VVdd67++PK5VLvZRa6pJakr+fw+E4rVZ1dau66lvfe7/fayGEIAAAAAAAAHLBmusdAAAAAAAAVy8IRgEAAAAAQM5AMAoAAAAAAHIGglEAAAAAAJAzEIwCAAAAAICcgWAUAAAAAADkDASjAAAAAAAgZyAYBQAAAAAAOQPBKAAAAAAAyBkIRgEAAAAAQM5AMAoAAAAAAHIGglEAAAAAAJAzEIwCAAAAAICcgWAUAAAAAADkjC3XO7A0dbYf8/lcFRXVud4RAAAAAID5E42GGhqab9i+O/NfgWB0Tvh8rmiEgWAUAAAAAFeVaISZ6a9AMDonKiqqKyqqb/7oX+Z6RwAAAAAA5s/JDw/P9FdgzigAAAAAAMgZCEYBAAAAAEDOQDAKAAAAAAByBoJRAAAAAACQMxCMAgAAAACAnIFgFAAAAAAA5AwEowAAAAAAIGcgGAUAAAAAADkDwSgAAAAAAMgZCEYBAAAAAEDOQDAKAAAAAAByBoJRAAAAAACQMxCMAgAAAACAnIFgFAAAAAAA5AwEowAAAAAAIGcgGAUAAAAAADkDwSgAAAAAAMgZCEYBAAAAAEDOQDAKAAAAAAByBoJRAAAAAACQMxCMAgAAAACAnIFgFAAAAAAA5AwEowAAAAAAIGcgGAUAAAAAADkDwSgAAAAAAMgZCEYBAAAAAEDOQDAKAAAAAAByBoJRAAAAAACQMxCMAgAAAACAnIFgFAAAAAAA5AwEowAAAAAAIGcgGAUAAAAAADkDwSgAAAAAAMgZCEYBAAAAAEDOQDAKAAAAAAByBoJRAAAAAACQMxCMAgAAAACAnIFgFAAAAAAA5AwEowAAAAAAIGcgGAUAAAAAADkDwSgAAAAAAMgZCEYBAAAAAEDOQDAKAAAAAAByBoJRAAAAAACQMxCMAgAAAACAnIFgFAAAAAAA5AwEowAAAAAAIGcgGAUAAAAAADkDwSgAAAAAAMgZCEYBAAAAAEDO2OZio263+9y5cyMjI6FQKBQKcRxXWVlZVVVVXV29fv36HTt2VFVVzcXrAgAAAACAxcW0YFSSpHfeeeeVV145duyY0+k0eKbFYlm7du0dd9zxwAMP7N6922KxmLUPCU6cOHHo0CGXy1VXV7dr16677rorLy8v818PBAJvv/12up+WlZV9+tOfNmM3AQAAgBlzx2LLystzvRcAmMCEYNTlcn3ve9/bv38/wzAIodra2r17927btq2tra2mpqampqasrCwSiTAMwzDMwMBAR0dHZ2fnCy+88MILL6xYseLLX/7yo48+Wm7qN8rtdt9///1Hjx7VP7hhw4bXXnvtuuuuy3Ajp0+f/ru/+7t0P21ra4NgFAAAQK6MhEIQjIKlIatgNBQKfec73/npT38qiuJHPvKRv/3bv73nnnvWrFkz7S9ijC9evPjGG28cOHDgG9/4xo9+9KOnnnrqq1/9an5+fjb7Q0UikTvuuKOvr+/BBx984okn1q1b53K5XnzxxR/84Ae33XbbmTNn1q5dm8l27HY7Quipp5665ZZbkn9aXFyc/a4CAAAAsxPk+VzvAgDmyCoYfe+9937yk5986Utf+trXvtba2pr5L1qt1i1btmzZsuWb3/xmV1fXd77znX379n3qU5/KJJCd1uOPP97X1/f1r3/9ueeeo4+sWbPme9/73pYtW+6///6HHnro5MmTmWxndHQUIXT33Xfv2rUr+70CAAAATBQTJUyIdc6mugEwb7IKRrdt2zY8PNzc3JzNRrZu3XrgwIHu7u7a2tpstkONjIz85je/2bx587e//e2EH33uc5974403Xn/99UOHDn384x+fdlM0M7py5crs9woAAAAwl6gooqIUmzGiCEBuZdXaadWqVVlGopprr73WlBL73//+94qiPProoylrlR5//HGE0P79+zPZ1OjoqM1mM+sNAgAAACaSVFVWca73AgATLLU+owcPHrRYLHfffXfKn954442NjY0HDx7MZFN2u72lpcVqXWofEQAAgCVAUlWFQDAKloKlFmlduHChpaWlsbEx5U8tFsu2bduCwaDL5TLeTjwe9/l82kRYQRDGxsYIISbvLgAAADArkqrKqprrvQDABHPS9J4Q8oc//KGjo2NwcJA3LPd78803TXxdj8cTiUTWr19v8JympiaEUF9fn/H4O61eWrFixe9+97vvfve7vb29qqpWVlZu3779f//v/33rrbeauNsAAADATMkYQzAKlgbzg9Hh4eHPfOYz7e3tpm95WpFIBCGULi1K0Z+Gw2HjTdFg9LXXXtu/fz8tw8/Pz29vb3///fePHj36xBNPPP/88+btOAAAADADmBAVYwXDeB1YCkwORlVVfeCBB9rb2/fs2fPEE09s3LixrKzM3JcwwLIsQqihocHgOTQYjUajxpuqqam5//77RVF86qmnduzYoT3+7rvvPvzww9///vc3bdr0+c9/nj549vR7Z0+/N+VVmlY0L181u3cBAAAAGFMwRggpGDKjYCkwORg9c+bMqVOn9uzZc+TIEXO3nAmbzYYQEkXR4DmCICCEpu2uv3PnzpRF93v27Dl06NDWrVsff/zxT37yk7Qd1Q3bb71+6836p5078+eZ7jwAAACQITpAr0IlA1gSTC5g6u7uRgg98sgj5m42QzQL6/V6DZ5Df5rN6qMbNmx49NFHg8GgFnDbbLbCwmL9/6AGHwAAwNyRJzKjUE0PloI5iZlaWlrmYrPTogP0xsGox+NB080rndbtt9+OELpw4UI2GwEAAABmR4FgFCwhJgejmzdvRgj19/ebu9kMlZeXr1ixwuFwGDxnfHwcIbRx48ZsXmjDhg0od28TAADAVU5RMUJIhQImsCSYHIzu2rVry5YtP/7xj9Uc9ZvYuXMnwzAXL15M+VOe58+dO7dhw4Zph+kZhjHIsNKItq2tLYs9BQAAAGaJtruHAiawNJg/TH/gwAG73X733Xd3dXUpimL69o3dc889CKGXX3455U9ff/11URTpc4z94z/+Y1NT0+XLl1P+9MyZMwihLVu2ZLGnAAAAwCzRzCiGAiawJJgfjF5zzTUnTpxob2+/4YYbSkpK6g2Z/ur33ntvQ0PDf/zHfyQP1sfj8eeee85ms33xi1+cdju33HILQujVV19N/hHDMM8//3xZWdnHPvYxU/YZAAAAmBEZqwjmjIKlwvxg9PTp09u3b/f5fAihysrKIkOmv3ppaek3v/nNaDR67733+v1+7XFBEB566KG+vr5/+Id/WLt2rf5XHA7HI4888sorr+gf/NznPrd8+fLvfOc7b7zxhv7x8fHxe+65x+/3P/fcc8ZrOAEAAABzRMU0M5rr/QDADBZz11sXRXH16tUul2vfvn379u2jbTjn35e//OVf/OIXNTU1Dz744DXXXON2u/fv3z86OnrbbbcdPny4oKBA/+RHH330Rz/6UX5+vtfrra6u1h4/duzYnXfeyfP8HXfcsXv37vLy8s7OzoMHD4bD4c9//vP/+Z//adC/6eSHhxFCN3/0L+fuPQIAALhqdXu9b/Ve3rVy5R2rYYEVsLDMIgQyuen94cOHXS7XF77whdyulvniiy/u2LHju9/97r//+7/TR2pqav7lX/7lG9/4RnK7+927d//sZz/btm2bPhKlj/f29j7xxBNvvfXW+++/Tx9cvXr1r371q0xmnQIAAABzhNbRqwSG6cFSYHIwOjIyghD67Gc/a+5mZ+Hv//7vv/zlLw8MDLjd7tra2vXr1yckRDWf/vSn/X5/RUVF8o9Wrlz52muvKYoyMDDg8/mWL1+eMMQPAAAAzD86WxRaO4GlweRglCYXUwZ2889qta5fv379+vXTPtN4h20228aNG7NsTQoAAACYhbZ2UqGACSwJJhcw7d6922q1njx50tzNAgAAAEBDM6MYQWYULAUmB6NtbW1f+cpXnn32Wbvdbu6WAQAAAEBNzBmFYXqwJJg8TK+q6re+9a3KysodO3bs27fv9ttvX7lypcViSff8LNeIBwAAAK5CiqoihDAUMIElweRg9MiRI3feeSf995NPPjnt881tLAUAAABcDWgdvQrXULAkmByMNjY23nfffeZuEwAAAAB6E3NGYZgeLAkmB6Nbt249cOCAudsEAAAAgB6dLQpr04OlwfzlQAEAAAAwpyZaO8GcUbAkQDAKAAAALDITmVEYpgdLAgSjAAAAwCJD291DARNYGkyeM0oRQv7whz90dHQMDg7yPG/wzDfffHMudgAAAABYwiYKmCAYBUuC+cHo8PDwZz7zmfb2dtO3DAAAAAB0JTMKc0bBUmB+0/sHHnigvb19z549TzzxxMaNG8vKysx9CQAAAOAqRwfoITEKlgaTg9EzZ86cOnVqz549R44cMXfLAAAAAKAW1zA9QSjtSowAmF7A1N3djRB65JFHzN0sAAAAADQTw/R4cQzTd7nckqrmei/AwjUn1fQtLS1zsVkAAAAAoMlh+sWSGfVxXNCwmhlc5UwORjdv3owQ6u/vN3ezAAAAANAsrtZOMVGMimKu9wIsXCYHo7t27dqyZcuPf/xjFRLyAAAAwNyYXJt+cQzTs5LESVKu9wIsXOYP0x84cMBut999991dXV2Kopi+fQAAAOAqNzFMn+vdyFBclnlZzvVegIXL/D6j11xzzYkTJ2688cYbbrghPz+/srLS4Ml+v9/0HQAAAACWNjpMTxbJMH1clgUZklMgLfOD0dOnT991110MwyCEKisri4qKTH8JAAAA4Gq2iOaMEkJEVRVUCEZBWiYHo6Io3nvvvQzD7Nu3b9++fbW1teZuHwAAALjK4cmM6KKYMypjjAmBzCgwYHIwevjwYZfL9YUvfOH55583d8sAAAAAQJPVSwghshj6yQuKghCCPqPAgMkFTCMjIwihz372s+ZuFgAAAACUvr3owk+Oioqi/T8AKZkcjFZXVyOEKioqzN0sAAAAACj9wkt4wc8apTlRacEHzSCHTA5Gd+/ebbVaT548ae5mAQAAAECpuggUk4Ue5NFgVFSgtRNIy+RgtK2t7Stf+cqzzz5rt9vN3TIAAAAAEEKKLgBd6KEoQpKiIoQkdeHvKcgZkwuYVFX91re+VVlZuWPHjn379t1+++0rV660WNLOrm5sbDR3BwAAAIClbcow/YIf/qaZURkKmEB6JgejR44cufPOO+m/n3zyyWmfv1ga9gIAAAALhL6AaeG3GpWwihDChCgY26zmr/sIlgCTg9HGxsb77rvP3G0CAAAAQKPosqELP6ej5URlVYVgFKRkcjC6devWAwcOmLtNAAAAAGj0BUwLPzMqT84WlVVcnJ/bfQELFNyjAAAAAIuJShZTZlRrdy/BiqAgDQhGAQAAgMVkcfUZ1SYVyAu+1grkSlbBqCAIZu2HqqqyDE3IAAAAgGnoh+YXfp/RK3NGIRgFaWQVjL799tsf/ehHjxw5ks1GVFV9+eWXN27cODY2ls12AAAAgKvB1MzoQk+NajEodHcC6WQVjG7YsMHv9+/du3f79u0/+MEPhoeHZ/TrnZ2d//zP/3zNNdc89NBDDQ0NNTU12ewMAAAAcDWYugLTgg9GJ2NQBTKjII2squk3b97c09Pz0ksvfetb39q3b9++ffuuv/76G2+8cfv27TfccENbW1t1dXV+/kTtnCAIwWBwYGCgo6Ojvb39xIkTdJWm7du3//SnP/3EJz6R/ZsBAAAAljx9AdMiCEYhMwqmk21rJ5vN9vDDD3/+859/77339u/f/8Ybb1y4cOHFF1/UnlBWVlZaWhqJRBImmC5btuyxxx574IEHtm/fnuU+AAAAAFePqX1Gc7gjGdH1GYXMKEjNnD6jeXl5e/fu3bt37wsvvHD+/PmzZ8+eO3duZGQkFAqFQiGe55ubm6urq6urq9evX79jx46dO3du3LjRCs1vAQAAgBmaugLTQo/wdNX0iyYzKipKfl6eNf1i5sBcJje9Lygo2Llz586dO83dLDBACLHAFwYAAK4aU+aMLvjeTosxM2oPh2tLSupKSnK9I1cLyE0uegv9PAQAAMBU+swoXvAXAS0huogKmMJxIWJe80owLZMzowAAAACYU/qobuFnRpXJPVxEw/QxSSzJh6VL5w9kRhe9hb8WHAAAABNNqaZf+JnRyWF6dcHHzRpekuMKLMQzfyAYBQAAABaTRdT0nujWi1pErZ3iiiIoSq734ioCwSgAAACwmOgzjAt8mF5RsTZ8t4iG6eOyLC2e0HkJgGB00VvQ5yEAwKI1zIRyvQsgtSlzRhf2RUAfgC6iAiZBUQQZMqPzB4JRAAAAiTAhH9jtud4LkNqUOaMLPDOqC0AXUWsnQVHkxRM6LwEQjAKwFEQEAWY4ARPFRNHDsnQ+oo/lzns8ud4jcIW6iDKjusHuRTRnVFQUEc6o8wiC0UVvYU9eB/Ok1++HQVVgopgkqRiHBQEh1Ov39/kDud4jcIWqO+8v8IYq+syosuAXi6JUjBWMF1HovARAMArAUuBjOR/H5novwNLBiiJCKMTHEUJjkbCP43K9R+AKfY+kBd4vaUowurB3VSOqKkIIhunnk8nB6ODg4Ntvv+31es3dLADAWFgQwrBeCDAPLysIoQDPY0LcsVhUEFS4Ni8Yi6i102Icpqd19FBNP59MDkZfffXVT37ykz09PeZuFhggC3vCEDA2Egp9ODaW/XaiohgTxOy3A5awGZWPxGUZIeTnOS/LyiomCEVFOMAWisU0Z3RKAdPiCO/obNFF1IhqCTA5GG1ubkYIOZ1OczcLDEC6YlE77/GccziznPVFCGEliZUks/YKLEm/v3gx8yfT5WfGw5GBIEMfiYlwgC0U+jmjeGFfAqYO0y/oXdXQYXpl8dT+LwEmB6N79uzJy8s7evSouZsFBhb0TTGYzng4wkpSKLsRdkFVVYwhGAUGIoIwGg5nnt2kmVEmHj822eAJDrCFQx/VqQt7mH5RBqOQGZ13Jgejra2tjz322K9//esTJ06Yu2UAlp64LNPgwB2LZbMdTpIQQpKqJo/Djkci0C0SIIRoBZI/4zqk5E5hvGwUjI5FIhxEq/NFPyC2sGPRKZNDMCGLYihPUlSEkILJAu9UsJTYzN2cqqpPP/10cXHx3r179+3bd+edd7a2tloslnTPb2xsNHcHrkLwbVm8gjxP/xHg+Gy2owUBvCxV5hXpf3TZ7x8JhW5ta8tm+2AJYOJxhFAoHs/w+cnLzxhnRvv9geaKik0N9bPbPTAj+qKlhT5ndOo8URnjPKsJWTBCiEFokSVRVehLqITY5uxVgJ7JweiRI0fuvPNO+u9nnnnmmWeeMX4+BFJzSlLVgry8XO8FSEsbnQ/wWfXNiU/GDbwsVxZNCUad0ViA42UV5+dBH7erWjguoJkUIQlqYjBKB+7TCfB8gS0PIQhG54OyeFZgShjsllVclHXcMR6JqJi0VVfR/5RU1c9xyysqst3uJJoZRQjJGNvMCJ3BtEwORhsbG++77z5ztwmMYUIIQinv3XhZTheMCopSZDP5r79kRATh7b7+z153rSl38AZofIAQyrIrkzZ+yk8NFwghfo4jCDFxvrGsLJuXAItdVBAQQtGMWy6ISuKEOd4wGA3F4yUF+bPbNzBT+t6idOxbwrh4QZ7SE9qgSqqCUEGW26QdHrRgtC8Q6PMH7rt2c5ab1YiT2VxZVRfmp7r0mPwpb9269cCBA+ZuExgj6QcsDNqkjYbD6+vq5nK/FrETY+MjodAgw8z1RxQRJ4PReFbBaHxyel/C0CorSfQYYOJxCEavcjFJQgjFpMyD0cTMqJAUnmoIIVFRLDOj0y0mZCAYhLOTMXVKARMOCQITj6+rrc3hLqWTkBk1pYYpLAiS7mgcD0ec0Wj2m9VIumDUxM0CA5B/XvxI2tkOBl/7iCAu8FbJuaJgfMnnQwjZQ+G5fi0tTSUoSjYNluPSRMqKtuPRhOLmBLuzgAl5Z2Bgnl8UGIiJIkKIzaw9EyEkORg1GKaPK4qCsX7jkqp2uNyz2M8Az3e6Z/OLVxX9uR1jwoqiwXdcUtUcnu0TqipNWdaIlST9hBMfx7GSlFxyN2vawU8/56ggLoq6q0UNgtFFD6cvpjS4qxMVJfliAxBC9lCIfjKOaGSuXyumqwiJZJFV0s7CCeGClnmd/3bljmi03enKvHY7G+5YbDQ853cOixomhA6yGw+1a+RU8xATbnX0JiJd3fHcHwicnNVqDkGez7Ke72qgDy5VQuKKEkv/HR8MMq7s+nVkIyEzKqXPr2eOk6SoeOWESStBGT7T4rxpiZMTpuk1tMPlssMZZo7NYTA6PDz85JNP/vVf//W6detKS0uvvfbaT3/609/85jcDgcDcvSjQM8iMSliFhXdTGggG6T/8HD/X6QT99SObjuJalBCfeoOhBbgGFyqq2+s1t5pwPBJBCI2F5zygRwhd9Hq73J55eKHFKy7L9GAWFCWTcdKUSabk+noNjXElVdUS/PZQOCwIs7jjjcSFmAjjNkYwIVOq6QkWZIVL33gryHNa446ZUjE+l90qNgnRpynNO3lJ1tLwcUWhh2tENG38R5swrWCCEPJxnCfGmrVxkNKcBKORSOSJJ57YuHHj97///T/+8Y/RaHTt2rVut/uNN9545pln1qxZ8/zzz0vQkc4kBq3Q1PRVlrKiwmyYlIaYEP2HijEz2zN4JiRV1V+qM5/Ml0wLHRJiCC0hahyMYkIODQwGM276kwkfy6Gs+6dmyBmJukydMbb06HOWmSRHk6uXEEIyxuliRK25mPYPD8sihIIzT1bFJAkTAg32DSTcTqiYSFg1aPIaEYwG8Y31BQLH7KOz+10qYW9NWfA9rih0pQ+EUHjyxBUxbzLSlTmjWEUIhQQhMJfXAoDmIhhVVfVTn/rUv/7rv65bt27//v0sy3o8nvPnzweDwVAo9JOf/KSqquqpp5565JFHTH/pq5OKSbrl6VWSPjOaqkE68HOcfrh8FpfSzCVcbjOczJeS1topLqcORo0v7X6OExTF3MAxwHFostH6nCII+XkuLAiLZXGXnJgSjEqZBKMpnkMIEdNEEtxkgEtDIkwITcWFhRl/g+iuQjBqIGH+IiZEUlQu/Z+VlaRpx0bS6QsEeVnOZjmDhOy4KcP0vCwTQuhRF5mceR/N4n4+gTi1gCkqCGFT79VBMvOD0W984xvvv//+ww8/fOHChfvvv7+0tFT7UVVV1T/90z/19/ffdtttL7zwwssvv2z6q1+FMMHpLsMGc64VjBVY6yzJIMPo/5OZyxNQQvSZzdU33ZxR7SU4WTYYhZ9MYpl2608IoR9dkOfnupdwTBBlFWNCMm/nfhXSZ0MNxnM1KTOjCCEhTVaV0x1pCKGoKE5Ufsw8BqJxTzb3ZksYJmQsEknMjBIsqapBwpuX5QznCidQMR4MBpGuI/IsJMwHE5P6186UNJkTpYeKlj7IvG3ZtLTjXMZYVBRJVed/2n32RkIhx+IZMjI5GPX7/c8///ytt97685//PN3qCIWFhW+++eaKFSu+9rWvYUhmZC1h/pCewZrFMk4bwuYWJuR/Lvflar5Yn3/KhObQzPM6mWOn3sdnk3vQYtDEYfrJ07SKsZB+dIzWi8wumEt5muZlmR5dkqrOdYqLiU/E0KF57xiwiOiPLuPe9VRyx/uJx9PMAeWnZka1Yyky8/iAbgFWFk0pIgjj4UjCiV3BWMGYk6R0p01Olmb3eQ6FQnTAOpvyyoRx+cyH6dNVJWoHIT23XJmMZGZmdLKaXsX0/oqVpEU3j/mCx9vudOV6LzJlcjB65MgRVVUfe+wxm2Gf2Orq6r/6q7/yeDwXLlwwdweuNoQQo2A0/ZxRBWODUDWHBhnmvMeTyRTAIcbkEtGIICRscE6TbezUYbVZX30V3X2FPs5ICEANtk/juVnEDQihLrfn5Nh4woMRXXg6p9ll/WtFzStf0JjbvDCHOH1mNKNh+tRBp/Y4JkR/E6IdeDQq1b44sxgdpkV4maRvF6mDff2zHi6IiiInS8rUeE7FRFIVTAif5jsen21m9MJkXWA2ieqEY8mgDE6PIPRmT2/KyFXbwkRmVDQ5M6pirM1hk7FK3zsmJJMvzoLijsWGGWaxrHNpcjDqdDoRQhs2bJj2mTfffLP2fJANlRBCSMoJoMbD9AuzgImOCmUyuPD+8MjpcYeJL33e40n43s5pe86E+3huVlcLNDUAFRRFewusJOnfjsFMQTo1dnbB3DDDJEdsUV0eZa5bnGrbj5g9jiYoystd57PpcpBbvCxruSVO9y4MOjRp0s0N1R7v9fuPDA7pX4v+g50YOc1osnIyMnk8Z5K+XYyiotjpds96LjUrSrwkJ+QRMCGSihFCfKo4T8FYVnF85m0NoqKotRbJZnwjIaDMsBsow/OcJHnZFDXs2hZodKhlbTlJMqUbqH4PJRVr69uZmHmdByrGoXicl2VamfrnEfslry/XO2XE5GC0rKwMIRTNIJJwOBwIofLycnN34CqkYowJSdkvI903k5MkWVUN8qY5NB6JIoS80/XRiIqil2XtoZBZr6tinNweKDqXLWZiU+/jZ3261586MSHaDK3EAqk0Z1IyuRgpJ8mzeLMelqUrjurpA7gsVzqdlhZDx8ybMUY5IhEF4+EQM/1TF6SRUOi8Z+KQ5k3KjGoH22g4PBIKaX/3K8GoOGUa30wzo6Ki0IMwZVy1BNAyQdr4bBZYWRLUxOZcsjrRGiXld1zrujXTb/d5t1v7FX62iWo1aT6Y8b2QPRSit9C0RXHKiezaFujRpRXRk6mdm2ctPiUYVbRj2/QzTIboIosz/a2wINA/nz0UUjA+53R2uBb0kL3JwWg1l8kAACAASURBVOiWLVsQQgcPHpz2mX/+85/z8vI2bdpk7g5cdSwWeuObMu5U01TZM/G4SoiSvtY+VyRVDXIcymBsdzwcQQjxsmzWvPJevz/5wpkwFmmuhChNzKwBZLKETEN8ao5Kk26cLja5uAgmZKZTBVhJ4iRJwTjho9P/51zXFUUnA99Z1wunQ+u6xuelVepc8LOcKzox7WRqNf30f+V0iUmtsMkbYwVF0WKFhKNOO7bZ9BMZU9KO0kzSt4sRjbFm3bSSFSVBTgpGMaY3DylvaOmfhhAy0wWKev1+7d+zvjdIflHje6G+QJAGlPQSkPJWVjvYoqIoqao+djRlHEY/iCSrWGtRkqvM6KH+gf+61DPTeFQ78fb6/d1er6AojmjUlL5ac8TkYPSmm2667rrrnn/++ePHjxs87aWXXjp8+PCnPvWpOliAOGsKxoKqpLzrTZf75CRZVtUFWMDkibF0j6eNYJyxiey7KWv8EEJOpRnxn7tR5uT3mEnPnWQJ7ZwSclSadJlXfZHWTCdFaSvlJFwzWHn+MqOxzNpXzQI9tOanVepcCAnxUDxOv+b6DyeTCSHpqum1jCmNFegoKtYFOvTPof3RDSYyppSuL8TsLMBF5ujn5kk1+pwJTpbEpFO3rKriRAeiFNGS9qec0R8iKoh+3TpYs/5zJN8DG89eDQsCTavTQyjlRHYt+gwLQkLqVCtnzIb+RkhUrqwmYEpiQlCUHt8MhssVjC96vX2BwEBwZkM02ndwLBx5u68fIYQJWcj9mE0ORi0Wy2uvvWaz2f7mb/7m5ZdfVpLOBTzP//CHP/zSl77U2tr685//3NxXvwoRQmifizTBaGK4OcQwCCFWEhWMF+AwvY+bOEfzsmx8D+eeTPlkvwRcRBDeHR5OOTkJzapRYiaigph8Up5d0UZC7oFPlxlNE2jqg8WZ7kCAn7gTiCYEo7o4eK4zo7E5qKWl6FTaAM8vwNu2TEQEkfb7xITog4lMalnSZdFolXFclukT/CxHn6ydSlhJovly7VdmNOlW2894Zqk4TIhB2corFy4utCm/9Hzl57jZHVSsKIlK4rlRmFwLNOVXQBthN+inkWwkPGUG1KyD0eT7W1Y0Wuc9IsTpn4xmAeiJRVLVS7oATjuVMfF4woT1mXaGDgvC692XkvbwyjEjqIp2MM+uxDPBMbv9zZ7eD0fHOEnq8fmS/5QJjQvGIxH6nDOOxHSJoCgpqyb+u6c3KogpT7zuBbyOlFHN++xs2LDht7/97Re+8IWHHnro6aef/sQnPrFmzZrGxkan0zk4OPjWW2/5/f6WlpbXX3+9pqbG9Fe/OqUNRpMG4h2RaGtVFS/LsqoatMTPFf29eFQU60pKUj6NEKJVAGRZrI0Jeamzy+CWdy4aBjHx+Fs9vcmPz66gPmFAU0gzqJRu4/pz1kxrZq8UTSfOT52y3o+kqgV5eTPacoYERbmyVoqKDV5oNBwWZGV9/QyGYui7w4QEOL6pvCz7vc2civEFj3djQ32RYVsSYzRACfJ8cX6+/vyQyWGWLmClMaj2fQnEeTQ14MCEdLndU3ZDEptQpp+eIGeaGcWEnHU6+wOBIB9/5KYb86yJiRVRUVzR6Gg4dG1jY4avPg+0g8rHcc0zL5mIiaKoJK5XomWmU85UiU9NNssqzrNarGkaL2rsoSltlWZR/0Qlh0QEoVA8XqdrQK4XEcTJGjgBTR5po+Hwu0PDG+vr6W5rx4aK8fvDI/pf98xwHKPL7e4LBLws21h25RDVh4O8JMt5E2cYmoVVMLYlHWwZot9rhNDRkZGjIyMIoZri4s9ef11NcTF9wn/39rqjsfu3XK/tDy2iQAiNRSI+jmvQfW49Pv+7Q0Ora6rrdQ9GBbHX719VU50yLp91Sn4ezMlyoPfcc8/g4OBXv/pVl8v1s5/97IknnnjooYeeeuqpX/ziF6IoPvvss/39/Tt27JiLl74K0SZNKSeUKEkl9pKqelmWzvNL/ukckVU8xGQ0xODTfVUMOttFRFELQbIcBR4Lh40HX+aiM9EFjydlU6rZtQ6JJ7SImkyEJESW6QZn9dE2O8PMqPa7UcNirLmb6hDLeOGAoyP2d4eHM98yJ0naMTYP60gleLuv/2B/v75cfabI5KcR4PmEI1y/gnw66WJBGixqG6QXPG7qbc8HI3b9f85oLq92ZyVOV3AzEAweGRwaC0c4SRpKVcjo4ziywK6+gnKlGsY5GWRIqprhEBUhJCqKMsZSmi6wKVN3/NRkc7vTeWm6YWJMyMjUj1SQZ1Pd6I7FkvN5CCFXmvwc/dJxkkQIoffStCWIl2VjoqitSKL/miccya5YTP+IpKp/vHz5D5cvp8v0DzMhhJDWNIDSn/PDgqBNRgrw/EAw+Itz7cmZXUlV3xkYePXixYN9/UdHRtJ9v4ZCoYQ9YeLx33R0OiIRhNAlr28oyPCy/KuOztOTn9vYZEMMQsgxu51+SvR+cigYJAidmNpZr8vjxoQMM0zKI388ElmwnZ7Mz4xStbW1//Zv//aDH/xgaGior6/P6XS2tbVt2LChra3NOtu7CpCSomIFY4JS3OkmjwQpGA8Eg4KiYELmLTPa7fP+ecT+v26+adrbcf36vwaBhX5IPctgdHS68pS5WJ7eGU19+z7TWJCKJxYwTekIrUmXD9PPspppZpRJ1U5SxTjphMs3lKVOhGQpoR1VTBS1HIMeJ0nOaJQQEuD5dOn2BPrjys/PazA6Egpd9HoRQt0+31+sXTO75Gh8MnrwcVxlUVHCT1lJSvlBadJlRsWJqu2J4yQUj+PJVRk1Bq0VMtjtiSOHEBKX5dKCgnTP1Hd/6/cH1tXWJjyB5rEC3AJaUlw/wdEeCu1sWc5J0n+2d1QVF332uuumHT2ITt6Ep7t/TkhDHh4c3LtmjTZVlAb6zliMDUrXGWaLhxgm4XRBEBJVtXiGh+JphyPlku5DDHN9U4odmLy3kXhZptlfBWNelunchncHh1ZWVhbZbAaXBgXj46OjTWVl9Gam3emiM799LHfftZuDPH/MPvrQ1i00jy4qCr2UDAaZW1pbEUKSqg4Gg2O6ZvsJnZtf776ECbng9d6wbNnkPvNv9PQE+bg+QnVEop+7/rqEbD0h5EyqUXVeln/bdb6lssIxeX+iYvzu4FBbVVVNcYl+HsJlf+C1i92uWKy6uPihrVvGJkJY77Ly8s0N9aUFBZKq0i73PT5/8gshhGKiKGM8R+NUWZqrYJTKz8/fsGFDJm1HwazJWFVx6sxoclt7FeOzDicdc0wOVeOyXJyfb/oeDgaCnCT5WM54rDMmivogJpo+ytQXLYXjcYKQBaGYKJUV5Kdb9yudabuaM/E4JmTaMDpzhJB0Y0mz6yydEDdcmW6fMI8zXTDK6wuYZrADZGrRtP6FEo7GmU7kylxC1i3de7SHw3SXxsLh2QSj7LwGo9rIo4rxMMNsamiYxUa0Y8kRiRZYE689EUEwCEYVjNOldgRF1m+c9jI0Lh2bXWYUISQoikEwqj8JDDEMPQno0QPbxEVuZ4HOJThuH71386ZV1dX6yGw4FGLi8YN9/VFRjIri2339n9q00XhrWkOodBPl6aKgJfn5CKG4LLc7Xdubm7XxFjqEEuR5P8f9uqPzE+uu0Y9Na/wcd3hgMPlxXpLyLJZhhtlQXz/9O0cIE0LzjsmGGCblSZW2UWMlSR9tx0SJBtlMPP5O/8A9mzYaLweVvAYHQsjLsj87fYbenp33eLY1NyOExiIR+og7FuNludhm+0Pv5b5AIPnX9W8KIXR8dPS6xkab1YoJ+cPly76k88NoOPxy1/l7Nm2k94EjodC7Q8OYkHTltpiQsalpEYLQe8PD6+vqEi7TNInLSdIfL/fRyyVB6P8NDr43PLyteZmf42e3usFCYHKScnBw8O233/Z6veZuFhjABMlYJYgkjx0krz6vECypKv1uJxcwtbtcc9H6wRmLIYTc7DSzeRLuoQ0SKvovv4Ixjbp+d/58jz/17WA6hJBpR/EUjM1Njkanxtx66VqBGksYUaUBpZK0/qeCcfLYa0w34QHNsCBd6wmFpgYcyRsJmlHimlJCiihdNK+lHFxpctLJpgSj8zhMP8yE9PX702bu09FmDHOSdDHphGw8ccLgnoQO0+sP1GA8bhxuRmaymIK+bsl4nqL+LbCS1O50JoQR4clJh1m2Co6KosE8jbFwJGWfptFw+NcdnT84dvzI4JCgKH/qH8CEaEPzCCEF45+dPqOtStDj82lNYVPiJOn46Bj9t0Gb0gDH+1huJBQaZkKYEA/LakcCL8uEEHryd0ajR6fOptCe86uOjnQNlfoDgf+61PPu8LAnxqYsQsKEDAaD9Pw2GGTSNwhTkptUREXxrMOJEIqKQmjqQLk2AtPj8w0FmZn2qNL2jf7jmH2UHrHaVARMyKmx8fdHRowj0Su7KojvDAwQQk6Ojac7pTii0Zc6u0LxuDMafb37kpdlZ3oaGWZCf+ofSPfT7qlfappmMrHx9vwzOTP66quvPv300++9917jQpozvrQpqiorVoQQL8vlhYWyiuOKXFFYiFKFm/QMQuO85D754bgQ5PllU6fVJ0yanimttDb59jFBwhnfYCpnQuV7gOfjshLg+Yse7+aZpJEiophJlaiHZdNNt58FgxaDs6v8TQgdtK7jycnyqCgmZL6TbgBmEA3re0LRhZtpqiN5I9P+6WctMRhNE0VpV77MZ3/qYx16/5BNLVHmTo1PyeuMzbo7uuF9hfHtgcFhIEys1XnlW+NjWeOOFjOqQc6w6p8QkhAwHRoYLMjLe/yWj2r5NvoETEjYMA08rZNj4z6WfeiGrck/ckaj+8+fRwjdsXrVxvr6kVCoLxC0IMTLcsKQSygef3doqH/q3MQERwaH1tTUlCUlg/0cf97t7vb5tG+6wSfjjEZ9HOeKRgttNoSQOxbTxiV4WeZlWcu0DTNM8lE9EAymXMwPIcQrCp1fdGps/NTYeE1x8d0bN7RUVOif8/7wyKnx8UKbramszHjQyR4KL5/6uyfHxumNcVgQ9JWslwN+7f0ShF7r7jbYbCZYSfpNZ9e9mzbpx7JPjqfIpxo47/YMBRnjb1lUFH9+9hxJv1430DP59Nrc3Ixgkc/5pRAsYRUhRJfeCfK8QjANRpMH4rEuPE3+KS/LoXg8IRh9q7f38zfcMOtZJtrt4LTjZQlRWroroqAooanXIU+Mpe/FHg7PqHA7wxaSzmhs2oJcJh5/41JPcX7+32zckHw50TNY6XR2bdsTZuzRREjKUD4qigkDcwnBWUySkoc709FP88eEsJJEj7rkl6bdkWZdgmogXeGUpKratEhMiHb34ue4DCddJMQ6PpZbWVWpbRwhpB1mMVEUFLW+NKPRf2N+jrOHp1QxB3meDrwShOSZHNvGUz6Mm64bLKxKp+LpN94fCBoPm0YEIfOJLvowy6AvJi/LKYtIvCyrnb60v2AoHq8pLs7kzDDMhJoryvXxGUGo1+/nZZmJx7WIVsXYw7IqIX/svUzjjHeHht8dmqY87oxjmsuioCjv9A/cd+1m/YOiouw/fz7z+TOnxscF5Urb6U6XWxv6YCVJf1RjQuyhUMKYu8ESD5wk6XN7tPKmIC+vvrT03k2bKooKndEoLVcSFWV06mGcrMfn27G8OSwI9IyECdHKqmQV68ueEhaxNCWwiwjCrzo6stxIJuNIpixPepUw+fKwZ8+evLy8o0ePmrtZYIAWMKHJ456XZa0Nm5z0TdDPIk0ORgVFSUhjyCr2s1w2w5RaDDptMJrQjzddZRKtRNE/ctHrpSNcKsbTngSnbCqSUQfgkenGPhSMD1zspsuTvnrhovFUh+H0jQXYma+tnFwtRFf1TPnpJbdZcU8dY1IxZjMOiINTS0O0GDS576OKsWO2GT5jCW9Tq2d6p3/gwGT7wAB3pVGognGGFW8Jn5XWARchdHx09PjoqPafhwYG/+vSJVNqVNudroTtkMm65neHhn7V0WlweBBCXNGY9jlHDQfHxyMRg8/BINNJ64r0l2E6387gtfDk0DAmZNou9Pqoi95lpXzL6cJlLcgWFEVLstJX/21Xl/EX85LP98qFC/89teeaKxqlxd2nx8dVjA/29T//wbHvHzv+647O33Z2mb6gQ18gcH7qosTnPd4ZzeTmp5a9699yTEzsPZl8ZjOYTBUVxORqJElVndHoS11dp8cdb1zqyTxS9HHc//3wxK87OukujYbD+qT4Ql4oCMwRk4PR1tbWxx577Ne//vWJEyfM3TJIRyWYrrFBTwSiqmjRiZz0ldZX0Ce3dhKUxNU1mThPkgZzE4QFweAeUatmjel65SRjJSkh30l7fEQE4YWz5845ndrvDiQNdQV5XsspDhoOhCWwZxa5BnneuMHTkcEh7SPysqxBjmQsHDEYKcaEGCSlUoolVQvRSDTlDvunho+EkLFI4ieg/yt0ud0HurvT5Y8TjgrtOhdOFQZ1z2TRkQxhQhJycnSeQ1yWe/z+AMfR0CRh/zO5s1KTFjjVf3R9/sBl/8TcMk6SBoLBIM9n30JIUJTkyZ0IoV6fn4nHzzqcAY5L+TESQs67PT85dfpXHR2/7TpP08DGBxIm5JXzF7RJmZiQ94aHtYVhjAdYOUme0dxihJCP42hD3387cbI/kPYbSqZmm2gQ9rsLF5JjpnTVjc5YdCAY7HC59be+oXg8IgieGKuvp5GSZlTTr+0Qw3xgt/f4fPQbpH0mnW7PT06d7nS7lTRNnc3yzsCA9vkTQjrNW088JooJfTwSmoliQgxqDXv9/nRhcUQQjgwNzXSBIkyIgvGHo2MoffU3uHqYPEyvqurTTz9dXFy8d+/effv23Xnnna2trQYFzjC1NEu0weh4OLKpoT4/Lw8hJKkqTT9gQlIEo7ph+uQ5o6KiJiRU6CXNuNzh6PCIgnHC6BJCiA74arEXISTA8c0Vqfs8d3u9ybmlIB/vDwb8HHdoYPDwwOCa2trrmxoveozK4/oCwY9fk9GYYJDnM59B2OFy/cWaNSl/dN7jaZ96weh0uzc3NGijuppQPP5Wb4pe93qeWGxG89tSjpAGON6XKjayh0KOSOTw4ND25uYty5rGIpHkWap+lltZWYkQOuNw/L/BIYSQPRS+f8v1CRO8UFJU52c51Djx6skvfdHjrSwsXFNb21RWZlZrgrAgJIQFtFplMMjQdNpAMNhUXuZKCkbX19WhyYrUQpvtno0bEs5RtIWC/hFtoJ+TJG3V7Kqiov5AkD5ziGGWzbyHud55tyfl3Vp/MDg+Wfbb5fZsaWqij6sYv3LhYlyWCSJarIwJ6XC5P7HumtB0HQyYePz94eG71q1DCB2zj54cG7daLDFRslmtxkMBbjY20/z9MBOKiRKNsd7q7f3iju0pD3JWlPQfe0wU44oyHo68qwx/cfs2i8WCCaFNOdKF2n3+gCMSLbTl6VsX+TiOVvwMBoMb6usIIe8MDHS5PXetW7dl2cSH2eFyabcfx+yjCKH8POv25uWdkw38CSGmrzebkoLxaxe7H9y6pb60dJBhjBMBM0IQap86g46Jx/XTD/wcZ/CXnaO+BBe93uaK8ks+KHq+2pkcjB45cuTOO++k/37mmWeeeeYZ4+cv2P6ri4KXZcsKClRC3h0eumP1KtrVTJ4MRgcZhk7w0l/79UPz2kT1oyMjt69ahRASFCUh7gxPXncJIfoLtooxfTlJVQeCQRnjIYZZM3VJrbd6ejc1NuiLjRzRyFmnMxSP/9X6dfpFI0bD4Q/s9uQ32Ol2a5lOgtBgMDht4pOusZZyiicnScdGR3t9/qqiovX1df2BYOaHX7vTtaKyUlCUTpfbHYvVlJRsb17WXFExEAieGBtLeDIh5NDAwBd3bNd/8t1e76GBwWnrQHv8/iJb/qqa6llM3LyyEZ/PkWoGQlgQftPZhRD6n76+Drcr5bTCgWCwtqT4nMulZbAkVX31wsW/ve5aGqRS3NT2KwihsUhEUlVZVVM2H8CEfGAf/cA+WlpQsK152ZampuTml+kMBIOcJG1ZtsyCkJdlj4+O3dK6srGsLDnqVTGOiuLwZCw1EAzubmtNmLmhVVMdHhyiazFsqK/bOHXmXPJ118uy9KukfbAjTOiG5mVanl57PCaKvf7AR1qWZ/jutD1P2R4cIUQIudIpPRqNCAL96C54vSknpfQFAnvWrM5kBPm827OlqUlWVXoMY0KODE3fZr/L5Z72OUkv5NbOHpKq/ndP7+dv2JrQhTGuKMGp/VyjguiIRAhCXpbtDwTX19edc7pOjI09ctON6W6PBWViXEj/BGc0Sm/Ce/3+Xa0rzzgcHS43QuidgYEVVZU1xcWyipP7AckqPjXDohaz8LL8UmfXlmVNxjfes5B8vuv1+z+6cuUQw1gtlvnsGqHBhBjUjOeKgnFUFKuKikxs6geMmRyMNjY23nfffeZuE6Qjq/iix2sPhYeYkIJVFefJKpZVHOTjzmi0LxA4Pjr6/934kbFweFV19USoqgtGaRqGicc/HB3bWF9fXlgoYxwWBH0JS3RyRcFDg4O3tLbS0pzL/sAfL1++79rNpQUF7w0N0+283n1pW/Oym1asKLTZXrlwMRSPc5J0ORDQ32q/PzxCo+FftndsaqjfsXx5c3k5K0mvd19KWcLZPaseYYcGBhFCrVVVUVHs8fl6/YGYKBbZbNLkmi68LKdcAMmAgrF+CeMAxx1K1YpP4+O4D0fHdre1IoRC8fjhwaEM5w/0+QN9/sBtq9poE+ZpeVNVoky7wgpK3+RoiGGSl8sSFGV/1/kbV7RsrK9vLCuzWizJyTNnNPp/PzyRZ7EYB/icJB2zj15JPi1ffseqVQZn/LAg/NelHhXjTre7qqj4st9P5yB+ccf2lPMHnJGoNivXHYudczoTIsuJUWxB6J38lI7Z7Rvq6/V74EsKcxWM/RzXWFbmiE0EnQPB4MaGeu1zcEaj9IvT5XYfGx1rKC1tq65SMO72eu2hcGlBwc6W5VWp4u9zTucNy5adc7oyGeUkhPQHgjtbliOEOtIM4HKS9FZvbyZDyXToHM2wKMSgAi8dMjXv4I7FDg0O0qQsRWfjVBVP+XwCPK8NrP/ZPtJYXnbcbo8rij0c1k/hTUk/jVVWMc2MSqr6s9NntMcVjN/q7X1gy5b3h0fmJ+uZuXTLjpvurMOZZ7HQNk/5sB4NQgihmCgdGx0VFLmsoPC2ttbCeWmjAUz+lLdu3XrgwAFztzk7J06cOHTokMvlqqur27Vr11133ZU3q3pws7YzRzrc7ssBH0EoLiuCqnpibFQU6Yjhe4PDI6Hw+8MjEUGwWCw0bakvUKUTxkdDYYTQGYeDlxVCiKSqDM/XlpQgXVdz2iOtyGa7bdWqbo/38OCgpKq/O39BvycKxmcczg6X22a1avm/hEEfLS+rYnzR4+32+jbV14cFYXZ949IRFOWt3svJD5r4Epk4NjrKyZIFWbrc7uRaMWN/HrF3utwIocaysrrSkpgoOSIRlZBNDfW3trVpRcE0LW3+rqeCCTk5Nn5ybLy0oOCOVavaU0VCKk6a+WFIVvGpsfHxcOTmlStoFLuqujqh6P7k2Bg9ilzRmBZAe1m23ensC6SYZ3awv18/2J18zxASBF6WL3q9WnDk5/gLnivD3yiplo4aj0Qay8q0cuMhhnnjUo/2lxUUJchxdaWlQ0yIEHKgu3tVdbUjGtWm2XW6XXtWr9nWvEw/wuCJsYcGBi94vJnPGOkPBna2LA/wvEFFvMG8zAS5ajrT6XKX5OfTARmE0ImxcUlVE1qASap6bnJY2c/xPz11mv771Lgj836xxlzR2L8e//Bq7rzDSZI2xx1KvxFdJ8npmFjcQRJ7/f6tk4stmcXHcWPhiKSqjWWlq6urZ7pQyyyoGDtjMUJIS9Jsq4VjCYb8brf7/vvvT6jo37Bhw2uvvXbdddfN/3bmjkrwHy73RUUBIXLS4WgqKxtigpVFxYKinBgbo+fx/3P8w4+tXjXEMFuWNRXZbPo+0nFFOT46Su+/L+jGg/oCgV0rV7qisYteL117BhOCCTkxOnbB4zHuhalgnHngRXTtPJYeQghdmW12aJ4sKor6cPP0uGOICd27aWNdScn7wyOnHY75v45ykvQ/fX0mbpA2hab/ri0puf/66yuKCul/iorS7U19hKTLTE9bh0sI6XS7u6bWLB8ZHFpeUUEXZ1IxTtlUfDDIbGpo0NKxyet3O6OxyqJi+gRJVRMaaMsqfmdg4HIg8Ffr12kp0nMuJ8q4xRg1Fo7ERHEWY+ULzYejY6F4/GOrVwuKYtzvPYG5nb2v5kgUJBtkGP1E/NFwZHNDQ75JGSiC0AWPRxt68rAxL8vdvKJlTuNRVpJOjI3R3P8Qw/yvXTcvzOVAl9oKTJFI5I477jh69OiDDz7Y1dXF8/zg4OCTTz7Z399/2223DQ4aDa3OxXbmFF1eTJRVhNCx0VF7KCSrmA5KhgWBV2SECBPnZVXFhHS63CfHxvWDZYSQP4/Yk1OGH9hHj4+OvtTV1eFy6ackktl2ZQcmCnDcL9s7/uPM2ZPj40vvOhrk+VcvXumN1ZWmpidLR4dHEgq/BEX5TUfnyfFxQVG6fb6ULzrMMP916ZLBZz4aCY9FwsZ/FHso9OLZc2ccDhVjRzQ6i0mBmJDXuy+lzEwvOj0+/09Onf7FuXbIyYGFICaKWl2/1WJFCKkEj4TCI6HQEMNkfy7qcLkSJkF52NilyVeUVPXUuONP/QMXPV6zzuysJH1gH9VmoYQF4cVz7SZt22QWc0uInn32WboC0x133GHiZjP3pS996Ze//OXXv/715557Tv/4K6+8cv/99990000nT56ch+2c/PAwQujmj/7lzN/BDAwxzGdefQ0hhBCxILS7rU1bdzsuK38a6Kf/vmvduvlZPAYAU6ytrf3bazcLivLzM2fneallq8VC9EkKDgAAIABJREFUZntOLMjLaywrM1iqUc9mtapk1i81H1SMMSFm5YTA1SkuK91er6iqmxrqs1kHy5ioKIMMw0tyQ1npisrK2VUdeVi2w+WmA/SVRUWtVVUXpibsS/ILblrREuT5IpttWXl5wqtIqmqzWg1eeiQU0pozLK+oKLblDzJBhJAFWW5pXVlXWnrcPuqfrOHbWF9PqyrpnKKwIJTY8mtKinlJFlW1rKBgXV1tydTl9JLxsvyBfZSXJYSQFVkwIgghmzXvrQfvb5q6+onpZhECLakVmEZGRn7zm99s3rz529/+dsKPPve5z73xxhuvv/76oUOHPv7xj8/Pduban+niwgQhCyLIIilX7tv0/URlFRfp/s6uaIyVxLbq6oWZqwdgMBj85bl2GeN5jkRRdoO2kqpmGImiVEtOLCihuHBibExUlU31DRvq63K9O2BRIgidHB+jhQeh0fjetWumTYuE4kKexaJN1EmJftEK82zNFeVWi4WVpGP20bgiI4TGo5GLXl9BXl5ZQUFJfn55YUFFYWGRLR8THBWl8Ug4FBeqiou2NjWVFhTERMkRjVgtlhWVleG4cNrhIBPhmnXn8uUl+fmX/QFJvTJyyMvSe8MT82sL82x0wTkZY4QIL8kSVq0Wa2Np6YqqSrqANi/LeRZrSb4tz2oVFUVbSqqtqmpbczNCKCaJXpYliJx1OlsqKvy6bhL9geDq6mqVkKMjIxNr8EqS9gQfhxyRyC1trRWFhcOhkI9lrRZrXWlJVVGRMxplJamprKy2pOTk2Dj9WPIs1o+2ruzx+WKS9NStu+c6Ep0dk4NRbQWmBx980NwtZ+L3v/+9oiiPPvpoyhqjxx9//PXXX9+/f/+0QaRZ25lrE9eziTsx4orFtC6eU1s4XQlSo4JIv3IRQdw5w+4zc03BeDDIOKJRRVWXVZRvbmiYiwUkwaKQeUEPmAsdbpeoKgihXr9/eUV5eaFRcAAWoLAgeGJsXWmJNlymwYQ4ozFRUZoryqfNrulFBMHLcpKq2vKsDSWlNSXTZDo9MVZrMSZjdSAYvM6ws/jlQICuMrClqUlrFMhKEi0t2FhfX1FYyMvyn0fsNMaqDBStrqnu9QdoOpOSVEVSFVZK25vCy7If2Ec31Ned93gxwQihvkDAiiw0Ei3Ms924ooUGmjcsazrjcBJE8q15CsZE1xpLVBU/nzjDDRPsZmPJq1gV2mz5VitdtbusoECriNre3Pzu0DBdp2Zwcvg+z2JVCVYJ7gsEmHja6l4Jq6fHHXlWq9Ya3BW7Unap76hotVhvXrGirqRke3Nzfl7enddck+6TyS2Tg1G6AtMPf/jDhx9+eNeuXeZufFoHDx60WCx33313yp/eeOONjY2NBw8enLftzLWEHI47FtO6iupnt0iTJc4qxoNMkH6j3Cw7xDCra2qynDitYjzAMKKirK6unvUViyA0Ho50+3zaOWWIYSKCsNtwxQQ9d4x1RCJlhQXramvzrr4QFhPiiERlrLZUVEAjEpCAINTr84+EQsiC2qqqNtbXG49jBnlem1NLEBmLRDY3NMzoFTlJ6vb5REW9prYmy7UAFjgF43m7Z1Yx7vUHBEXZUF9Hu+yl44rGJvJ8fnRjS4u2YoUzGj3v8WjxTY/fd8vKVn1MSUcG4rLi57kSm61Bl0LrDwT0C4D1INRSUbm9eZn+fBvgeUckKqlKdXHxqurqsal9cMcikWsbGwkhrliswJrXUFaq/6moKNrCZj0+f2tVlc1qJYScGBunkaWP5Xa3tZ53e+KTl4mIKGgD33kW6+qa6vFIJJPGKXFF1n4R6XI3JfkFH1u9ShszXF5RsXdtUVQU60pKPCzb6XKrBJfmF2BC4krioI3Nak033CEqihYab21apn37imy2G1tajo+N4cmRzIbSstXV1acc4wghLTy1IstHVrQoKuZkqchmK8jL63C5Zaxy8vQlHPnWvJtWtNCu3qWGx0zOLakVmC5cuNDS0pJumxaLZdu2bX/6059cLhedTjDX25lrCUOKMlbbna64IlcXFesXuuxwuTfU1a2uqf5wbDwwmedXsHre44mJUn1pSXNFReYhKSYkwPNWi6W2pMSCULvLRfsOjobDt7a10TJhGWOG55l4vDg/v7Wy0jigFBXllMOR3GY8wPODDHNNbe20uzQeiZzVtYC5pXVl9p2K/RznisXKCgpWVVcv8L7H9HxNOy/2BQK7W1shjwX0Lnq8dHYaQqgvEIgI4s0rVxgc0+NTV0zwsdzmVLGoviGxOxazh8IWi2VtTU15YcEHk8OmQZ7f3daanJxbXFSMQ4JgQai6uFg7G3hZtsPljitybUkJHdXVnh8RhJAgiIoS5OMxUawtKbm+qZGGOKKieFg2Py9vFkuRXfT6hkMMQoiJ83vXrk33yxFBOOdyamm8Cx4vneAYEYSzDifWJTEUjE87HH+xdg3tMDoYZGgOEhNCf31FZeXO5csRQlFRvJS0YqcjGlEwvmlFiyfGejk2wPGxyXykIxodYkLiZFxos+YpWBUVheH5wSDjjEURQpsaGjbUXZkBMhBktJhMxqo7FltRWelhWS3HKWP1/eERumNWZLFYLNpstAJr3k0rV9SVlFzb2CjIsqSqrCTxshIRBF6WBEWxWqwl+baa4pKSfFu7y619OOUFhQghutsWZNm2rClh9lpZQQGN+1dWVi4rK+NluaKwEFksMVGkUS99fqHNVmyzcZI0Hol62Il8cHlhgaLiuCzTz9yCLNc2NiaE4HWlJbtbV17y+QRFWVZWvqmhPs9qrSkuYeJXLoibGxuap97RWS2WU+MTkwryLFY6iuhhWV6WywsLCvLyhpkQQaS2pGR7c7PxfcvCsXRWYPJ4PJFIZP369QbPaWpqQgj19fUZBJFmbWceJJegjkcjKGnRcEGRz3s8Po4L8IlDn8MhZjjErKqubi4vP+Nw2qzWXStX0PVdQvF4VBSXV1TYrNZBhukPBMoKChtKS0dCIXqZqS8pvb6pUeuArWB8xuH42OrVjkj0gtej3SMGOH7H8olP6bI/MBIKFefnr6isoDk8gpA+Ei2y5V/b0MDLco/fhxDq8wfaqquNWzErGOv7UgV47rI/sKmh3uBX9MKCYEWJU5SGGEbrNTMeie5uXTlttpUgFBNFC7KUF07zzXfHYpd8fpvVum3ZMuOpURkaYkJaD3DaK/tja1bP9DpHT6xQ6Lb0hOKCFolSHjY2GAymu80jU8f7EEJhQUjI/0VF8YzDGRWFxrKyrU1Nw6GQ1oDMHYuVFuRreSOCyEWP947Vq8x8S3MMExKXlSJbHv3W20Phbq+Xji8VWPPW1dWura0NxeMnxx00eAry/DH76O2r2gptNlFR2l0uz9TFeLmIxMvy7rZWhudPjI3TdZjLCwq3LGvysqw7xhbZbFVFRbUlxQllMSrGo+GIpKpN5WX5umVaWUkKcJx+ETv9zp92OPUpurgie1luWXlZj8+vRaKFeTZCiITVuCL3+nzXNzUFef6CN7HB1ngkUldSsqq6eiQUoqFPdVHx8oryiCDSa42HjR3s65dS9RfmJ/N2VUVF1cXFdOcHgox2dF32+ZeXl5cXFhKEOl1ue3hKxy4ajCZ0PdOCyM2NDcsrKoaZECdL5QWFq2uq6bnLglBxfn5xfr7BAm+iql70ehFCJfkFu1auLLTlDQSDrCS1VlU1pPpINfl5eZWToWpFYWFF0j1/aUHBhvq65DnWrCTxskynsSZvtrak5Na2Nv0j25qXfTBip5/qqurq5K/qsvJyurZcQV7e6uqa0oJ8hFBbdZX2hI319SohxYvqfL50VmCKRCJoulQr/Wk41Rp6pm9nHmQeyRNEtFNAaX6BjLF+XrY9FPbEWBmrMlY73e6bV6zwsly7y0UQGWKYLU1NtKhQUBR9OOvnueOjU1bCZCXpveHhhLVMxiLhtqqqutISezhMQ8y4IjNx/qLHu6KqstiWTyNRC7Ksr6tdV1dns1oxIWORMCtJEla7XO7i/HwmHo/Lckl+/pqamoTV7ccjETq5zWqxahOAlpWXVxdPs9okJ8lnnQ7au6qlomJnSwu9CIQFQR/dMnH+ote3dVlTms0ghJCP4zpdbjpoUlFQuGVZU8rrBN346XEHvSScHB/fu3ZNlmlXFeOEfpZRSRxiQtfU1iQ/mbbGjIlSbUlJS2WF9n7Puz3BOI8Qaigt27682dxTGBOPhwWh2GZrNG9V+qsNQSgmiAW2vFncLWiHR1NZeUVhYX8wgBDq9ftXVFam3FqA47Q7k8I8W0QUCCKheFw7pFWMT46N06Pdy7KHB4f0c+kImljD3YIsFosFExwS4n6Oqy0p6fX7fSxXWVS0qaE++aVpi+Lc3g5Jqtrj841FIgrGVmRZVl6eZ7WORa6c5yWsdvt8Y5FoXJaxrkiUk6XTDuf25uYPx0ZTLuYU4Lken88eCsuTcVtMEo+PjtJ/s5IY4LlBBpXkF2xbtowmzzAhx0fH6Bezx++zWa36z9nP8SlPMiOhEE0l2qx5jWWlzmgUIeSKRSuLCmmIbEGWPatXVxQVOqPR0w4HQmiYCa2qru6bulBCWUEBfSM9fv/Kykr35AoL1zY20Nct8eXTQ0sfidqs1hWVlRWFhT0+v/ZOV1VXF9psNBjV3+dgRDrd7l0rV3a43I7oROVfRUFhdHJQnhDin1wL7frGpkGGoQHuNbW1ND67tnFms0eoa2pr60tLaek9vcVKWA3YdFp6NUMVhYV71qx2xmLlBQWNaYqN6kpSzAbWLMbq5KWzAhPLsgihBsO5TTSIjBouZzeL7Zz88PCpE4f1T2hZsaZlxZqM9jsLhbbZHHBra2vW1NQc03WRIOjKDBgmHj/YP2CZvAcNC8LppCWzC/JsNJYVJyPa5vJyusCmdiIuKyiwWa10tOJyIPDRkhWXp47yYET0K2vr1we3Wiwb6xvOOh1oMtdLcbLk57m1NTXX6xbL0TZybWODKxoL8BxB5KzTcfuqVSm/kDSF6ee4Xl2lpCMarQoE19XVIoS63B763ottEwmekVBoZWVlutn6w6HQ+clfQQhFJfH46Nimhvr1dYn3x4SQDpdbS05wsuSIRFdWVaIsjIYnYvGS/II1NTUXvR6E0EAwsKYmxeyC0+MOOrl+OMQMBotXVlXGRMkeCmm75OPYo8MjH21dmW/Nc8WirCTJKi605dUUFzeWlc10bpyoKGedLi1rW1ZQsHN5y7Q3CaaIyworiZVFRdOelGVVdbOspKi0FlV73MOyQZ6vLi5OGCBzRWM9fr+kqi0VFZsb6udhgrKoKB+OjYeFuAVZVtdUX9/YmHmLbF6WaW7JgizXNTaUFRR4WTYiCgrGF71eOgKLEAoLAr0nbCors4cmvlDLKyowJhFRQAjpg1F7OKyfrKYd+c3lFQrG2p/7usZGVpLosPJgkLGHw7TVQEiIe1l2d1ur/vLsiEY7XC4F49XVNdqNHydJF70+QVFaKivW1qS4uUrmZf9/9t47TK6rvv8/59xep/fZOlulXa26ZLnItmxjXLDBhgRjQrHzhV8cQwiQhxTyECAODi20BxvnmxCwIS5fJwFjYmyDC7hjZMlFslZlm7b33ZnZqb8/jubqzr0zs7Mzd6Td1Xn94Ueemb33zp1zz3mfT104PDHBUnRPwL/SPVUsmXqm74TWMSsDskM65SQxLAAAf3EtZYSj6U6PBz/+E9HFx3t7NYdsUFUkhhUZeiGRxJZpbVfAUXQ6m00VsSb+rr+/y+dtdbneGh+f1PlqDfGI0/GY6a8BAEArY7nR63EKAhajowsLEsPiX8orS9ghE1JVjyiNRxczIPvy0NBs/JSrem9jo8QyDEX96khvNJVcSqUOjo5hFcggShNAG73eVCaDT8cgqtnp8EiSSxDwE+EQhBcHBmOpZEBWGu32VCYDcxlCeiai0UcOHdbmn3qbfUvA/3jv0Wgqmcikh+bm8Q2nEWp2OpqdjulYTGCYFSVdFcTO8wV7864eBIYpc8yvG9aSFbc0NE0DAJZK9neOx+MAAKbkUK7gOOedf4WhnhYuslVrStiZ6lSbwnFuSTwxPZPKZKZjMayrOJqus9kAAC0u10Q0ap4dAADZfJOrFg9eb7MDALySFLaprwwNaQ56COCWQMDOC9jwCQAIyMrOcCieSv+qtzcLsmOLC2+MjUdzF7DB4+mfndUHicosZ5BudTZ1cFYxpyUCAHqnpliKxq6QhUQCmzYRRDim58ljx1KZzEIi8cu3j+CYWollvJLkFqUMyJ6cmx9bXCgYZn5oYqLBbhtbXMTBOgiiixobDoyMDi/MZ0H25ZNDXV7vUiq9lE4tpVLZLKApxCBqKhYbyV0ki6gsAMlMOguyb4yNzcTjeL6eiy/h2KaR+YWZ/CWkf3bWIEZxdP9iIskzdCabVVjWKYrFfuYsAJoHttXlbHI4eicnY6lkPJUanJurt+UdeWB2Vn8/p+Ox6ZHTF4MgymazeFvy62PHs7mgMQ0aoWaHs8PjLiZJY8nU0Pwci1DYZkMQxpKpZ/tO6K1EC4nEMydObPR56wplWSUzGRoh8zfNZLODs7OjC4tL6TQAAEIgMWydTXUVsQok0+n9wyN4D0NB1BPwN9rtBT8JAOibmTkwMnrahGN39AT8AIBXTw5r9rAGu31bLhpnaG4OZ9cCAHqnJueWlvbU1xkew0w2O7+0BCGkcq+zNF1N1+9XTw7jYYM9FYlU2lAHIwvAxOLi/FIiC7IKx3lEUVOr/TOz+Go9koQjiXv8/mf6TgAABmZnJYZNZtIjCwuaAjtwOgoUNNjtM7H48ZlpAMC0rkfA8ZxabXY4Z+PxyViURqjV5erweAAAw3Pzc0tLXklyisJCIoHdu4YHOZZKYr+2wDAAgLmlpVeGTmJD47HpKa8kBVUllck829ePNdBULDoVjW0LBsajURyCWbBi5Uw8/nz/AFY20WTikuZm/GUWE4n9IyPRRLLObmt3uyEAM/H4ybm5hUQCAqhwnJ3nEQT7R0a0+4Ad7tqR62123Me1d3LqrfExPIFIDHtefZ3Kcal05vWxUQBAJhfOuDMc1hw4uDXJbE6/QgB31YVFhnlzbHxscUFk2IjTQSE0E4sfn55eSqeyIHtwdHQyGhvJeajdojgdi6ezGRqhBrsd67+5+OkVajoWOzI55ZMlzZzJIKrRbkcIcRSNk7W1OIoG2+nHocfvf/LYsSzIajnvPlnWdt2tbheOVsI7CgCAV5b0G6Eev7/J7lhMJt2iYKhH6xSEK1tbltJpbOpmKMohCPo4yEa7A/vlNSUacTpxS16/Ih+bngYAaP35nLlQ3WJPPWEdsH7EqCzLAIDSzZ/wu0rJ7E6rjnMGMBhIIIB1NtvI/LxPkTWbh7aRnY7FZpeWfLKMbUUBRb6kuSmeTL00NKiJM/yoT0VjWZAVaCaZSWtvuUVJC/0EAGzy+8cWo9iyGFBkjqY7PG6fLE9EF1WOw54FiUVhVcWyADsHAQDNDkeTw9HkcExGo72TUzPxuMJxmwN+s7DeVRc+OjU1E4uLLOPgBZlj3xofxxv9t8bHHQLvk2UtT8svyyxFsRS1LRjEckGLbV9IJBYSiWOFWgiKNLMjHPrD8MjcUjyVSe8fGdEkcovTKbFsT8A/fjSayqQXEwmzhViPgxf21NdlAXhpcAgHMwzNzQ0VscG3OF1Hp6ayIDu+uJhIpzXrXSab/V1f/3h+aK/EsJ0eT53dZhZqg7NzeO1hEdVgtyMII04HznjF1lz9h7V+5drapr3lFqWtwUA0mXxhYCCVyej9jxqpTObtyYn+2Zkur7feJO9m4vFnT/RhVXd4YrIn4N8/PKy5a4OqMrawmMyk09nMgZGRgyOjPllqcbncoji3tHR8avrk/PxSOkVB5JHEBrs9qCh4bE/HYq8MnZw3VWk5Nj3V4nRt8htjaVKZzLN9fdrKms5mXj15kqMoc0L3xGL00MSEZsbDHJ+Znk8kEIT61/tmZlSOb3U5FxMJfeoDAGBsceHQ+PgGnRdlbHHxlaGTcVOmLU/TPllutNv1q2kmm31jbKx/dpan6C6ft6A/biYeNyi5gblZaYzVoqKnY7GXh4b0ol9m2R2hkEMQAACapNbiydySWG+z49cPTRhTUrRvF5AVveloJnbqls4tLWG7II1Ql8+LM4gRhNrzG1SVIFC0Kwmqiv4p8MnyZDSaymRiqeSzff0XNTZwNP2H4WH9kDsyORlUlbcnJqI6++vg3Ozw/Lw2aHH100w22zs5eXJ+gaMobErUlM1MPD44O1dnU5M6Ufvm2NhsPJ5MZwy/ux4E4I5wKKSq80tLJ+fnl1IpryxrdRlbXc4Gu210YZGhkFeS8LfGHpU3x8cz2QxH09uDQf1PiSDcXRf+XX//QiKBINoaCOA5WT+dAgCCihJxOl4cHMQR/5o72y2KFzU2ZrJZPFFACI9Pz2SymVgqmcxkGISSmczv+voTmfTg3CxOxwEAhG0qtlB6ZQkbpPGzSSMUUE5fm8pzHR73W+OnhgEEUB/v2Gi3HxqfWNIFdAVk43Ok8lyxwHcIoT7owi/LmhjlaWZrMOAQ+LfGx+OpFE/TnR5Pk8Nx6pOKgqdrzQDvLhnKSVgfrB8xih3rpUXkyMgIWC4e1KrjnGFsPL/B49VPNAYcguDINyfYeR7wIKSqmqe70+PxSlI8lVpIJOw8f2JmBkeLMogyBE3yNH1BQ/0bY2MMQj05p7lD4A1O2E6vZ2h+XltpaISaczOOSxRLb3MRhIbA7Z2h0G9T6fHoYhZkXxoc2hYMHp86JTEbcvIopKq76uDB0dHFQpFbGIFmsJats9nwmvpcfz8AQFs1BZrBk7LIMDtCQS3KsxiNdkeP34dn/wsa6g+Ojhp6vumJOJ2b/L7peGwyGs2C7Mn5ec109+b4+LgpyWwxmXjl5NCRycmI02nj+XQ2E00kKQQlln09N0qbnU5ssGyw23GawmQ0Ohdf0taJyWh0NqchzqurS2WyA7Ozi4kEzup1SyIAQGbZvY2NfxgenorFIIAeSfTJCkdRC4nEyfl5LEHiqdQrJ0/2z87tCAU162Y2m31lcKhgMBwCcFddOKAoC4nECwOD+CBZkB1ZWDAkeQAA0tkMfp2nGa8kJdPpkYWFgsZ7AEDv1CRDIUOwFzZI43/zNINF4avDw5eLoqb4De2hwamILg5buPVR0Vr42hujozaee2N0LJWrFBhUVLy/entiMmyz4VSG6Vj8uf6BglI+nkr1zcz0zczYOL7ebvNIEoLwwMgoVkVLqdRz/QM9fn+z02H4Q81pXqfaGIrCNqpDE+MKx9XZ1JH5hRcHB9P5Z1xIJJ7t67+kqRHnFAMAGEQFdPJoc8A/v7Sk9/MyiAooylI6hcsTOnhhazAAAFA5DodiLyYTWAxpCSX+XNhG6eCNLq93dGFRu2+7wuGpWAzfpYXE0lPHT3glCe8AEYAAgAzITsai07HY0dyj7RZFrM/0X/PN8TG7wB+bmtJGkdmLcnRqqs6mvjU2phe1xfaHGAqiHeEQDsxQOK69UFUKlqLqbKrhxTa3q9Fhx6nW5n21xLKXRSJzS0siw5SIG+Fo+oKGhj8MD2sTMkfT24IhAADSCTuFZfGzvLC05BCE4fn5hO7Rw//QNqJBRdE3YgirqiGwpMPjSWUyRyenAIRdPq/e5Ewh1O52a1lNNKIM8forIqSqOteZDADAVgn9bhzjlSQtEgyzOou0E6ylWjH6hz/84eGHH7755ptLp5+b+cpXvvL000//8pe/rPICNBRFqaurGyxpvhoYGAAAdHZ2noHjnDkgAFnQ5S1sWVmWDrd7eH4hkU65RRGHhfE0jSe+FqfTxnFzS0tBRRFMsQ12nj+/vr70wWWW3RLwv3pyOAuyEMDN/kA1VTAhhDvDoV8fOx5LJZOZNC7GBgCQWc6vU+FBRQkqSjKTwX7SqVhsbGFxbmkJgKxdEMKqaogl98tynWrTglMhgNuCQW2JDSjKpc3Nx6anYskUR9M8TfE0DSFMpjPJTJqnaa8k6zPoEYQ9fn9AUXonJ2ficRohG8+z6FT5j6B6yuAUUlS8Bg/NzWExGkuleidPKaSwqgIAEEQjCwt4Up5dir86XLgdOUfTrW6X9u+gquJsgGPTU1p15b6Z2dyRbQxFMdQpc44BG89f3NQUT6UQhPoVYoPXMzA7+/roGA72GFtc+M3xExc01OM72TczO3cqZwJls6dFA4JoVziErZIyy17a3HR8enpobn6yUHyIvkpfPJXUZ43QCLW73XgrlclmT0xP4wDlQ+MTPlnWls+FROJYTsFsCQRCqvrk0WOxVHIplXp9dAyrKwDAwZHTWwUIYJPD0e3zUgi9PTHxxti4dmEbPN42t+vp4yem47EMyOrlNY58nYpFJ6LRDMjuHx6+sLExncm8PHQqvZqjaJaitMpr8VRKuyezS/GDo6dd3hpZkN0/MowQ1AcVZLJZLRimyelwiWI0mcDy6/dDQ6MLC4Ozs3ibxCAqpCoQwqHZuUQmncqkXx4a0uxkoXwJQiN0UWPD8emZqVhMZBifLLlEEUuoeCqVSKe1NGEEoZ3nsUFrKhbzy7JWTNtvMpIVRGLZixob3p6YoBHq9HhphLyStDMUemlwMAOy0WTixMwppdjmds8nlrBYfGFgUEs5v7Cx8fjU9OtjY6lMmqVokaHxfuP5/oGCG5WQqg7PL2SymalYdHB2ThsSLlHU/B7YieSTpUw2OxOPzy8tpTJZO8+3uJwV18HBnpli7+I7uexBEITbgsGwqg7NzTEU1eJ0CYxxwpS5U2J0finhEARzUTyZ5bR9vl+WsaceAAABjJjCECEA3T5fp8cDATAHQEdczvHFxeGFeQjgJr+vmoqqCse2Ol1HpiZ5mtZPPuabhiBsdtgP5UJsVW61x3cSLKFaMXrgwIEvf/nLu3fvNovRpaWllpaWd7/73d/+9rfNf/jaa6/97//35TDtAAAgAElEQVT+b5VnN7Bjx46HH3744MGD3d3d5nej0egrr7zS0dGxrHvdquPUmlNTQxYAbOasCIllr2iJzC0tOQXB7Aj2SFKxxPAyabDb8YzpEITq5xSOpvfU1/22r19zHkEANwf85ivXovRKZx1itoWCLE0NzMxyNN3tN5aCU3lOU3Vl4pWk0lVCQqpycHQ0C7JjC4vYUdU7OYmljFMQdobD+GOpTObticneqcli5ZSxdNaHJDY7HViM9s3Mdno8HE2nMxnNINRQRr5UwYzmOpstoCiHxieOTE5mQTaaTDx7ou+ixgaBYbRlo8Pt8cvyayMj0/GYwnKb/D698RtBGHE6I07nYiLROzU1Mr+wmExwNO2T5CaH3SWK0WTyxPTMiZlpfdlqv6xsDvj1KQs+Wf5dX9/Y4mIWZPcPD2uhgW/mpKRXkrHLryfgf2FgAABwYmY6oMgBRTk+Pa1F2YZUtcvr1QpBt7ndXlnun5nJAlBns2GNu6su/Jtjx/Weyk1+Pzb/bw4Efn30WAZkJ6LRQ+PjC0sJzQx5cVOjob70dCx2fHoG12U03NgOt0eLVN5/clhkGG3kTOQiYQSawWN4Rzj89PETc0vxDMhqel1i2Qvq6/EZIw7nb44fT2czM/G4ZiTWHKAaFEItheotaBtRDaeQE6PRmFsUp6IxAAAE0CeXOy3YeV4bz5igquyur3tZZ033SnKHxz2+uIgHqpZP2epyQQCanY56uw0Xx0mm048fPZZIpzQl2upyLSwlsGVU5fitgcBrcBTfnJeHTgX4ukXposaGgdm5iegiT9P1Npv2AzWU+TXOID5ZLmFZ0OQyHm9aBIWG/pelENoSCLw0NJTNZjd4PcUKHhVTmRCA8+rrpmIx3GBzRd/CTLffF3E5WYpaVtS2ud3D8wuzS3EEUY8pGmcdIDBMQJG1nRIB1NpNPzg4OF0oVq9GXH/99Q8//PC999575513mt996KGHlpaWrr/++jN2nFpDnfYHQYaiaITSmQyEcKX9tVmKqmlV6oIl2SrGxvOXNje9OT4+GY1yFN3hcZeWfeWAzZk9/lL1m6xFYBiXKOLc/xPTMxGnQ8sL6dC5nmmENng9LS5n/8zs2OIitllKDLOUTi8mEyLNdHjcht2CWxTtvDATj6WzmUMTEz1+/9D8fDLnJ60mAwCHNHgk8cXBwVNhfyf6PLKE3aAcRTc7HTRCFzYus75LLNvj9/eYbrbIMBu8nk6vZzIaXVhKIAidomBeAiEAW4PBx3uPYsnVNz3T6LDPLS1pgltrFxRUlJCq4tdfGhzyy/LJnJc5pKg7c8W8NOw8b88fAyLDXNjY8Puhk9PxGEvRXT6vZrlUOa7N7cZhl1rUHQCgx+83dzrBQTKb/L6hubmRhYXZ+FI2m1U5rsXl9EhSW8b1zIkTM/F4BmRfGhi8pLkJH0Grd6N10GEQuqCh/oWBQS38zikIu+vqNAWp8lynx4PzaTA+Wa6mgoFTFMHUFABgIhq1L/DYEGvn+Sobffll+YqWyPGZmVgy6RAE3BrDK8sKy2m+ZpFhtfQ+GiE8h3A0vTUQ0NqINzkcuMPkTDweT6VwHGeryzkwO5sFp5LwsFUPAFBnU80e9jWHQYxqtwtnL/ll2ZCxF1SVq6XWTDZb8U9WMF2sMspMhKcRuqS5aWJxUea46nPnV4TEsgrHjswXjSq2hH3Nzd1+3/995fek77HG+okZBQC85z3v+cxnPnPXXXfdfvvt4fy9eCwWu+OOO2iavuWWW87Ycc4ACse1u11vjI75ZElgmGgyRUE4FYsm0xkbz8eSyWQ6beP5mXgBzyAAAJfs0S+lawKBYbad1XYDltDkcOAIxd6pqaV0CsfVqRxvDpBiKarF5SxoyipIh8eNLYLHpqb9stybS6QtkVdePj5Z3lNX/7v+/nQ2E00ltfi2Eon2KwKWYcwWGabd7cYhaK+PjQUUGZuZAQABOa/E7JZAYCYWX0wm0tmMVqnHwQvbQsEyyyOpHHdJc1Mqk6FMyf4dHvdULKbPhml2OErU6sLZ0A2mX4FGaE99/W+OHY+lkolM+vn+gYuaGhGEg3OnpHNYJ6F4mt7b1Dg8Pz8bj6scpyV7abS6nCMLC3hosRS9ubotlvZDTMVimjiuLCLIAEfTHfk1NCAAW4KB3/b1Z7IZBNG2YKBgwZCgqlzY2DC6sGDj+XBOpuu9Ljaeb3E5tfzxbp9vPfl5dWJ0KZZMYls7S9GXt7TgYszmP2HWYNVJBKH3bISKbgkEKARrKkYllu3yeRGEFzU2PvTGG7U70dpiXXXxliTpH/7hH+bm5t7znveM6wRWPB7/4Ac/ePjw4Y9//OMtLS36PxkcHLz99tt/+tOfVnmcs8XWYLDZ4eBpusHu2ODxbgsG/LIcVm0Iwg0eD0tRmwL+neEwS1E+WYa6pFdMk9MRyMWkl2kcdQqCRzJ+Ut8lj1AmIVXBxQsT6ZQWxdheKJRzpQQVxSvJAIAsyP6uvx9vRWiEGk3u2spwS+J59XV66emXleYzWxWv1eXU7t6vjx0fzRX0NnRRZynqgoZ6lTutRXyyfH5D/Up1c8GyUwjC8+rCLU4XR9Miw3Z5fT0rDOfQ4Gl6d10YQQQAmEss/a6v//XR0VP7E5YzmKYgAEFF6fR4QqpqrjkKITy/vq7b52t3uy/NGVkrhqdpfPcy2YwWwFoiUbJK3KJ4WaR5ayB4WaS5RICQWxQ3er2aEjXT7fNtDwYjTuf59fXl7+LWBHrL6PzSqYhbhWVh2XZHQkEEhrm8pWV3Xbgc95FLFPc1N1e2ydkeCuLw3Da3y7yYnrOsK8soAODjH//473//+3/913/t6Oi4+eabW1tbh4eH77vvvr6+vr1793796183fP5rX/vad7/73bvvvvvKK6906JbqlR7nbLE14KcghBDKHGvneY8sLSaSAsvsizTbeL53auqa9vbJaHQ2HrcL/KHxiVgyqfcLNDucWhBbSFUnYzGtQWuHx93t9z948HX8vxDC8+rqtoeCCscl05kHXj+o5fk22O3v39T90tDQr48ew69QCF0WaT48MTEwO2fuWWqm3e3eGQ7/eP9+q27LmgBBuMnve35gQHvFKYhhW1U18DW2h4JPHTse1dUYanO5LWzL4ZWkfc3NRyanosmER5IjTscZ3ovgYLjf9ffrWzZEnE5zoRmJZfc1N40uLkaTSRvHWVuqkEJok99nLjJVAQ5B2B4M4jDH6XhMy3ZvXfn+hEKoWLfPCggqilbmHQAg0ozDOr+tmZW2qylGvd2+TH7l2oSjaRZRiUw6lcloxTfk5boQE5blvLq6neEQAEAfVEYhlM1mDZFvIVW9qWcTS1FtHvf/feX3iXSB/gUYryTNLi1pNWsDilJnU7UQagjhBQ0N//XmW9rnEYSXRSLPnDihj5vXc2lzcyyVfKF/oLJG6hu8Xkv8V7VglV5WNdxzzz133XWXoijf/va3b7/99jvuuGN+fv7v/u7vHn/8cdY0x1144YUsy27bts1hMhqt6DhnBQThtlDQKYouUeQpmqaQynEUgjxF+2SZp2mOogAATkHY01C/wevdVRfWhw0xFGpxnV68FY7T8mCcgrAvEml1OrF8gQD8+e5dlzQ34brZDIXe29WlxcJf3hKhENoeDOF9uUDTf9zdtT0U+kBPz3u7Ni77LSiELmuJ1Ntt52BB44CibPL5cVEbleN3maIYK4an6YuaGjVrd6Pd3m7qmFwlEstuDvj31Ne3upxnxS7ulaVNfh/M1WkPyEqx9oAQQr8sNzscq3yMhW3qlmAA6irPeyXZXNX1DNNgt+svqcFxlq+HIOfUktalU6loSXKJYp1Fu9/VQ8Tl7PB4is1IPE0XnGZZitqSK7ih3wt5JcmZP2moHPe+7i42t7a+s621WEe0rcHgrTu2f6BnE7aD8jT9/p5Nl7e06I0CnV6vPufhwsaGHeFQseyFDo/7vPq6S5ubP3PhBbvr6rTXJZatt9lK+Da3h0ICw7S6XNd2tK9aH+Z6s4xiPvaxj/3pn/7pkSNHhoeHXS5Xe3t7Mfl4ww03jI+Pq0XcPeUf56ywye9vdbn6pmciDjtNIZzPxKDTeU0cQwMAIIRYJra6XC8PDml/rrAcglCbxRSO42g6kU5f0NBwYWMDHrIqz08sLiqmDCSWos5vqH/08NtSrnkuQ6HLIpEnjx27adMmLRvdUGzcxvO3bNt6aHwimkwenZrCBfD21NdhZweuhF+D+7SqaXE562zqUiqt8Jy1k4TIMBc1Ni4mkhSCZ7fld+2IOJ1eSRqPRmWG9Zad372aabTbbRz39uRkLJn0SFKH233Wlw6JZVpdLlxXVWLYFutsroTKUDkWZ7BpFmuZXXGGqMyyN2/uoRD6zvPPJ9PL+6+cgiAyzND8/CXNTR5RfOr4iVFTqeCzDo3Q9Z2dPE0n0umhubmfHzo8n2umeFFjw7ZQCFdsTWbS0WTSJ8tPHz+B3+32+bRJUh/ZIrNsJpudWFwEAEAAdobD9Xa7Phyiy+fzK0oilR6YnT0wOjK2cMpW3enxXNnWCgEIKMoFDfVPHz+xqy5sblELAbisJfLTAwez2eyWQABXS2xzu809VhCEexsb8b9Zimp1u3BiAATg5s09WIkeHBn9+eHD2Xw7rsgwV7S2XNzUiJsmVHZjzwDrc4kCACCE2tvby6l+WkyJrvQ4Z55OjxtCCCBo93pohBBCAAAKQS1cHZe31KOvJIefPYXjIABZAGw8h3ds20NBbfMksywWo4XO7nnsSK++wGe339ed76/ERZ41L0a9zSYwDN6Ant9Qf2RyMp5MadYs3GVU/+c8TRfzVqwnOJquMje5BBK7zsPIFI4rOD7XLg5B2JWfN3nW6fJ57QIfS6bqbWo1rU3XLi5RbHO59EE1ZxGFM4Yqmt30EssuJhKGKVTluLmlUyWBb9i4AZsAW13uN8fGAAD7mpv1XegMuCVxk88/EYueV1cHAGiwO360/w840YdC6PrOjqH5+Rf6ByCuZjAzG6t06mYpKpXJrLQmDKbBbsfrGktRTQ7H+7q6frx/f87C0qh97B2trQB36xg6idujaGZRAACNkLZs8TSt6TePLF3WEjGfFAvBoKrsqgu/NjLyqyO9DXb7uzo7NN13fkODgxc6ivimmhyO6zo7Eun0Zr8fi8WwTTU0pAUAbPL79Z2o/LIMIcxms3X20zbRbr/v5Py8YRnF3ftqt8RYxbk4rawbsLKkIGxxOjmKwhZRGiFth2eOEaQgFBkGj3iWpgAACEI8kdl5nqMpiWX1+0KJYUARQYPL9fmlZVIZ9CZVV36wdqvL1e33aXs1QzoCBOBDW7eUGeCyKxwOqWqjw/7hrVv0/gsCoRwubmr62M4dVeb6rG/CqtrqctZuSaMQMpdkXz3srgtf0txkmKM8knhWIvBs+YHRCEBDlC1P03+2a2eTw3HDxg361y9uasL/uKK1RQtPb80leG3wercGi2bgySzX7nFrjU4YCl3Z2or/vT0U7PB49jU3v7e76wM9m97b1XXDcgFaJXKtWlwufbkGGiFDmeEShw3l94jyK/KHtm55b3fX3qZG/eu4gS2FEK4L1mC3Gw6rNXnhGVpkTt1b33KLHQCgx+//y/P3vK+7Sz8wIAAbfV5zTwGNjV7vlkBAWwpxY2cI4TUd7TiyyCEI+yLN+j9hKcrGcQCAtvySFLgwXMTl1C5grfSvsmZm+cEPfvDEE08YXkylUgCAV1555VOf+pT5T1599VVLTk1ACLEUJbJsTpsiLqdBaco4+mmE2tzuicXFwbk5zW5q4/hYMuUQBJainULen+BnUnsaDWz0eZdNNVA4biK31baVtGDZeB7v5vH/uiXJLYotLueh8QmnIOxriczF4785dtwcLU4hdHFzk/bsBVV1Jh4/tNbqVZ0Z3KLolqTeyaJV9M9BFI49r74OQfieDRv+8+CBclyWBMvp8nojLqehj65A0xUb2Cpmk993aXPzTDw+sRh99O23M9ksBKDN7YYQXt7a8sPfv4pNdh5JunX7tsHZuZ8cOFBOmmYFQAh5ijLfAUd+Erds6kFaZ7OxFHVTzyZceVrz20ZcTpFhbDyvL/jV7HQiCGWWVXluk9//7Im+gv4os4s5pKoRp7NvZkYz5LflQjga7PZ6m61f14lUD4XQ/9mx/T/+sH86FgMAhG02BqHj01oDWCGbzWqNZ4OqElJUzSZ9WSTyyOHDs0WKFXpNerF0/5Gd4fDro6OXNDcZvyxDz8YBAIClKJ469cXLjDgvITrLZ1swJDJsj9/vkaQne49e29lhDrXyyfJMPN6cn+7CUtQlzU1uUUym0/0zswCAKtvWnDGsEaM/+9nPir116NChQ4cOWXIWQkFoiBiKoiDEaoyhkJSLHypgGUXQLYkcRQ3OzbH06WcsmckgCDmKYvLFJbaJFtvFllMlXu8/Uk3eJQN+WdZWI7yf21VXNx2L39i1USui8diRXsNfuQTBsA19z8YNJ+fm0pnsm+Njrw6dNPt7Guz2FqfzN8ePV+YMWru8s72t3mabW1p6aXDwDyeHzcpeZJh4KmX5bYGgSI/5QiAIO70ekAVvjo9na/8D9fhP1bOst9v+fPfut8bG//fIkYKf1DsQfbI8GY0STV8+EMI9dXWZbPaVk0MGxc9S1IWNDdFk0vAnV3e0P/T6GS3EiCC8uKkJO4hCqjowO/vayIhfUfAcGFSUHeHwS4ODAIC9jY0Iwnq77ZKmpieOHtUfZIPX6xaFAyOjLknMZLLHK+38sjsc3l1f96+v/F4LfMQwFKVyvBYwai4wpDWRpxASaBrfWPzvJoej1eXSxw6KDBNWVZXnAQA8TV/T0f7fb75lHtgF486vbGsdmZ8vGCezwestJkbDqiqxbIfb/fzAAILw2o52leMeOXz46ORUPJVyiqJef9t4vtPrwWJU5bh6u80lCsXEqGuFlZIUjv3knvPMr2tflqNoKbeEOcUaFpEwUG+34YrFQUX54JbNBT8TVJWRhQWz1sTrsluUsBitaUcbC6lWjO7bt++RRx6x5FIIlcHmHPTMKTFKaUW/zdFdNEIuQcBbPSZnN/VIEk6W5WnaEHuEp2CxirhDvel02fojYZuqiVGfIgMAwqp66/Zt2ge6fL7He48apJLDNEfAXNOaerut1el65PDhhZzBlUJod134osZGBOHo4uLro6OgaiiE6m02nyxTCI4vLvbPzCYzmWaHY4PXY+f58Wj0xYHBFeVmbQ+FNgf8DEUNzM4+0XvUqsBZCqGQogAAVI67LBIJyMp/v/WW4TOXNDdBCA+PT2QBwNXyKYS6vF6V514bGZmLLxU4bhm8o7UVIfjo4bcLvrs9FOrx+wfnZgdn52SW3RoK4sqanj7pqePHAQAsRV3d3uaVpMePHrW8h95G7+mWVyLDbAsF3xwbK7iOXtvRMRmLPnXsOILwho0bnj3Rd7DI+PHJ8ia/b3B27tD4+Gre7igcV2+zVSP6nYIQTSbLGaIbPJ6Lm5sAAJsC/vsPHNQ6cSAIr9vQaeN5XGZVg6fpNrdb4TiDFCuNwrFa9c1l6fb79jY2PnDwda3gXZPDoZdW20Oh10ZG9JVK90Wal1KpLMhqDdZ3hEP6zJWAolzX2YEgxEGKyXTmey++qDl8ykeg6fMb6jmavrq97f6Drxt+IL8sa2LUbPkLKqfDCQSGwWKUp2kI4eUtEdHkztpTX8/QpywX7W73H2/qvu+1A4Yz4nRYA3a+aON4XAWiwW7X+mKcvnhFBgB0eDzPDwy0OJ34Yb++s3MqFrvrpZedgoAtphiJYQOK8t7uLpFhOIpGEGpGDQjApoD/teGRU/8LoVXdDQT61JLH0pRmi7GwE5UltLtLVevDV0shVNNCbBZSrRgNh8PhVRZrf04BIWQoxFAUgghHvHE0rZkJGVMCE0NRHkliqSUEofZuo8OO51+eoQ0DF9cVl6qopSwxxgjUEoR0IVkFfSs8TftkWfPgYGwlDa4Rl/O23bsGZmdn4nEEYbPDqeQ0cZfPW74YbXe7VZ7DE6tflpsdTqcoYI1bZ7OVSFcP22zdPt+TR4/9YXgYz++l7Y5eSbos0ox9PU5B8ErSj/fvt8R37OB5vQup0+t5rLc3lm+OCttsblHEe+u+mZnRhcV2twuX8dpdV/fQ62+UMPP8UXfXyMKClqCqAQHY4PMKNN0/M2u+4RGn84qWCITQr8jbQyH9W+c31EeTid7JqXd1duCx8Ufd3T87dOiN0bFi14BNPvg+BxQlk82WzvkNqorbNNLa3G6zGKURanE5I1nnK4NDYZvNIQgNDrtBjN6wceNjR45kAXj/pm6JZXeGwcTi4v6Rkd7JqSldEV8IYZ1N7fL5ZmPxk/PzPkV+ob9UZkynx9Phcf/i8NvJdHp3fR1P0785drzE58vnmvb2Zqeje9L3wuCAT5IFlpmNxRcTibdz7YuWZYPXO7a48PbEMp9nKerinDPULYof3rrlgddfPzk3DwC4vCWC3btivtzBuZW768JP9B6NuFxtbtezJ04sJpLXdrT/z1uFvW00Qrds2/bwm29im1Bp3JJ0VVsbjdCVba0/+sOpIsedup0JAMCvyN0+n94FhCC8piMvnxVBeHkkct9rB/D/7m1q1DvNGQp1+3wvlJH55JakDrd7fHHx7YmJLAD7WiI4QjfidL6zrfWxI736YIBmp+PY9HQqkxYZNpgfKIkg1Lfs0sIfsZ+9YGB0JL8vAHayG0QkR61MLbglkaWo7aGgWYziVSaoKhu83j31p0P8nYIQkGW3KOlneOyda9PVcNB2Cw5B6PJ6NTEqs6xVIbyn8y4QpbAcAABCuNpUnUsUS0QOuEQB/3fV1nIysNoTrAjLwlAUDU/3h+F1WyVts6th53mV47Bg1SyjPlnG4dsywxqeN2zLrKBuiOEIAAAaoWWzH0KqSiGE51x/flkoDb9JjCrLGVxphJoKNR9qsNtphMrxtG4OBK5ub1v2YyUu4B2tLZdFmrMA9M/M/vTAgRIfvqq9TS8ZA4ryzta2n+ViXSCEl0WafbJ8/8GDEECJZfVWBPyBTT7fayMj5iPb8s0GCMIGu+3Q+IT+Ff3u39C7kqWo93V3/b833uwtpFScgtDicvkVxSxGnaKIF8JrO9o3eD0j8/O/PzmMbUUsRZUo1AcAuLyl5XJdszME4fWdnRc1Nj5z/MQbYwUkabvb7ZXEZ070QQCubm8bnp//hckc6xSEFpfzpcEhAMCOfPmLKdjSM6AoeKm7sWsjXg4Dct4Q5Wm63eOWWAZBqC35bkm6LBK5LBKJp1KT0SjevQQURZ/Yl8lmXx8ZXShuPOv2+1pdriaHI5nJqByXyWZfGhyqwNhmIGyzNTsdAICIy6mXIwOzs+WL0YCipDMZAEp9PmyzXdfZobdaSSz7J5s3vz42JjKMVp+f0mUxg5xs2hkOa0XCIw7n6OJCi9P52JHegrZYjyRJLPuBnp5vPfe83ul/UWPDMyf69J9kKerdnZ34B62z2SJO59GpKRqhdrcx5fldnR3L3oRGh6Pd4z48PhFUFHMaVk/AX1CMqjynuRq6fb6rcw/+VCwWTSb1yVJbAoGArDxy+PCpTmMQigxzaXPTRDTqk2SDAmuw2/UGMy2FYEX13drdbqMYNa0mpYEANNrtOCDVsP3WBv+7N3Qa/uqq9jaGQvosBcFkwtA2LQ5B0DupVeuqavDM6STg3CLIWtg05AyA99iWdO49MxAxuuahEeLo0/XD9GqSMz08XT4fhJCnaYaizJtInyL78q1EeNFdVu2VQMkJ2XJSlVmKCqlK/8ysUxDM8fIYczlJqUh+1bLgXuGGnAkzLlF8R6sF3V/xStPsdAQUxaCnNdySFDLVGuv2+8YXF58fGIAAXNESwebDGzZspBCKp5L/74039R92CsLOcLigGDVP1mFbnhi183zpbTSN0Hu7Nj5y+PDBEaOBE68KMsvqs9AwvtxPhiBsdblaXa6tweCveo/2Tk5e29FhW7lnzSkIFzc3FRSjIUXZEQ6NzC+4JcknywbPL6bb7zu/oSGdyWYB2Ogr0DzJK0napkhDsz9pPxC2OmgLrU+WIQDFqojzNG3+ZTEIwna3+/cnTxb+trkzCgwj5D4fcToOmH6CYpi/y0avt9npNFjUNHy5qjHlHNwnSyVkNGZvY4PZf0ohZA465xlaE6PmGUDlOdykwykK2KpqAEf1YdOgZqzlaXpPff3LQycdAn9BQ8NcfCmWSnZ4PPpYuksjzSdmZnr8/oor8r6ztTWZTl/S1Gx+yy2KbS7XZCw2v7SkfbsGu/0DPZvGFhdn4vFsFrS7T8dxOgXB7BH2K/KfbNn8L889l8pk8Ya8WKsqQ3097RvxK3FwNTmNu/cKpNjVHe0sRQkMY5gQSqS9YvHE64Qvb7LIan/uEASJZbUNjFU+eqC7aQxFCTTNUGitRF5q2DiOp+lgEZvOKoSI0TVONstTNEvTmobQG9VY02OsPWM0QmYnvtl8iB0fFciF00fICdkyW/x1ejz9M7MluqibHRPVVOTBFpHSn7ks0mxtAZe9TY33HzhYcKkPFZk7Lo00t7pdHEVrWhybsszhdF5JcopCwYQhc8yuoepHOT80gvDK1tbD4xOG5CdtJbDzvGHtcYum/QPLmo0iKwLb+OdMX98piRRC7+3uwv9r0IuYoKJCAK5say12cAohtyga/Pvmwi4UQnaen8pZpqvJWm12OYuJUZFhzBmEzU6nJkY3er1Xt7cnM+kjk5PP9fUHVTWWSh6dPD2qL21uerw3L8Omw+Pu8OT5o/WwFKWwrPneYhgKaUEjHE2rHGfYrBrGHktR5TeR4ml6Dpw6r1AoSBGjsBwABcSoPRex4xRFzVjrEAQKoX2R5ka7vdgI90rSLdu2VuOHlVj2/Zs2FXsXlzp6rr9f8xtsDvghhJpXqhxYigooytjCokcSi+1mIQAt+aZZzfXobuMAACAASURBVB+1ItOmSxAMu8oKxCgetxxFLRZ6vQR6ayhvGgaa3RQPPLvA44BdcyvgiuFOl0dEEEIHL/iUNWNixEAIG+z25lVcLs0AqTO65uEZmj7tpc+jhNuCQYgq/Ed5IAjbPe5qpJimQcsUo10+n8SyJZp9m20G1dR1b1+uw43KcRGrW85EnM7uIl+wRMJmnc1mtgorHGew5TgFgUaoYH6reQ0wLIRlzuYsRZnnOO2MZvtEjQL/C4o/Q/kwVCinoRzVaA5ZLrga6bdG1dhO6m22YuOwoEJqtNvx5wWaznk2mR6////btfO6zo7N+RbHbr/fUG6mWAyMRoltSYfHo90cnyRBaCxyaSgMHrap5Uet6c1gPF30uS7W5kDNXbZ+GOBpsMfvL73X8khS7YqG4sKWba5TMQAQgMpmFbcoySzLlEhbEUWDX1sTkWZHWQkghIaanRU7qc3GZrPnvcSfmGNVtQkfu90c/KkHpHTywIrQ1eqmAQBeWV6LfVOv39C52pKuSkDE6NoGQkgjxCBU0B3pLl7ngqGoEjOanqvaKo+VBLhOW67VUzmf52n69t27ijk08XEMK2uxMqjloPJcs6vU3jHidNYi/LtgDCsAwM6veO4wiBW7wIMid9tsQuZpWjUt2+UQNv1A2hnN9le7YNkiocdVSLib9zyG1tIsRcll7F4MghXbSgtcg+4Rq6byC0/T3iIWsoLOR4llg6oKANgeDplVgv5QAk0LNK2vTEmV4esoMRIcvKDlx+B+v/p7TiG0ORDQP6H6zO5l0YeVl/CYF9vZajZaRRfmvnoadHlkCX8prywXC0MqjVMUZI41O7U0zA/F6SpFKzyj4YeruN8Bm2+RRRAuq2v1P30hy2hOjHIc0FVTsVlnGdU2RTiz4ry6ukhxZ92q5ax0ZKiYtXSthIJQCHE0XdDKWWIsanVJl6X6qG1sbyvTMgqWKxqMIDRYv8Ti7rxyKJjColEwl6V6zJ5rTAXhuQZhgSfogmKioHdMv2MpX4z6TWbC0+YK00EsjOXSY1ZUCEKz0cVwdrvAl9Og2bCRc4tiQfOeXqGWWRO7GKEiEZzFtBQOcNxRqJiJPvYXGwv1OxY7zy/7/ZXi67rIMsHcVgR38ZFYVjugjeNYinLpTreiBjB6xVPCrVxsMlEL7YjKn3lqDczdsUZHuXELBhy8oLBciTnZ/KxpiaorTYc3hBSXUMClMajYcqJyWYrSBrBZBPO5sDQl1zsQv263zgqoT2ACAHhlyZJS9oQSkPu75qERoiAs08ypwVBUxZPLSsFuFAsVid7SxtF0ldNEk8NRIuo0WNxGWw3FHOIVWHHUfP2K1+OC36jgMqCXxeWf3Wwm1JSunG+oNnTzsxCzV47XBU9rGAZemXGBBmVZTFFpqgvHWZZz5GKE1MLbnmL2ns3BwC3btxU0sCEItb0BlmV64V7Ok1hCwEkMi12WuBoDyN8D4BPp7crmfUsJ9K7kEm76YpWPtR9XWkl54zMJvmPNjgoj+dyS6BB4xtRaT8PcWEQX/riyCV8fy4EgLHHS0rD5C005lwEh5IpHF8BctQo8X2FPNKxZApNVxySUhojRNQ8EACG0YjGqK+1Ua/C6bqGvVq9CqqmBikEQNhZJsODz/ZsWIhTR0BXoNsPyg2VEwQW4YKiW3q9XvmVUMhU60ZZ/QwivynHlWCIrwCydC949o2W0vMAye35N1mJZJm5Jwt/OLYlVfk19bUg9xXYIpVff01ETDAvyf9lyIoPl4qEvHE3h8rctLqc2ojTxik+kiVGBYVZUcEfv0i1hGS1YQENffEc/ElaPZRQA0OZ2qxxXsWXUKQgbfb4STi2za0VrfcKusDaToIvhqcY/ZvjbMi8DDy29iVQP/q3xkfH6YuN5C73SWIzCQo1jCDWC3Oj1AARgpcsgQ1Fn7DHzyhKEsEonph69mWfZWPhyKBacjq+8+uObgRCaZTRDoQomfb3upBHC02hBjV7YMqozYq2obIJ+d4HrheF/G4yyNQoYBYUEd0F7sOECyrweBGGer7mIeU8LuvUUibsoHwfPF/yBKtNSmlzD90QvQMtRhyWSAvFFXreh8x2trbrPawnOHNAZkn0rfILYPMtouTGjNEJ76uvDuqdYUyqgitJvtcApCLdu31ZNHXKnIJTwBZlrQp/Opl/53KJtKqoRowZDCVueRw7/+sU2JDLLapOVynECw5iTO6sB3zSGomo0/xPMWCxHent7f/GLX4xa0WKRUFNohMyFn2pEvc3uEcWKC/iZya+ebYEYDRQJ1wvUskibWUZXJqz1C7PEsnj2NHf8wxXFzX+uOdwFhlnRkuPg8yraauurwTxp9htahawLVcQUHGMGhV2+4NZWYgShXy46EgKKDIoPofKBEBYcbxWK0dxf4Z9DH2ZdTjCGVLzPBV6nvZKkF7UGu3gol0G/ouwlkB/XWGI0SiyjVwmbA4FLmpsMxcK0cVhN6bdaUP3+uYSWNe/QNC1YwYSvuU3YKmZvw+9YZiIUvkvFQjVs+W1Iw6oatjTbnUaILjJhEmqExWL0P//zP6+55po333xz+Y8SLKKyrRtH02fMTa9w7B91d1t4QL1xSygeWFY+XkkqOL/XtH2FuYxiZd8lT4xqC7BpwStmFxEZBq/WK4240qs6vQAVWVZ/M9WaRewhCA2au+Ayz9O0XqSuQIzmbC0+WS7xsDTaHQCAhrJLaZbAXIXeXDipTE6PBJYBuppHoLwKOCWSAgsOJEP6Gk/TuN5CsdiDYuS76YteA5XzAAAAEITbQ0Fgkmh4VEOL9qurihL+aPNo0SyRK22hBABw5ez9bBVuNIMLrsyIMpxCVGzWsvO8vmjRznB4o9db8RUWRGCYigsIECrAYjkSDAYBAENDQ9YellCCyrwIejfWGcDCcsQgXzZZEhBGI1SwHlttxahJelaW6KMUMlCtyOyKy0autOK33jCmPzjM/yJqbYJuMYY7VqxcjiGXvMyDa77m0hUVOjzuZqfDkgYtAZP9VWSYyvLztBQfPCRk3Q6hnIfRsKPQU9DAppVS0kbjnoZ6lqJWqtH14qO0W1lLF9sRChUMAcIatMQXWbsUE6MF43y0fVQFE742K1YjywxdqcsMD8PTY7FZyydLejdCo8NuYS9QDE+f0SWSYLEY3bdvH0VRTz31lLWHJZSgMsuowVy0thAZRpthrfLBmUua00VKS1pFBbWgC6LfV2jizKxrSyztOCBypUG9+lQJw3fRJztbWInajFSGZRTkJ1mXv8AEFAU/XE32UiUGS7feWRFmX3/Fey0tUBKPBAShJhOV4i54DVjkZiIIC5aRk00FPiNO55/t2rnS5VxTuhDC0q5hvMnZXV+3L1KgAyfQqfAVXcCawCyv8ZctGB2rixld8YTvyPmgqhKjK8+mBznbvLnIKKbebu/wuCu+pPIugCWW0TOJxWK0oaHhU5/61A9/+MPnnnvO2iMTrMUploqCX+VAXVsdq+q2mI1SfkWpqU3FLEYr3h6Y21xxpizUEhNrSFEBAN7iLRIKkuemz/eE6uWOtUZxAwZvcrEGkpqBZ0W1EUSG8UgiT9MV5z6vFJXjDAGdFWspg2UU5EpESSxbZnxOQe92sZQOfNn6klKgoo2i5kpminSV03AKvMJxFzc2FtuN41SedSlGDZZRGiGcbFfwhmvib6XZ9EDXYaQCF7/5AjB0ecMP74WK+ToQhLVev3iariDli1AxFgv/dDr9+c9/XhCEyy+//K/+6q+uvPLKhoaGEqY7n69o10dCmWSzBZucL0PzGuwnoccpiuOLUWBdexWzUapYm3irMG/6KxejHIs7pGurEYRQYBh9a+kSB29w2GmEVtrvTn/nDWuGpkigqT+ntRiabxWzjGp5GCu1/u4IhaLJ5JnctgUV5bCuKXzlYpRhQH7IhIMX+sFs+V1qFJYbA4am4oAtoiSwk1TmqvWJa5bRZZ+FkGoTWbZkXvnpUpTrDPM+E281C46WU7K+jL5HBU9k47ipWIyvItvVsPkps7413ktU012vSiSWTWcyZ+vs5yAWi9EnnnjiyiuvxP/+whe+8IUvfKH05ysTUgQ9la2Ua9csinEJp1RFlZXGNYKKQiGkn31q3YzYnChavWVUbxoRaFovRktYRnmavnlzz0rtWDgMMZPNAtOaodWXkU29W63FYL0rlgGmFfZfadzF5kCgsgurmKCqHJ6Y0P63YrsyHhL6iEncNbH8kNmCyqZYRrbKcUjnr6gYtuwAx2W9tMqpav/rUIwaLKMUhPjpLmjMhrmWKJXtExyCMBWLFXOXl4NBfZZZDTQX8nvWks8klk1l0mfr7OcgFotRn8934403WntMQmnWX3h+OWBVoY+EqxIaoZCq9M/M4v9FEDbU2Dlr9nxVLEZPVzjXCQiRZUC01On0hFbeaAr7ZOeXEsBkktTCSWtqFgUmEVzsO7olEevmYv3fVw/h/D5MK6r8qkdgGJSfiY8fGadQrhwvbGYrYhlFEKocV70YPR3guNyzsOy8Z7e68dvqwfDdKYSwiC9mR+doqtJM11M3sJoEA4NfvswoEaV4J7kzg8wyyTRx0585LBajmzdvfvDBB609JqE056IUzeUb6XtwV0+by62J0bBNrXWCl1UJTEDXL0cfQWswE9bi66gcj8WoIV9Kixl1iJZ1iy6IMZu+yA2kEfIr8vDcvLl20mojoCiavRlUkf6FIJRYVj8ecNlUT9mRwQXb05eoWO6WJH0DhcrQDKLVD1eHwCNLe22sHgyTnlY0utjOnKui/h1O/qumo6/BMlpmaSeFZaF1jq8KsPH8UopYRs8ca9tXSwCVZtOvddyiyFKUx9KuGxt9Xm2W3+iteTSzhQlMmm7Qm0YMR6sgl3ZZNLudsdB97noKFsyyEEPGUokb2OxwBtWabzCqh6GQvmZNNf2rFJZVdZlkDp6XWbb82uAF+6Yyxe3rIVWpwL5uQOuBXk3GDIZGKKAo3qr18SqEyp/zEYT4dhUVoxRVcS4O3k9WY6E0lF+gYVmqg0JI5Xl7jSeQEvhlefXvXdcTq31qJizLuemmRxA2ORx1qpVhnTLLdvm8B0ZGRYbp8llcQtmMeXmoWCphUWioHWsIt6pFmRKttp/hXJpvtNZiVL9GFmsxhdkRDrW4nDW9GKuot9uG5uYAXo+riHOwC4K+wCqE8MaujeUfsKBVu0SRyJ3hsCUdhjmKTqYTluydbuzauNaD4wtCmWJG8cgv1u2Mp+mKPWg4T7+aaCiDKbT8ZivtblexbPozwGpr3LXuqeEvfezYsbvvvvutt946dOjQ0NBQU1NTe3v7pk2bbrvtNre7thXCCOcCl0aaq3EeFWRfJLKQSGwPhc5AuWPedPEVZwlgZ64hvtBwc6o3NZnRRKdkcpcLNB1LpWodo6lfq0oPBpFhLB8tNaLJ4Xi+fwAA4BKEaraaLlEwOOVXZLm08zxLUYl0nqeyhEa06pHhaHohkbBk77Qu6zoBkxhFuQSmYtlaHE2h8uyRZhyCwNN0NcHfjKkQVZl/uC8SqfikhDVHTXaNs7Ozn/nMZzo7O//5n//55z//+dzcXEtLy/Dw8MMPP/yFL3whEonceeedCV2eL6EazkW7KAAAAKcgWO51FRnm/Zs2tbpc1h62IOZ1vZrSTjRCBjFqiBm1pG+qASxGaV1vRg2vLLMUVXs3PaPJtbNoRLGWepsNC7sqG4B1ejz1VTQpRRBu8vsN9qEyi0RWAx5L1aRvr3uMbnoEeYrmabrYfkCgmYrnFgThnvr6agzM5qqo5Z+64pMS1hzWzyzpdPrd737317/+9ba2tvvuu29hYWFkZOS1116bnJycnp7+7ne/a7fbP/e5z91+++2Wn5pAWEMwFNJP8bAK2xIEwCkKzvz4QsHoprfeMoo9uQrHmQOX62y2Orut1ssJglBLWlo38oVCqNPjAQBUWc/BI0lVWivf0dpycVOj/pUz4DHAA5XUGy+BMZseIp6hS4QXCwxTjZH4vPq6iv8WAEAhpL/gMhOYCOca1ovRv//7v//Nb37z0Y9+9MCBAzfddJOkix+32+233Xbb22+/vXfv3h/84Af33nuv5Wc/Bzk3E5jWB3mduGm6GukWkBVffhMpk5veeq1m53kKoYLOwc0B/wUNDZaf0YxmEF0rXvhy2F1fp3Bc2xmx0JcmkN/64UyEr5RsSk4Ahdz0MsuWKNol59dVOPPoraHlW0YJ5xQWD4vx8fE777zzoosuuvvuu4uJJI7j/uu//quuru6zn/1shnQ4IJzD6H1nVYYcbA4GIs68rlqCMZveehmBIHSLYkFfvI3nw1XnVpeDlju1nsSoWxRvP2/3ahBkTkGEZ9ashR+EWkSVrBtMllGocFyJol0qz1VcI8wS9MOGiFFCQSweFk888UQ6nf7Upz5Fl1xZHQ7H1VdfPTIycuDAAWsvgEBYQ+jVRpVe5rCqGsL79AeHuRQHy6m32wI17ptaGs3/uBqkm4WsEn8HQyH9rsaSfPnS4NOtp62F5SBTzChLUTtCoWKfD6mqXzmb7R6IZZSwLBYPi6GhIQBAR0fHsp8877zztM8TCOcmegFquSlIn9zDUlSNwjd3hcMdHk8tjlwmmgRfr6nTZx19WZ8z4KbHsc5EjJYA5bsdKYgrsxbdbYpM5QlMlsAQMUpYDouHhSzLAIC5ubllPzk4OAgAUM6qTWV9QGJG1y76FcJywx7UHb92S5GN58/uOifluk8ZWoMSrEIfbngG3PS4TNhZbEq+JkD63MdVvwTohw1JYCIUxGIx2tPTAwB49NFHl/3k008/TVHUhg0brL2Ac5Fc50DCmkNvDa1FZSLNarj6Ow9VjGa3O7spGusYWafyz4BlVGJZnqaJ/aw0+upOaLVr0bxC99Sql86Es4LFD/zu3bu7u7vvvPPO3/72tyU+9qMf/ehXv/rVu9/9blL9nnAuo7eG1iLkUfN1Cuul7JEZhSNu+tqiH5lnQIyqHKcWKd5O0NBH3cDVEmBcFK09PYJwXfbEIlSPxcMCQvjAAw/QNH3dddfde++9qVTK8IFoNPrNb37z1ltvbWhouPvuu609+7nJ6vfREIoh1NJNDwCQTmear1uhpvW3VFiiYGqCmCdGa76rsfO8Vzqb2TZrAr0YXf3yTrNzE4M3oRjWzywdHR0//vGPP/KRj3zwgx/8/Oc//853vjMSifh8vqGhod7e3v/5n/8ZHx8Ph8MPPfSQ07k2WkUTCDVCyEtgsv5hlHP6bN10JzKjcjyEUKDp8nteE1ZEvhit+U2mELqgob7WZ1nr5PXLWPXmCK1xFwkYJRSjJkvU9ddff+GFF37pS1/6/ve///3vf1//lqqqX/7yl//yL/9SqHGfQAJh9aO3htYiY0OzjK6zskd6GArJLEPMorVD38rrzIgJl1i0ZCYBk2cZrbTv/BlDc9NTqz++lXCWqJW9xOVy/cu//MtXv/rVo0ePHj58eGhoqLGxsaOjo7GxERFDPYEAAMgPc6xFLRvNMiqt69xktyiRgNHaoTerky6dqwR9GtDqt4xqXgt61etmwtmits47hmE6OjrKKTtKIJyD6AWoVAM5pSX3rOOYUQBAUFWIGK0dmhilEFr94YnnCHqbDlr1CUyaBiVuekIx1m0kGYGw+pFYFgKQBQBCWAs5peSOub4to5sDgTOQ5X3OIuZGEUuU6KpB/0vUqJ+FhZy2jJIhRCgCGRkEwlkDQYhXelHXLclCbPypyGx9E531h53nScOe2sHTNC7ZUaOOsoQKQLrgy9Uf+abFjBLLKKEYtRrEP/vZz0ZHR/WvzM3N/e3f/u2ll176vve97+67785kMjU6NYGwhsCViWrkZWYoJLEshFBd12KUUFMQhDhUlIjR1YM+aQmC1d73hKFPaVBiGSUUw/rJJRqNXn/99Y8//vi//du/feQjH8Evzs3Nbd++/ciRI/h/H3zwwUceeeTBBx/ked7yCyAQ1hAqzw3Pz9tqVuXbJQooBskaQKgGkWHiqdQ67uO15tA7UtaSZXTVXyrhbGH9yLj11lsff/zxj33sY9dcc4324t/+7d8eOXLklltuOXny5KFDh2644YZHHnnke9/7nuVnJxDWFnaeBwDY+VpVOvOIEimUQ6gSXBqMo4mPdbWQJ0ZXfcyoFtJNigETimHxyDh69Oj999///ve//6677vJ4PPjFpaWle++9d8OGDXfffXcgEGhvb3/ggQfa29u/8pWvpNNpay+AQFhbuAQRAOAQauUiqLPZwqpao4MTzhFOidHat18ilEmeGF312fSaQVQzkRIIBiwWoy+//HImk/mzP/sz/YvPPPPMzMzMTTfdROW2Rwihj3zkIxMTE/39/dZeAIGwtvApMgDAJ9eq/2G7x709FKzRwQnnCBLDgHXdOmHNgdZWnVEtZpRYRglFsHhkDA0NAQAaGxv1Lz799NMAgEsuuUT/YmtrKwCgt7fX2gsgENYWfllWOS6gKDU6Po1QLSqYEs4pcHswnrjpVw3UmnLTE8soYVksFqPBYBAAMDY2pn/xiSee4Hl++/bt+heTySQAgCNJvoRzGwThh7duIQlGhNUM3s8Qy+jqQV/aCa56MarFjLJkP0MogsVLYGdnJwDgv//7v7VXent7X3rppSuuuILNN8+8/PLLwGRDJRDOQdZ3EVDCOgCXHiMm9tWDvrTTGogZpUg2PWEZLB4ZmzdvvvDCC7/xjW/8/Oc/z2azk5OTH/3oR7PZ7Ic+9CH9xw4dOnTPPfds27atvr7e2gsgEAgEgrXg/ZK0rpvKri3yit6vHcsoKXpPKIb125RvfetbgiC8613vcjgcPp/v2Wefve66697znvdoH/jiF794/vnnLywsfPGLX7T87AQCgUCwFhvHAQDUmlXDJayU/ASmNSNGSdteQjGsF6Nbtmx5+eWXb7311nA4vHXr1n/8x3984IEH9B948MEHs9nsT37yk6uuusrysxMIBALBWlSeZymK9PFaPehd82i1a1GAIMQVRlmSwEQoQk3qxjU2Nt5zzz3F3v3Rj37U2dlJei8RCATCmgACsDkQWP3u4HOHtZXABABgKTqZTpAEJkIxzkIR4y1btpz5kxIIBAKhYvZFms/2JRBOs7ZKOwEAOIpaJG56QnFIahuBQCAQlmFNKJ5zB30/+tWfTQ8A4Gha+y+BYIaIUQKBQCAQ1hLUmkpgAkSMEpajJiMjm83ee++9jz/++KFDh4aHh0t8cmBgoBYXQCAQCATCegXp64yuAS0KOIqCEHLETU8ogvVidGxs7Prrr3/++ecBACzL+v1+ROrcEggEAoFgEWvOMsrTNIMQCfYgFMN6Mfrnf/7nzz///J49e77xjW9s27aNJmZ5AoFAIBCsQy/q1oTCE1mGtJMllMBipXj48OEHH3yws7Pz17/+Nek7TyAQCASC5eS1A10TYpRhRCJGCcWx2IF+4MABAMBnP/tZokQJBAKBQKgFeR2Y1kI2vcSwEkvayRKKYrEYxelKXV1d1h6WQCAQCAQCJr83/Vm8kHJReU4hYpRQHIvFaDgcBgCMj49be1gCgUAgEAiYvHagayFF2CkILlE821dBWL1YPIj37dsnSdKTTz5p7WEJBAKBQCBg8tqBnsXrKBuF47YEA2f7KgirF4vFqM1m+/KXv/yd73znxRdftPbIBAKBQCAQwBpsBwpIL1BCSSzOpk+n07feeisA4LLLLrvtttve8Y53tLa2MsVz6Hw+n7UXQCAQCATC+gblidE14KYnEEpjsRh94oknrrzySvzvO++888477yz9+Ww2a+0FEAgEAoGwvqHQGuvARCCUxmIx6vP5brzxRmuPSSAQCAQCQQOttQ5MBEJpLBajmzdvfvDBB609JoFAIBAIBA20BmNGCYQSkFgTAoFAIBDWEnlidG3k0xMIpSBilEAgEAiEtQRx0xPWGRa76fVMTEz88pe/fPnll8fGxnie/+EPf6i9rigK6RdKIBAIBEIF5Jd2OosXQiBYQ03EaCaTueuuu/7mb/5mdnYWv4I7M2G++c1v/vSnP73//vt37NhRi7MTCAQCgbCO0ZdzIpZRwjrAejd9JpO54oorbrvtNqfT+a1vfeupp57Sij1h7Hb7wMDAVVdddezYMcvPTiAQCATC+oZCJIGJsK6wXox+4xvfePLJJ2+55ZY333zzE5/4xN69e2VZ1n/gs5/97H333TcxMfHFL37R8rMTCAQCgbC+Idn0hHWGxWJ0dnb285///I4dO77//e/zPF/sY+973/suv/zyn/zkJwsLC9ZeAIFAIBAI65v8ovdEjBLWPBaL0f3798fj8Y997GMlWoBirrnmmmQy2dvba+0FEAgEAoGwvsnLpj+L10EgWITFYvTAgQMAgK1bty77Sb/fDwAYHBy09gIIBAKBQFjf5LnpESnRSFjzWDyIsUF0bGxs2U8eOnQIAOB0Oq29AAKBQCAQ1jdaaSdIcukJ6wKLxeimTZsAAM8888yyn3z22WdZlu3u7rb2AggEAoFAWN9o1lCiRAnrA4vF6HnnndfV1fXNb37z4MGDJT523333PfHEE3/8x3+sKIq1F0AgEAgEwvpGs4yS7CXC+sBiMQohfOihh2iavvrqq3/5y1+aP5BKpb73ve99/OMfb25u/s53vmPt2QkEAoFAWPcgIkYJ6wvrOzC1t7ffd999f/Inf3LVVVddeOGFe/fu7evri0aj3/nOd954441f//rXR44cCYfDDzzwgKqqlp9dz3PPPffYY4+dPHnS7Xbv2bPnqquuoiiq/D+fmJj4xS9+UexdWZZvuOEGKy6TQCAQCIQVgHQxo2f3SggES6hJO9Brr7326NGjd9xxx/e+971nn30Wv/iJT3wCACDL8pe+9KVPf/rTgiDU4tSY4eHhm2666amnntK/2NHR8cADD5Qfpfriiy9++MMfLvZuY2MjEaMEAoFAOPMgCCGE2WyWWEYJ64OaiFEAgNPp7tyIKwAAIABJREFU/NrXvvZP//RPx44dO3To0NDQUENDQ3t7e1NT04rMkxUwOzt7ySWXHD58+Oabb/7MZz7T1tZ28uTJe+6556tf/erevXtfeumllpaWco5z4sQJAMDnPve5Cy64wPxuTcU0gUAgEAglQBCms1kiRQnrg1qJUQzDMO3t7e3t7TU9i4FPf/rThw8f/uu//us77rgDvxKJRL7yla/09PTcdNNNH/zgB59//vlyjtPX1wcAuPbaa/fs2VPDyyUQCAQCYYUgCNL5rZgIhLXLehvHx48f/4//+I+NGzd+6UtfMrz1/ve//8Ybb3zhhRcee+yxcg6FLaP19fWWXySBQCAQCNVAQQQAIF56wvpgvYnR+++/P5VK/cVf/EXBYIBPf/rTAID77ruvnEP19fXRNB0MBi2+RAKBQCAQqgPbRBGpNEpYF1gmRhOJxDPPPPPAAw8UfPehhx667rrrtm3b9oEPfODb3/724uKiVec18Oijj0IIr7322oLv7tq1y+fzPfroo+Uc6sSJE+FwmHRaIxAIBMJqA6cukQQmwvrAGqV14MCBjo6OvXv3/vu//7vhrXQ6/clPfvK9733vz372s/379//kJz/55Cc/uXPnzrfeesuSU5uvJBwO+3y+gu9CCLdu3To5OXny5MnSx4nFYmNjYw0NDfh/4/F4f39/Npu1+HIJBAKBQFg5p8QoMZcQ1gUWjONXX311z549fX19H/rQhz73/7d372FNXHkfwE8gQQTCXQQBQQRBBVEkFa+IWB5XXQTqpYK8tirVtvqoRa3WSyuW+uBqF20t9VptRVuwtShiVVRqvQIiF/FGUBAwATVCQAwIyfvH7ObJJiEiCQyTfj/PPj71zJk5v9Bs/XpmzpnVq5WOJiYm7tixw9fX9/r16xKJpKioaNGiRbdv354wYUJDQ4P2oysSCoV1dXUODg4a+tjb2xNC7t27p/lS1OolZ2fnw4cP+/j4mJmZubi4WFlZBQcHt+dlpwAAAJ2HegkToijoBx18k1esWCGRSFJTUw8cOBAYGKh4qKamJi4urlevXllZWW+99RaHw/H29k5KSlq3bp1QKNy2bZv2oyuqq6sjhLQ1LUqhjtbW1mq+FBVGU1JS5syZw2azIyMj582b5+rqeuHChaCgoE8//VSxc0tLS1PTS8X/SaVSbT8MAABAG6g5UWx6D/pB262drly5cuHChejo6IiICNWjhw4dEovFiYmJlpaWiu1r1qzZs2dPYmLi559/rmUBiqipVjs7Ow19qDAqFos1X8ra2joyMrKpqWn16tX+/v7y9nPnzs2bN2/Lli2DBg2aO3cu1XjzxsWc6+f/ZxR75z6O/Tr2KQAAADQzYFG/IoyCPtA2jN68eZMQsmDBArVHf/75ZzabHRUVpdRuYmISERGRlJQkEAg031WX27BhQ319vWr7mDFj5G9CYrPZhJCmpiYN15FIJIQQDoejeTgej6d20X1wcPDp06eHDh0aGxs7depUGxsbQghvxATeiAmK3a5ePqP5+gAAAB1Gbe2EMAr6QdswSj18OWDAANVDAoEgNzc3ODjY1tZW9aiHhwch5P79++0Mo3v27BEKhartLS0t8jBqZmZGCKmurtZwHeool8ttz6BqeXl5LVu2LCEhITMzc9asWR2+DgAAQMf8Z2snhFHQC9qG0ZaWFtLGRGNGRoZMJmtrlyVzc3PSjmc35fLy8tQ+iGlqair/Z+oGveYwSiVazc+Vvtb48eMTEhIKCwsRRgEAoOtRC5iQRUE/aBtGqVd98vl86oa1oqNHjxJCpk6dqvZEaoVQ//792zlQeyZQuVyus7NzZWWlhj4VFRWEkIEDB7ZzXLW8vLwIIffv39fmIgAAAB1DzYlSN+sBmE7b77GPjw8h5LffflNqf/DgQWZmZmBgoJubm9oT//zzTxaL1dbRDuPxeCKRqKioSO3RxsbG3NxcLy+v196mF4lEGmZYqUTr6uqqRaUAAAAdhE3vQZ9oG0aDgoL8/Py+/fZbxU3sW1tblyxZ0tLSsnDhQrVnXb58+eLFiyEhISYmJloWoCQsLIwQcujQIbVHjx492tTURPXR7MMPP7S3t797967ao9nZ2YQQX19fLSoFAADoIDaeGQU9om0YZbFY//rXvyQSyciRI7/99ttbt25lZmaGhoZmZGRMnDjx3XffVT3lzz//DA0NJYRs2rRJy9FVRURE2NnZff/996o361++fPnVV1+x2ez58+e/9jpjxowhhPz888+qh0QiUUJCgpmZ2YQJE1SPAgAAdDbMjII+0cHjJhMmTEhPT2exWEuWLPHx8Xn77bczMjICAgJ++uknpf14a2tr+/fvP378+OfPn8fHx/N4PO1HV2Jqarpx40axWBwREfHkyRN5u0QiiY6Ovnfv3qJFi9zd3RVPqaysXLJkyZEjRxQbZ8+e7ejoGB8fr/QEQkVFRVhY2JMnT7766qs+ffrovH4AAIDXMsSm96BHWLp633pFRcWBAwdu3bplY2MTEBAQFRVlaGio1Ke6utrBwWHYsGHr1q0LDw/XybhqxcTE7N2719raes6cOR4eHgKBIDk5uby8PDAw8MyZM0ZGRoqdly1btn37dg6HU11dbWVlJW//66+/Jk2a1NjYGBQUNHbsWC6Xe/PmzYyMjNra2rlz5+7fv1/DS4GpfUZHjg7pvM8IAAB/W+l37xUIhYPseoUPGkR3LQD/owMRSNvV9HLOzs7r16/X3Mfa2rqmpkbttqO6tWfPHn9//82bN+/YsUM+9Lp16zZs2KC6C9XYsWOTkpL8/PwUkyjVfufOnRUrVqSlpV24cIFqdHNz++GHH9rz1CkAAEAn+e9teqymB32gs5nRbkgqlZaUlAgEAhsbG09PT6UJUUVisZja91StlpaWkpKSmpoaR0dHpVv8bcHMKAAAdJ7TJfzcqipfe/upXp501wLwP+icGe2GDAwMPD09qZ1QNdOQRAkhbDZ74MCBWm5NCgAAoCvUpvcGBnhmFPQBZvgBAAAY5j+vAyUIo6APEEYBAAAYxuA/rwNFGAV9gDAKAADAMIYGLPmvAEyHMAoAAMAw1FvpWbhND3oBYRQAAIBhqGdGDXGbHvQCwigAAADDUPfnsZoe9APCKAAAAMOwqdX0mBkFvYAwCgAAwDD/vU2PP8RBH+B7DAAAwDBUDMXMKOgHhFEAAACGoZYuYWsn0A8IowAAAAzDNqRmRvGHOOgDfI8BAAAYhrpBj62dQD8gjAIAADAM9cwobtODfkAYBQAAYBjcpgd9gu8xAAAAw7BZeAMT6A+EUQAAAIahbtDjNj3oB4RRAAAAhjE0wG160B/4HgMAADAM9TpQzIyCfkAYBQAAYBgqjFK/AjAdvscAAAAMgzAK+gTfYwAAAIYxZLFYLJYhwijoBXyPAQAAGIbFYhmyWAbY2gn0AsIoAAAA87ANDHCbHvQDvscAAADMwzE04CCMgl7A9xgAAIB5OAaGbANDuqsA0AGEUQAAAObhGBpSb6gHYDp8jwEAAJjH1IiD5UugHxBGAQAAmIdr1IPuEgB0A2EUAACAecyNEUZBTyCMAgAAME9vMzO6SwDQDYRRAAAA5ulnZUV3CQC6gTAKAADAPEaG2NcJ9ATCKAAAAADQBmEUAAAAAGiDMAoAAAAAtEEYBQAAAADaIIwCAAAAAG0QRgEAAACANgijAAAAAEAbhFEAAAAAoA3CKAAAAADQBmEUAAAAAGiDMAoAAAAAtEEYBQAAAADaIIwCAAAAAG0QRgEAAACANgijAAAAAEAbhFEAAAAAoA3CKAAAAADQBmEUAAAAAGjDprsA/SQWPxfXia5ePkN3IQAAAABdp7Ki1NzC+o1Owcxop7Awt5RJpXRXAYzX+KL+uaiG7iqA8cTi52Lxc7qrAMZ7LqppfFFPdxXQ3ZlbWNvZ9XmjUzAz2ikcnftXVDwYOTqE7kKA2Ypv5VRWlOKLBFqi7tLgiwRaOn3qZ/s+fQd78+guBPQNZkYBAAAAgDYIowAAAABAG4RRAAAAAKANwigAAAAA0AYLmDqFhYU1HvEG7dnZORr36El3FcB4zn37010C6AN3d+833bIHoD1YMpmM7hoAAAAA4G8Kt+kBAAAAgDYIowAAAABAG4RRAAAAAKANwigAAAAA0AZhFAAAAABogzAKAAAAALRBGAUAAAAA2mDT+05x5cqV06dPP3782NbWdtSoUZMnTzY0NKS7KGCY5ubmzMzMwsLC8vLyAQMGDBs2LDAwkMVi0V0XMJhQKDx9+jQhJDIyksPh0F0OMIlAIEhJSSkpKTExMfH29g4ODnZ0dKS7KNAT2PRexwQCQWRkZFZWlmKjl5dXSkqKj48PTUUB81y8eHHhwoV3795VbAwMDNy1a5enpyddVQHThYWFpaWlEUJqa2stLCzoLgcY48svv4yLi3v16pW8xdTU9PPPP4+NjTUwwC1W0Ba+Q7pUV1cXFBSUlZU1Z86c/Pz8xsZGPp//6aef3r9/PzAwkM/n010gMMOVK1cmTJhQWVm5bdu227dv19fX5+XlLV269PLly2PGjKmurqa7QGCkY8eOUUkU4I2sXLly/fr1Q4cOPX78uFAofPDgwaFDh2xtbVetWhUfH093daAXZKA78+fPJ4SsWbNGqf3w4cOEkICAAFqqAmZpbGx0d3c3MjIqKipSOkR9kcLDw2kpDBhNLBY7Ojo6OzuPGDGCEFJbW0t3RcAMmZmZLBZr8uTJTU1Niu0ikcjFxcXQ0PDGjRt01QZ6AzOjOvPw4cODBw8OHjx406ZNSodmz549ffr0a9euUU9rAWhw7do1Pp+/ePFib29vpUOzZ88eM2bMyZMnm5ubaakNmGvt2rVVVVXffPONlZUV3bUAk3zxxRfm5uY//vijkZGRYruVldXWrVtbW1uPHDlCV22gNxBGdeaXX35paWlZtmyZ2rVKsbGxhJDk5OQurwsYJi8vjxAyZswYtUcDAgKam5uLioq6tihgtpycnJ07d4aHh0+bNo3uWoBJiouLL1269MEHH9jY2KgenTJlCjVj2vWFgZ7BanqdycjIYLFY//znP9UeHTFiRO/evTMyMrq4KmCc6OjoqVOnuri4qD3a0tJCCMGaemi/1tbWDz74wMTEZMeOHXTXAgxD/ZkVERGh9mjPnj1PnjzZtRWBfsLMqM4UFhY6OTn17t1b7VEWi+Xn5/fs2bPHjx93cWHALHZ2dp6ensbGxmqPXrlyhcPhuLu7d3FVwFz//ve/8/Pz4+PjnZyc6K4FGCYnJ4fFYvn7+8tbZNiBBzoBwqhuCIXCuro6BwcHDX3s7e0JIffu3euqokDfZGVlZWdnz5w509zcnO5agBnKy8u/+OKL4cOHf/zxx3TXAswjFAp79erFZrPr6+sTEhJ8fHxMTEwcHBxCQ0MPHjxId3WgPxBGdaOuro4Q0ta0KIU6Wltb20U1gX5paGhYsGCBsbHxunXr6K4FGOPjjz+WSCS7d+/GezegAwQCgb29PZ/P5/F4q1evfvbs2cSJE6lHzt57773Q0NCnT5/SXSPoA4RR3WhoaCCE2NnZaehDhVGxWNxFNYEekclk8+fPLy0t3bJli5eXF93lADOkpqaePHlyyZIlfn5+dNcCjCQUCrlcbkRERG1tLfVawRMnTuTn51dUVISEhJw4ceL999+nu0bQBwijusFmswkhmhcVSiQSQghewQcdsH79+pSUlBkzZixevJjuWoAZ6urqli5d6uTkpLrZHEB7vHz5sqGh4fLly6WlpdeuXQsJCZEfcnBw+OOPP4KCgtLT03/55RcaiwT9gDCqG2ZmZoQQza/GoY5yudwuqgn0xb59++Lj40eMGPHjjz9iHT2005o1awQCwbfffkv91wngTck3Fl2zZo2rq6vSURaLlZSURAjZt29fFxcG+gdhVDeoG/Saw6hQKCSve64UQElGRsaiRYv69et3/PjxtpbYAyi5evXqrl27pk2bho1FocMMDQ1NTU0JIZMmTVLbwdPT09XV9ebNm11bF+ghhFHd4HK5zs7OlZWVGvpUVFQQQgYOHNhVRQHj5eTkzJw508rK6vTp05qfSAaQa2lpWbhwoZGR0ebNm1+ooLaqbWhoePHixcuXL+kuFrq1vn37yn9Vy9PT8+nTp8+ePevCokAPIYzqDI/HE4lEbb0ap7GxMTc318vLC7fpoZ1KS0unTp1KCDl58qSHhwfd5QBjZGdnFxUVSSSSQYMGmanIzMwkhDg5OZmZmSk+BQigitphtLS0tK0Ojx49MjU1tba27sKiQA/hDUw6ExYW9ttvvx06dCghIUH16NGjR5uamsLCwrq+MGCiJ0+eTJo0SSQSHT9+nMfj0V0OMEmvXr3ee++9to6ePXu2qqoqMjLSyMgIf8kBzUJCQn766afz58+PHDlS9eizZ8/u37/P4/HwLDtoiYW3KejKixcv3NzcJBJJcXGx0ptOXr58OWzYsNLS0jt37uDdOfBajY2NQUFB2dnZP/zwg4ZUAdAB//jHP/7444/a2loLCwu6a4HuTiKRODo6SqXSO3fuUO9tUbRgwYJ9+/Zt2bJl5cqVtJQHegO36XXG1NR048aNYrE4IiLiyZMn8naJRBIdHX3v3r1FixYhicJrtba2zpw5Mzs7e/PmzUiiAEAjY2PjhISE2tra8PDwR48eydtbW1vj4uL2798/aNCgZcuW0Vgh6AfMjOpYTEzM3r17ra2t58yZ4+HhIRAIkpOTy8vLAwMDz5w5I98pA6AtsbGxX3/9dc+ePUNDQ9u6+cXlcnfv3t3FhYF+wMwovKmPPvooKSnJ0tIyNDTU19e3oqIiMzPz1q1brq6ux44dGzp0KN0FAuMhjOrerl27Nm/eXF5eTv3W2tr6o48+2rBhA7a7h/Z4++23qSUmGtja2irOvgO0H8IodMDBgwfj4uIePHhA/bZHjx6RkZGJiYnm5ub0Fgb6AWG0U0il0pKSEoFAYGNj4+npiQlRAABgupKSksrKSjMzs4EDB+JlCqBDCKMAAAAAQBssYAIAAAAA2iCMAgAAAABtEEYBAAAAgDYIowAAAABAG4RRAAAAAKANwigAAAAA0AZhFAAAAABogzAKAAAAALRBGAUAAAAA2iCMAgAAAABtEEYBAAAAgDYIowAAAABAG4RRAAAAAKANwigAAHRTxcXFv/76q0QiobsQNR4+fPjrr78+f/6c7kIAGI8lk8norgEA9FxlZeW5c+eUGk1MTHr37u3l5WVnZ6fhXD6fX1BQEBoayuFwOrPG/8jKyiovL581a5axsXEXDAcatLa2Dho0yNbW9vLly3TXokZVVVX//v0XL168detWumsBYDaEUQDodCdPnpw6daraQywWa9iwYUuWLPm///s/AwPlezVSqdTJyUkgECQmJi5durTzKyUzZsw4evSoUCjs3bt3FwwHGuzfv3/+/Plnz56dOHEi3bWot3jx4n379pWWlvbp04fuWgAYDLfpAaCLhIaGpv/XiRMnDh8+vG3bttDQ0Dt37rz//vsBAQFCoVDpFAMDAx6Px+Vyvb29aakZtDR37lwrK6vHjx+/6YlSqTQuLs7Pz6/bJlFCyIoVK5qamhISEuguBIDZ2HQXAAB/F25ublOmTFFq/OSTTwQCQWxs7JEjR0aOHJmbm2tjY6PYIS0t7dWrV11zjx50rrGxsba2tgO34M6fP19eXv7RRx91RlW64urq+tZbbx06dGjr1q34igJ0GGZGAYBmDg4Ohw8fXrp0aVlZ2fz581U74I/5v6Hk5GRCyPTp0+ku5DWmT58uEolOnTpFdyEADIaZUQDoFr766qvU1NS0tLTr16+PGDFC3l5QUCAUCgMDA1VXFBUWFt65c6eqqsrJycnf39/NzU31svn5+dXV1RMnTjQ0NGxtbb106dLt27elUungwYPHjh1raGj4RkVWVlZeunTp8ePHXC7Xw8Nj3Lhxqs+5KsrOzi4oKGhsbPT09PTz89O8VEsmk12/fr2goODVq1e+vr6+vr7m5uaaP1F5eflff/0lEonc3NxCQkKMjIzk3a5evXr79m2ZTObj4+Pv76/hk7ZzXKWhxWLxuXPnKioqHB0dfXx8BgwYoNT53LlzLS0t1KMXFy5c6NWrFyHE19fX3t5eww+B0tzc/Ntvvw0ZMkTp36muPrsOf4ZhYWErV648cuRIaGjoaz8XAKgnAwDoZOnp6YSQZcuWae62Z88eQkh0dLRi47vvvksIKSsrU2y8efPmuHHjFP9TZmBgEBUV9eLFC6VrUlNrDQ0NN27cGDx4sOIpAwYMKC4uVttfKBQqtVdVVU2ePFkpenp4eJw4cULtZ7l3796QIUMUO/fo0WPFihVisVht/7t37/r4+Cj2NzY23rp1a2trq9oK6+rqli5dqhiP+vTpc/36dZlMVlJSMnToUMVLjRo1qrS0VMtx5UPX19cnJiaampoqnjVr1qzq6mrFzpaWlqp/4vz8889qy1CSnZ1NCImJiemkz67bn6G1tbWjo2N7PhcAqIUwCgCdrp1htKWlxcTEpE+fPoqNqmG0rKysV69eJiYm69aty8nJefTo0cWLF6luISEhStekYkdxcbGtra2/v//OnTtv3LiRlpa2fPlyDofD5XL/+OMP1f5KYbS8vJya1AwLC0tLS7tz587169e3bdtmZWVlbGx89epVpUFPnDhhbm7O4XCWL1+elpZWWFiYkpIyatQoQkhwcHBzc7NS/+PHj3O5XGNj49WrV586dSovL2/37t3+/v5Uf6VcSFW4fv16S0vLrVu3Xrly5dSpU++99x4hxNrauqysrE+fPgEBAcnJybm5uceOHZswYQIhxN/fXyqVajOufOjExEQ2m718+fL09PTr16/v27dv4MCBhJCRI0cqDpGVlZWZmTl27FhCyJEjRzIzMzMzM1VTvlrfffcdISQpKUltAdp/dh3+DGUyGbXE6vHjx+35aACgCmEUADpdO8OoTCajZhMrKirkLaphdMGCBYSQtLQ0pXM/+OAD1XYqdgQFBU2bNq2xsVHx0JkzZ8zMzJycnCQSiVJ/pcxE7Uu1fft2pRHz8vLYbLa3t7dio0gksrKysrW1vXjxolJ/Ku5s3LhRtb+zs3NBQYFie1NTE/UE7c6dO1U/kY2NzcOHDxXbV61aRQixs7ObNGlSS0uL4qHg4GBCyO+//67NuPKhTU1NlfK3RCKhovaPP/6o9pTKykrZm3j//fcJIdQkperVtP/suroO5dNPPyWEHD9+/I0+IwDIIYwCQKdrfxiNiIgghOTk5MhbVMPo4MGDLSwsVOeoampq9u3bJxAIFBup2GFubk6t6Vby5ZdfUlN9Sv2VwmhZWdn+/fvVFvz2228TQhQH/eSTTwghP/zwg2rnxsZGS0vL/v37KzbGxsYSQk6ePKna/+XLl66urhYWFk+ePFGqMCEhQanzkydPqBvKN2/eVDpELa/ZsGGDNuPKh161apXqKdeuXSMqj1jIOhpGx48fTwhRuu8v091n19V1KElJSWr/rgIA7YTV9ADQjVALVkQikYY+JiYmDQ0Nqn169eo1b948tetjYmJiLCwsVNs//PBDU1NT6llVDVxcXKi5OlXu7u6EEPk+mq9evdq5c6e7u3t0dLRq5549e54/f37Xrl2vXr1S7D9mzJjJkyer9jc2Nl6+fHldXZ3qYm0qrimytbW1tbXlcDiqe7JSt9H5fL68pcPjEkImTZqk2jh8+HAjI6O7d++qHuoA6h2bVlZWao9q+dl1fh1ra2t5zQDQAQijANCNSKVSQkjPnj019Jk2bVpra2tERERpaWk7LxsYGKi23draetiwYXw+nxr3TRUWFp49e5YQIg+XpaWlTU1NwcHBba1eHzZsWHBwsHyzqgcPHkgkEtVUJOfr60sIycnJUWrv27evamdjY2MLCws2W3mbFDMzM0JIY2OjvKXD4xJCPDw8VBvZbLa9vb1AIGjrgm/k+fPnZmZmbW3ppeVn1/l1EEYBtIStnQCgG3n27BkhRGnfeyUrV67MyclJS0vz8PAYMWLExIkTx40bN27cuB49erR1iouLS1uHXF1dL126VFlZqTaaKGpoaDh//nxBQUFhYeHDhw/5fH5dXR2LxVLsc+/ePdJGXFOLmko8ffp0W3OKDQ0NhJCamhqldqVx31SHxyVtb/tqYGDQsUyvqrGxUWm1viItP7vOr0Pl1BcvXujkagB/QwijANCN5OfnczgcV1dXDX2MjIx+//33X3/99eDBg2fPnqWeVrSysoqOjv7yyy+5XK7qKRrSLXVIKBRqCKOvXr1as2bN3r17qfTp4uLi6ek5atSo0aNH//nnn9Qjg5SqqipCiOb9RBVR/UtLSzXMKTo5OanusaolusZtJ3Nz8w68QZQudXV1hBC1z4EAQHsgjAJAd/Ho0aNbt27xeDwTE5PXdn7nnXfeeeed5ubmnJycrKys5OTkHTt2nDp1Kjc3V3XP9qqqKkdHR7XXqaysJBqnTgkhUVFRqampo0ePXrly5fjx4xVjBxWF5ajrPHr06LX1K/b/4osvlixZ0s5TdIKucdvJysqKepCArjT8RqjHl9XuqwoA7YFnRgGgu1i7dm1ra+uMGTPaf4qRkdHo0aPXrl1bVFQ0b968kpKShIQE1W5lZWVtXeHhw4dmZma9e/duqwOfz09NTR07duyFCxemTZumNAGmtI7K09OTtLHMRS2qf3FxcTv76wpd47YTtXSJemaj+6O+A20ttwKA10IYBYBu4caNG8nJyRYWFtQ2om/K0NCQ2qfp6tWrqkePHTum9iw+n5+fn08tlG4L9TagmTNnqn1WsqCgQPG3rq6uXC43PT2deuZSVUpKyrZt25qbm6nf9uvXz8zM7MKFCy0tLRpq0Dm6xm0n6uWi7c/09CopKSH/zfcA0AEIowBAv5KSklmzZslksu+++66tF6NTbt68OWTIkLi4ONVDYrGYEGJokfrNAAAFDUlEQVRra6t6KDU1Ve3k6LZt26RS6fLlyzWMSL1UXe1a6aysLKUwymazV65c+fTp02+++Ua1v0gkmjt3bnJysvwF6IaGhqtWrbp///6uXbvUjr5169Z169Y9ffpUQ4Ud0GXjUvfZ3/Q6PB6PEHLjxg0tR+8aeXl5hJDhw4fTXQgAUyGMAgCdHj9+vHHjxuHDh5eWlm7YsCEyMlJzfy8vr4qKiu3btystA5dKpWvXriWEUG/KURIeHj5lypSKigrFxq+//nrXrl2DBw+eNWuWhhGpHTT37t0r3xGdUlxcPH/+fAcHB6X+n3zyib29/eeff753717FdolEMnv2bIlEsnDhQsX22NhYR0fH1atXHz58WOlSqampn332WXJystpVWVrqmnGpLaLampluC4PCqEwmy8/Pd3d3x216gA7DAiYA6CIZGRlCoZD6Z6lU+vz580ePHlF7ITk5Oe3evZt62ZJmPXv2TEpKioqKCggIiImJ4fF4HA6Hz+fv37//7t27U6ZMiYmJUT1r06ZN4eHhPB4vPDx85MiRVVVV58+fz8zMdHFxSU5ONjDQ9Ndya2vrhISE5cuXDxky5OOPP/b29n727FlOTs6BAwdCQkLc3Ny2b9+u2N/U1PT48ePTp0+PiYlJTU0dP358v379SkpK9uzZU1FRERUVpRRGTUxMfv/995kzZ0ZFRR04cGDs2LGenp7V1dXp6elnzpyxsbFJSUnRsGtVh3XNuJGRkVu2bImLiysoKPD09OTxeO+8885rzxo4cKC9vf2VK1e0HL0LFBYW1tfXt+erCwBtovsVUACg/6jXgSqxtLQcMGBAZGTkwYMHFd8Or0T1daDUBf38/BSvZmNjs2XLFqW3z8sUXu9ZVVWlGINYLNbkyZNramra6q/U/t1331H36ymmpqYrVqxobm5etmwZIeTatWtK/Z8+fRoeHq649b2dnd3333+v9MZzudra2jlz5shv3xNCOBxOdHQ0n89vZ4UymczJycnW1la1nbpLHhYWps24moeWyWSurq5OTk6q7Tk5OfJ/WSEhIWrPVUX9YPPy8tpZwBt9dh3+DDds2EAIycrKeu0nAoC2sGQyWUcyLAAA3crLy8vKypqamtzd3V1cXNS+9GjGjBlHjx4VCoXUevnq6urbt2+3tLQMGjSorc2e2iKRSO7evfvgwYPevXt7e3u3Z1/Jp0+fFhcXv3z5csCAAa6urpqnYAkhYrG4qKhIJBI5Ojp6eHh0xt15usatqqoSCARubm7U+4peKzc3l8fjffbZZ/Hx8TovRocGDx5cX19fXl6uqy30Af6GEEYBQJ8phVFgkOHDh9fW1paUlLw2xNOloKBg6NChcXFx69evp7sWAAbrpv8PBwCAv7lNmzY9ePDgyJEjdBfSpvj4eBsbG+qJAgDoMIRRAADojiZPnjxq1Ki4uLjW1la6a1Hj1q1bR48eXb16dZc9TQGgr7CaHgAAuqn09HSRSCSVStU+EEwvJyenkpKSvn370l0IAOMhjAKAPvPx8amtrVVcLQ4MYmVl1W3377S0tMT76AF0AguYAAAAAIA2eGYUAAAAAGiDMAoAAAAAtEEYBQAAAADaIIwCAAAAAG0QRgEAAACANgijAAAAAEAbhFEAAAAAoA3CKAAAAADQBmEUAAAAAGiDMAoAAAAAtEEYBQAAAADaIIwCAAAAAG0QRgEAAACANgijAAAAAEAbhFEAAAAAoM3/A+U7ekr7+1YlAAAAAElFTkSuQmCC",
      "text/plain": [
       "Scene (900px, 450px):\n",
>>>>>>> 1470bb81388fe5078e1e20f03f1a9779eb8534b3
       "  18 Plots:\n",
       "    ├ Combined{Makie.poly, Tuple{Vector{Vector{Point{2, Float32}}}}}\n",
       "    ├ LineSegments{Tuple{Vector{Point{2, Float32}}}}\n",
       "    ├ LineSegments{Tuple{Vector{Point{2, Float32}}}}\n",
       "    ├ LineSegments{Tuple{Vector{Point{2, Float32}}}}\n",
       "    ├ LineSegments{Tuple{Vector{Point{2, Float32}}}}\n",
       "    ├ LineSegments{Tuple{Vector{Point{2, Float32}}}}\n",
       "    ├ LineSegments{Tuple{Vector{Point{2, Float32}}}}\n",
       "    ├ MakieCore.Text{Tuple{String}}\n",
       "    ├ Lines{Tuple{Vector{Point{2, Float32}}}}\n",
       "    ├ MakieCore.Text{Tuple{Vector{Tuple{AbstractString, Point{2, Float32}}}}}\n",
       "    ├ LineSegments{Tuple{Vector{Point{2, Float32}}}}\n",
       "    ├ LineSegments{Tuple{Vector{Point{2, Float32}}}}\n",
       "    ├ MakieCore.Text{Tuple{String}}\n",
       "    ├ Lines{Tuple{Vector{Point{2, Float32}}}}\n",
       "    ├ MakieCore.Text{Tuple{Vector{Tuple{AbstractString, Point{2, Float32}}}}}\n",
       "    ├ Lines{Tuple{Vector{Point{2, Float32}}}}\n",
       "    ├ Lines{Tuple{Vector{Point{2, Float32}}}}\n",
       "    └ MakieCore.Text{Tuple{String}}\n",
       "  1 Child Scene:\n",
<<<<<<< HEAD
       "    └ Scene (1669px, 1092px)"
=======
       "    └ Scene (769px, 339px)"
>>>>>>> 1470bb81388fe5078e1e20f03f1a9779eb8534b3
      ]
     },
     "metadata": {},
     "output_type": "display_data"
<<<<<<< HEAD
    },
    {
     "data": {
      "text/plain": [
       "CairoScreen{Cairo.CairoSurfaceIOStream{UInt32}} with surface:\n",
       "Cairo.CairoSurfaceIOStream{UInt32}(Ptr{Nothing} @0x0000000019305650, 1350.0, 900.0, IOContext(IOStream(<file /home/brian/Code/stissue_scripts/figures/4_sensor_error.pdf>)))\n"
      ]
     },
     "execution_count": 54,
     "metadata": {},
     "output_type": "execute_result"
=======
>>>>>>> 1470bb81388fe5078e1e20f03f1a9779eb8534b3
    }
   ],
   "source": [
    "# Gbz = Matrix{Vector{Float64}}\n",
    "# Gpbz = Matrix{Vector{Float64}}\n",
    "# Gdz = Matrix{Vector{Float64}}\n",
    "\n",
    "function array_of_empty_vectors(T, dims...)\n",
    "    array = Array{Vector{T}}(undef, dims...)\n",
    "    for i in eachindex(array)\n",
    "        array[i] = Vector{T}()\n",
    "    end\n",
    "    array\n",
    "end\n",
    "\n",
    "Gbz = array_of_empty_vectors(Float64,8,8)\n",
    "Gpbz = array_of_empty_vectors(Float64,8,8)\n",
    "Gdz = array_of_empty_vectors(Float64,8,8)\n",
    "Gdiff = array_of_empty_vectors(Float64,8,8)\n",
    "\n",
    "\n",
    "for x in 1:8, y in 1:8\n",
    "    # f = \"/home/brian/stissue_data/calibration_330/mapped/\"*\"$(x+1)_$(y+1).jld\"\n",
    "    f = make_name(\"calibration_324/mapped/\", x+1, y+1)\n",
    "    local bz = load(f,\"bz\")\n",
    "    local Δz = load(f,\"Δz\")\n",
    "    local p = load(f, \"zfit_cal\")\n",
    "    Gbz[x,y] = (bz)[1:8000]\n",
    "    Gpbz[x,y] = p.(bz)[1:8000]\n",
    "    Gdz[x,y] = Δz[1:8000]\n",
    "    Gdiff[x,y] = (p.(bz).-Δz)[1:8000]\n",
    "end\n",
    "\n",
<<<<<<< HEAD
    "fig = Figure()\n",
    "ax = Axis(fig[1,1], xlabel = \"HASEL actuator displacement (mm)\", ylabel = \"Mapped sensor error (mm)\")\n",
    "envelope!(ax,mean(Gdz),Gdiff; color = clr[7])\n",
    "\n",
    "ylims!(ax,-1, 1)\n",
    "display(fig)\n",
    "save(\"4_sensor_error.pdf\",fig)\n"
=======
    "fig = Figure(\n",
    "    resolution = (3,1.5).*300,\n",
    ")\n",
    "ax = Axis(fig[1,1], xlabel = \"Displacement (mm)\", ylabel = \"Sensor Error (mm)\")\n",
    "envelope!(ax, mean(Gdz), Gdiff; color = clr[7])\n",
    "\n",
    "ylims!(ax,-0.8, 0.8)\n",
    "CairoMakie.activate!()\n",
    "save(\"4_sensor_error.pdf\", fig)\n",
    "display(fig)\n"
>>>>>>> 1470bb81388fe5078e1e20f03f1a9779eb8534b3
   ]
  },
  {
   "cell_type": "code",
   "execution_count": null,
   "metadata": {},
   "outputs": [],
   "source": []
  }
 ],
 "metadata": {
  "kernelspec": {
   "display_name": "Julia (headless) 1.7.2",
   "language": "julia",
   "name": "julia-(headless)-1.7"
  },
  "language_info": {
   "file_extension": ".jl",
   "mimetype": "application/julia",
   "name": "julia",
   "version": "1.7.2"
  },
  "orig_nbformat": 4
 },
 "nbformat": 4,
 "nbformat_minor": 2
}
