# Supplementary material for: A multifunctional soft robotic shape display with high-speed actuation, sensing, and control
Source: Nat Commun. 2023 Jul 31;14:4516. doi: 10.1038/s41467-023-39842-2 (PMC10390478; doi:10.1038/s41467-023-39842-2)
Supplement: Supplementary file 14 — Supplementary Software 1 [file 41467_2023_39842_MOESM14_ESM.zip › Code/sTISSUE_scripts/figures/5_all_bodes.ipynb]

{
 "cells": [
  {
   "cell_type": "markdown",
   "metadata": {},
   "source": [
    "# Bode Characterization"
   ]
  },
  {
   "cell_type": "code",
   "execution_count": 5,
   "metadata": {},
   "outputs": [
    {
     "name": "stdout",
     "output_type": "stream",
     "text": [
      "DISPLAY: 192.168.0.34:0.0\n"
     ]
    },
    {
     "data": {
      "text/plain": [
       "\"/mnt/e/stissue_data2/\""
      ]
     },
     "execution_count": 5,
     "metadata": {},
     "output_type": "execute_result"
    }
   ],
   "source": [
    "# DATA_DIR = \"/home/brian/stissue_data/\"\n",
    "\n",
    "println(\"DISPLAY: $(ENV[\"DISPLAY\"])\") # headless/XServer\n",
    "DATA_DIR = \"/mnt/e/stissue_data2/\""
   ]
  },
  {
   "cell_type": "markdown",
   "metadata": {},
   "source": [
    "## Code Setup"
   ]
  },
  {
   "cell_type": "code",
   "execution_count": 2,
   "metadata": {},
   "outputs": [
    {
     "name": "stdout",
     "output_type": "stream",
     "text": [
      "Julia Version 1.7.2\n",
      "Commit bf53498635 (2022-02-06 15:21 UTC)\n",
      "Platform Info:\n",
      "  OS: Linux (x86_64-pc-linux-gnu)\n",
      "  CPU: AMD Ryzen 9 3950X 16-Core Processor\n",
      "  WORD_SIZE: 64\n",
      "  LIBM: libopenlibm\n",
      "  LLVM: libLLVM-12.0.1 (ORCJIT, znver2)\n",
      "Directory:\n",
      "  /home/mantas/code/stissue_scripts/figures\n",
      "Active Threads: 32\n"
     ]
    },
    {
     "name": "stderr",
     "output_type": "stream",
     "text": [
      "\u001b[32m\u001b[1m  Activating\u001b[22m\u001b[39m project at `~/code/stissue_scripts/figures`\n",
      "\u001b[32m\u001b[1m  Activating\u001b[22m\u001b[39m project at `~/code/stissue_scripts/figures`\n"
     ]
    },
    {
     "data": {
      "image/svg+xml": "<?xml version=\"1.0\" encoding=\"UTF-8\"?>\n<!DOCTYPE svg PUBLIC \"-//W3C//DTD SVG 1.1//EN\"\n \"http://www.w3.org/Graphics/SVG/1.1/DTD/svg11.dtd\">\n<svg xmlns=\"http://www.w3.org/2000/svg\" version=\"1.1\"\n     width=\"180mm\" height=\"25mm\" viewBox=\"0 0 202 1\" stroke=\"none\"\n     preserveAspectRatio=\"none\" shape-rendering=\"crispEdges\">\n<defs>\n    <pattern id=\"pat_31G2AA\" width=\".2\" height=\".2\"\n             patternUnits=\"userSpaceOnUse\" patternTransform=\"scale(28.056,1)\" >\n        <path d=\"M.1,0h.1v.1h-.2v.1h.1z\" fill=\"#999\" opacity=\".5\" />\n    </pattern>\n</defs>\n<rect width=\"202\" height=\"1\" fill=\"url(#pat_31G2AA)\" />\n<path d=\"M1,.48V1h-1V.52z\" fill=\"#0072BD\" />\n<path d=\"M0,0h1v1h-1z\" fill=\"#0072BD\" fill-opacity=\"1\" />\n<path d=\"M2,.48V1h-1V.52z\" fill=\"#0072BC\" />\n<path d=\"M1,0h1v1h-1z\" fill=\"#0072BC\" fill-opacity=\"1\" />\n<path d=\"M3,.48V1h-1V.52z\" fill=\"#0073BC\" />\n<path d=\"M2,0h1v1h-1z\" fill=\"#0073BC\" fill-opacity=\"1\" />\n<path d=\"M4,.48V1h-1V.52z\" fill=\"#0073BB\" />\n<path d=\"M3,0h1v1h-1z\" fill=\"#0073BB\" fill-opacity=\"1\" />\n<path d=\"M5,.48V1h-1V.52z\" fill=\"#0074BA\" />\n<path d=\"M4,0h1v1h-1z\" fill=\"#0074BA\" fill-opacity=\"1\" />\n<path d=\"M6,.48V1h-1V.52z\" fill=\"#0074B9\" />\n<path d=\"M5,0h1v1h-1z\" fill=\"#0074B9\" fill-opacity=\"1\" />\n<path d=\"M7,.48V1h-1V.52z\" fill=\"#0075B9\" />\n<path d=\"M6,0h1v1h-1z\" fill=\"#0075B9\" fill-opacity=\"1\" />\n<path d=\"M8,.48V1h-1V.52z\" fill=\"#0075B8\" />\n<path d=\"M7,0h1v1h-1z\" fill=\"#0075B8\" fill-opacity=\"1\" />\n<path d=\"M9,.48V1h-1V.52z\" fill=\"#0076B7\" />\n<path d=\"M8,0h1v1h-1z\" fill=\"#0076B7\" fill-opacity=\"1\" />\n<path d=\"M10,.48V1h-1V.52z\" fill=\"#0076B6\" />\n<path d=\"M9,0h1v1h-1z\" fill=\"#0076B6\" fill-opacity=\"1\" />\n<path d=\"M11,.48V1h-1V.52z\" fill=\"#0076B6\" />\n<path d=\"M10,0h1v1h-1z\" fill=\"#0076B6\" fill-opacity=\"1\" />\n<path d=\"M12,.48V1h-1V.52z\" fill=\"#0077B5\" />\n<path d=\"M11,0h1v1h-1z\" fill=\"#0077B5\" fill-opacity=\"1\" />\n<path d=\"M13,.48V1h-1V.52z\" fill=\"#0077B4\" />\n<path d=\"M12,0h1v1h-1z\" fill=\"#0077B4\" fill-opacity=\"1\" />\n<path d=\"M14,.48V1h-1V.52z\" fill=\"#0078B3\" />\n<path d=\"M13,0h1v1h-1z\" fill=\"#0078B3\" fill-opacity=\"1\" />\n<path d=\"M15,.48V1h-1V.52z\" fill=\"#0078B3\" />\n<path d=\"M14,0h1v1h-1z\" fill=\"#0078B3\" fill-opacity=\"1\" />\n<path d=\"M16,.48V1h-1V.52z\" fill=\"#0079B2\" />\n<path d=\"M15,0h1v1h-1z\" fill=\"#0079B2\" fill-opacity=\"1\" />\n<path d=\"M17,.48V1h-1V.52z\" fill=\"#0079B1\" />\n<path d=\"M16,0h1v1h-1z\" fill=\"#0079B1\" fill-opacity=\"1\" />\n<path d=\"M18,.48V1h-1V.52z\" fill=\"#0079B0\" />\n<path d=\"M17,0h1v1h-1z\" fill=\"#0079B0\" fill-opacity=\"1\" />\n<path d=\"M19,.48V1h-1V.52z\" fill=\"#007AB0\" />\n<path d=\"M18,0h1v1h-1z\" fill=\"#007AB0\" fill-opacity=\"1\" />\n<path d=\"M20,.48V1h-1V.52z\" fill=\"#007AAF\" />\n<path d=\"M19,0h1v1h-1z\" fill=\"#007AAF\" fill-opacity=\"1\" />\n<path d=\"M21,.48V1h-1V.52z\" fill=\"#007BAE\" />\n<path d=\"M20,0h1v1h-1z\" fill=\"#007BAE\" fill-opacity=\"1\" />\n<path d=\"M22,.48V1h-1V.52z\" fill=\"#007BAD\" />\n<path d=\"M21,0h1v1h-1z\" fill=\"#007BAD\" fill-opacity=\"1\" />\n<path d=\"M23,.48V1h-1V.52z\" fill=\"#007CAD\" />\n<path d=\"M22,0h1v1h-1z\" fill=\"#007CAD\" fill-opacity=\"1\" />\n<path d=\"M24,.48V1h-1V.52z\" fill=\"#007CAC\" />\n<path d=\"M23,0h1v1h-1z\" fill=\"#007CAC\" fill-opacity=\"1\" />\n<path d=\"M25,.48V1h-1V.52z\" fill=\"#007DAB\" />\n<path d=\"M24,0h1v1h-1z\" fill=\"#007DAB\" fill-opacity=\"1\" />\n<path d=\"M26,.48V1h-1V.52z\" fill=\"#007DAB\" />\n<path d=\"M25,0h1v1h-1z\" fill=\"#007DAB\" fill-opacity=\"1\" />\n<path d=\"M27,.48V1h-1V.52z\" fill=\"#007DAA\" />\n<path d=\"M26,0h1v1h-1z\" fill=\"#007DAA\" fill-opacity=\"1\" />\n<path d=\"M28,.48V1h-1V.52z\" fill=\"#007EA9\" />\n<path d=\"M27,0h1v1h-1z\" fill=\"#007EA9\" fill-opacity=\"1\" />\n<path d=\"M29,.48V1h-1V.52z\" fill=\"#007EA8\" />\n<path d=\"M28,0h1v1h-1z\" fill=\"#007EA8\" fill-opacity=\"1\" />\n<path d=\"M30,.48V1h-1V.52z\" fill=\"#007FA8\" />\n<path d=\"M29,0h1v1h-1z\" fill=\"#007FA8\" fill-opacity=\"1\" />\n<path d=\"M31,.48V1h-1V.52z\" fill=\"#007FA7\" />\n<path d=\"M30,0h1v1h-1z\" fill=\"#007FA7\" fill-opacity=\"1\" />\n<path d=\"M32,.48V1h-1V.52z\" fill=\"#0080A6\" />\n<path d=\"M31,0h1v1h-1z\" fill=\"#0080A6\" fill-opacity=\"1\" />\n<path d=\"M33,.48V1h-1V.52z\" fill=\"#0080A5\" />\n<path d=\"M32,0h1v1h-1z\" fill=\"#0080A5\" fill-opacity=\"1\" />\n<path d=\"M34,.48V1h-1V.52z\" fill=\"#0081A5\" />\n<path d=\"M33,0h1v1h-1z\" fill=\"#0081A5\" fill-opacity=\"1\" />\n<path d=\"M35,.48V1h-1V.52z\" fill=\"#0081A4\" />\n<path d=\"M34,0h1v1h-1z\" fill=\"#0081A4\" fill-opacity=\"1\" />\n<path d=\"M36,.48V1h-1V.52z\" fill=\"#0081A3\" />\n<path d=\"M35,0h1v1h-1z\" fill=\"#0081A3\" fill-opacity=\"1\" />\n<path d=\"M37,.48V1h-1V.52z\" fill=\"#0082A2\" />\n<path d=\"M36,0h1v1h-1z\" fill=\"#0082A2\" fill-opacity=\"1\" />\n<path d=\"M38,.48V1h-1V.52z\" fill=\"#0082A2\" />\n<path d=\"M37,0h1v1h-1z\" fill=\"#0082A2\" fill-opacity=\"1\" />\n<path d=\"M39,.48V1h-1V.52z\" fill=\"#0083A1\" />\n<path d=\"M38,0h1v1h-1z\" fill=\"#0083A1\" fill-opacity=\"1\" />\n<path d=\"M40,.48V1h-1V.52z\" fill=\"#0083A0\" />\n<path d=\"M39,0h1v1h-1z\" fill=\"#0083A0\" fill-opacity=\"1\" />\n<path d=\"M41,.48V1h-1V.52z\" fill=\"#00849F\" />\n<path d=\"M40,0h1v1h-1z\" fill=\"#00849F\" fill-opacity=\"1\" />\n<path d=\"M42,.48V1h-1V.52z\" fill=\"#00849F\" />\n<path d=\"M41,0h1v1h-1z\" fill=\"#00849F\" fill-opacity=\"1\" />\n<path d=\"M43,.48V1h-1V.52z\" fill=\"#00849E\" />\n<path d=\"M42,0h1v1h-1z\" fill=\"#00849E\" fill-opacity=\"1\" />\n<path d=\"M44,.48V1h-1V.52z\" fill=\"#00859D\" />\n<path d=\"M43,0h1v1h-1z\" fill=\"#00859D\" fill-opacity=\"1\" />\n<path d=\"M45,.48V1h-1V.52z\" fill=\"#00859C\" />\n<path d=\"M44,0h1v1h-1z\" fill=\"#00859C\" fill-opacity=\"1\" />\n<path d=\"M46,.48V1h-1V.52z\" fill=\"#00869C\" />\n<path d=\"M45,0h1v1h-1z\" fill=\"#00869C\" fill-opacity=\"1\" />\n<path d=\"M47,.48V1h-1V.52z\" fill=\"#00869B\" />\n<path d=\"M46,0h1v1h-1z\" fill=\"#00869B\" fill-opacity=\"1\" />\n<path d=\"M48,.48V1h-1V.52z\" fill=\"#00879A\" />\n<path d=\"M47,0h1v1h-1z\" fill=\"#00879A\" fill-opacity=\"1\" />\n<path d=\"M49,.48V1h-1V.52z\" fill=\"#008799\" />\n<path d=\"M48,0h1v1h-1z\" fill=\"#008799\" fill-opacity=\"1\" />\n<path d=\"M50,.48V1h-1V.52z\" fill=\"#008899\" />\n<path d=\"M49,0h1v1h-1z\" fill=\"#008899\" fill-opacity=\"1\" />\n<path d=\"M51,.48V1h-1V.52z\" fill=\"#008898\" />\n<path d=\"M50,0h1v1h-1z\" fill=\"#008898\" fill-opacity=\"1\" />\n<path d=\"M52,.48V1h-1V.52z\" fill=\"#008897\" />\n<path d=\"M51,0h1v1h-1z\" fill=\"#008897\" fill-opacity=\"1\" />\n<path d=\"M53,.48V1h-1V.52z\" fill=\"#008997\" />\n<path d=\"M52,0h1v1h-1z\" fill=\"#008997\" fill-opacity=\"1\" />\n<path d=\"M54,.48V1h-1V.52z\" fill=\"#008996\" />\n<path d=\"M53,0h1v1h-1z\" fill=\"#008996\" fill-opacity=\"1\" />\n<path d=\"M55,.48V1h-1V.52z\" fill=\"#008A95\" />\n<path d=\"M54,0h1v1h-1z\" fill=\"#008A95\" fill-opacity=\"1\" />\n<path d=\"M56,.48V1h-1V.52z\" fill=\"#008A94\" />\n<path d=\"M55,0h1v1h-1z\" fill=\"#008A94\" fill-opacity=\"1\" />\n<path d=\"M57,.48V1h-1V.52z\" fill=\"#008B94\" />\n<path d=\"M56,0h1v1h-1z\" fill=\"#008B94\" fill-opacity=\"1\" />\n<path d=\"M58,.48V1h-1V.52z\" fill=\"#008B93\" />\n<path d=\"M57,0h1v1h-1z\" fill=\"#008B93\" fill-opacity=\"1\" />\n<path d=\"M59,.48V1h-1V.52z\" fill=\"#008C92\" />\n<path d=\"M58,0h1v1h-1z\" fill=\"#008C92\" fill-opacity=\"1\" />\n<path d=\"M60,.48V1h-1V.52z\" fill=\"#008C91\" />\n<path d=\"M59,0h1v1h-1z\" fill=\"#008C91\" fill-opacity=\"1\" />\n<path d=\"M61,.48V1h-1V.52z\" fill=\"#008C91\" />\n<path d=\"M60,0h1v1h-1z\" fill=\"#008C91\" fill-opacity=\"1\" />\n<path d=\"M62,.48V1h-1V.52z\" fill=\"#008D90\" />\n<path d=\"M61,0h1v1h-1z\" fill=\"#008D90\" fill-opacity=\"1\" />\n<path d=\"M63,.48V1h-1V.52z\" fill=\"#008D8F\" />\n<path d=\"M62,0h1v1h-1z\" fill=\"#008D8F\" fill-opacity=\"1\" />\n<path d=\"M64,.48V1h-1V.52z\" fill=\"#008E8E\" />\n<path d=\"M63,0h1v1h-1z\" fill=\"#008E8E\" fill-opacity=\"1\" />\n<path d=\"M65,.48V1h-1V.52z\" fill=\"#008E8E\" />\n<path d=\"M64,0h1v1h-1z\" fill=\"#008E8E\" fill-opacity=\"1\" />\n<path d=\"M66,.48V1h-1V.52z\" fill=\"#008F8D\" />\n<path d=\"M65,0h1v1h-1z\" fill=\"#008F8D\" fill-opacity=\"1\" />\n<path d=\"M67,.48V1h-1V.52z\" fill=\"#008F8C\" />\n<path d=\"M66,0h1v1h-1z\" fill=\"#008F8C\" fill-opacity=\"1\" />\n<path d=\"M68,.48V1h-1V.52z\" fill=\"#008F8B\" />\n<path d=\"M67,0h1v1h-1z\" fill=\"#008F8B\" fill-opacity=\"1\" />\n<path d=\"M69,.48V1h-1V.52z\" fill=\"#00908B\" />\n<path d=\"M68,0h1v1h-1z\" fill=\"#00908B\" fill-opacity=\"1\" />\n<path d=\"M70,.48V1h-1V.52z\" fill=\"#00908A\" />\n<path d=\"M69,0h1v1h-1z\" fill=\"#00908A\" fill-opacity=\"1\" />\n<path d=\"M71,.48V1h-1V.52z\" fill=\"#009189\" />\n<path d=\"M70,0h1v1h-1z\" fill=\"#009189\" fill-opacity=\"1\" />\n<path d=\"M72,.48V1h-1V.52z\" fill=\"#009188\" />\n<path d=\"M71,0h1v1h-1z\" fill=\"#009188\" fill-opacity=\"1\" />\n<path d=\"M73,.48V1h-1V.52z\" fill=\"#009288\" />\n<path d=\"M72,0h1v1h-1z\" fill=\"#009288\" fill-opacity=\"1\" />\n<path d=\"M74,.48V1h-1V.52z\" fill=\"#009287\" />\n<path d=\"M73,0h1v1h-1z\" fill=\"#009287\" fill-opacity=\"1\" />\n<path d=\"M75,.48V1h-1V.52z\" fill=\"#009386\" />\n<path d=\"M74,0h1v1h-1z\" fill=\"#009386\" fill-opacity=\"1\" />\n<path d=\"M76,.48V1h-1V.52z\" fill=\"#009386\" />\n<path d=\"M75,0h1v1h-1z\" fill=\"#009386\" fill-opacity=\"1\" />\n<path d=\"M77,.48V1h-1V.52z\" fill=\"#009385\" />\n<path d=\"M76,0h1v1h-1z\" fill=\"#009385\" fill-opacity=\"1\" />\n<path d=\"M78,.48V1h-1V.52z\" fill=\"#009484\" />\n<path d=\"M77,0h1v1h-1z\" fill=\"#009484\" fill-opacity=\"1\" />\n<path d=\"M79,.48V1h-1V.52z\" fill=\"#009483\" />\n<path d=\"M78,0h1v1h-1z\" fill=\"#009483\" fill-opacity=\"1\" />\n<path d=\"M80,.48V1h-1V.52z\" fill=\"#009583\" />\n<path d=\"M79,0h1v1h-1z\" fill=\"#009583\" fill-opacity=\"1\" />\n<path d=\"M81,.48V1h-1V.52z\" fill=\"#009582\" />\n<path d=\"M80,0h1v1h-1z\" fill=\"#009582\" fill-opacity=\"1\" />\n<path d=\"M82,.48V1h-1V.52z\" fill=\"#009681\" />\n<path d=\"M81,0h1v1h-1z\" fill=\"#009681\" fill-opacity=\"1\" />\n<path d=\"M83,.48V1h-1V.52z\" fill=\"#009680\" />\n<path d=\"M82,0h1v1h-1z\" fill=\"#009680\" fill-opacity=\"1\" />\n<path d=\"M84,.48V1h-1V.52z\" fill=\"#009780\" />\n<path d=\"M83,0h1v1h-1z\" fill=\"#009780\" fill-opacity=\"1\" />\n<path d=\"M85,.48V1h-1V.52z\" fill=\"#00977F\" />\n<path d=\"M84,0h1v1h-1z\" fill=\"#00977F\" fill-opacity=\"1\" />\n<path d=\"M86,.48V1h-1V.52z\" fill=\"#00977E\" />\n<path d=\"M85,0h1v1h-1z\" fill=\"#00977E\" fill-opacity=\"1\" />\n<path d=\"M87,.48V1h-1V.52z\" fill=\"#00987D\" />\n<path d=\"M86,0h1v1h-1z\" fill=\"#00987D\" fill-opacity=\"1\" />\n<path d=\"M88,.48V1h-1V.52z\" fill=\"#00987D\" />\n<path d=\"M87,0h1v1h-1z\" fill=\"#00987D\" fill-opacity=\"1\" />\n<path d=\"M89,.48V1h-1V.52z\" fill=\"#00997C\" />\n<path d=\"M88,0h1v1h-1z\" fill=\"#00997C\" fill-opacity=\"1\" />\n<path d=\"M90,.48V1h-1V.52z\" fill=\"#00997B\" />\n<path d=\"M89,0h1v1h-1z\" fill=\"#00997B\" fill-opacity=\"1\" />\n<path d=\"M91,.48V1h-1V.52z\" fill=\"#009A7A\" />\n<path d=\"M90,0h1v1h-1z\" fill=\"#009A7A\" fill-opacity=\"1\" />\n<path d=\"M92,.48V1h-1V.52z\" fill=\"#009A7A\" />\n<path d=\"M91,0h1v1h-1z\" fill=\"#009A7A\" fill-opacity=\"1\" />\n<path d=\"M93,.48V1h-1V.52z\" fill=\"#009A79\" />\n<path d=\"M92,0h1v1h-1z\" fill=\"#009A79\" fill-opacity=\"1\" />\n<path d=\"M94,.48V1h-1V.52z\" fill=\"#009B78\" />\n<path d=\"M93,0h1v1h-1z\" fill=\"#009B78\" fill-opacity=\"1\" />\n<path d=\"M95,.48V1h-1V.52z\" fill=\"#009B77\" />\n<path d=\"M94,0h1v1h-1z\" fill=\"#009B77\" fill-opacity=\"1\" />\n<path d=\"M96,.48V1h-1V.52z\" fill=\"#009C77\" />\n<path d=\"M95,0h1v1h-1z\" fill=\"#009C77\" fill-opacity=\"1\" />\n<path d=\"M97,.48V1h-1V.52z\" fill=\"#009C76\" />\n<path d=\"M96,0h1v1h-1z\" fill=\"#009C76\" fill-opacity=\"1\" />\n<path d=\"M98,.48V1h-1V.52z\" fill=\"#009D75\" />\n<path d=\"M97,0h1v1h-1z\" fill=\"#009D75\" fill-opacity=\"1\" />\n<path d=\"M99,.48V1h-1V.52z\" fill=\"#009D74\" />\n<path d=\"M98,0h1v1h-1z\" fill=\"#009D74\" fill-opacity=\"1\" />\n<path d=\"M100,.48V1h-1V.52z\" fill=\"#009E74\" />\n<path d=\"M99,0h1v1h-1z\" fill=\"#009E74\" fill-opacity=\"1\" />\n<path d=\"M101,.48V1h-1V.52z\" fill=\"#009E73\" />\n<path d=\"M100,0h1v1h-1z\" fill=\"#009E73\" fill-opacity=\"1\" />\n<path d=\"M102,.48V1h-1V.52z\" fill=\"#009E73\" />\n<path d=\"M101,0h1v1h-1z\" fill=\"#009E73\" fill-opacity=\"1\" />\n<path d=\"M103,.48V1h-1V.52z\" fill=\"#029E72\" />\n<path d=\"M102,0h1v1h-1z\" fill=\"#029E72\" fill-opacity=\"1\" />\n<path d=\"M104,.48V1h-1V.52z\" fill=\"#059E71\" />\n<path d=\"M103,0h1v1h-1z\" fill=\"#059E71\" fill-opacity=\"1\" />\n<path d=\"M105,.48V1h-1V.52z\" fill=\"#079F71\" />\n<path d=\"M104,0h1v1h-1z\" fill=\"#079F71\" fill-opacity=\"1\" />\n<path d=\"M106,.48V1h-1V.52z\" fill=\"#099F70\" />\n<path d=\"M105,0h1v1h-1z\" fill=\"#099F70\" fill-opacity=\"1\" />\n<path d=\"M107,.48V1h-1V.52z\" fill=\"#0C9F6F\" />\n<path d=\"M106,0h1v1h-1z\" fill=\"#0C9F6F\" fill-opacity=\"1\" />\n<path d=\"M108,.48V1h-1V.52z\" fill=\"#0E9F6E\" />\n<path d=\"M107,0h1v1h-1z\" fill=\"#0E9F6E\" fill-opacity=\"1\" />\n<path d=\"M109,.48V1h-1V.52z\" fill=\"#119F6D\" />\n<path d=\"M108,0h1v1h-1z\" fill=\"#119F6D\" fill-opacity=\"1\" />\n<path d=\"M110,.48V1h-1V.52z\" fill=\"#13A06C\" />\n<path d=\"M109,0h1v1h-1z\" fill=\"#13A06C\" fill-opacity=\"1\" />\n<path d=\"M111,.48V1h-1V.52z\" fill=\"#15A06C\" />\n<path d=\"M110,0h1v1h-1z\" fill=\"#15A06C\" fill-opacity=\"1\" />\n<path d=\"M112,.48V1h-1V.52z\" fill=\"#18A06B\" />\n<path d=\"M111,0h1v1h-1z\" fill=\"#18A06B\" fill-opacity=\"1\" />\n<path d=\"M113,.48V1h-1V.52z\" fill=\"#1AA06A\" />\n<path d=\"M112,0h1v1h-1z\" fill=\"#1AA06A\" fill-opacity=\"1\" />\n<path d=\"M114,.48V1h-1V.52z\" fill=\"#1CA069\" />\n<path d=\"M113,0h1v1h-1z\" fill=\"#1CA069\" fill-opacity=\"1\" />\n<path d=\"M115,.48V1h-1V.52z\" fill=\"#1FA068\" />\n<path d=\"M114,0h1v1h-1z\" fill=\"#1FA068\" fill-opacity=\"1\" />\n<path d=\"M116,.48V1h-1V.52z\" fill=\"#21A167\" />\n<path d=\"M115,0h1v1h-1z\" fill=\"#21A167\" fill-opacity=\"1\" />\n<path d=\"M117,.48V1h-1V.52z\" fill=\"#24A167\" />\n<path d=\"M116,0h1v1h-1z\" fill=\"#24A167\" fill-opacity=\"1\" />\n<path d=\"M118,.48V1h-1V.52z\" fill=\"#26A166\" />\n<path d=\"M117,0h1v1h-1z\" fill=\"#26A166\" fill-opacity=\"1\" />\n<path d=\"M119,.48V1h-1V.52z\" fill=\"#28A165\" />\n<path d=\"M118,0h1v1h-1z\" fill=\"#28A165\" fill-opacity=\"1\" />\n<path d=\"M120,.48V1h-1V.52z\" fill=\"#2BA164\" />\n<path d=\"M119,0h1v1h-1z\" fill=\"#2BA164\" fill-opacity=\"1\" />\n<path d=\"M121,.48V1h-1V.52z\" fill=\"#2DA263\" />\n<path d=\"M120,0h1v1h-1z\" fill=\"#2DA263\" fill-opacity=\"1\" />\n<path d=\"M122,.48V1h-1V.52z\" fill=\"#2FA262\" />\n<path d=\"M121,0h1v1h-1z\" fill=\"#2FA262\" fill-opacity=\"1\" />\n<path d=\"M123,.48V1h-1V.52z\" fill=\"#32A262\" />\n<path d=\"M122,0h1v1h-1z\" fill=\"#32A262\" fill-opacity=\"1\" />\n<path d=\"M124,.48V1h-1V.52z\" fill=\"#34A261\" />\n<path d=\"M123,0h1v1h-1z\" fill=\"#34A261\" fill-opacity=\"1\" />\n<path d=\"M125,.48V1h-1V.52z\" fill=\"#37A260\" />\n<path d=\"M124,0h1v1h-1z\" fill=\"#37A260\" fill-opacity=\"1\" />\n<path d=\"M126,.48V1h-1V.52z\" fill=\"#39A35F\" />\n<path d=\"M125,0h1v1h-1z\" fill=\"#39A35F\" fill-opacity=\"1\" />\n<path d=\"M127,.48V1h-1V.52z\" fill=\"#3BA35E\" />\n<path d=\"M126,0h1v1h-1z\" fill=\"#3BA35E\" fill-opacity=\"1\" />\n<path d=\"M128,.48V1h-1V.52z\" fill=\"#3EA35D\" />\n<path d=\"M127,0h1v1h-1z\" fill=\"#3EA35D\" fill-opacity=\"1\" />\n<path d=\"M129,.48V1h-1V.52z\" fill=\"#40A35D\" />\n<path d=\"M128,0h1v1h-1z\" fill=\"#40A35D\" fill-opacity=\"1\" />\n<path d=\"M130,.48V1h-1V.52z\" fill=\"#42A35C\" />\n<path d=\"M129,0h1v1h-1z\" fill=\"#42A35C\" fill-opacity=\"1\" />\n<path d=\"M131,.48V1h-1V.52z\" fill=\"#45A45B\" />\n<path d=\"M130,0h1v1h-1z\" fill=\"#45A45B\" fill-opacity=\"1\" />\n<path d=\"M132,.48V1h-1V.52z\" fill=\"#47A45A\" />\n<path d=\"M131,0h1v1h-1z\" fill=\"#47A45A\" fill-opacity=\"1\" />\n<path d=\"M133,.48V1h-1V.52z\" fill=\"#49A459\" />\n<path d=\"M132,0h1v1h-1z\" fill=\"#49A459\" fill-opacity=\"1\" />\n<path d=\"M134,.48V1h-1V.52z\" fill=\"#4CA458\" />\n<path d=\"M133,0h1v1h-1z\" fill=\"#4CA458\" fill-opacity=\"1\" />\n<path d=\"M135,.48V1h-1V.52z\" fill=\"#4EA458\" />\n<path d=\"M134,0h1v1h-1z\" fill=\"#4EA458\" fill-opacity=\"1\" />\n<path d=\"M136,.48V1h-1V.52z\" fill=\"#51A457\" />\n<path d=\"M135,0h1v1h-1z\" fill=\"#51A457\" fill-opacity=\"1\" />\n<path d=\"M137,.48V1h-1V.52z\" fill=\"#53A556\" />\n<path d=\"M136,0h1v1h-1z\" fill=\"#53A556\" fill-opacity=\"1\" />\n<path d=\"M138,.48V1h-1V.52z\" fill=\"#55A555\" />\n<path d=\"M137,0h1v1h-1z\" fill=\"#55A555\" fill-opacity=\"1\" />\n<path d=\"M139,.48V1h-1V.52z\" fill=\"#58A554\" />\n<path d=\"M138,0h1v1h-1z\" fill=\"#58A554\" fill-opacity=\"1\" />\n<path d=\"M140,.48V1h-1V.52z\" fill=\"#5AA553\" />\n<path d=\"M139,0h1v1h-1z\" fill=\"#5AA553\" fill-opacity=\"1\" />\n<path d=\"M141,.48V1h-1V.52z\" fill=\"#5CA553\" />\n<path d=\"M140,0h1v1h-1z\" fill=\"#5CA553\" fill-opacity=\"1\" />\n<path d=\"M142,.48V1h-1V.52z\" fill=\"#5FA652\" />\n<path d=\"M141,0h1v1h-1z\" fill=\"#5FA652\" fill-opacity=\"1\" />\n<path d=\"M143,.48V1h-1V.52z\" fill=\"#61A651\" />\n<path d=\"M142,0h1v1h-1z\" fill=\"#61A651\" fill-opacity=\"1\" />\n<path d=\"M144,.48V1h-1V.52z\" fill=\"#64A650\" />\n<path d=\"M143,0h1v1h-1z\" fill=\"#64A650\" fill-opacity=\"1\" />\n<path d=\"M145,.48V1h-1V.52z\" fill=\"#66A64F\" />\n<path d=\"M144,0h1v1h-1z\" fill=\"#66A64F\" fill-opacity=\"1\" />\n<path d=\"M146,.48V1h-1V.52z\" fill=\"#68A64E\" />\n<path d=\"M145,0h1v1h-1z\" fill=\"#68A64E\" fill-opacity=\"1\" />\n<path d=\"M147,.48V1h-1V.52z\" fill=\"#6BA74E\" />\n<path d=\"M146,0h1v1h-1z\" fill=\"#6BA74E\" fill-opacity=\"1\" />\n<path d=\"M148,.48V1h-1V.52z\" fill=\"#6DA74D\" />\n<path d=\"M147,0h1v1h-1z\" fill=\"#6DA74D\" fill-opacity=\"1\" />\n<path d=\"M149,.48V1h-1V.52z\" fill=\"#6FA74C\" />\n<path d=\"M148,0h1v1h-1z\" fill=\"#6FA74C\" fill-opacity=\"1\" />\n<path d=\"M150,.48V1h-1V.52z\" fill=\"#72A74B\" />\n<path d=\"M149,0h1v1h-1z\" fill=\"#72A74B\" fill-opacity=\"1\" />\n<path d=\"M151,.48V1h-1V.52z\" fill=\"#74A74A\" />\n<path d=\"M150,0h1v1h-1z\" fill=\"#74A74A\" fill-opacity=\"1\" />\n<path d=\"M152,.48V1h-1V.52z\" fill=\"#77A84A\" />\n<path d=\"M151,0h1v1h-1z\" fill=\"#77A84A\" fill-opacity=\"1\" />\n<path d=\"M153,.48V1h-1V.52z\" fill=\"#79A849\" />\n<path d=\"M152,0h1v1h-1z\" fill=\"#79A849\" fill-opacity=\"1\" />\n<path d=\"M154,.48V1h-1V.52z\" fill=\"#7BA848\" />\n<path d=\"M153,0h1v1h-1z\" fill=\"#7BA848\" fill-opacity=\"1\" />\n<path d=\"M155,.48V1h-1V.52z\" fill=\"#7EA847\" />\n<path d=\"M154,0h1v1h-1z\" fill=\"#7EA847\" fill-opacity=\"1\" />\n<path d=\"M156,.48V1h-1V.52z\" fill=\"#80A846\" />\n<path d=\"M155,0h1v1h-1z\" fill=\"#80A846\" fill-opacity=\"1\" />\n<path d=\"M157,.48V1h-1V.52z\" fill=\"#82A845\" />\n<path d=\"M156,0h1v1h-1z\" fill=\"#82A845\" fill-opacity=\"1\" />\n<path d=\"M158,.48V1h-1V.52z\" fill=\"#85A945\" />\n<path d=\"M157,0h1v1h-1z\" fill=\"#85A945\" fill-opacity=\"1\" />\n<path d=\"M159,.48V1h-1V.52z\" fill=\"#87A944\" />\n<path d=\"M158,0h1v1h-1z\" fill=\"#87A944\" fill-opacity=\"1\" />\n<path d=\"M160,.48V1h-1V.52z\" fill=\"#89A943\" />\n<path d=\"M159,0h1v1h-1z\" fill=\"#89A943\" fill-opacity=\"1\" />\n<path d=\"M161,.48V1h-1V.52z\" fill=\"#8CA942\" />\n<path d=\"M160,0h1v1h-1z\" fill=\"#8CA942\" fill-opacity=\"1\" />\n<path d=\"M162,.48V1h-1V.52z\" fill=\"#8EA941\" />\n<path d=\"M161,0h1v1h-1z\" fill=\"#8EA941\" fill-opacity=\"1\" />\n<path d=\"M163,.48V1h-1V.52z\" fill=\"#91AA40\" />\n<path d=\"M162,0h1v1h-1z\" fill=\"#91AA40\" fill-opacity=\"1\" />\n<path d=\"M164,.48V1h-1V.52z\" fill=\"#93AA40\" />\n<path d=\"M163,0h1v1h-1z\" fill=\"#93AA40\" fill-opacity=\"1\" />\n<path d=\"M165,.48V1h-1V.52z\" fill=\"#95AA3F\" />\n<path d=\"M164,0h1v1h-1z\" fill=\"#95AA3F\" fill-opacity=\"1\" />\n<path d=\"M166,.48V1h-1V.52z\" fill=\"#98AA3E\" />\n<path d=\"M165,0h1v1h-1z\" fill=\"#98AA3E\" fill-opacity=\"1\" />\n<path d=\"M167,.48V1h-1V.52z\" fill=\"#9AAA3D\" />\n<path d=\"M166,0h1v1h-1z\" fill=\"#9AAA3D\" fill-opacity=\"1\" />\n<path d=\"M168,.48V1h-1V.52z\" fill=\"#9CAB3C\" />\n<path d=\"M167,0h1v1h-1z\" fill=\"#9CAB3C\" fill-opacity=\"1\" />\n<path d=\"M169,.48V1h-1V.52z\" fill=\"#9FAB3B\" />\n<path d=\"M168,0h1v1h-1z\" fill=\"#9FAB3B\" fill-opacity=\"1\" />\n<path d=\"M170,.48V1h-1V.52z\" fill=\"#A1AB3B\" />\n<path d=\"M169,0h1v1h-1z\" fill=\"#A1AB3B\" fill-opacity=\"1\" />\n<path d=\"M171,.48V1h-1V.52z\" fill=\"#A4AB3A\" />\n<path d=\"M170,0h1v1h-1z\" fill=\"#A4AB3A\" fill-opacity=\"1\" />\n<path d=\"M172,.48V1h-1V.52z\" fill=\"#A6AB39\" />\n<path d=\"M171,0h1v1h-1z\" fill=\"#A6AB39\" fill-opacity=\"1\" />\n<path d=\"M173,.48V1h-1V.52z\" fill=\"#A8AB38\" />\n<path d=\"M172,0h1v1h-1z\" fill=\"#A8AB38\" fill-opacity=\"1\" />\n<path d=\"M174,.48V1h-1V.52z\" fill=\"#ABAC37\" />\n<path d=\"M173,0h1v1h-1z\" fill=\"#ABAC37\" fill-opacity=\"1\" />\n<path d=\"M175,.48V1h-1V.52z\" fill=\"#ADAC36\" />\n<path d=\"M174,0h1v1h-1z\" fill=\"#ADAC36\" fill-opacity=\"1\" />\n<path d=\"M176,.48V1h-1V.52z\" fill=\"#AFAC36\" />\n<path d=\"M175,0h1v1h-1z\" fill=\"#AFAC36\" fill-opacity=\"1\" />\n<path d=\"M177,.48V1h-1V.52z\" fill=\"#B2AC35\" />\n<path d=\"M176,0h1v1h-1z\" fill=\"#B2AC35\" fill-opacity=\"1\" />\n<path d=\"M178,.48V1h-1V.52z\" fill=\"#B4AC34\" />\n<path d=\"M177,0h1v1h-1z\" fill=\"#B4AC34\" fill-opacity=\"1\" />\n<path d=\"M179,.48V1h-1V.52z\" fill=\"#B6AD33\" />\n<path d=\"M178,0h1v1h-1z\" fill=\"#B6AD33\" fill-opacity=\"1\" />\n<path d=\"M180,.48V1h-1V.52z\" fill=\"#B9AD32\" />\n<path d=\"M179,0h1v1h-1z\" fill=\"#B9AD32\" fill-opacity=\"1\" />\n<path d=\"M181,.48V1h-1V.52z\" fill=\"#BBAD31\" />\n<path d=\"M180,0h1v1h-1z\" fill=\"#BBAD31\" fill-opacity=\"1\" />\n<path d=\"M182,.48V1h-1V.52z\" fill=\"#BEAD31\" />\n<path d=\"M181,0h1v1h-1z\" fill=\"#BEAD31\" fill-opacity=\"1\" />\n<path d=\"M183,.48V1h-1V.52z\" fill=\"#C0AD30\" />\n<path d=\"M182,0h1v1h-1z\" fill=\"#C0AD30\" fill-opacity=\"1\" />\n<path d=\"M184,.48V1h-1V.52z\" fill=\"#C2AE2F\" />\n<path d=\"M183,0h1v1h-1z\" fill=\"#C2AE2F\" fill-opacity=\"1\" />\n<path d=\"M185,.48V1h-1V.52z\" fill=\"#C5AE2E\" />\n<path d=\"M184,0h1v1h-1z\" fill=\"#C5AE2E\" fill-opacity=\"1\" />\n<path d=\"M186,.48V1h-1V.52z\" fill=\"#C7AE2D\" />\n<path d=\"M185,0h1v1h-1z\" fill=\"#C7AE2D\" fill-opacity=\"1\" />\n<path d=\"M187,.48V1h-1V.52z\" fill=\"#C9AE2C\" />\n<path d=\"M186,0h1v1h-1z\" fill=\"#C9AE2C\" fill-opacity=\"1\" />\n<path d=\"M188,.48V1h-1V.52z\" fill=\"#CCAE2C\" />\n<path d=\"M187,0h1v1h-1z\" fill=\"#CCAE2C\" fill-opacity=\"1\" />\n<path d=\"M189,.48V1h-1V.52z\" fill=\"#CEAF2B\" />\n<path d=\"M188,0h1v1h-1z\" fill=\"#CEAF2B\" fill-opacity=\"1\" />\n<path d=\"M190,.48V1h-1V.52z\" fill=\"#D1AF2A\" />\n<path d=\"M189,0h1v1h-1z\" fill=\"#D1AF2A\" fill-opacity=\"1\" />\n<path d=\"M191,.48V1h-1V.52z\" fill=\"#D3AF29\" />\n<path d=\"M190,0h1v1h-1z\" fill=\"#D3AF29\" fill-opacity=\"1\" />\n<path d=\"M192,.48V1h-1V.52z\" fill=\"#D5AF28\" />\n<path d=\"M191,0h1v1h-1z\" fill=\"#D5AF28\" fill-opacity=\"1\" />\n<path d=\"M193,.48V1h-1V.52z\" fill=\"#D8AF27\" />\n<path d=\"M192,0h1v1h-1z\" fill=\"#D8AF27\" fill-opacity=\"1\" />\n<path d=\"M194,.48V1h-1V.52z\" fill=\"#DAAF27\" />\n<path d=\"M193,0h1v1h-1z\" fill=\"#DAAF27\" fill-opacity=\"1\" />\n<path d=\"M195,.48V1h-1V.52z\" fill=\"#DCB026\" />\n<path d=\"M194,0h1v1h-1z\" fill=\"#DCB026\" fill-opacity=\"1\" />\n<path d=\"M196,.48V1h-1V.52z\" fill=\"#DFB025\" />\n<path d=\"M195,0h1v1h-1z\" fill=\"#DFB025\" fill-opacity=\"1\" />\n<path d=\"M197,.48V1h-1V.52z\" fill=\"#E1B024\" />\n<path d=\"M196,0h1v1h-1z\" fill=\"#E1B024\" fill-opacity=\"1\" />\n<path d=\"M198,.48V1h-1V.52z\" fill=\"#E4B023\" />\n<path d=\"M197,0h1v1h-1z\" fill=\"#E4B023\" fill-opacity=\"1\" />\n<path d=\"M199,.48V1h-1V.52z\" fill=\"#E6B022\" />\n<path d=\"M198,0h1v1h-1z\" fill=\"#E6B022\" fill-opacity=\"1\" />\n<path d=\"M200,.48V1h-1V.52z\" fill=\"#E8B122\" />\n<path d=\"M199,0h1v1h-1z\" fill=\"#E8B122\" fill-opacity=\"1\" />\n<path d=\"M201,.48V1h-1V.52z\" fill=\"#EBB121\" />\n<path d=\"M200,0h1v1h-1z\" fill=\"#EBB121\" fill-opacity=\"1\" />\n<path d=\"M202,.48V1h-1V.52z\" fill=\"#EDB120\" />\n<path d=\"M201,0h1v1h-1z\" fill=\"#EDB120\" fill-opacity=\"1\" />\n</svg>",
      "text/plain": [
       "202-element Array{RGBA{Float64},1} with eltype RGBA{Float64}:\n",
       " RGBA{Float64}(0.0,0.4470588266849518,0.7411764860153198,1.0)\n",
       " RGBA{Float64}(0.0,0.4487843170762062,0.7382745251059533,1.0)\n",
       " RGBA{Float64}(0.0,0.45050980746746067,0.7353725641965866,1.0)\n",
       " RGBA{Float64}(0.0,0.452235297858715,0.73247060328722,1.0)\n",
       " RGBA{Float64}(0.0,0.45396078824996944,0.7295686423778533,1.0)\n",
       " RGBA{Float64}(0.0,0.4556862786412239,0.7266666814684868,1.0)\n",
       " RGBA{Float64}(0.0,0.4574117690324783,0.7237647205591201,1.0)\n",
       " RGBA{Float64}(0.0,0.45913725942373274,0.7208627596497535,1.0)\n",
       " RGBA{Float64}(0.0,0.4608627498149872,0.717960798740387,1.0)\n",
       " RGBA{Float64}(0.0,0.4625882402062416,0.7150588378310204,1.0)\n",
       " RGBA{Float64}(0.0,0.46431373059749603,0.7121568769216539,1.0)\n",
       " RGBA{Float64}(0.0,0.4660392209887505,0.7092549160122872,1.0)\n",
       " RGBA{Float64}(0.0,0.46776471138000486,0.7063529551029206,1.0)\n",
       " ⋮\n",
       " RGBA{Float64}(0.8271764743328095,0.6859215873479843,0.16129412457346914,1.0)\n",
       " RGBA{Float64}(0.8364705920219422,0.6866666853427887,0.1580392226576805,1.0)\n",
       " RGBA{Float64}(0.8457647097110749,0.687411783337593,0.15478432074189186,1.0)\n",
       " RGBA{Float64}(0.8550588274002076,0.6881568813323975,0.1515294188261032,1.0)\n",
       " RGBA{Float64}(0.8643529450893402,0.6889019793272018,0.14827451691031454,1.0)\n",
       " RGBA{Float64}(0.8736470627784728,0.6896470773220063,0.14501961499452592,1.0)\n",
       " RGBA{Float64}(0.8829411804676055,0.6903921753168106,0.14176471307873728,1.0)\n",
       " RGBA{Float64}(0.8922352981567383,0.691137273311615,0.1385098111629486,1.0)\n",
       " RGBA{Float64}(0.901529415845871,0.6918823713064194,0.13525490924715997,1.0)\n",
       " RGBA{Float64}(0.9108235335350037,0.6926274693012238,0.1320000073313713,1.0)\n",
       " RGBA{Float64}(0.9201176512241364,0.6933725672960281,0.12874510541558265,1.0)\n",
       " RGBA{Float64}(0.929411768913269,0.6941176652908325,0.125490203499794,1.0)"
      ]
     },
     "execution_count": 2,
     "metadata": {},
     "output_type": "execute_result"
    }
   ],
   "source": [
    "# code setup\n",
    "\n",
    "# make sure jupyter is configured properly\n",
    "versioninfo()\n",
    "println(\"Directory:\\n  $(pwd())\")\n",
    "println(\"Active Threads: $(Threads.nthreads())\")\n",
    "\n",
    "# activate environment (point to Project.toml)\n",
    "import Pkg\n",
    "Pkg.activate(\".\") # local directory\n",
    "# Pkg.activate(\"..\") # parent directory\n",
    "\n",
    "# may be useful:\n",
    "# Pkg.instantiate() # if setting up on a new machine\n",
    "# Pkg.update()\n",
    "# Pkg.precompile()\n",
    "\n",
    "\n",
    "# load dependencies (add new dependencies to Project.toml via terminal)\n",
    "\n",
    "# plotting setup:\n",
    "using CairoMakie, Colors # plotting\n",
    "using Latexify, LaTeXStrings\n",
    "using GeometryBasics, Contour\n",
    "include(\"setup_plots.jl\") # configure fonts, colors, etc.\n",
    "include(\"setup_stissue.jl\")\n",
    "cmap2 # show color gradient"
   ]
  },
  {
   "cell_type": "markdown",
   "metadata": {},
   "source": [
    "### Plotting Warmup"
   ]
  },
  {
   "cell_type": "markdown",
   "metadata": {},
   "source": [
    "Julia is slow to start up. And with this set up, there will be many startups. Run this code and go get a cup of coffee."
   ]
  },
  {
   "cell_type": "code",
   "execution_count": 3,
   "metadata": {},
   "outputs": [
    {
     "data": {
      "image/png": "iVBORw0KGgoAAAANSUhEUgAABwgAAASwCAIAAABggIlUAAAABmJLR0QA/wD/AP+gvaeTAAAgAElEQVR4nOzdZ3iUZdrG8euZmUx6DwkhBUjovVdBkCK42BARpYi6tlVXfdW1rKur67oWLOvqKmJDKVJURAULCEgQ6SCdEAKkJ6T3ZDLzfngmI0sTQpJ7yv/3wePO1FPIQZ6ccxfNZrMJAAAAAAAAAHgSg+oAAAAAAAAAANDcKEYBAAAAAAAAeByKUQAAAAAAAAAeh2IUAAAAAAAAgMehGAUAAAAAAADgcShGAQAAAAAAAHgcilEAAAAAAAAAHodiFAAAAAAAAIDHoRgFAAAAAAAA4HEoRgEAAAAAAAB4HIpRAAAAAAAAAB6HYhQAAAAAAACAx6EYBQAAAAAAAOBxKEYBAAAAAAAAeByT6gDuace29bm5mUFBoaqDAAAAAAAANERJSWFkZKvefYepDgI0FYrRJpGbm1lSXEAxCgAAAAAAXFRJcYHqCEDTohhtEkFBoUFBoYOHjlUdBAAAAAAAoCE2bvhedQSgabHHKAAAAAAAAACPQzEKAAAAAAAAwONQjAIAAAAAAADwOBSjAAAAAAAAADwOxSgAAAAAAAAAj0MxCgAAAAAAAMDjUIwCAAAAAAAA8Dgm1QEAAAAAAMD/SE9LSTueojoFPEJcfGJsXKLqFIAazBgFAAAAAMC5pB1PSU+jGEWTo4KHh2PGKAAAAAAATic2LnHw0LGqU8DNbdzwveoIgErMGAUAAAAAAADgcShGAQAAAAAAAHgcilEAAAAAAAAAHodiFAAAAAAAAIDHoRgFAAAAAAAA4HEoRgEAAAAAAAB4HIpRAAAAAAAAAB6HYhQAAAAAAACAx6EYBQAAAAAAAOBxKEYBAAAAAAAAeByKUQAAAAAAAAAeh2IUAAAAAAAAgMehGAUAAAAAwHOtXbt27ty5VVVVqoM0q7S0tLlz5+7Zs0d1EAAqUYwCAAAAAOC53nrrrZkzZxYXF6sO0qy2b98+c+bMb775RnUQACpRjAIAAAAAACh28803h4aGZmZmqg4CeBCKUQAAAAAAAMUqKiqKiopsNpvqIIAHoRgFAAAAAAAA4HFMqgMAAAAAAABnZLPZNm3atGvXrtra2p49e/bs2TMoKOjcT6msrFy1alVKSkpISEiPHj369OkjIvn5+Vu3bu3QoUPbtm0b/C47d+7MyckZPXq00WgsKSlZvXp1WlpaTExM9+7dO3TocKGRGqaJoq5evdpisWRnZ4vImjVrWrRoISI9e/Zs2bLl6S94/Pjx1atXZ2ZmTpkyJTExMSkpqby8/LLLLvPy8jpj5p9//rm0tHTEiBHe3t4N/h8H3JYNTeDnpO9+TvpOdQoAAAAAgEtqzl8qJ02aJCLZ2dmn3H7gwIHu3bufXCD4+PjMmjWrrq7ubC/11VdfhYSEnPyU0aNHZ2Zmrlq1SkReeOGF059y/u+i5ywtLX399df9/f1PfsoNN9yQk5NzxkgrVqwIDQ09+cFjxozJyspatmzZ2SKdTdNFPeUPTffpp5+e8oLFxcWPPPKI0WjUH/D111/bbLY//vGPIrJ8+fIzZi4sLDSbzQkJCWf7nzr3dxrlBtweS+kBAAAAAMD/+Oqrr/r375+cnPzYY4+tXLly+/bt7777brdu3R5++OGxY8dardbTnzJr1qyrrrrKy8vrmWee+fHHH5OSkl544YUDBw5cfvnllZWVjfUu77///sMPP3zHHXd8/fXXmzZtev/99zt37rxo0aJrrrnGdtrunK+99tqECRNMJtPJkfbv3z9+/Pjq6uqm/gM5/6jLli1btWrVsGHDRGThwoWrVq1atWrViBEjTnnBWbNmvfLKKzfffPPHH3+8evXqfv36icj06dP1Z50x9meffVZTU6M/BsAZqG5m3RMfqgAAAAAAGkztjNGCgoLQ0NC4uLhdu3ad/Mjq6urbbrtNRN56661TXuTAgQNGozEhISE5Ofnk29PT07t37z5kyBA5bXrmhb6LntPf33/jxo0n315VVaW//scff3zy7cnJySaTqW3btocOHTr59rS0tG7dug0cOPD0SGfT1FFPflZ6evrZ7vLz80tKSjrlLqvV2qZNGz8/v7KystOfeNlll4nIKX8pJ2PGKDwce4wCAAAAAOBKsktr3vk5o2HPbRlovmtIzLkf889//rOwsHDevHk9evQ4+Xaz2fzmm2+uXr36iSeemDx5ckREhOOup556qq6ubs6cOe3atTv5KTExMe+///6AAQMa5V1E5J577hk0aNDJt3h7e7/66quDBg364YcfTp4a+fe//91iscyePbt9+/YnPz42Nva999475UXOramjnqdHHnlk6NChp9yoadq0adOee+655cuX33jjjSfflZWVtXbt2iFDhpzylwLAgWIUAAAAAABXkl1S88z3qQ17bs9WAecuRmtra996661LLrnkiiuuOP1eHx+fBx988P7771+5cqWj2istLV2yZEnv3r31+Ymn6N+//4gRI9auXXuR76IbN27c6Y/v27ev2Ww+cOCA45aysrKFCxf26NFjzJgxpz9+4MCBl1xySVJS0ul3na6po56/8ePHn/H26dOnP/fccwsWLDilGF20aJHVap0xY0YD3gvwEOwxCgAAAAAA7I4cOVJVVXX6BpcOPXv2FJEtW7Y4bjl8+LCtftX2Gem7Z17ku+hOmf6pM5lMLVu2zMrKctySkpJitVpHjRp1ttc/x1s3c9Tz17p16zPe3qFDhwEDBnz33XcFBQUn375w4UKz2Tx58uQGvBfgIZgxCgAAAACAK2kZZH56bNsGPjfQfO4H6JMZv/vuu7PNaiwrKxOR3Nxcxy3Jycki0qZNm7O9Ztu2p6ZtwLvovLy8zvh4g8Fw8glIhw8fPnekc9zVzFHPn6ZpZ7trxowZmzdvXrp06R133KHfcvjw4c2bN1933XWhoaENeC/AQ1CMAgAAAADgSloGmv9+eQOL0d+VkZEhIikpKeeY1RgbG+vj4+P4Mj8/X0SCg4PP9viQkJCLf5cLkpOTIyLh4eFne8A57jpFU0dtFFOmTHnwwQcXLFjgKEb1c+o5jx44N4pRAAAAAABgp6/X/vvf/37fffed51MSEhJEJC0t7WwPOHbs2MW/ywWJj4+X+k7zjM5x1ymaOmqjCA8PHz9+/FdffZWenh4bGysiCxcuDA8PP+O+qAAcPGKP0bVr186dO3fr1q0NeO7PP//89NNP33777Y8//vhXX31VV1fX6PEAAAAAAHASHTt2FJG9e/ee/1P0zTT1BfVnlJKScvHvckESExNFJDX1rEdUneOuUzR11MYyY8YMm822aNEiEdm5c+f+/funTJlytuX8AHRuXowWFhbOmDFj5MiRM2fO1P91OH9ZWVkjR44cOnTos88++957773wwgtXXXVVt27ddu/e3URpAQAAAABQq23btgEBAWvWrLFYLOf5lNatW0dERHz22WenHP6jq6ioWLx48cW/ywVJSEjw8fFZvnx5bW3t6fdardbly5ef50s1ddTGMmHChJCQEH0Fvf5fzqMHfpc7F6PLly/v2rXrJ598op8Qd0GKi4tHjhy5du3aadOm7dy5s6Ki4vDhw48++uihQ4cuvfRSfRdnAAAAAADcjNFo/Mtf/nLo0KHZs2ef8QGzZs168sknT5w4cfJTnnrqqdLS0meeeeb0x7/yyivFxcUX/y4XxNvb+84778zMzJw/f/7p9y5btuwc81ubOaqDvkvpxfwvT548edu2bQcOHPj000/1o+ovMhLg9tyzGC0rK5sxY8bVV19tMBhWrFhxxn+az+2hhx46ePDg448/rveqvr6+iYmJL7zwwrx58woLC9m9GAAAAADgrh566KGYmJjHHntswYIFp9y1ZMmSJ554Yv78+YGBgSffftddd3Xs2PGNN96YOXNmdna2fmNhYeGDDz747LPP/vWvf22Ud7kgjz/+uJ+f33333ff999+ffPvPP/98++23T5s27fxfqqmj6vRJXV988UWDX0EvK+6+++7jx48zXRQ4H+55+NLBgwc/+eSTW2655bXXXgsODv7yyy8v6Ompqalz587t2rXrP/7xj1PuuvHGGz///POlS5d+9913l19+eeNFBgAAAADAKfj5+S1btmzy5MlTp0796KOPhg0b1rFjx5ycnK+//vr7778PDw9fvHixt7f3yU/x8vJav379tGnT5s6dO3fu3Pj4eLPZfPjwYZPJ9NFHHwUEBDTKu1yQqKioTz75ZMaMGRMmTLjmmmuGDx/u5eWVlJT02WefjRs37uabb543b17T/YE0wE033fTSSy89++yzu3bt6tixY//+/a+77roLeoWhQ4cmJCSsXbtW07SpU6deZB7AE7hnMRoSErJy5cpx48Y17OmLFi2yWCwPPPCA0Wg8/d6HHnpo6dKl8+fPpxgFAAAAALilfv367dix49577128ePEPP/yg3+jl5TV9+vSnn35aP9roFC1atFi5cuXHH3/85ZdfHj16NDQ0dPz48X/+85/btWt3tulKDXiXCzJx4sTExMSpU6cuWbJkyZIlImI2m++9997nn38+KSnpgl6qqaOKSKtWrVasWHHnnXcuW7ZMRMaOHXuhxaimadOmTXv22WeHDx/epk2bi48EuD3NZrOpztDkvvzyy2uuuebhhx9++eWXz+fxw4cPT0pKysrKioqKOv1em80WHR1tsVjOsfHHxg3fi8jgoWMbnBkAAAAA4LGc55fKkpKS3bt3FxQUxMTEtG/fvmELxufPnz9t2rTXX3/9/vvvb7p3OYf9+/enpqaGhYV16dIlKCjoYl6qqaOKSEZGRlZWVkJCQlhY2IU+9913373zzjvfe++922677Xwef+7vNOf5PgSaiHvOGL1Iv/76a2xs7BlbURHRNK1Pnz4rV67MzMxs1apVM2cDAAAAAKDZBAUFDR069CJfZO/evSLSvXv3Jn2Xc+jcuXPnzp0b5aWaOqqIxMTExMTENOy58+bN8/HxmTRpUuNGAtyVex6+dDGys7OLi4ujo6PP8ZiWLVuKyMGDB5srFAAAAAAAzuuXX34ZNWpUQUHB6XdVVFQsXbpURHr16tXsuTzLhg0b1q9ff/311wcHB6vOArgGZoyeqri4WETONl1Up99bVFTUTJkU+fMXh97akBHsYwz394oKNLcN8+0c5dcjOqB/XFBUoFl1OgAAAHd2+ETltvSSXzPLk09UHC+syiqtKamyFFVaRMRo0IK8jRH+5uggc9tw306R9iu0FgFeqlMD8FxJSUk//vjjiBEjFi5c2LVrV8ftOTk5d999d3Jy8oMPPtiAheE4HyUlJUFBQXv37p05c6bRaHz88cdVJwJcBsXoqcrKykQkMjLyHI/Ri9GSkhL9y40bvv/l5+9PfkBsXGJsXCNsvayWxWqz2myFlZbCSsvhE5UbUosdd3WM9BvVPvQPnSNGtQ/1NjHvGAAAoBEUVlpW7D+xYn/+j8mF2aU1Z3tYndV+hZZ8ouKnI799VN85yn90+9AJXSJGtAsxG7lCA9CsHnrooaysrFdffbV79+5Dhgzp1KmTj49PamrqunXrysvLR48e/eKLL6rO6LZ69+6dlZVVWVmpadrbb7/dWJsGAJ6AYvRUJpNJRKqrq8/xmKqqKhHx8rJ/Jj946NhTtiLW9yd2dbV1Zz2Y62BuxcHciv9uyAj2MU3s0WJm/+jhCSHNmQ0AAMBt1NbZvtybN3dL9vcHC2rqrA1+nf055ftzyv+TlB7qa5rUM/KW/tGD27CUEkAz0TTtlVdemThx4rvvvrtmzZpNmzZZrdaYmJghQ4b8+c9/njBhguqAbquysnL06NEZGRnx8fG33nprv379VCcCXAnF6KkCAgJEJCcn5xyP0e9tirPnnMqcyZ1mX9+xuKout7Qmo6Q65UTl3uzybeml29JLKmvtl+zFVZYPN2d9uDmrS5T/n4fF3tw/2ocJpAAAAOcnt6zmvxsyZm/MOH1+aKivaWDr4F6tArq29G8b5tsq2Bzi6xXqaxKRmjprSVXdifLajOLqwycq9mSXb08v3ZZeWm2xX6EVVlrm/JI555fMnq0C7h8WN7VvFBNIATSPoUOH6gcTWa3Wuro6x3QiNB1fX9/Zs2erTgG4KorRU+mL6M9djGZnZ8vv7UPqHgyaFuprCvU1dYz0u6xdqH5jtcW68Vjxyv0Fn+/OPXyiUr9xX075XUsPPv1d6sMj4v80JMbPbFSXGgAAwNllldS88OPROb9kOj5vFhFNkwFxQdd0b3F5x7CerQIMmnbG55qNhgh/Q4S/V6dIv1Ht7VdolbXWpNSilfvzv9iTd7SgSr9xV2bZrYv2/+3bI38Z2fqOwa34ABtAszEYDAYD/+YAcHYUo6cKDAyMi4tLT08/x2PS0tJExGO37fA2GUYkho5IDH1xQuLm4yUfbcmavz2npMoiIjmlNY98dfi1dWnPjGt7S/9oo+HMV/MAAAAeq7S67oXVx15fn1ZRU+e4MTbY+7aBrWb0a5kQ7tuwl/X1MozpEDamQ9grV7XfeKz4w81ZC3fklNfUiUhGcfX9yw69su74P8YlTOsbdba+FQAAwNPwAc4Z9O/fv6CgYPfu3We8t6KiYuvWrZ06dXL7pfTnY0B80H+v65j+1NDXr2kfH+qj35hZUn374gP9X9/689Hicz8dAADAc9hs8sm27I4vbHx+9VFHK9ovLnDR9G6pTw75++VtG9yKnkzTZEib4DmTO6U/NfSlCe1aBXnrtx8vrLp54b5B/962Na304t8FAADADVCMnsE111wjIvPmzTvjvUuXLq2urtYfA12gt/H+YXHJjw96Z1LHmGD7xfeOjNJhb26/a+lBfTIpAACAJzuSXzlm9o4ZC/Zlldi3E+0bG7ji9p5bHug/uVekqQnW2YT4mh4ZGZ/y18FvXNshKtCs37glrWTgv7c+sCy5/KT5qgAAAJ6JYvQMJk6cGBkZ+c4775y+oL6ysvL55583mUy33XabkmzOzGw03Dk45tBjg/4xLsHfbBQRq802e2NGt5c3r04uVJ0OAABADZtN/rsho8es366IYoO9503tsuWB/uM7hTf1u/uYDPddEnv48cFPjmnj62UQEavN9u/1aT1mbU5KLWrqdwcAAHBmnl6Mpqen33fffQsXLjz5Rn9//2eeeaakpGTixIl5eXmO26uqqqZPn37w4MG77rqrXbt2zR7WNfiZjU+OabPvLwOv7hah35JWVDVm9o6HvzpcU2c993MBAADcTF5Z7ZXv77rn84P6DE2TQXt4RPyBxwZN7dOyObf6DPA2/mNcwp5HBjqq2CP5lSP+u+Nv3x6xWG3NlwMAAMCZePrhS7NmzXrzzTdnz549bty40NBQx+133XXXtm3b3nvvvU6dOk2bNq19+/ZZWVnz588/duzYpZde+sorryjM7BLiQ32W3dJjya7cez8/lFtWY7PJK2uPJx0pWjyjm2MrUgAAAPeWlFo05ZO9GcXV+pfdowM+mtK5T6yyfeoTwn1X3N5z3rbsP39xqLDSUme1PffD0Z9SihZO7+rYihQAAMBzeHoxOmzYsLfffrtPnz4nt6K6OXPm9OvX71//+tcbb7yh3xIWFvbkk08+9dRTXl5ezZ7UJV3fM3J4Qshti/Z/sz9fRDYdL+n72pZPp3cb1f7UP20AAAA385+k9IeWJ9fW2URE0+ShS+OfG5/gbVK/YGta35Yj24XO/HT/qkMFIvLTkaJ+r21ZMqP70LbBqqMB+B/paSkbN3yvOgXcXHpaSmxcouoUgDKazebpa2dKSkqCgoLOdq/Vak1OTs7KygoPD+/YsaPZbD6f19R/eg0eOrbRUroym01eX5/22Ncp+lJ6k0F77er2914SqzoXAABAk6ips/7ps0Pvb8rUv2wR4PXxjV3GNf12ohfEarO98OOxp79N1ZfSm42Gtyd1vHVAtOpcAOzS01LSjqeoTgGPEBefeLZulHIDbo9itEnwb8fpNh4tnjR3T2aJfSnZvZfEvn51e2MTHMAKAACgUGGlZeKHu9em2M9ZGhgftOTmbnEhTrqV0NqUwhs+3ptbVqN/+ZeRrV/4Q2Jzbn4KAHBmlBtwe+rX8sBDDG4TvPXB/oNa2yfnvpmUPmnunspajmMCAADuI62oatib2xyt6Mz+0evu6eO0raiIjEgM3fpgv14xAfqXL605dtP8vRyYCQAAPATFKJpPdJB5zZ/6TOkdpX+5bE/euHd3FldZ1KYCAABoFAdyK4b+Z/ve7HIR0TT51x8SP5zS2Rk2FT23uBCfpHv7Xt0tQv/y0x05E977tbymTm0qAACAZuDsF2pwMz4mw4KpXf8ysrX+5U9Hii57e8eJ8lq1qQAAAC7Szoyy4W9tSyuqEhFvk2HB1K6PXdZadajz5W82fnZz93uG2reA/+FQwdjZO4sq+fQaAAC4OYpRNDdNkxcnJL52dXt9+6rt6aWXvb3DsbMVAACAy9mSVnLZ29vzympFJNDbuOL2no4lMq7CaNDenNjhufEJ+pc/Hy0eM3tHQQWfXgMAAHdGMQo1Hhge9/7kzvrhS7uzyi57e4f+uwQAAIBr2ZpWOnb2zsJKi4iE+Xmtuqv3Ze1CVYdqoL+ObvPWxI76p9db00rH1P9/AQAAuCWKUShzy4DoT27qYjJoIrI3u5xZCQAAwOXsyiy7/F37qvMWAV4/3t17QHyQ6lAX5U9DY+Zc38mgaSKyPb308tk7S9gRHgAAuCmKUah0Y++oeVO76PNGd2WWjZ+zq7Sanf4BAIBrOJhbMXb2Tv2T3Qh/r1V39e7ZKkB1qEZw28BWcybbu9EtaSVXffBrZS3n1AMAADdEMQrFbugV9dGUzvqV9+bjJdd++Gu1hStvAADg7NKLq8e+u1PfJz3U1/TDnb17RLtDK6q7dUD025Psa+rXpRRN/niPxWpTHQoAAKCRUYxCvWl9W/73ug76lffq5MIZC/dZbVx5AwAA51VYaRn37s7jhVUiEuBtXHF7r14x7tOK6u4Y1GrWle308df7Tty++AAXaAAAwM1QjMIp3Dk45vkrEvXx4p25Dy8/rDYPAADA2VRbrNd++Ove7HIRMRsNn8/sPqi1a+8rejb/d2n8E6Pa6OOPtmQ99d0RpXEAAAAaGcUonMVjl7W+f1icPn7tp7Q3k9LV5gEAADidzSa3Ltq/LqVIRAya9tGNncd0CFMdqgk9Nz7hjwNb2cc/HP1gc5baPAAAAI2IYhRO5NWr203qEamPH/gyecX+fLV5AAAATvHM96kLtufo45cmJN7YO0ptnqamafL2pI5XdA7Xv7xr6YE1hwvVRgIAAGgsFKNwIgZN+2Rql8FtgkWkzmq7cd5efZEaAACAM1i0M+fZH1L18T1DYx8aEa82T/MwGbRF07v1jgkUkdo626S5ew6fqFQdCgAAoBFQjMK5+JgMy27p3ibMR0RKqixXf/BrQUWt6lAAAACyPb301kX2A4jGdQp//Zr2qhM1nwBv41e39WgV5C0iBRW1V3/wa2l1nepQAAAAF4tiFE4nMsC8/NYegd5GEUnJr7xp3t46K2egAgAAlfLKaid+tLuipk5EOkf5fzq9q8mgqQ7VrGKCvb+8tYevl0FE9uWUT1+wl0PqAQCAq6MYhTPqHh3wyU1dNU1E5LuDBX/7liNQAQCAMhar7YZP9hwrrBKRUF/Tl7d2D/YxqQ6lQL+4wPcmd9bHX+458c9VR5XGAQAAuFgUo3BSV3eLeGpMW338wo/HvtxzQm0eAADgsZ5ceUQ/ccigafOndW0f4ac6kTI39Yly7Kz69Hep3x8sUJsHAADgYlCMwnk9NbaNfgSqzSYzP92Xks82/wAAoLkt33vipTXH9PEzl7cd3ylcbR7lXvhD4sh2oSJitdmmLdibXlytOhEAAEADUYzCeRk0bd7UrvpBTEWVlskf76m2WFWHAgAAHuRYYdXMhfv0zTT/0Dn8idGtVSdSz2TQFk7rqh/ElFdWO+WTPRa2gwcAAK6JYhROLdTXtHhGN2+TQUS2p5c+8tVh1YkAAICnqK2z3Thvb2GlRURah/p8fFMXg+ZZBy6dTVSg2XH81IbU4r+tZDt4AADgkihG4ez6xwXNurKdPn5zQ/ryvWw2CgAAmsNT3x7ZeLRYRMxGw6IZ3cL8vFQnciLDEkL+MT5BH7+05viqQ2w2CgAAXA/FKFzAPUNjr+3eQkRsNrlt0f7MErayAgAATevHw4UvrTmuj/95RcLA+CC1eZzQX0bGX94xTESsNtuMhftOlNeqTgQAAHBhKEbhAjRN3r+hc1yIj4icKK+duXC/jZ2sAABAkymoqJ2xYJ/VZhORcZ3CH7o0XnUiZ2TQtLk3dokKNItIVknN7YsPqE4EAABwYShG4RpCfU3zpnYxGjQR+eFQwevr01QnAgAAbuvuzw5mFFeLSIsArw+ndGZn0bOJCjR/VP/ns2xP3nubMlUnAgAAuAAUo3AZwxNCHh1pPwr2iW9S9uWUq80DAADc0vzt2Yt35urj9yd3bhloVpvHyY3rFH7v0Fh9/OCXyUfyK9XmAQAAOH8Uo3Alf7+8bd/YQBGpslhnLNhXW8eKegAA0Jgyiqvv+/yQPr59UKsru0aozeMSXpzQrnOUv4iUVdfN/HS/lT2PAACAi6AYhSvxMmof39TFx2QQkW3ppf9afVR1IgAA4D5sNvnj4gOFlRYRSQz3ffWq9qoTuQZfL8MnN3XxMmoisv5I0es/seURAABwDRSjcDFdovyfG5+gj59bdXRXZpnaPAAAwG18sDnz2wP5ImLQtI9u7BzgbVSdyGX0jQ386+g2+vjJlUcO5lYojQMAAHBeKEbheh68NG5o22ARqa2z3fLpfouV5VoAAOBiZRRXP7T8sD5+YHjcJW1D1OZxOU+MatMnNlBEKmutty1mQT0AAHABFKNwPQZN++CGzr5eBhHZkVH68prjqhMBAACXd/dnB4urLCLSoYWfY3kKzp+XUftwSmez0SAiG1KL/5OUrj3SN+cAACAASURBVDoRAADA76AYhUvq0MLv2XH231ie/T71UB7LtQAAQMMt3JHz1d4TImLQtPdv6KR//ooL1SM64InRrfXxkyuPHC2oUpsHAADg3Ljmg6t6cHjcgPggEamyWO9YcoDVWgAAoGHyy2sfWJasj/80NIZF9Bfj8VGtu0cHiEhZdd3dnx1UHQcAAOBcKEbhqowGbc7kTvr5p+tSit7fnKk6EQAAcEmPfH04t6xGROJDfZ6/IlF1HNdmNhrmTO5kNGgi8u2B/IU7clQnAgAAOCuKUbiwHtEBj4ywL9d69OsU/VcaAACA87c2pfCjLVn6+K2JHQI5if6iDYwPumdojD5+8MvkwkqL2jwAAABnQzEK1/bkmDbtInxFpKCi1nGSLAAAwPmoqbPevfSgviHP9T0jJ3SJUJ3ITTw3PjEuxEdEckprHv8mRXUcAACAM6MYhWvz9TL897qO+nj+9uw1hwvV5gEAAC7k5TXHD+RWiEiwj+n1a9qrjuM+Ar2N/67/85zzS+Yvx0rU5gEAADgjilG4vDEdwqb0jhIRm03u+fxQTZ1VdSIAAOACUgsqn199TB8/Nz6hVZC32jxu5truLa7sGiEiVpvtns8P1lk5KBMAADgdilG4g1evah/sYxKR/Tnlr/+UpjoOAABwAQ9+mVxRUycifWID7x4SozqOG3rjmg5+ZqOIbE8vfWdjhuo4AAAAp6IYhTuIDjI/M66tPv7HD0cziqvV5gEAAE5u5YH8L/ecEBGDpv33uo76KepoXG3CfJ4YZT8n828rj+SV1arNAwAAcAqKUbiJe4bG9ogOEJGy6rpHvuIUJgAAcFY1ddYHliXr41sGRA+MD1Kbx409PCK+fYSfiBRWWp5YwSlMAADAuVCMwk2YDNob13bQNBGRT3fmrD9SpDoRAABwUq//lHYor0JEQn1N/7oiUXUcd+ZtMvz7WvspTB9sztqWXqo2DwAAwMkoRuE+Lk0MuaGX/RSm+5cls8c/AAA4XXZpzXM/HNXHz4xLaBHgpTSO+xvfKdxxCtP9yw7ZuEADAABOg2IUbuWlCYn6Hv87Mko/3JKlOg4AAHA6f12RUlpdJyLdWvpz5lLzeOWqdmajQUQ2pBYv2pmjOg4AAIAdxSjcSlyIz6Mj4/XxkyuP6L/2AAAA6Lanl360JVsfv3Z1exNnLjWL9hF+9w+P1cePfpNSWWtVmwcAAEBHMQp388jI1vGhPiKSU1rz/KqjquMAAAAn8n/Lk602m4hc1TVidIcw1XE8yJOj20QGmEXkeGHVq+uOq44DAAAgQjEK9+PrZXCcovD6T2nHCqvU5gEAAE7ii91561KKRMTLqL18ZTvVcTxLkI/pufEJ+vjFH4/llNaozQMAACAUo3BLN/aOGtQ6SESqLNYnVqSojgMAANSrrbM99o39quCeobEdWvipzeOBbh0Q3T06QERKq+ue+vaI6jgAAAAUo3BHmiazrmyvjxfuyNmaVqo2DwAAUO6djRmH8ipEJNTX9LcxbVTH8URGgzarfqLuB5uz9uWUq80DAABAMQr3NLRt8HU9WoiIzSZ/+fqw6jgAAEClkirLP35I1cd/Hd0mzM9LbR6PNbZj2LhO4SJisdoe/ZplPQAAQDGKUbitf/0h0cuoiciaw4Ur9uerjgMAAJR5ac3xvLJaEWkb5nvvJbGq43i0FyckGg2aiHy974S+5SsAAIAqFKNwW+0j/O4YFKOPH/smRT+CFgAAeJrMkurXfkrTx/+8IsHbxAWwSj2iA2b0a6mPH/36MBdoAABAIa4L4c6eGtsm0NsoIruzyuZty1EdBwAAKPDMd6kVNXUi0jc2cEqvKNVxIM9c3tbHZBCRTcdLPt+dpzoOAADwXBSjcGeRAeaHRsTr46e/O1JtsarNAwAAmtmhvIoPNmfp43/9IVHT1MaBiEhciM99w+wbGjy5MqXOyqxRAACgBsUo3Nz/XRofGWAWkaMFVbM3ZqqOAwAAmtVT36ZarDYRGdU+dEyHMNVxYPfYZa1DfE0iciC34qMtWarjAAAAD0UxCjcX6G18YnRrffzPVUfLquvU5gEAAM1mZ0bZkl25IqJp8q8/JKqOg9+E+Xk9MtK+rOfZH46yrAcAAChBMQr3d9fgmNahPiKSW1bzRlKa6jgAAKCZPLnSfvritd1a9I8LUh0H/+P+YXEtA80icryQZT0AAEANilG4P2+T4amxbfXxrDXHiyotavMAAIBmsPFo8Tf780XEaND+MT5BdRycyt9sfGJ0G338/Oqj5TUs6wEAAM2NYhQeYUa/lh1a+IlIYaXllXXHVccBAABN7m/fHtEHN/WO6hLlrzYMzuiOQa30ZT05pTVvJqWrjgMAADwOxSg8gsmgPXO5fdLoG+vT88tr1eYBAABNas3hwtXJhSLiZdSerr8GgLPxNhmeHNNGH7+89nhJFct6AABAs6IYhaeY3CuyW0t/ESmpsry8lkmjAAC4s6e/S9UHN/eLTgz3VRsG5+D4C8ovr/33eiaNAgCAZkUxCk9h0LRnxtn3F3trQ3peGZNGAQBwT6sOFaw/UiQiZuNvExLhnLyMmmMv+NfWHS9m0igAAGhGFKPwINd2a9ErJkBEyqrrZjFpFAAAN/X37+3TRW8dGK1vYQlnNrVPlGMv+H//lKY6DgAA8CAUo/AgmiZP109JYNIoAABuadWhgg2pxSLibTI8fllr1XHw+4wG7W/1E3tf/ymNSaMAAKDZUIzCs1zdtUXvmEARKa+p43h6AADczzPfH9UHtwyIjme6qIu4sXdUx0j7pNH/sNMoAABoLhSj8CyaJo4pCW9t4Hh6AADcyprDhUmp9t1FmS7qQowG7a+j2+jj135KK62uUxoHAAB4CopReJxrurXoEW3fafQ19rECAMCNPPfDUX0ws39Lpou6lpt6R7WP8BORgoratzYwaRQAADQHilF4HE2Tv41to4/fTEovqmQfKwAA3MGG1OIfDxeKiJdRe2wU00VdjNGgPV7/t/bquuPlNUwaBQAATY5iFJ5oYvcWXaL8RaS4yvKfJKYkAADgDv656qg+mNa3ZdswX6VZ0BDT+rZsE+YjInllte/+kqk6DgAAcH8Uo/BEBk17YrR9SsK/16eVsY8VAAAublt66coD+SJiNGiPsbuoa/Iyao+OtP/dvbL2eLXFqjYPAABwexSj8FBTekUlhvuKSH557eyNGarjAACAi/Kv1Uf1weSekR1a+CnNgoa7ZUB0qyBvEckorv5oS5bqOAAAwM1RjMJDGQ3ao5c59rFKY0oCAACua39O+Re7T4iIpsnj7C7qyrxNhodHxuvjl9cct1htavMAAAD3RjEKzzWjX8vYYG8RySypnrs1W3UcAADQQC+uOW612URkQpeI7tEBquPgotwxqFWEv5eIpORXLt6ZqzoOAABwZxSj8FzeJsP/jbBPSZi15ngdUxIAAHBBxwurFmy3f8D5xKg2SrOgEfibjX8eFqePX/jxmI0LNAAA0GQoRuHRbh/YKtzfS0SST1R89mue6jgAAOCCvbourbbOJiIjEkMHtQ5SHQeN4J6hMYHeRhHZnVW24kC+6jgAAMBtUYzCowV4G+8dGquPX1xzTG0YAABwofLLa9/blKmPH70sXm0YNJYwP687Bsfo4xd/5AoNAAA0FYpReLp7L4n1MxtFZHt66Q+HClTHAQAAF+DNDenlNXUi0ism4PKO4arjoNE8ODzObDSIyPojRT8fLVYdBwAAuCeKUXi6CH+v2wZE6+OX1xxXGwYAAJy/ipq6N5PS9fFfRrbWNLVx0Jhigr2n9o3Sx1yhAQCAJkIxCsj/XRpvMmgi8sOhgh0ZparjAACA8/LRluwT5bUi0jbM9/qekarjoJE9MiJeL7uX7z1xILdCdRwAAOCGKEYBaRPm4/htatZapiQAAOAC6qy2V9fZf2r/36Vx+meccCedo/wndIkQEavN9gpXaAAAoAlQjAIiIg+PsB/XsHhn7rHCKrVhAADA7/piT15KfqWIhPt73Vq/Kw7czCP1V2jztmXnlNaoDQMAANwPxSggItInNnBU+1ARsVhtb6xPVx0HAAD8DscUwj8NidHPUYT7GZYQMjA+SESqLNY3N3CFBgAAGhnFKGD3UP2UhPc2ZRZXWdSGAQAA57AhtfiXYyUi4mMy3HtJrOo4aEIPj7Rfob39c0ZFTZ3aMAAAwM1QjAJ24zqGd23pLyIlVZY5v2SqjgMAAM7qlfrdRaf3axkZYFYbBk3q2m4tEsJ9RSS/vHbu1mzVcQAAgFuhGAXsNE3+71L7lIT/JKVbrDa1eQAAwBml5Fd+ueeEiGiaPDg8TnUcNC2jQbt/mP1v+fWf0qw2rtAAAECjoRgFfjO1T1RUoFlEjhdWLdmVqzoOAAA4g3/Xt2PjO4V3jvJXHQdN7tYB0SG+JhE5lFfxzb581XEAAID7oBgFfuNtMvxpSIw+fm1dmtowAADgdEWVlg+3ZOljpot6iABv4x2D7Fdor//EFRoAAGg0FKPA/7h7SKyPySAiW9JKNqQWq44DAAD+x3ubMsuq60SkR3TAqPZhquOgmdw3LNbLqInIj4cLd2WWqY4DAADcBMUo8D9aBHhN7dtSHzMlAQAAp2Kx2t5MStfHDwyP0zS1cdB8YoO9J/WI1MdcoQEAgMZCMQqc6v5hsfovWsv25B0vrFIdBwAA2H2xO+9YYZWIRAaYb+wTpToOmtUD9TsnLNyRk1tWozYMAABwDxSjwKm61y/Ns1htb23IUB0HAADYvbHePl30riEx+tY38BwD4oMGtwkWkWqL9Z2fuUIDAACNgAtK4AzuHxarD97blFlRU6c2DAAAEJHt6aVJqUUi4m0y3F1/WCI8iuMK7Z2NGTV1VrVhAACAG6AYBc7gis7h7SP8RKSgonbe9hzVcQAAgLxRv7vo5J6RLQPNasNAiYndI2ODvUUkq6Rm6a481XEAAIDLoxgFzsCgafdcYp+K8p/1aTab2jgAAHi63LKaT3fYP6r887A4tWGgipdRu6t+svAb6zmCCQAAXCyKUeDMbukfHehtFJE92eVrUgpVxwEAwKPN+SWz2mIVkcFtgvvFBaqOA2XuGGTfXnbT8ZItaSWq4wAAANdGMQqcWZCP6eb+0fr4P/VHPQAAgOZnsdoch+3cd0ms2jBQq0WA15TeUfr4zSSu0AAAwEWhGAXO6p6hsZomIvLVvhPHCqtUxwEAwEN9sTsvvbhaRKKDzNf1aKE6DhRzlOOLdubmltWoDQMAAFwaxShwVp0i/Ua3DxOROqvt7fqJKgAAoJm9tcE+MfCOQTFmI5evnq5PbOCQNsEiUm2xzvklU3UcAADgwriyBM7l3vopCR9stm9tBgAAmtPurLJ1KUUi4mXU7hjcSnUcOIV7htqv0GZvzLRYOSUTAAA0EMUocC5/6BzeNsxXRPLKahfvylUdBwAAj/PWBvuijYndI1sFeasNAycxqWeLqECziKQVVS3fe0J1HAAA4KooRoFzMRq0O+snp/x3Axv8AwDQrIqrLPO3Z+vjPw2NURsGzsNsNNw+yH6F9hZHMAEAgIaiGAV+x20DW/mYDCLyy7GSbemlquMAAOBBPt6aXVZdJyLdowOGJ4SojgMncufgGJNBE5E1KYUHcitUxwEAAC6JYhT4HRH+Xtf3jNTHHMEEAECzsdl++8l79xCmi+J/xAZ7X9k1QuzfJ0waBQAADUExCvw+xy9jC3fkFFZa1IYBAMBDrDtSuD+nXESCfEzT+7ZUHQdO50/1V2gfb80ur6lTGwYAALgiilHg9w1uE9w7JlBEKmrq5m7JUh0HAACP8M7Pmfpget+WAd5GtWHghEa1D+sY6SciRZWWhTtyVMcBAACuh2IUOC931U9JmL0xw2ZTmwUAAPeXXVrz+e5cfcw6epyRpsmdg+3fG++w3xEAALhwFKPAebmpd1Swj0lEDuRWrE0pVB0HAAA39/6mzNo6m4gMSwjp2tJfdRw4qZn9o329DCKyLb10S1qJ6jgAAMDFUIwC5yXA2zitfnezdzYyJQEAgCZUZ7XN+cW+jv6uwUwXxVmF+ppu6BWlj5k0CgAALhTFKHC+HKvpl+0+kVtWozYMAABu7NuDBccKq0Qkwt/ruh4tVMeBU3NcoS3amVvEIZkAAOBCUIwC56tbS/+hbYNFpKbO+uFmjmACAKCpvFu/OOOWAdHeJq5XcS4D44N6xQSISHlN3bxt2arjAAAAV8KFJnABHBv8z/kl08oZTAAANIH04uoV+/NFRNPkjkGso8fvu3PQb4dkqk0CAABcC8UocAGu7xkZ5uclIin5lauTOYIJAIDG9/6mTIvVJiKj2oe1i/BVHQcu4KY+UQHeRhHZk13+89Fi1XEAAIDLoBgFLoCPyTCjn/0Ipnc3ZqoNAwCA+6mz2t7fZN+v5o5BrdSGgasI8jFNqT+C6d1fuEIDAADni2IUuDC31/+S9uXevJxSjmACAKAxfXuwIK2oSkQiA8xXd4tQHQcu447B9iu0Jbs4ggkAAJwvilHgwnSJ8r+kbYiI1NbZ5m7lCCYAABqT49ilmf2jzUauVHG++scF9Y4JFJGKmroF23NUxwEAAK6By03ggjmmJLz3SxYnMAEA0FgyS347dumPg6JVx4GLcSzrmbOJI5gAAMB5oRgFLtikHpGhviYRST5Rse4IRzABANA4PtqSpR+7NDIxtH2En+o4cDE39YnyNxtFZGdG2Za0EtVxAACAC6AYBS6Yr5dhal/7EUxz2OAfAIDGYLOJ49ilP3LsEi5csI/p+p6R+vg9rtAAAMB5oBgFGuKPA+2/sH3+a15BRa3aMAAAuIEfDxceya8UkXB/r2u7t1AdBy7JcYW2cEdOWXWd2jAAAMD5UYwCDdGzVUC/uEARqbJY57PBPwAAF+29TfYpftP6tPQxcY2KhhjaNrhzlL+IlFbXLd6VqzoOAABwdlx0Ag3kmJLw/ibWagEAcFEKKmqX7c7Tx7cN5NglNNwf679/uEIDAAC/i2IUaKAbe9s3+N+VWbY1rVR1HAAAXNi8bTlVFquIDIgP6h4doDoOXNj0vtFmo0FEfj5avD+nXHUcAADg1ChGgQYKOmmD/w82MyUBAICGc/wkvW0gxy7horQI8Lqqa4Q+/mBzltowAADAyVGMAg136wD7Wq2FO3Iqa61qwwAA4KK2pZfuyiwTEX+zcUqvSNVx4PJurV9N/8m27No6m9owAADAmVGMAg13SduQDi38RKSo0vLZr2zwDwBAQzimi07qGRnkY1IbBm5gbIew2GBvEckprflm/wnVcQAAgPOiGAUaTtPklvpJox+yVgsAgAtXZbEu2J6jjx1LMYCLYTRoN/fnCg0AAPw+ilHgoszo19Jo0ERkTUphakGl6jgAALiYL3bnFVVaRKR9hN+wtiGq48BNzOwfrWkiIiv252eX1qiOAwAAnBTFKHBRWgV5X94xTERsNpm7JVt1HAAAXIxjQt/MAS31Jgu4eO0ifIcnhIiIxWqbt40rNAAAcGYUo8DFunWA/fzcuVuzrDY2+AcA4HylFVWtTi4UEaNBm9GPdfRoTLfUr6b/aAur6QEAwJlRjAIX68qu4RH+XiJytKBqXUqR6jgAALiMj7dm658pjm4fqp+WAzSWST0jA72NIrI3u3zz8RLVcQAAgDOiGAUultlouKlPlD5mSgIAAOfp5F1obuHYJTQ2f7Px+p6R+pgrNAAAcEYUo0AjmFm/VuuzX/NKq+vUhgEAwCVsOFqUfKJCREJ9TVd3a6E6DtyQ4wrt0x05VRar2jAAAMAJUYwCjaB3TGCP6AARKa+pW7IrV3UcAABcwEf100Wn9I7yMXFRisZ3SduQdhG+IlJYaVm+54TqOAAAwOlwDQo0jpv7t9QHc1mrBQDA76k46aPEm/uzjh5NQtPk5n4cwQQAAM6KYhRoHFP7tPQyaiKyPrUoJb9SdRwAAJza57vzSqosItIp0m9gfJDqOHBb0/u1NGiaiHx/qCCzpFp1HAAA4FwoRoHGERVoHtcpXERsNvlka7bqOAAAOLWP639WMl0UTap1qM+IxBARqbPa5m/LUR0HAAA4F4pRoNE41mp9si3bZlObBQAA55VeXL06uVBEjAZtWt+WquPAzTnK97lbWU0PAAD+B8Uo0GgmdAkP8/MSkSP5letTi1THAQDASc3blm212URkVPvQ2GBv1XHg5iZ2bxHgbRSRvdnl29JLVccBAABOhGIUaDTeJsOU3pH6mCOYAAA4G8c6+hn9mC6KJhfgbbyuh/0Kjf2OAADAyShGgcY0o341/dJf8yprrWrDAADghLaklezPKReRQG/jtd1aqI4Dj+Co4BfuyKmtY8MjAABgRzEKNKaB8UEdWviJSEmVZdmePNVxAABwOo7popN6RvqZjWrDwEOMSAyJC/ERkdyymm8P5KuOAwAAnAXFKNDIHFMSWKsFAMApautsn+6wnww+nWOX0FwMmjatb5Q+/pgrNAAAUI9iFGhk0/q2NGiaiPxwqCCntEZ1HAAAnMjKA/knymtFJD7U59LEENVx4EGm1RfxX+87UVRpURsGAAA4CYpRoJG1DvUZlhAsIharbWH9pBgAACAi87bZJ+tN7ROlf44INI8uUf59YwNFpMpiXbwrV3UcAADgFChGgcbnWBv4yTbWagEAYFdUaflq7wl9zDp6NL/p9fsdzeMKDQAAiAjFKNAUJvWM9DEZRGR7eum+nHLVcQAAcApLf82tslhFpG9sYOcof9Vx4HFu7B3lZdREJCm16GhBleo4AABAPYpRoPEF+5iu6hahj5mSAACAzvEz0TFxD2hOkQHmsR3CRMRmk/nbuUIDAAAUo0DTmNbH/ivfgu05NpvaLAAAqHe8sGr9kWIRMRm0Kb2iVMeBh3IcwTR/OxvBAwAAilGgaYzrFB7h7yUixwqr1qcWqY4DAIBiC3bkWG02ERnTISwq0Kw6DjzUVV0jAr2NIrI/p3xrWqnqOAAAQDGKUaBJeBm1G+qnw7CaHgAAx0/DaRy7BHX8zMaJPSL1MavpAQAAxSjQVG7qYy9Gl+7KrbZY1YYBAEChnRlle7PLRSTA23h1/TbcgBJT66/QPt2RU2dlwyMAADwaxSjQVAa3Dk4I9xWRwkrLiv35quMAAKCMY2reNd1a+JuNasPAw13WLjQ6yCwi2aU1q5MLVccBAAAqUYwCTUXTfps0ylotAIDHstpsC3fYD7px/GQEVDGedPzXgh0cwQQAgEejGAWa0NT6s+m/2ZdfXGVRGwYAACXWpRRlFFeLSGSAeUyHMNVxAJlav9HtF7vzKmvZ7wgAAM9FMQo0oU6Rfn1jA0WkymL9/Nc81XEAAFBgwXb7pLwbekWaDJraMICI9I0N7BTpJyIlVZav9p5QHQcAAChDMQo0LceaQdZqAQA8ULXF+tmvufr4pj6cRw9n4fhuXMgVGgAAHoxiFGhaU3pHGTRNRNYcLswqqVEdBwCAZrXyQH5hpUVEEsN9B8YHqY4D2N3UJ0rTRE76FgUAAB6IYhRoWq2CvEckhohIndW2eBdTEgAAnsWxjv7G+h4KcAaJ4b4D4oJEpNpi/bx+UjMAAPA0FKNAk7uxfjX9wu0UowAAD1JaXff1PvsGjjf25jx6OJcp9d+TrKYHAMBjUYwCTe66HpHeJoOIbE4rScmvVB0HAIBmsmyP/cjvnq0CukT5q44D/I8bekUZDZqIrE0pyiypVh0HAAAoQDEKNLlQX9P4TuEiYrMxaRQA4EEcP/WYLgonFB1kvjShfr+jnaymBwDAE1GMAs1hSu9IfcBaLQCAhzhRXrsquUBENO23NcuAU/ltvyOu0AAA8EgUo0BzuLJLRIC3UUT25ZT/mlWmOg4AAE1u6a7c2jqbiAxpE9w61Ed1HOAMrusRaTYaRGQL+x0BAOCRKEaB5uBnNl7VNUIfs5oeAOAJPt1p/3k3pRfTReGkQn1N4zqFiYjNJp8yaRQAAM9DMQo0E8evhYt25tpsarMAANC0Moqr1x8pFhGjQbu+Z6TqOMBZOfZ5oBgFAMADUYwCzeTyTmGhviYRSS2o3JxWojoOAABNaPGuXKvNJiIj24VGBZpVxwHO6qquEf5mo4jsyS7fm12uOg4AAGhWFKNAMzEbDRN72KfMMCUBAODeFu3gPHq4Bn+zcUIX+35Hjv0fAACAh6AYBZrPlF72YnRJ/TwaAADcz5F8+9oIs9FwbfcWquMAv2NKb/sV2qIduWqTAACAZkYxCjQfx3LCjOLqpNRi1XEAAGgSjt20HdvIAM5sfKfwYB+TiCSfqNiWXqo6DgAAaD4Uo0DzMRq0SfWr6RexVgsA4KYW7+I8ergSb5PhmvqpzVyhAQDgUShGgWZ1Q/1q+qW78ixWVtMDANzNwdyKnRllIuLrZbiqa4TqOMB5cex35JjvDAAAPAHFKNCshrYNjg32FpHcspo1hwtVxwEAoJE5Jtz9oXNEgLdRbRjgPI1qHxbu7yUixwurNh5jvyMAADwFxSjQrAyadn3P36YkqA0DAECjc/x0u6H+QBvA+XkZtWu72VfTL+YKDQAAj0ExCjS3yfUbrn2xO6+2jsVaAAD3sTurbF9OuYgEeBuv6BSuOg5wARz7HS3ZlWtlOT0AAJ6BYhRobgPjg1qH+ohIQUXtquQC1XEAAGg0i3fZp9pN6BLhZ2YdPVzJyHahkQFmEcksqU5KZTU9AAAegWIUaG6aJo7V9KzVAgC4E8fPNcfkO8BVGA3adT1YTQ8AgGehGAUUuKF+Nf2yPXk1dVa1YQAAaBQ7MkoP5VWISJCPaRzr6OGCJtcX+p/9mltnZTU9AADuj2IUUKBfXGBCuK+IFFVavj/IanoAgDtYUr+O/qquET4mLjLheoYnhEQHmUUku7TmpyNFquMAAIAmxzUroMZkVtMDANyLoxh1/IwDXItB067r8dsRTGrDAACAZkAxCqjh2GZ0+d4T1RZW0wMAXNv29NLDgTNtFQAAIABJREFUJypFJNjHNLZjmOo4QAM5av3Pd+exmh4AALdHMQqo0Sc2sF2Er4gUV7GaHgDg8hzT667uFuHNOnq4rKFtg1sFeYtITmnNOlbTAwDg7rhsBZRxTBplrRYAwNU5fpZdzzp6uDKDpk3qaT+bnis0AADcHsUooAyr6QEA7mF7emlKfqWIhPiyjh4uz3GF9gWr6QEAcHcUo4AyvWN+W03/HavpAQAu6+Tz6M1GLi/h2oa0CY4Jtq+m52x6AADcG1eugEqT6k8+XcpaLQCAy1r6K+vo4T4MmnZdD1bTAwDgEShGAZVYTQ8AcHU7Mn47j35MB9bRwx04PrrmbHoAANwbxSigUp/YwIRw+2r6Hw6xmh4A4HocU+qu7Mp59HATJ59Nvz6V1fQAALgtLl4BxRyTRpf+mqc2CQAADbB0l/3nF+vo4TYM2v+zd+fRcdX3/f/fdzaNlpE0krxgy4us1XijmNXYeJG8YNZCmhAOhDS0DT2c5JtTkl+Snqan2ShpSWibpE2a5rRJ4xAoSUgIEGPJNsYYm33xImuzZcu2ZEsajUbSaEYzc39/jHQlQLYleUafO3eej9M/bmZGMy9Te/SZ93ze749250g3vfE3HAAAWA+FUUAxo1fr9wfPhaN00wMAUsm7p/saOwdEJNfNefSwlDHd9GdjOt30AABYE4VRQLGVxZ6FBW4R8QUjOxt9quMAADAJvx45dumWywvd9NHDQlaX5M3yuETkTG/4lWN+1XEAAEBSsH4FFNM0uWs53fQAgJRk/OYyttcB1mC3aXcuG+mmf4+z6QEAsCYKo4B6xofJ3x08F+HkUwBAijjU3n+ko19EcjLsW6oKVccBEsz46vo3752jmR4AAEuiMAqod+383Hn5bhHp7B96qZmTTwEAqcHoo9+6uDDTyaoSVrO2NL8o2ykibf7QgRO9quMAAIDEYwkLqKdpQq8WACDl/OZ9+uhhZQ6bdsdSVmgAAFgZhVHAFO5aPrzsfub9c1G66QEAptfUGXz3dJ+IZDptN9FHD4syVmi/YRA8AABWRGEUMIUbSvIuy3WJSHsgvO84J58CAMzO6KPfXFmYk2FXGwZIkuryAm+mQ0SOdQffaguojgMAABKMwihgCjZN+9ORbvpfsyUBAGB6Rh+9saUOsB6nXbt1SVH82vg7DwAALIPCKGAWdy4bOfn0fU4+BQCY2gnf4Osne0XEZbfdcnmR6jhAEhln0/+aMaMAAFgOhVHALIyTT0/2DH/aBADAnH57cPg7vOpyb36mQ3UcIIk2VhTEh0XUnx041N6vOg4AAEgkCqOAWThs2m0jvVp00wMAzMz4PXUnffSwurHHi9FNDwCAxVAYBUzkzuVGNz29WgAAk+oYOSfQbtNuX0JhFNY3ejY9KzQAAKyFwihgIjXl3ly3Q0SaOoPvnelTHQcAgHE8c/BcNKaLyI2L8mfkOFXHAZJu6+Iit8MmIu+c6mvuCqqOAwAAEobCKGAiGQ7bzYuHe7V+S68WAMCUjG7iP13GdlGkBU+GvaaiIH7NCg0AACuhMAqYi/Eh8zeMGQUAmI8vGNnV5BMRTaMwijQyppueFRoAANZBYRQwl5uqCjOdNhF570xfUye9WgAAc3n2UOdQVBeRa+blFudlqI4DTJNbLy9y2DQROdDae7o3pDoOAABIDAqjgLnkZNg30qsFADAr43cT59EjrRRmO9eW5otITNefeb9TdRwAAJAYFEYB07lzpDPxtwcpjAIATKQ/HN1+tCt+TR890s2dy2bGL1ihAQBgGRRGAdO5dUmR006vFgDAdP5Y3x0cionI0tnZ5UVZquMA0+qOZUU2TRORl5p93QNDquMAAIAEoDAKmE5BlnNtqVdEYrr+u4P0agEAzOK3nEePNDYnN+PaBbkiMhTV/3C4S3UcAACQABRGATP606Uj3fSMGQUAmMNQVH/uyPDXdUZPMZBWWKEBAGAxFEYBM7p9aZGmiYjsbvb5ghHVcQAAkF1Nvp5gRERKCjKvmJujOg6gwB3LiuIXLzZ094ejasMAAIBLR2EUMKO5eRnXzjd6teimBwCoZxw4Qx890lZ5UdbS2dkiMhCOvni0W3UcAABwqSiMAiZlfOx8hl4tAIBqMV3/3Uhh9I6lRWrDAAoZKzS66QEAsAAKo4BJ3TEyxGr70eEjgAEAUOVAa++Z3rCIzPK4Vi3MUx0HUMZYof3hcOdQVFcbBgAAXCIKo4BJVczIunxWtoj006sFAFDtmYPDc11uW1Jkt2lqwwAK/clczwKvW0R8wchLzT7VcQAAwCWhMAqY12g3/UF6tQAAKj0z2kfPgFGkNU0bu0JjEDwAAKmNwihgXsaHz2cPd0Zi9GoBANQ43NHfcG5ARDwZ9upyr+o4gGLGCu13B8/pLNAAAEhlFEYB81pZ7JmX7xaRrv6hvcd6VMcBAKQp45CZmxYXZjhYPSLdrS7JK8p2ikibP/RGW6/qOAAAYOpY2gLmpWly+8jJv8+8T68WAEANo4/+9iX00QNit2m3LmGFBgCAFVAYBUxttFfrEGNGAQAKtPlDb7YFRMRp17YuLlQdBzAF40sCBsEDAJDSKIwCpnbjonxvpkNEjncPvn0qoDoOACDtGFMU15V68zMdquMAprCxwpvlssuYCbwAACAVURgFTM1p17YuHu7V+h0nnwIApp3x24fz6AFDlsu+qaIgfs0KDQCA1EVhFDC7O5aNDLGiVwsAML16gpHdzT754NhrACJyx1JWaAAApDwKo4DZbaksdDtsIvLu6b7j3YOq4wAA0sjzR7qGorqIXFWcOzcvQ3UcwERuubzIYdNEZH9rb0cgrDoOAACYCgqjgNnlZNiry73xa45gAgBMJ+P3DttFgQ8pzHbeUJInIjFdf/Yw3fQAAKQkK0/Q37dv3/bt20+fPl1UVLRq1aqtW7fa7faJ/3hnZ+dzzz13vntzcnLuuuuuRMQELu72pTOeO9IlIr872Pn/1sxTHQcAkBZCkdgf67vj1wwYBT7q9qUzXmruEZHfHez8i2vnqI4DAAAmzZqF0TNnztxzzz27d+8ee2NVVdVTTz21bNmyCT7JgQMHPv3pT5/v3oULF1IYxbS5dUmR7Wktpusvt/R0DwwVZDlVJwIAWN+uJl/vYEREyooyl8zOVh0HMJ3blxT9ze8aRaS2obs/HM12TWITBgAAMAMLFkb9fv/69euPHj167733fvGLX6yoqDh9+vRPfvKTf/7nf167du1rr71WVlY2kec5fvy4iHzlK19ZvXr1R+/NzMxMbGzgAmZ7XNcuyH31uD8S058/0nXvytmqEwEArO/3h4a7g29nuygwnkWFmcsuy3n/TN9gJPbi0e4/Xca/FAAAUowFC6MPP/zw0aNHv/rVrz7yyCPxW0pLSx999NEVK1bcc889991336uvvjqR52ltbRWRW2+9ddWqVUmMC0zMbUuKXj3uF5HfHeykMAoASDZdHy2M3raEAaPA+G5fWvT+mT4R+d2hTgqjAACkHKsdvnTs2LGf/exnS5Ys+eY3v/mhuz75yU9+7GMf279///bt2yfyVPEdo/Pnz094SGAKbh/5ULr9aFcoElMbBgBgeW+09Z7yh0SkKNt5w8I81XEAk7p9yXAx9LnDndGYrjYMAACYLKsVRp988slIJPKFL3xh3HOWHn74YRHZtm3bRJ6qtbXV4XDMmcMYdZjC4lnZ5UVZIhIIRXc2+VTHAQBYnLFd9JbLi+w2TW0YwLRWFnvm5mWISGf/0CvH/arjAACAybFaYfT555/XNO3WW28d995rr7121qxZzz///ESe6vjx48XFxTab1f4TIXXdvnR406jxYRUAgCT5/UH66IGL07TRfyOs0AAASDlWq/q99957xcXFs2bNGvdeTdOuvPLKrq6u06dPX/h5gsHg2bNnFyxYEP+fg4ODJ06c0HW6Y6CSsex+9lAnfxkBAMlzrDv43pk+EXE7bJsqC1THAUxttDB6kMIoAAApxlKF0fb2dr/ff9lll13gMbNnzxaRo0ePXvip4icvzZs375e//OWyZctycnIWLFjg9Xqrq6v37NmTwMzAxK1amDcjxykip/yhN9sCquMAACzL2PhWU1GQ7RpnPBEAw/oyryfDLiKNnQP1ZwdUxwEAAJNgqcKo3+8XkfNtF42L39vT03Php4oXRp966ql7773X4XDcc889n/nMZxYuXLhr167169d/+ctfTlxqYKLsNu3mxUav1jm1YQAAFvYs59EDE5bhsG2uLIxfs0IDACC1OFQHSKS+vj4RmTlz5gUeEy+M9vb2XvipCgoK7rnnnlAo9JWvfOWqq64ybq+rq/vMZz7zT//0T5dffvn9998fv7HtZPPJE81jf7y315eb653anwK4gNuWFP3P62dE5PeHOr+xZZHqOAAAC+oJRva09IiITdNuuZzCKHBxty0tevq9syLy+0Od/9/6BarjAACAibLUjlGHwyEioVDoAo8ZHBwUEafTeeGnuvrqq7dt2/b000+PrYqKSHV19fbt2zMyMh5++OGurq5LjgxMzqbKArfDJiLvnu5r9Q2qjgMAsKAX6ruGorqIXD3Pc1muS3UcIAVsrSp02DQR2d/ae65vSHUcAAAwUZYqjObk5IhIR0fHBR4Tv9fj8Uz5Vaqqqr7whS90dXXV1tbGbymeV3r9DZvG/h/bRZEk2S57dfnw3y5OPgUAJIPRR38rffTAxBRmO1ctzBORaEx/7ggrNAAAUoalCqPxJvoLF0bb29vlYnNIL2rdunUi8t57713KkwBTc+uYs+nVJgEAWM9QVH+hfrgnhgGjwMSNnk3PCg0AgNRhqcKox+OZN29eW1vbBR5z8uRJEVm8ePGlvFBVVZWINDQ0XMqTAFNz65IiTRMReam5xz8YUR0HAGApLx/r6QlGRKSkIHPZZTmq4wAp47alw4XRF492D0ZiasMAAIAJslRhVESuvvrq7u7u999/f9x7BwYG3njjjaqqqou20nd3d19g52m8urpw4cJLSApM0ZzcjJXFHhEJR2Pb67tVxwEAWMqYPvpCtUmA1FJelFU1M0tE+sPRukaf6jgAAGBCrFYYveOOO0TkF7/4xbj3Pv3006FQKP6YC/vrv/7r2bNn19fXj3vva6+9JiIrVqy4hKTA1N22ZEb8gl4tAEBijRZGOY8emCTmHQEAkHKsVhi98847Z86c+aMf/eijDfXBYPCRRx5xOBwPPPDARZ9n9erVIvKrX/3qo3d1d3d/5zvfycnJ2bBhQ0IyA5N1y+XDu3heqO+KxHS1YQAAlnGovb+5KygieW7HjaX5quMAKcb4OuEPhzt1FmgAAKQCqxVGs7Ozv/71r/f29t55553nzp0zbh8cHLzvvvuOHj364IMPlpWVjf2Rtra2z33uc0888cTYGz/5yU/OnTv329/+9m9+85uxt588efKOO+44d+7cI488MmfOnKT+WYDzuWKOZ16+W0S6B4ZeOeZXHQcAYBHPHh7e5ra5qsBlt9oqEUi2VQvzCrOdInLKH3rrVEB1HAAAcHEO1QES78EHH3zzzTf/67/+q6qq6t577y0vLz9z5sy2bdtaW1vXrl373e9+90OPf+yxx37wgx/8+Mc/3rJli9frjd9YVFT0xBNPbNmy5a677lq/fv2aNWs8Hs/bb7/9/PPP9/T03H///Q899NC0/8mAYZomt1xe+B/7TonIs4c717KpBwCQCEb/7y300QOTZ7dpW6sK//fNdhF59lBnfCg8AAAwM2vuBfjJT37yox/9yOPx/Nu//dvnPve5Rx55JBAI/N3f/d2OHTtcLteHHrxmzRqXy7Vy5UqjKmrcfuTIkT/7sz975ZVXvvGNb3zpS1/65S9/WVBQ8Nvf/vZ//ud/bDZr/qdDqjCGWP3hMEOsAAAJcLYvvL+1V0aKO6rjAClpdMwoKzQAAFKBBXeMxn32s5/9y7/8y8bGxjNnzhQWFlZWVn60JBp31113nTt3Ljc396N3zZ8//6mnnopEIo2NjWfPnp07d+6H2vABVdaXebNd9v5w9OjZgYZzAxUzslQnAgCktuePdMV0Xca0AwOYrM2VBS67LRyNvX0q0OYPFedlqE4EAAAuxMrbHm02W2Vl5bp165YtW3a+qmjcuFVRg8PhWLx48dq1a6mKwjzcDtvGioL4NSefAgAuHefRA5cu1+2IzzjSdXmOTaMAAJielQujgLWN6abvUpsEAJDqQpHYjobu+LXx+wXAFIx20/PVNQAApkdhFEhVNy8utGmaiOw91uMLRlTHAQCksN3NPYFQVETKi7KqZjKeBZi6Wy4fHtG7s8k3EI6qDQMAAC6MwiiQqmZ5XFfP84hIJKb/sZ5NowCAqTOO8jNqOgCmpqQgc+nsbBEJDsVqG32q4wAAgAuhMAqkMM6mBwAkhPF7hD564NLdcjkrNAAAUgOFUSCFGcvuF450RWK62jAAgBR1sL3/ePegiORnOlaX5KuOA6Q84wuG5w536SzQAAAwMQqjQApbMSdnvtctIr5g5JVjftVxAAApyTgiZnNlodOuqQ0DWMC183Nn5DhF5HRv6M22gOo4AADgvCiMAqnt5sXDw+Do1QIATA0DRoHEstu0m6pYoQEAkAIojAKpjSFWAIBL0dk/dOBEr3ywlAPgEhkrtOeOsEIDAMC8KIwCqW1DuTfbZReR+rMDTZ1B1XEAACnmhfquaEwXkesX5BVmO1XHASxic2VBfDDFm22B070h1XEAAMD4KIwCqc3tsFWXe+PXbEkAAEzWmPPo2S4KJEyu23HjonwR0XV5/kiX6jgAAGB8FEaBlDemm55lNwBgEoai+vb67vj1zYuL1IYBLGa0m54VGgAAZkVhFEh5N19eqGkiInuae3oHI6rjAABSxsvHevyDEREpKchcMjtbdRzAUozC6I6G7lAkpjYMAAAYF4VRIOXNyc24cq5HRMLR2I4Gn+o4AICUYWxk4zx6IOHKijIrZ2aJSH84uquJFRoAAGZEYRSwgps5+RQAMHnGbw3j9wiABBpzNj3d9AAAmBGFUcAKbl48vNPn+SNdMV1XGwYAkBIaOweOnh0QkZwM+7rSfNVxAAsyVmiMGQUAwJwojAJWcNU8z2yPS0Q6AuE3TgZUxwEApACjUlNTXpDhYE0IJN7qkvz8TIeIHOsOHmrvVx0HAAB8GItgwApsmnaTsSWBXi0AwAQYvy9uZsAokBxOu7apsiB+zbwjAABMiMIoYBE3Lx4ZYnWYZTcA4CICoeie5h4R0bTR3yAAEm7MCo2vrgEAMB0Ko4BFbKzwuuw2EXnrVOBMb1h1HACAqe1o6A5HYyJy5VzPZbku1XEAy7qpqtCmaSKy77jfF4yojgMAAD6AwihgEblux5pFeSKi6/RqAQAuwmgv4Dx6IKlm5DivXZArIpGYvr2eTaMAAJgLhVHAOowPt88zZhQAcH4xXTd+U2xdzIBRILm2Vg3/K2OFBgCA2VAYBazDWHbXNnSHIjG1YQAApvVmW6A9EBaRmTmuq+d5VMcBLM443+yF+q5oTFcbBgAAjEVhFLCOyplZZUWZEj9So6VHdRwAgEkZh8BsqSqITz8EkDxXzPHMzcsQkc7+oddO9KqOAwAARlEYBSzFOPmUXi0AwPnQRw9MJ02Tm0baep5jhQYAgJlQGAUsxfiIa+wGAgBgrI5A+M22gIg4bNrmSgqjwHQwVmh8dQ0AgKlQGAUsZW1pfk6GXUQaOwcazg2ojgMAMJ0X6rtiui4iN5Tk5Wc6VMcB0kJNRYHLbhORd04HTveGVMcBAADDKIwClpLhsFWXe+PXbEkAAHwUffTA9PNk2G8szRcRXWeFBgCAiVAYBaxmK2NGAQDnEYnpOxq649fGWGoA04BuegAATIjCKGA1WxcXxk8Y3tPS0xeKqo4DADCRV475e4IREVngdS+Zna06DpBGto6cv1Tb0B2OxtSGAQAAcRRGAaspzstYMSdHREKRWG1jt+o4AAAToY8eUKVyZlZpYaaIBELRl1v8quMAAAARCqOAJW2tGu6OfIFeLQDAGM8f6YxfUBgFph/d9AAAmA2FUcCCxi67dV1tFgCAWZzwDR5s7xcRt8O2ocyrOg6Qdsas0DrVJgEAAHEURgELum5BbkGWU0Ta/KH3zvSpjgMAMAVjk9q6Mm+Wy642DJCGjH969WcHWrqCquMAAAAKo4AV2W3a5sqC+PUL9fRqAQBExvxGuKmKPnpAgbGbtemmBwDADCiMAtbEECsAwFihSKyu0Re/ZsAooAorNAAATIXCKGBNmysLbZomIq8e9/cEI6rjAAAUe6m5pz8cFZHKmVllRZmq4wBpyiiM7m72BYdiasMAAAAKo4A1zchxXjXPIyKRmL6joVt1HACAYvTRA2awwOteMjtbRIJDsV1NPtVxAABIdxRGAcuiVwsAYDB+F9BHD6hlfDnBIHgAAJSjMApYlrHs/mN9l66rzQIAUKm5K9hwbkBEsl32Gxflq44DpDW+ugYAwDwojAKWddU8z8wcl4i0B8JvnwqojgMAUMaov1SXezMcLP8AlVaX5Oe6HSLS0hU8enZAdRwAANIaK2PAsmyatrmyIH7NlgQASGcvHGHAKGAWTrtWU+6NXz9PNz0AAEpRGAWs7KbFDLECgHQXHIrtbh4+4+UmBowCJjC6QuOrawAAlKIwCljZ5soCu00TkQMnerv6h1THAQAosLvZFxyKiciS2dkLvG7VcQDITVWFmiYisqelpz8cVR0HAID0RWEUsLKCLOe183NFJBrTX2zoVh0HAKDA8/TRAyYzNy9j2ewcEQlFYjsbfarjAACQviiMAhZnfAymVwsA0tPogFH66AHT2Mq8IwAATIDCKGBxxsfg7Ue7Y7quNgwAYJo1nBto7gqKiCfDvrokT3UcAMMYBA8AgBlQGAUs7sq5ntkel4ic7Qu/2RZQHQcAMK2Mmkt1eYHLzsIPMItVC/PyMx0icrx78EhHv+o4AACkKdbHgMVpmmwe6ab/Yz1jRgEgvdBHD5iTw6bVlBfEr9k0CgCAKhRGAeu7qYplNwCko4FwdE9LT/za+F0AwCTGdNPz1TUAAGpQGAWsb1Nlod2michrJ3q7+odUxwEATJPdzT3BoZiILJ2dPS/frToOgA/YUlWgaSIiL7f09IejquMAAJCOKIwC1ufNdFy3IFdEojH9xQa2JABAuvhjPX30gHnNyc1YflmOiIQisZ2NPtVxAABIRxRGgbRw0+iYUbrpASBdGBNUtlRRGAXMyFihMe8IAAAlKIwCacH4SLz9aHdM19WGAQBMg8bOgabOoIh4MuyrS/JUxwEwDmM3NydkAgCgBIVRIC1cOdczy+MSkY5A+O1TfarjAACSzqizVJcXuOws+QAzun5BXp7bISLHuoP1ZwdUxwEAIO2wSgbSgqbJ5sqRs+mP0KsFANZnvNtv4Tx6wKycdq2mwhu/Zt4RAADTj8IokC6Mbvo/HmXZDQAWFxyK7W4ePsuFAaOAmW1hzCgAAOpQGAXSxaaKArtNE5EDrb2+YER1HABAEr3U7AsOxUTk8lnZC7xu1XEAnJdRGN3T3DMQjqoNAwBAuqEwCqSLwmzn1fM8IhKJ6TuOMuAfAKzMGDDKdlHA5IrzMpZdliMig5HY7uYe1XEAAEgvFEaBNEI3PQCkCaMnlwGjgPkZ/07ppgcAYJpRGAXSyE0jhdHt9d26rjYLACBZWrqCDecGRCTbZV+zKF91HAAXMfrVNYVRAACmF4VRII1cNc9TlO0UkdO9offO9KmOAwBICqOPfl1pvtvBYg8wu9UleTkZdhFp6gw2dQZVxwEAII2wVgbSiE3TNlbQqwUAFmfMS2HAKJASXHbbhjJv/JpNowAATCcKo0B6oVcLAKwtFIntavLFrymMAqmCFRoAAEpQGAXSy+bKAk0TEdl33N87GFEdBwCQYHuP+ftCUREpK8osK8pUHQfAhBjnL+1q7hmMxNSGAQAgfVAYBdLLLI/rT+Z6RGQoqu8c2VIEALCM7fTRAymopCCzcmaWiAyEoy+39KiOAwBAuqAwCqSdLZVGr1a32iQAgIQz3tspjAKphRUaAADTj8IokHaMXi2GWAGAxZzyhw6294lIhsO2rjRfdRwAk7CZFRoAANOOwiiQdq5bkJfndohIq2/wSEe/6jgAgITZfrRb10VE1izKz3bZVccBMAnrSr1uh01EDnf0n/ANqo4DAEBaoDAKpB2nXasu98avtx+lVwsArMPYaLalskBtEgCTlem0rR3Z6M0KDQCA6UFhFEhHxuA5erUAwDIiMb22YbiYspkBo0AKMv7lGqeoAQCApKIwCqSjzSM7ifa09ASHYmrDAAAS4rUTvb5gRESK8zKWzs5WHQfApBl7vesafZGYrjYMAADpgMIokI7me92Xz8oWkeBQbE9Lj+o4AIAEMHpvOY8eSFGLZ2XP97pFpCcYOdDaqzoOAADWR2EUSFPGplG66QHAGoz3c+NsawApZ3SFRjc9AADJR2EUSFNbRodYMd0fAFJeV//Qm20BEXHYtJpyCqNAqhpdodWzQgMAIOkojAJp6sbS/EynTUSOdPS3+gZVxwEAXJIdDd3RmC4i18zPzc90qI4DYIqqy70OmyYib7YFOvuHVMcBAMDiKIwCacrtsK0t9cav2TQKAKnOeCc3+nABpKI8t+O6BXkiEtP1HQ2s0AAASC4Ko0D6Mj48b2fMKACkMl2XFzl5CbAKBsEDADBtKIwC6cv48FzX6IvEdLVhAABT9n573+nekIgUZjtXFntUxwFwSYzz01482q2zQAMAIJkojALpq2pm1gKvW0T8g5H9rX7VcQAAU2Qc0rKxosBu09SGAXCJVhZ7ZuQ4RaQ9EH73dJ/qOAAAWBmFUSCtjXbTM2YUAFLW9qPD/bYMGAUswKZpGyuMFRrd9AAAJBGFUSCtbR7ppjd2GwEAUkt/OLr3mF9ENE02URgFLGFz5cgKja+uAQAnDBhTAAAgAElEQVRIJgqjQFrbUOZ12DQRebMt0Nk/pDoOAGDSdjf3hCIxEVk2O2dObobqOAASYGNFgaaJiLxyzN8XiqqOAwCAZVEYBdJafqbj2gW5IhLT9doGtiQAQOrZPnJutXFgC4BUd1mua/llOSISjsZ2NflUxwEAwLIojALpjl4tAEhpxru38X4OwAKMf9Ev8tU1AABJQ2EUSHfGSR0vHu3WdbVZAACTc6w72HBuQESyXfbVJXmq4wBIGGMPOIPgAQBIHgqjQLpbWewpzHaKyOne0MH2PtVxAACT8OLIdtG1pfkZDtZ1gHXcsDAv22UXkcbOgZauoOo4AABYEwtoIN3ZbVpN+ciWBLrpASCl0EcPWFWGw7a+zBu/ZoUGAECSUBgFMNpNz7IbAFJIJKbvbBw+lcV4JwdgGWPnHalNAgCAVVEYBSCbKgs0TURkb0vPQDiqOg4AYEL2t/r9gxERWVjgrpyZpToOgATbNFIY3dnkG4oyCR4AgMSjMApA5uZlLJmVLSKDkdhLLT2q4wAAJsTY5r+pgu2igAVVzMgqKcgUkd7ByP5Wv+o4AABYEIVRACIim6uGh9PRqwUAqcJ4xzbewwFYzCbmHQEAkEwURgGIjNltxLIbAFJCV//QGycDIuKwaRtGTmgBYDGMGQUAIKkojAIQEbmxND/TaRORIx39J3sGVccBAFxEbWN3TNdF5NoFufmZDtVxACTFhnKvw6aJyJttgc7+IdVxAACwGgqjAERE3A7bjYvy49dsSQAA83uRAaNAGshzO65bkCciMV2vbWCFBgBAglEYBTDMGFFHNz0AmB8DRoE0YYwZfZHCKAAAiUZhFMAwY89RXaMvGtPVhgEAXMCh9v42f0hECrKcVxV7VMcBkESbxowZ1VmgAQCQUBRGAQxbMju7OC9DRLoHht5oC6iOAwA4L2PjWHW5127T1IYBkFRXFXsKspwicsofOtTRrzoOAACWQmEUwKiNnHwKAKlgdMBoJQNGAYuz27SaCm/8+sWjXWrDAABgMRRGAYzaPPIBezvLbgAwq8FI7KVmX/yak5eAdGD8S+erawAAEovCKIBRNeUFNk0TkQOtvf7BiOo4AIBxvNzSExyKicjiWdnzvW7VcQAknbE3fE9Lz2AkpjYMAABWQmEUwKjCbOfKYo+IRGL6zkaf6jgAgHGM9tGzXRRID/Py3YtnZYtIcCj2ckuP6jgAAFgHhVEAHzB68mkDvVoAYEYMGAXS0GYGwQMAkAQURgF8wCaW3QBgYmd6w++394lIhsO2tjRfdRwA02TT6CB4VmgAACQMhVEAH3D9gjxPhl1EWrqCTZ1B1XEAAB+wo6Fb10VEbliYl+2yq44DYJqsXZSf4bCJyMH2vjO9YdVxAACwCAqjAD7AadfWl3nj12waBQCz2dFAHz2QjrJc9tUleSKi66PvAwAA4BJRGAXwYcaHbZbdAGAqYwsiFEaBdLOxgnlHAAAkGIVRAB9mLLt3NvmGorraMAAAw7un+zoCYRGZmeO6Yo5HdRwA02pzZWH8orZxeKQGAAC4RBRGAXxYxYyshQVuEekdjBw44VcdBwAw7MWGrvjFxooCTVObBcB0WzEnZ5bHJSIdgfA7pwOq4wAAYAUURgGMw9iSsKPBpzYJAMBg9M/SRw+kIU2TmnK66QEASCQKowDGMWaIVZfaJACAuIFwdO8xv4ho2ui7NIC0wiB4AAASi8IogHFUl3vtNk1EXj8Z8AUjquMAAGRPS08oEhORpbNzLst1qY4DQAFjjMbeY/6BcFR1HAAAUh6FUQDjyM90XD3PIyLRmF7XyJYEAFCPPnoAl+W6ls7OEZFQJPZSS4/qOAAApDwKowDGt8kYM8oQKwAwAaNzlj56IJ2NmXfECg0AgEtFYRTA+DYZy26GWAGAaqf8oUMd/SLidthuXJSvOg4AZTZWeOMXjBkFAODSURgFML5rF+TmuR0icrx7sLFzQHUcAEhrOxq6dV1EZPWi/Ewn6zcgfd24KD/DYRORwx39p/wh1XEAAEhtLKwBjM9h09aXDW9JoFcLANQa00fvVZsEgFpZLvvqkjwR0XWpZdMoAACXhsIogPMyhljRqwUACum61Db44tcMGAWwkXlHAAAkCIVRAOdlHHy8s9E3FNXVhgGAtPXO6cDZvrCIzMxxrZiTozoOAMWMwmhtg09ngQYAwCWgMArgvMqKMhcWuEUkEIrub/WrjgMAacrYtl9d7rVpmtowAJS7Ym7OjByniJztC79zOqA6DgAAKYzCKIAL2UQ3PQCotmOkj97YyA8gndk0raacFRoAAAlAYRTAhWwc+RDO+UsAoERwKLa3pSd+XcOAUQAiMuZrEuOLEwAAMAUURgFcyIYyr92micgbbQFfMKI6DgCknT0tPYORmIhcPiu7OC9DdRwApmCMGd3b0hMciqkNAwBA6qIwCuBCCrKcVxV7RCQa03c2siUBAKab0SfLefQADHPzMi6flS0ig5HYnpFN5QAAYLIojAK4iI2VDLECAGV2jEwyYcAogLE2MggeAIBLRmEUwEWw7AYAVdoD4ffb+0TEZbetLc1XHQeAiYyOGWUQPAAAU0VhFMBFXLcgNyfDLiItXcHmrqDqOACQRnY0dOu6iMiqhXnZLrvqOABMZG1pvstuE5H32/vaA2HVcQAASEkURgFchMtuW1fqjV+zJQEAppPxrrux0qs2CQCzyXbZVy3MExFdl1raegAAmBIKowAurqZipDDKshsApouuS20jJy8BOC/jKxNWaAAATA2FUQAXt2nkA/muJl80pqsNAwBp4mB735nesIgUZjtXFntUxwFgOmMHwess0AAAmDwKowAubvGs7Hn5bhHxBSNvtAVUxwGAtGBsAasu99o0TW0YACa0sthTlO0UkTO94UMd/arjAACQeiiMApgQo5v+RcaMAsC02NHgi1/QRw9gXDZNW19GNz0AAFNHYRTAhIzt1VKbBADSQSgS29PSE7+mMArgfEZXaHx1DQDA5FEYBTAh1eXeeB/n/lZ/IBRVHQcALO6V4/6BcFREKmZkLfC6VccBYFJGYXRPS08oElMbBgCAlENhFMCEzMxxXTHHIyJDUX13k091HACwOGPzF9tFAVzAwgJ3eVGWiPSHo/uO+1XHAQAgxVAYBTBRxpjR2kZ6tQAguYx3WgqjAC5sYyVjRgEAmCIKowAmasyYUXaMAkASdfUPvdXWJyIOm7auLF91HACmxiB4AACmjMIogIlaXZKf6bSJyJGO/jZ/SHUcALCsukZfTNdF5Jr5uXluh+o4AExtfZnXYdNE5K22vq7+IdVxAABIJRRGAUxUptO2umR44xInnwJA8hjbvuijB3BReW7HNfNzRSSm6zsZBA8AwGRQGAUwCcZHdMaMAkDyUBgFMCk1dNMDADAlFEYBTMLo+UsNPl1XmwUArKmxc6DVNygiuW7HtQtyVccBkAI2VnD+EgAAU0FhFMAkXDHHMzPHJSJn+8Lvnu5THQcALGjH0eFO2HWl+fG5gQBwYdfOz/Nk2EXkePdgY+eA6jgAAKQMCqMAJkHTpLqcLQkAkET00QOYLKddW1c22tajNgwAACmEwiiAyWHMKAAkTySm7xo5O4XCKICJ28iYUQAAJo/CKIDJMcaMvtzSMxiJqQ0DABbz+ole/2BERObluytnZqmOAyBlGIXRXU2+SIxJ8AAATAiFUQCTMy/fXTUzS0SCQ7FXjvlVxwEASxnTR+9VmwRAaqmamTUv3y0iPcHIGycDquMAAJAaKIwCmLQaerUAIDlqG4f76GvoowcwSTWcTQ8AwCRRGAUwaQyxAoBkCISi+1v9IqJpUlNOYRTA5IwOgmeFBgDAxFAYBTBp60rzHTZNRN451dfZP6Q6DgBYxEvNvqGoLiJXzPHMyHGqjgMgxVSXezVNRGR/a29fKKo6DgAAKYDCKIBJy3U7rl2QKyIxXd850vUJALhEtQ1GHz0DRgFM2swc14o5OSISjsZeaulRHQcAgBRAYRTAVBg9nnTTA0CijDl5iT56AFMxukI7ygoNAICLozAKYCpGh1g1suwGgAQ45Q8d7ugXEbfDtrokX3UcACmJFRoAAJNCYRTAVFwzPzfX7RCR492DjZ0DquMAQMozDktZvSg/08kKDcBUrFmU73bYRORwR//p3pDqOAAAmB3LbgBT4bRr60qHNzQZQ/EAAFNWOzKyuaacAaMApijTabuhJE9EdJ0VGgAAF0dhFMAU1Ri9WowZBYBLo+tSN9L3WsOAUQCXgBUaAAATR2EUwBQZQ6x2NfmiMV1tGABIaQfb+870hkWkKNv5J3NzVMcBkMKM85dqG7t1FmgAAFwQhVEAU1Q1M6s4L0NEfMHIG20B1XEAIIUZffQbyr02TVMbBkBKu7I4pzDbKSJnesOHOvpVxwEAwNQojAKYOnq1ACAhjHdRY6sXAEyNTdM2lA2PKmaFBgDAhVEYBTB1NRXGspvp/gAwReFo7KXmnvj1RgaMArhkfHUNAMAEURgFMHU15QXxjs99x/394ajqOACQkl493ht/Cy0rylxY4FYdB0DK2zjy1fVLLT3haExtGAAAzIzCKICpm+VxLZudIyLhaGxPS4/qOACQkmo5jx5AQpUUZJYWZopIXyi6v7VXdRwAAMyLwiiASzKmV4tuegCYCgaMAkg4Y4VW18gKDQCA86IwCuCSbKxguj8ATF1PMPL6yYCI2G3ahnKv6jgALKKGFRoAABNAYRTAJVmzKD/DYROR99v72gNh1XEAIMXsbvZFY7qIrCz2eDMdquMAsIj1pV6bponIayd6/YMR1XEAADApCqMALkm2y379gjwR0XWpa2RLAgBMjjGHhD56AAlUmO28sjhHRCIx/aVmBsEDADA+CqMALtWYXi2GWAHA5Iw5eYk+egCJZHzdQjc9AADnQ2EUwKUac/4Sy24AmISTPYNHzw6ISJbLvmphnuo4ACxldIXG+UsAAJwHhVEAl+qqYk9+pkNE2vyh+rMDquMAQMowNtqvKcmLz2sGgES5oSQv02kTkSMd/W3+kOo4AACYEUtwAJfKbtPWl3HyKQBMmtFHX82AUQCJ5nbYVpfkx69ZoQEAMC4KowASwBhiVUevFgBMjK7LzpH3zI0VFEYBJF51+fBX16zQAAAYF4VRAAlgnBmyq8kXielqwwBASni/va89EBaRGTnO5XOyVccBYEEbxwyC11mgAQDwERRGASRAxYys+V63iPgHI6+f6FUdBwBSgNHZuqGswKZpasMAsKQr5uYUZTtFpD0QPtjepzoOAACmQ2EUQGLUjPRqcfIpAEyEcfKSsekeABLLpmkbWKEBAHB+FEYBJEbNmF4ttUkAwPzC0dielp74dQ0nLwFIGuMdhhUaAAAfRWEUQGJUl3vjnaD7W3v7w1HVcQDA1F49PvxWWVaUubDArToOAMsy9qTvaekJR2NqwwAAYDYURgEkxswc1/LLcuSD26AAAOOqbRzeulXDefQAkqmkILO0MFNE+kLR/a0MggcA4AMojAJImOrRXi2GWAHAhRg9rfTRA0g25h0BAHA+FEYBJIzRq8WyGwAuwD8YeeNkQETsNm19Wb7qOAAszlih1XH+EgAAH0RhFEDC3Lgo32W3icj77X0dgbDqOABgUruafJGYLiJXzvUUZDlVxwFgcetLvTZNE5HXTvT2DkZUxwEAwEQojAJImGyX/fqFuSKi67KziS0JADA+Y97IRgaMAki+wmznn8zNEZFITN/dzCB4AABGURgFkEjGmFF6tQDgfIyTl6pH+lsBIKmMMaN1jcw7AgBgFIVRAIlk7H7awZhRABhPmz909OyAiGQ6basW5qmOAyAt1JQPfw2zgxMyAQAYg8IogES6ap4nz+0QkRO+wYZzA6rjAIDpGMfTrS7JdztYiQGYDqsXDb/hHOnoP+UPqY4DAIBZsBwHkEgOm7Zu5ITlWrYkAMBHGO+NNfTRA5gubodt9SJjhUZbDwAAwyiMAkiwmnKGWAHA+HR99L3ReLcEgGlgdNMzCB4AAAOFUQAJZkz339Xki8Z0tWEAwFQOdfS3B8IiUpTtvGJujuo4ANKIsUKrbezWWaABACAiFEYBJFzVzKzivAwR8QUjb7YFVMcBABMxOlg3lHttmqY2DIC08idzcwqznSJypjd8uKNfdRwAAEyBwiiAxKsesyVBbRIAMBWjMFpNHz2A6WXTtPWlw930rNAAAIijMAog8YwhVpy/BACGoaj+UktP/Np4nwSAaWOc+caYUQAA4iiMAki86vKCeIfovuP+gXBUdRwAMIUDJ/x9oaiILCrMXFSYqToOgLRjjBnd3eQbijJnFAAACqMAkuCyXNeSWdkiEorE9h7zq44DAKZgbKJnuygAJUoLMxcWuEUkEIq+dqJXdRwAANSjMAogKYzxeQyxAoA44/2QAaMAVKlhhQYAwBgURgEkBUOsAGAsY3+WTdM2sGMUgCKs0AAAGIvCKICkWFvqddo1EXnnVF9n/5DqOACg2EvNwxP9rpibU5TtVB0HQJraUFZg0zQR2d86PPUYAIB0RmEUQFJ4MuzXzM8VkZiu72piSwKAdDdmwCh99ACUmZHjXD4nW0SGovqelh7VcQAAUIzCKIBkGR1i1cAQKwDprm50wCh99ABUYoUGAICBwiiAZDE+/DPECkCa6wiED3X0i0iGw7a6JE91HABpjRUaAAAGCqMAkuW6BXmeDLuINHcFj3UHVccBAGVqG7t1XUTkhoV5WS676jgA0tqNi/IzHDYReb+9ryMQVh0HAACVKIwCSBanXbtxUX782hiuBwBpyHgPrK6gjx6AYlku+/UL8kRE19k0CgBIdxRGASRRdcXwECuW3QDSmfEeyMlLAMzA6KbfyQmZAID0RmEUQBLVjCy7axu7Y/E+UgBIM/VnB072DIpIfqZjZbFHdRwAGC2M7uD8JQBAeqMwCiCJls7Ome1xiUhX/9C7p/tUxwEABYzz6NeXee02TW0YABCRq+fn5rkdInLCN9jYOaA6DgAAyiSxMNrZ2fm///u/n//85+++++5Pf/rTY28PhULJe10A5qFpsoGTTwGkN/roAZiNw6atK2MQPAAAySmMxmKxf//3fy8rK/vUpz71/e9//8knn6yrqzPuffzxxxcvXvz6668n46UBmI1RCKilVwtA+onG9F0jI/yM3lUAUI4VGgAAkozCaCwW27Rp00MPPVRQUPCv//qvu3fv3rJly9gH5Ofnnzx5cuvWrS0tLQl/dQBmYxQCXj7mD0ViasMAwDR7oy3QE4yIyLx8d+XMLNVxAGCYsULb1eSLxhgEDwBIU4kvjH7ve9+rq6t74IEHDh8+/PnPf37t2rU5OTljH/ClL31p27ZtnZ2d3/jGNxL+6gDMZr7XXTEjS0QGwtFXW/2q4wDAtDIGjLJdFICpLJ6VPTcvQ0R8wchbpwKq4wAAoEaCC6N+v/9rX/va1Vdf/R//8R9ut/t8D/v4xz++cePGX/7yl319HMYCWF81Y0YBpCtjeF9NBYVRAObCCg0AgAQXRt95553BwcHPfvazTqfzwo+85ZZbhoaGmpqaEhsAgAnVVDDECkA6GghHXz3uFxFNk2pOXgJgMsYKjcIoACBtJbgw+t5774nIlVdeedFHzp49W0Ta2toSGwCACa0v89ptmoi8cTLgH4yojgMA0+SV4/7BSExElszKnu1xqY4DAB+woWx4x+grx3oGGQQPAEhLCS6MxjeKnj179qKPrK+vF5GCAnZPANbnzXRcOdcjIpGYvrupR3UcAJgmRh8920UBmNDcvIzFs7JFJDgUe+UYg+ABAOkowYXR5cuXi8iePXsu+siXX37Z5XItW7YssQEAmJMxXK+2kW56AOnCOHmJAaMAzKlmdMwoKzQAQDpyJPbprr/++qVLlz7++ON33333BYqe27Ztq62t/dSnPuXxeBIbAIA5VZcX/GNdqzDECkDa6B4YevtUn4g4bNqNi/JVxwGAcVSXF3x/b5uI1Db4HtmqOg0A62o72XzyRLPqFEgL8+aXFs8rnfjjE7xjVNO0p59+2uFw3HzzzS+88MJHHxCJRH74wx8++OCDixYt+v73v5/YVwdgWjeU5GU6bSJypKP/lD+kOg4AJN3OJl9M10Xkmvm5ue4EfxUNAAmxrizfYdNE5K1TAV+QQfAAkuXkiea2kxRGkXRTKMEnfpleWVm5bdu2T33qU1u3bl2zZs3atWtbW1sHBga+//3vHzp0aOfOnY2NjcXFxU899VRubm7CXx2AObkdthtK8uOn0tc1+j511WzViQAguYwN8tXl9NEDMKk8t+OqeZ79rb3RmL6ryXfnshmqEwGwrOJ5pdffsEl1Cljcq6+8ONkfSfCO0bhbb721ubn54Ycffv3117/1rW+9/vrr3d3dn//853/84x+fOXPmm9/8ZkNDw8qVK5Px0gBMyxhiFS+PAoC1Ge91NRWcvATAvIz3KFZoAIA0lKzGroKCgscee+wf//EfW1pa6uvrT506tWDBgsrKypKSErvdnqQXBWBm1eUFIs0isrOJMaMALK7VN9jUGRSRbJf9ugW0yAAwr+py77d2HBcGwQMA0lJyJ145nc7KysrKysqkvgqAlHBlcU5BlrN7YOiUP3S4o//yWdmqEwFAshgbr25clO+yJ6VBBwAS4voFeVku+0A42nBu4GTP4Lx8t+pEAABMH1bqAKaJTdPWlw2fy8yWBADWxoBRAKkiw2FbU5IXv65tYIUGAEgvFEYBTJ/q8uEhVnWNDLECYFm6PjozhAGjAMxvzAqNwigAIL0kuJV+3759Dz300MQf//bbbyc2AAAzM3ZO7W7qicR0h01TmwcAkuH99r6OQFhEZua4ll+WozoOAFxETcXwCq2usVvXRWOBBgBIGwkujA4MDDQ1NZ3v3mAwGI1GRcTlcrlcrsS+NADzq5iRNd/rPuEb9A9G3jgZ4EASAJZkbLnaUO6lvgDA/FbMySnKdnb2D7UHwoc6+pfOZhA8ACBdJLiVvqamJnB+fX19Bw4cuPvuu+fPn//HP/4xEAgk9tUBmJ+xaZRuegBWZZy8xIBRACnBpmkbWKEBANLStM4Ydbvd11xzzRNPPHH33Xdv2rTprbfems5XB2AGNQyxAmBpQ1F9T0tP/JrCKIBUYYwZ5fwlAEBaUXP40te+9rWZM2d++ctfVvLqABQyGkv3HfcPhKOq4wBAgu1v9feFoiJSWphZUpCpOg4ATEjNyBc5LzX7hqK62jAAAEwbNYVRl8u1Zs2a2tpauumBdDPb41oyK1tEQpHY3mN+1XEAIMGM7fBsFwWQQhaNfJcTCEVfO9GrOg4AANNETWFURHJyckSkra1NVQAAqtRU0E0PwLJqR8bzGe91AJASGAQPAEhDCT6VfuJee+01TdOKi4uT9Pz79u3bvn376dOni4qKVq1atXXrVrvdrvB5ABiqy73/suekDC+7S1XHAYCEMXZa2TRtfRk7RgGkkupy738dOC0idY2+v99UojoOAEzR7t27W1tbP/GJT7jdbtVZps/Jkyd37ty5cuXKpUuXqs6SYtQURv/7v//7zTffrKqq8ng8CX/yM2fO3HPPPbt37x57Y1VV1VNPPbVs2bLpfx4AH7K21Ou0a0NR/e1TfV39Q4XZTtWJACAx9rT0xGfzXTE3p4g3NwAppbq8wKZpMV3f39rbF4rmZLAdBEBK+uEPf/j0009v2bIlrQqjb7311qc//elHH32UwuhkJbiVPhwOd5xfvID94IMPPvDAAyLy+OOPJ/bVRcTv969fv3737t333nvvO++8MzAw0NTU9OUvf7mhoWHt2rVNTU3T/DwAPsqTYb9mfq6IxHR9ZxPd9ACso7ZhuP+UAaMAUs6MHOfyOdkiEo7G9rT0qI4DAEht999/v9frPX36tOogF5HgHaO7du3asmXLRR+Wn5//ne98ZyKPnKyHH3746NGjX/3qVx955JH4LaWlpY8++uiKFSvuueee++6779VXX53O5wEwrurygleO+UWkrtH3Zytmqo4DAIlhjE6uKWfAKIDUU11e8M6pPhGpa/RtXVyoOg4AIIUNDAz09PTouq46yEUkuDA6a9asj33sY+e712azLVy4sKqq6pZbbpkxY0ZiX1pEjh079rOf/WzJkiXf/OY3P3TXJz/5yd/85jdPP/309u3bN2/ePD3PA+B8qsu933jxmDDdH4CFdATCB9v7RMRlt91Qkqc6DgBMWnW597u7TwgrNABA2khwYfSKK674v//7v8Q+58Q9+eSTkUjkC1/4wrjnIz388MNPP/30tm3bLlrQTNTzADif6xbk5mTY+0LRps7gse5gSUGm6kQAcKlqG7vj34jfUJKX7WI2H4DUs3ZRfobDForE3jvT1xEIz/K4VCcCgETSdf3AgQPvvvvu0NDQihUrVqxYkZube+EfCQaDtbW1zc3N+fn5y5cvv/LKK0Wkq6vrjTfeqKioKCkZ56i6Cb7KO++809HRUVNTY7fbe3t76+rqTp48OXfu3GXLllVUVEw20tQkKWpdXV0kEmlvbxeRXbt2xXdGrlixYvbs2R99whMnTtTV1Z0+ffruu+8uLS3du3dvf3//hg0bnM7x5/Xv27cvEAisW7cuIyNjyn/wD/9XsIw1a9Zomtbe3j7uvbFYbNasWYWFhdPwPPv2bt+3d/tEMgNpa+tP3pG/qZO/qfuv/adUZwGABPjzXx2Ov619a8cx1VkAYIpu/MGb8beyJ94a/9MQgLSSqOLGdBZJ4n3MHy3p1NfXf+gkbbfb/dhjj0Wj0fM91bPPPpufnz/2R2pqak6fPl1bWysijz766Ed/ZOKvEs8ZCAT+5V/+JTs7e+yPfOITn+jo6Bg30vPPP+/1fmCW/caNG8+cOfPMM8+cL9L5JC/qh/6jxf3qV7/60BP6/f4vfelLxpbEP/zhD7qu/8Vf/IWI/P73vx83s8/nc7lcixYtOt8fagp/08sJ/OkAACAASURBVBJ8+JJa7733XnFx8axZs8a9V9O0K6+8squr66KTXxP1PAAuwDiZpLaR85cAWIExYLSaAaMAUlZNxfA7GCs0AFby7LPPXn311Y2NjV/5yldeeOGFt9566z//8z+XLl36xS9+cdOmTbFY7KM/8thjj912221Op/PrX//6zp079+7d++ijj9bX12/evDkYDCbqVX76059+8Ytf/Ku/+qs//OEPBw4c+OlPf7p48eInn3zyjjvu0D8ynfPxxx+/5ZZbHA7H2EhHjhy56aabQqFQsv+DTDzqM888U1tbu2bNGhF54oknamtra2tr161b96EnfOyxx7773e/ef//9P//5z+vq6q666ioRue++++I/NW7sX//61+FwOP6YhJlUGdXMzpw5IyLXXHPNBR7z53/+5yKyc+fOZD8PO0aBi3rnVCC+H2Hm378ci6lOAwCXpuFcf/w9Le9vXxqK8qYGIFW9cqwn/m628FuvqM4CQD1r7Bjt7u72er3z5s179913xz4yFAo98MADIvLDH/7wQ09SX19vt9sXLVrU2Ng49va2trZly5atWrVKPrI9c7KvEs+ZnZ396quvjr19cHAw/vw///nPx97e2NjocDhKSkoaGhrG3n7y5MmlS5dee+21H410PsmOOvan2trazndXVlbW3r17P3RXLBZbuHBhVlZWX1/fR39ww4YNIvKh/6eMNYW/aZc6Y3RwcNDv90/5x8+3K3MK4jEu/ITxe3t6eqbheQBc2PLLcmZ5XB2B8Nm+8Pvtfcsvy1GdCACmrrZheGvV+jKvw6apDQMAU3bN/Nxct6N3MHK8e7C5K1hayCB4AEnXHgj/aN+pqf3sbI/rwVVzL/yYb3/72z6f7xe/+MXy5cvH3u5yuX7wgx/U1dX97d/+7cc//vGioiLjrr//+7+PRqM/+clPysrKxv7I3Llzf/rTn15zzTUJeRUReeihh6677rqxt2RkZHzve9+77rrrduzYMXZr5D/8wz/8/+zde3yU5ZnH/+uZmUxOk0wmCccEkkBOoBQUqMpBDgkIHlorrW0toNvDqr/WVn9ud9utdavturVb2311W6urv33VbZV6aKtoRSCcQQHFEyCQAxAIhECYnM8z8/z+mORJhBBymOSe55nP+4++pjPDM19tM9y5nvu6bp/P9/TTT+fk5PR8f3p6+rPPPnvBRfo23FH76fvf//7cuXMveFLTtJUrV/7sZz9bu3btV7/61Z4vVVZWbt26dc6cORf8jzJEQy2Mvvjii3fdddeg/7h+0cbgQWtsbBSR0aNH9/GeYEGzvr4+tNd5Z9eG3W9v6PmG9AmT0ydM7lduIFJpmizK9vz5gyoRKSr2UhgFYGrGCc7GnBAAMCOHTVswOen1g9UiUlTsnXzdZcoNADB0Z+rbH9lwbHB/dvp4V9+F0Y6Ojt/97nfz5s278cYbL341JibmgQce+N73vrdu3TqjtNfQ0PDyyy9fddVVwf2JF5g9e/bChQu3bt06xE8JWrZs2cXvnzlzptPpPHz4sPFMY2PjmjVrPvOZzyxZsuTi919zzTXz5s3buXPnxS9dbLij9t/y5ct7fX7VqlU/+9nPXnjhhQsKoy+++GIgEFi9evUgPqsPQy2MZmRkBHfAKudwOESk76kKra2tInKpk60GfZ3r5i69bu7Snm94Z9eGXv4YgE8ryOksjG4qqfl/F0xUHQcABskf0LeUdvaRUBgFYHYFOZ5gYXRTSc3dFEYBmNzRo0dbW1svHnBpmD59uoi8++67Rh2wtLTU6Nru1fz58y8ojA7iU4Iu2P4Z5HA4xo4dG5z0GFRWVhYIBAoKCi51/YULF/azMDrcUfsvIyOj1+dzc3M/+9nPrl+/3uv1Jid3z+5fs2aN0+m8/fbbB/FZfRhqYXThwoV9/NscSS6XS0Sqqqr6eE/w1YSEhBG4DoDLWtI13X9bWW27P+C0W+o4OACR4/1TDd7mDhEZnxg9ZUz8Zd8PAOHMOEFuc2lNQNdtGuNBAAyvsYnOf1uaNcg/m+Ds+w3BzYzr16+/1K7GYN/w2bNnjWdKSkpEJDMz81LXzMq6MO0gPiXoUlv3bDZbzxOQSktL+47Ux0sjHLX/tEv//bJ69eq9e/e+8sor//iP/xh8prS0dO/evStWrPB4QrwLYaiF0fARbH7vu6B55swZudz80FBdB8BlZXhiJqfElp1vaWr37ymvnz8pSXUiABgM4zz6wly2iwIwvSvGxI9LdFbWt59v6vjwVOPV6WwHATC8xiY4f3LDIAujl3Xq1CkRKSsr62NXY3p6ekxMjPFfz58/LyJut/tS709KuvBX10F8yoAEi1QpKSmXekMfL11guKOGxFe+8pUHHnjghRdeMAqjwXPqQ3wevYhYqTCakJAwYcKEioqKPt5z8uRJEZkyZcoIXAdAfxTmJpe9c0pENpXUUBgFYFJGYdTYZgUA5qVpsjg7+fn3z4jIppIaCqMATC3Yr/2Tn/zkvvvu6+cfmTRpknRVfnpVXl4+9E8ZkIkTJ0pXTbNXfbx0geGOGhIpKSnLly9//fXXKyoq0tPTRWTNmjUpKSm9zkUdomFsXK2srHz//ff39Cm0nzh79myv17t///5eX21ubn7vvffy8/Mv2wIfqusAuCxjGF9R17klAGAurb7ArmOdA0YXM2AUgCUYK7RNrNAAmFxeXp6IHDx4sP9/JDhMM9hQ36uysrKhf8qATJ48WUSOHbvkEVV9vHSB4Y4aKqtXr9Z1/cUXXxSRDz/88NChQ1/5ylf6PjRocIalMLp79+4rr7xy/PjxM2fOvLZPof3cW2+9VUT+9Kc/9frqK6+80tbWFnzPyFwHwGUtzvYEB1ftKa+vb/WpjgMAA7brWF1LR0BEpoyJT3dHq44DACGwNK9z//uOY3VtvsFMjgOAMJGVleVyubZs2eLz9ff3zYyMjNTU1L/85S9eby83h5qbm1966aWhf8qATJo0KSYmZu3atR0dHRe/GggE1q5d289LDXfUULn55puTkpKCHfTB/wz5efRBoS+MvvHGGwsXLjxy5MiSJUvuvffe7OxsTdPuvffe+++/f/Xq1cHDrcaNG/e9733v/vvvD+1H33bbbaNHj37qqacuboRvaWl57LHHHA7HN77xjRG7DoDLSomPmpHmEhFfQN9+tFZ1HAAYMGM7VSHbRQFYRZo7Om90nIg0t/vfKa9THQcABs9ut//zP/9zcXHx008/3esbfvnLXz700EPV1dU9/8jDDz/c0NDwyCOPXPz+J554oq7uwi/GQXzKgERHR999992nT59+/vnnL3711Vdf7WN/6whHNQSnlA7lH/n222/ft2/f4cOH//znPwePqh9ipF6FuDAaCAQeeOCB+Pj4d999d8OGDU8++eTLL7+s6/rChQt//etfP/fccx9++OHmzZtjYmKOHTv2i1/8IrSfHh8f/8gjj9TX1992223nzp0znm9tbV21atWRI0fuueee7Ozsnn+koqLivvvuC9aeh3IdAINW2DWSzxjSBwAmUlTMgFEAFtSjm54VGgBze/DBB9PS0n7wgx+88MILF7z08ssv/+u//uvzzz9/wbDEe+65Jy8v7ze/+c1dd90VPH9bRGpqah544IFHH330Rz/6UUg+ZUB++MMfxsXF3XfffRs2bOj5/Ntvv/2tb31r5cqV/b/UcEcNCu6M/Nvf/jboKwSPWrr33ntPnDgxTNtFJeSHL23btq20tPRXv/rVjBkzgs9Mnz49MTFx165dt99+e/CZRYsWrV27dubMmT/60Y9CXhu955579u3b9+yzz+bn569cuTInJ6eysvL5558vLy9fsGDBE088ccH7f/nLX/72t799+umnly1b5vF4Bn0dAINWkOP5xZZyYdkNwIRqW3zvn2oQEbtNWzCZE+QAWEdBTvKTu06JSFGx96fLJqmOAwCDFxcX9+qrr95+++1f+9rX/vCHP8yfPz8vL6+qquqNN97YsGFDSkrKSy+9FB39qYFIUVFRO3bsWLly5XPPPffcc89NnDjR6XSWlpY6HI4//OEPLpcrJJ8yIGPGjPnjH/+4evXqm2+++dZbb73++uujoqJ27tz5l7/8ZdmyZXfeeeelBkKOfNSgO+644xe/+MWjjz760Ucf5eXlzZ49e8WKFQO6wty5cydNmrR161ZN0772ta8NMc+lhLgwGty7O3/+fOMZTdOys7OLi4t7vu3KK6+88847n3zyyYceeigxMTG0GZ555plZs2b9x3/8x29+85vgM8nJyQ899NDDDz988ZTW+fPn//73v7/66qt7VkUHcR0AgzYvyx3tsLX5AgfONFbWt49LdKpOBAD9tbm0xh/QRWT2hISk2BAvqwBAocXZHrtN8wf0d0821Lb4+IoDYGqzZs364IMPvvOd77z00ksbN24MPhkVFbVq1ap/+7d/Cx5tdIFRo0atW7fu//7v/1577bXjx497PJ7ly5d/97vfzc7Ofu2110L1KQNy2223TZ48+Wtf+9rLL7/88ssvi4jT6fzOd77z2GOP7dy5c0CXGu6oIjJ+/Pg333zz7rvvfvXVV0Vk6dKlAy2Mapq2cuXKRx999Prrr8/MzBx6pF6F+K+3hoYGEbmgdp6VlfX+++9f8M7PfvazzzzzzIEDB+bMmRPaDCJy9913f+tb3yopKamsrExJScnLy3M6ey+1rFix4ty5c5cqzvb/OgAGLc5pn5Pp3lJao+uyudT7tavHqk4EAP3VPWA0lz56AJaSFOu4Oi3h3ZP1/oC+raz281emqk4EAP0SrBhezO12//GPf/zd7363f/9+r9eblpaWk5PTd8O4zWa766677rrrrgueb2xslK4ZmoP+lEvlDLrUKfPTp08/cODAoUOHjh07lpycPHXq1GBFq6CgQNf1Pi448lFFZNasWfv27Tt16lRlZeWkSd3NB31fsKe0tDTp6qkfJiEujI4bN05ESkpK8vPzjSenTZv217/+tb6+vmf9MSUlRUSqqqpCG8Bgs9ny8vLy8vIu+86+t6z2/zoABq0gx7OltEZENpXUUBgFYCI9Boxy8hIAqynM9bx7sl5ENpV4KYwCsIbExMS5c+cO8SIHDx4UkWnTpg3rp/RhypQpU6ZMCcmlhjuqiKSlpQXrm4Pwpz/9KSYm5otf/GJoI/UU4sOX5s+fr2na//7v//Z8csaMGbqub9u2reeT+/fvF5GQ7M4FYHbGTiujxAAA4e9kbWvxuWYRiXPar8twq44DACHWvUJjEDyACLN79+6CggKv13vxS83Nza+88oqIGIfrYJjs2rVrx44dX/rSl9zuYVxph7gwOmHChOXLl7/66qv//d//bTxZUFCQmJj4+OOPd3R0BJ85e/bsk08+OWrUKHZiAhCRWekJnliH9KgyAED4M+7lzM9yRztCvKYCAOXmZLpjo2wicqiqqaKuTXUcABg5O3fu3Lx588KFC4ObQw1VVVUrV64sKSl54IEHkpOZpDQs6uvrReTgwYN33XWX3W7/4Q9/OKwfF/oR2s8888xVV1313e9+1+Vy/cM//IOIuFyub37zm7/61a8KCgpuv/32mpqaZ555pqqq6qmnnhr6KVcALMBu066fnPTagWoR2VRSkzsqTnUiALi8TSVGHz3LYgAWFOOwzc1KKir2isjmkprVs5h3BCBSPPjgg5WVlb/61a+mTZs2Z86c/Pz8mJiYY8eObdu2rampqbCw8PHHH1ed0bKuuuqqysrKlpYWTdN+//vfh2powKWEvjA6fvz4d99999vf/nZBQYHx5M9//vOTJ0++/PLLO3bsEBGn0/lf//Vfd999d8g/HYBJFeYkBwujRcXee+cMcv4IAIyY4HlxwccMGAVgVYU5nmBhtKjYS2EUQOTQNO2JJ5647bbb/ud//mfLli179uwJBAJpaWlz5sz57ne/e/PNN6sOaFktLS2FhYWnTp2aOHHi17/+9VmzZg33J4a+MCoiEydOfP3113s+ExUV9dJLL5WWlu7du3f06NEzZ870ePgVAkA3Y4jVltIaf0C32zS1eQCgb59UNVXWt4tIanzUjDSX6jgAMCwKcpJFyqTHHnkAiBxz584NHkwUCAT8fn9UVJTqRNYXGxv79NNPj+QnDkth9FKys7Ozs7NH8hMBmEX+6Lg0d/SpuraaFt/7pxpmT0hUnQgA+lJU0rlddFG2x6ZxLweANV2d7kqOi/I2d5yub/ukqmnqmHjViQBAAZvNZrMxUN6aQvy/a1sbM7kBDJLRi8qWBADhz/imMja8A4D12DRtUXZS8DErNACA9YS4MLp169bJkyf/5Cc/KS0tDe2VAVieUVwIjrICgLDlC+jbymqDjxkwCsDaCrvOl9tUwgoNAGA1IS6MJiQkVFRUPPLIIzk5OXPnzn3qqae8Xv76BNAvRnFh17G6lo6A2jAA0Ie9J+rrW30ikpUcOzklVnUcABhGBbmdK7StpbW+gK42DAAAoRXiwuicOXOqqqqeffbZxYsX7969+9577x03btyKFSteffXV9vb20H4WAIsZnxgdHFzV6gvsOlarOg4AXJLRT8p2UQCWl5MaN9ETIyJ1rb73TjaojgMAQCiFfnZsUlLSN77xjU2bNlVUVPz617+eMWPGX//61y984Qvjx4//9re/vWfPnpB/IgDLYMwoAFMwJn5QGAUQCXqs0GgHBABYyjAeqjVu3Lj7779/z549JSUljz766OjRo5988slrr702Nzf3Zz/72fHjx4fvowGYVPeYUZbdAMJVU7t/d3m9iGiaLKYwCiACGGNGi4q5dQ0AsBTHCHxGdnb2j3/84x//+McffvjhmjVr1qxZ8+Mf//jhhx+eP3/+tm3bRiAAALNYMDnJYdN8Af2DU43e5o7kuCjViQDgQjuO1rb7AyLymXGu0S6n6jgAMOwW53g0TXRd3imva273xzntqhMBMJ+Kk2Xv7NqgOgUsruJkWfqEyQP6I8O4Y/RiM2bMePzxxzds2LBw4UJd17dv3z6Snw4g/LljHLMnJoqIP6BvKWXMKIBwVNQ9YDRZbRIAGBljE5xXjnWJSJsvsPNYneo4AMxnwsTJAy1XAYOQPmHyhIkD+3/aSOwYDaqoqHjxxRfXrFmzb98+EcnOzl65cuWIfToAsyjI8bxzvE5ENpV4V3xmlOo4AHAhY8ReYS599AAiRUGOZ39lo4gUlXiX5nFbCMDApE+gMIowNeyF0fPnz//lL3954YUXtm/frut6cnLyPffcs3r16uuuu264PxqAGRXmJP9s43FhiBWAsHSuseOj040i4rTb5mclqY4DACOkMDf5v7afFE7IBABYy3AVRpuamtauXfvCCy+sX7++o6MjKirq85///KpVq26++Wank2lcAC7puszEeKe9qd1fUt18oqZ1oidGdSIA6La51KvrIiLXZCS6opmyByBSXD8pKcqudfj1D081Vjd1pMYzCB4AYAUhLox2dHS89dZba9asee2115qbm0XkmmuuWb169Ze//OWUlJTQfhYAS3LabfMnJb11+LyIbCqp+YfPjlOdCAC6GZvZCzmPHkAkSYi2XzPRvfNYbUDXt5TWfGn6aNWJAAAIgRAXRjdv3vy5z31ORDIzM1etWrVq1aqcnJzQfgQAyyvI8QQLo0UlXgqjAMLKJk5eAhCpCnI8O4/VikhRsZfCKADAGkJcGI2Pj//mN7+5evXqefPmaZoW2osDiBAFXfuwNpfU6LrwXQIgTJSdbznmbRGRxBjHNRmJquMAwIgqzPU8suGYiBQxZhQAYBUhLozOmzdv3rx5ob0mgEgzfbwrNT6quqnjTEP7gTON08a5VCcCABGRouLO8+gXTE5y2LhpAyCyXDPR7Yq2N7b5j55vOeZtyUqOVZ0IAIChsqkOAAAXsmna4q5No5x8CiB89OijZ8AogIgTZdcWTEoKPjYGLgMAYGoURgGEo8Ku4X3G/iwAUCug65tLjZOXGDAKIBIV5nZ++3HrGgBgDRRGAYSjJV3L7u1Hazv8utowACAiH5xqPN/UISJjE5xTx8SrjgMACvTo6fEGdFZoAADTozAKIBxlJsdMSokVkYY2/54TdarjAIBsKuncwF6Ym8yhcAAi07SxrrEJThGpbur46HSj6jgAAAwVhVEAYaqQMaMAwokxUK+QAaMAIpWmCYPgAQBWQmEUQJhi2Q0gfLT5AjuP1QYfF+QyYBRA5CrIYcwoAMA6KIwCCFMFOck2TROR3eV1DW1+1XEARLRdx+taOgIikj86Lt0drToOAChj7JrffrS2zRdQGwYAgCGiMAogTKXGR81Ic4lIh1/ffrRWdRwAEa2ouHPAaAHn0QOIbBM9Mbmj4kSkud3/TjmD4AEA5kZhFED4KujakmCUJABACaNjtDCXAaMAIp3xTWgMXwYAwKQojAIIX4VdO7MojAJQqKbFt6+iQUTsNm3hZAqjACJdASs0AIBVUBgFEL7mZbmjHTYROVjVdKahXXUcABFqS2mNP6CLyKz0hKRYh+o4AKDYomyP3aaJyHsVDbUtPtVxAAAYPAqjAMJXnNM+J9MtIroum0rYkgBADeP7p5Dz6AFAxBPrmJmeICL+gL61jG56AICJURgFENZ6jBll2Q1ADeP7hwGjABDECg0AYA0URgGENWN/lnHyCQCMpBM1rcXnmkUkzmm/LsOtOg4AhIUeKzR6egAAJkZhFEBYMyb6naxtPXK2WXUcABGnqOuuzPyuqccAgDmZ7tgom4gcPttcUdemOg4AAIPE+h5AWLPbtEXZXb1abEkAMOIYMAoAF4tx2OZlJQUfczY9AMC8KIwCCHcMsQKgiq53z/EozKEwCgDdjLHLrNAAAOZFYRRAuDOKEVvLavwBXW0YABFl/5nGqoZ2ERnlivrM+HjVcQAgjBgrtE0lXp0FGgDAnCiMAgh3eaPjJiTFiEhti++9igbVcQBEEKM/dHF2sk3T1IYBgLAyI82VGh8lImca2g9WNamOAwDAYFAYBWACPXq1GGIFYOR099F3fQsBAIJsWo9B8KzQAADmRGEUgAkwZhTAyGv3B7YfrQ0+ZsAoAFzMOJWOwigAwKQojAIwgYKc5GAP6zvldU3tftVxAESE3eX1jW1+EZmcEpuZHKM6DgCEncKuW9fbj9Z2+JkzCgAwHwqjAExgbILzyrEuEWnzBXZ0beACgGFlbIAytkQBAHqalBI7KSVWRBra/HtO1KmOAwDAgFEYBWAOxpaEohK66QGMhCIGjALA5RQy7wgAYGYURgGYg7Fja1MJQ6wADLu6Vt+7J+pFxKZpi7MpjAJA77rHjLJCAwCYEIVRAOZw/aQkp90mIh+dbjzb2K46DgCL21ZW6wvoInJ1uis5Lkp1HAAIU4uzPTZNE5G9J+rrW32q4wAAMDAURgGYgyvafm1Goojoumymmx7AMOseMMp59ABwaSnxUTPSXCLS4de3lTEIHgBgMhRGAZhGj14tCqMAhlePAaMURgGgL8YNJLrpAQCmQ2EUgGn0mO7PshvAMKqoaztU1SQisVG2uVlu1XEAIKwZJ9Rx/hIAwHQojAIwjdkTE90xDhEpr2ktqW5WHQeAZW3quvsyLyspxsFiCQD6YnxVflLVdLq+TXUcAAAGgLU+ANNw2LSF2UnBx2xJADB8evTRcx49AFxGz831rNAAAOZCYRSAmRQYQ6zopgcwPHRdNpVw8hIADIAxjnkTY0YBAKZCYRSAmRhjRreU1vgDutowACzpYFVTZX27iKR2HbUMAOhb9/lL7BgFAJgKhVEAZjJlTHy6O1pEalp8+yoaVMcBYEHGhvRF2R6bpqkNAwCmcFWaKzkuSkRO17d9UtWkOg4AAP1FYRSAyRi9WkX0agEYBkZh1Pi2AQD0zW7TFjEIHgBgQhRGAZiMcRYKy24AIdfh17cfrQ0+NmZ3AAAuq7ubnlvXAADzoDAKwGQKcpKDva1vH69rbverjgPAUvacqGto84vIpJTYSSmxquMAgGkYu+y3ltZ0+BkEDwAwBwqjAExmbILzyrEuEWnzBYyNXQAQEhu7tqKzXRQABiQ7NTYrOVZEGtr8e0/Uq44DAEC/UBgFYD5GwaKohG56AKHEgFEAGLTueUd00wMATILCKADz6T5/qZhlN4CQqW/1BXc52TRtcTY7RgFgYIwxoxtZoQEATILCKADzuX5SktNuE5GPKxvPNrarjgPAIraW1foCuohcleZKiY9SHQcATGZxjsemaSKy90R9cF4zAABhjsIoAPNxRduvzUgUEV2XTXTTAwgR+ugBYChS46NmpLlEpMOvby1lhQYAMAEKowBMqaBrzCiFUQChYvR+LqEwCgCDYnTTs0IDAJgChVEApmSULRhiBSAkKuraDp9tFpHYKNvcLLfqOABgSsb5S6zQAACmQGEUgCnNnpjojnGIyIma1uJzzarjADA9o49+XlZSjIMFEgAMhvEV+klV06m6NtVxAAC4DNb9AEzJYdMWZicFHxcV06sFYKiMbxJjuxMAYKBio2zzJhkrNDaNAgDCHYVRAGZFNz2AUNF1KSphwCgAhEBh1yD4IsaMAgDCHoVRAGZlTPffWlbjC+hqwwAwtf1nGqsa2kVklCtq+niX6jgAYGLG7aWiYq/OAg0AEN4ojAIwq7zRcROSYkSktsX33skG1XEAmJjR77k4O9mmaWrDAICpzUhzpcZHiciZhvYDZxpVxwEAoC8URgGY2BJOPgUQChu7BowuYcAoAAyNTdMW000PADAJCqMATKywR6+W2iQAzKvNF9hxtDb4uJABowAwZN2D4I+wQgMAhDUKowBMrCDHE+x5fae8rrHNrzoOAFN6+3hdU7tfRHJS4zI8MarjAIDpGYPgtx+tbfcH1IYBAKAPFEYBmNholzN4TEqHX9/WteELAAakyOijz6OPHgBCIDM5Jic1TkSa2v1vH69THQcAgEuiMArA3IwtCfRqARgcY0ix8X0CABiiwq6RzcbNaqQHpQAAIABJREFUJwAAwhCFUQDmZgyxKiqhMApgwLzNHe+fahARh01blM2OUQAIDWNkMydkAgDCGYVRAOY2L8sd47CJyCdVTafr21THAWAym0tr/AFdRGZNSEiKdaiOAwAWsTjbY7dpIrKvoqGmxac6DgAAvaMwCsDc4pz2uVluEdF1erUADFj3gFHOoweA0EmKdcxKTxARf0DfXMIKDQAQpiiMAjA9erUADFr3gFEKowAQUkvymHcEAAh3FEYBmF73mNFir66rzQLATMrOtxw93yIirmj7dRlu1XEAwFI4IRMAEP4ojAIwvavSXCnxUSJypqH9wJlG1XEAmEZR13bRhZM9UXZNbRgAsJjrMhNd0XbpcRcKAIBwQ2EUgOnZNK0gp/MsabrpAfRfjz56zqMHgBBz2m0LJiUFHxcxZhQAEJYojAKwgh7d9Cy7AfRLz/NAOHkJAIZD9yB4uukBAGGJwigAKzCGWG0/WtvmC6gNA8AU9lU01LT4RCTNHT11TLzqOABgQcZtp82lNf4Ak+ABAGGHwigAK8hMjslJjRORpnb/28frVMcBYAKcRw8Aw23qmPjxidEi4m3u2FfRoDoOAAAXojAKwCKW5HWOCKSbHkB/GIXRJQwYBYDhoWndQ5yLSuimBwCEHQqjACzC6Kbn/CUAl9XU7n/neL0Ef2nPYccoAAyXJd1jRrl1DQAIOxRGAVjE4hyPw6aJyL6KhvNNHarjAAhr28pq2/0BEZk21jUmwak6DgBYVmFusqaJiLx9vK6p3a86DgAAn0JhFIBFuGMcsycmikhA1zeXsiUBQF+6++jz2C4KAMNobIJz2liXiLT7A9vKalXHAQDgUyiMArCO7l4tuukB9KnHgFEKowAwvIxbUKzQAADhhsIoAOswTlBh2Q2gD6fr2z6pahKRGIdtfpZbdRwAsDhuXQMAwhaFUQDWcc1Ed2KMQ0SOe1tLqptVxwEQpjYe8eq6iMjcLHec0646DgBY3Pwsd7TDJiKfVDWdrm9THQcAgG4URgFYR5RdWzg5KfiYk08BXMrG4s7vB/roAWAExDnt87LcIqLrUlTMCg0AEEYojAKwFHq1APRN16WohAGjADCiClmhAQDCEoVRAJZilDm2lNb4ArraMADC0MeVjVUN7SIyyhU1I82lOg4ARARjhVZU3DnMBACAcEBhFICl5I2Om+iJEZG6Vt/eE/Wq4wAIO8ZmpYKcZJumqQ0DABHiqjRXanyUiJxpaP+4slF1HAAAOlEYBWA1dNMD6IPxzUAfPQCMGJum0U0PAAhDFEYBWM2SXE/wActuABdo9QV2HK0NPi7M8agNAwARhVvXAIAwRGEUgNUY7bF7yuvrWn2q4wAIIzuO1rZ0BEQkv2vsBgBgZBi3rnccrW31BdSGAQAgiMIoAKtJjY+6Ks0lIr6AvqW0RnUcAGGEPnoAUGVCUkz+6DgRaekI7OzavA8AgFoURgFYEL1aAHpFYRQAFOqxQuPWNQAgLFAYBWBBS/O6lt1HWHYD6HS2sf2j040iEmXXFmYzYBQARhq3rgEA4YbCKAALmpPpjnfaRaSkuvmYt0V1HABhoai4RtdFRK7LcCdE21XHAYCIszDbE2XXROTD0w1nG9tVxwEAgMIoACuKdtiun5QUfEyvFoAg+ugBQK2EaPu1GW4R0XUpYoUGAAgDFEYBWNOS7m56erUAiPQsjOZRGAUANeimBwCEFQqjAKzphq7Cx+bSGn9AVxsGgHKfVDWdqmsTEU+sY1Z6guo4ABChugfBUxgFAIQBCqMArGnqmPh0d7SIeJs79lU0qI4DQDHjN/CCnGS7TVMbBgAi1qz0BE+sQ0RO1bUdPNOkOg4AINJRGAVgWUa37Aa66YGIZ3wPLKWPHgDUsdu0ghw2jQIAwgWFUQCWxRArAEFtvsC2strgY05eAgC16KYHAIQPCqMALKswJ9mmaSLyTnldfatPdRwAyrx9vK6p3S8iuaPiMpNjVMcBgIhm3KDaVlbb5guoDQMAiHAURgFY1ihX1PTxLhHp8OtbuzaLAYhAxqYk+ugBQLnM5JjcUXEi0tTuf/t4neo4AICIRmEUgJUtZcwogB7fAPTRA0A4YIUGAAgTFEYBWBljRgGca+z44FSjiETZtUXZHtVxAADdK7QNrNAAAEpRGAVgZfOy3HFOu4gUn2sur2lVHQeAAptKvAFdF5FrM9wJ0XbVcQAAsijbE2XXROTDU43nGjtUxwEARC4KowCsLNphu35SUvAxm0aByGRsR1pKHz0AhIeEaPt1GW4RCeh6UQkrNACAMhRGAVjcDQyxAiKb8bPPyUsAED66u+lZoQEA1KEwCsDijGX3ppIaf0BXGwbACDt4pulUXZuIJMdFzUxPUB0HANDJuFlFTw8AQCEKowAs7oqx8enuaBHxNne8V9GgOg6AEWX00RfkeOw2TW0YAIBhZnpCSnyUiJyqazt4pkl1HABAhKIwCsD6ltBND0Qq+ugBIDzZbVpBjif4mLPpAQCqUBgFYH1LGWIFRKRWX2D70drgY05eAoBwwwoNAKAchVEA1leYm2zTNBHZc6KuvtWnOg6AEbLzaG1zu19E8kfHTfTEqI4DAPgUYxD89qO1rb6A2jAAgMhEYRSA9aXGR12d7hKRDr++ubRGdRwAI8TozaSPHgDC0ERPzJQx8SLS3O7f2bXBHwCAkURhFEBEWJqbEnxArxYQOXoMGE1RmwQA0KsluYwZBQCoRGEUQERYyvlLQIQ509D+cWWjiDjttoWTk1THAQD0wrhxtf4wKzQAgAIURgFEhOsyExOi7SJSdr6l7HyL6jgAht3GYq+ui4jMzXLHO+2q4wAAerFwclK0wyYi+880Vta3q44DAIg4FEYBRASn3bYwu6tXi02jQATo0UfPgFEACFPxTvvcTLeI6LpspJseADDiKIwCiBRLc+mmByJFz1+wjZ99AEAYYt4RAEAhCqMAIsUN+Z3L7s2lNR1+XW0YAMPqw9MNVQ3tIjLa5ZyR5lIdBwBwSUZhdGOxN6CzQgMAjCgKowAiRU5qXFZyrIjUt/p2l9epjgNgGBnbjpbkJts0TW0YAEAfZoxPGJPgFJGzje0fnmpUHQcAEFkojAKIIN29WgyxAiyNAaMAYBaaJktyWaEBANSgMAoggtzQVSJZf5hlN2BZTe3+XcfrRETTKIwCgAksZYUGAFCEwiiACLI4x+OwaSKyr6KhuqlDdRwAw2JrWW2bLyAinxnnGpvgVB0HAHAZS3OTg1NP3j5e19jmVx0HABBBKIwCiCDuGMc1GYkiEtD1Inq1AItaf/h88MENeSlqkwAA+mNMgnP6eJeItPsDW0prVMcBAEQQCqMAIotRKFl/hMIoYE3GiDr66AHALIwVGmNGAQAjicIogMjSff7SEa+uq80CIPSOe1uPnG0WkXinfV6WW3UcAEC/MGYUAKAEhVEAkWVWekJKfJSInK5vO3CmUXUcACG2/khnH/2CyUnRDtY5AGAO87Lc8U67iJRUNx/ztqiOAwCIFPzCACCy2G1aYU7XlgS66QHLMX6uGTAKACbitNsWZXuCj9k0CgAYMRRGAUScnt30apMACC1fQN9c0nlqBwNGAcBcurvpWaEBAEYKhVEAEcdYdu84Wtvc7lcbBkAI7S6vq2v1iUiGJyZ/dJzqOACAAbiha4W2ubSmw88keADASKAwCiDipLujrxwbLyKtvsC2o7Wq4wAImR599GwXBQCTyR0Vl5UcKyL1rb53yutUxwEARAQKowAi0Q35ncMHGWIFWInxE238jAMATIR5RwCAEUZhFEAkuqF7iNV5tUkAhEp1U8e+igYRcdi0ghyP6jgAgAFjhQYAGGEURgFEovmTkuKcdhE5fLa5vKZVdRwAIbCx2BvQdRG5NsPtjnGojgMAGLDFOZ4ouyYi71c0nmvsUB0HAGB9FEYBRKIYh+36SUnBx5x8ClgDA0YBwOzcMY5rM9wiEtD1jcWs0AAAw47CKIAItSy/q1frML1agOnpumzo6ru8IZ/CKACYFd30AICRRGEUQIS6Ia/zbJZNJTW+gK42DIAh+riysbK+XURS46NmpieojgMAGCRjhbbhiFdngQYAGGYURgFEqPzRcRmeGBGpa/XtLq9THQfAkBgbi5bkJts0TW0YAMCgXZ3uSo2PEpEzDe0fnW5UHQcAYHEURgFErh69WgyxAsxt/WEGjAKAFdg0bSnd9ACAkUJhFEDkuiG/s1frLcaMAmbW1O7fdbxORDRNlnb1YAIATMropufWNQBguFEYBRC5CnI8DpsmIu9XNJ5r7FAdB8AgbSmtafMFRGTaWNe4RKfqOACAIVmalxycibLrWF1jm191HACAlVEYBRC53DGO6zLdIhLQ9Y3FbEkAzOqtrj76ZflsFwUA0xub4Jw+3iUi7f7A5tIa1XEAAFZGYRRARDPGEdJND5iXMYTuhnwGjAKAFSzLY94RAGAkUBgFENGM/WUbir26rjYLgMEorW4prW4REVe0fV6WW3UcAEAIGDe6GDMKABhWFEYBRLSr0lyjXU4RqWpo/+BUg+o4AAbM2C66KNvjtLOwAQArmJPpToi2i8jR8y3F55pVxwEAWBa/PwCIaDZNW5LLlgTAxIwBo8ZkDACA2TnttsU5nuBjVmgAgOFDYRRApFuWz5hRwKzafIEtXedycPISAFgJY0YBACOAwiiASLckN9mmaSLyTnldfatPdRwAA7DzWF1Tu19EclLjJqfEqo4DAAgZY8zo1rLaVl9AbRgAgFVRGAUQ6cYkOGekuUSkw69vKqlRHQfAABjbiJZxHj0AWEtWcmze6DgRaW73by+rVR0HAGBNFEYBgF4twKyMn9kb6KMHAMsxVmiMGQUADBMKowDQvdeMZTdgIhV1bQfONIlIjMO2aHKS6jgAgBBjEDwAYLhRGAUAuS7T7Y5xiEh5TeuhqibVcQD0i/F78vxJSXFOu9owAICQWzDZExtlE5FPqppO1LSqjgMAsCAKowAgDptWmOsJPn6LTaOASTBgFACsLTbKtmAyKzQAwDCiMAoAIiLL8xkzCpiJL9B9WtoyBowCgEXRTQ8AGFYURgFAROSG/BRNExHZXlbb3O5XHQfAZewur6tt8YlIhidm6ph41XEAAMPCOH9pU0lNh19XGwYAYD0URgFARCTdHX3lWJeItPoCW8tqVccBcBlvHe7sqWS7KABYWN7ouKzkWBGpb/W9fbxOdRwAgNVQGAWATvRqASayjgGjABAZlk9hhQYAGC4URgGgk7HvbB3LbiC8VTW0f3CqQUScdltBDoVRALAyo5ueFRoAIOQojAJAp3lZ7oRou4iUVreUVreojgPgktYf8eq6iMjcrh9bAIBVLc7xRDtsIvJxZePp+jbVcQAAlkJhFAA6Oe22xTme4GO2JADhjD56AIgc8U77/ElJIqLrsr5rwDQAACFBYRQAuhm9WgyxAsKWP6BvLObkJQCIIMvyOm+DcesaABBaFEYBoNvyKZ1Flq1lta2+gNowAHq190T9+aYOEUl3R08b61IdBwAw7IwVWlGx1xfQ1YYBAFgJhVEA6JbhiZk6Jl5Emtv928pqVccB0Iu3jnRvF9U0tVkAACNh6pj4iZ4YEalp8e0ur1MdBwBgHRRGAeBTus+mP0SvFhCOjJ9N+ugBIHIszzfmHTFmFAAQMhRGAeBTluczxAoIX2cb2/dVNIhIlF0rzPWojgMAGCHLWKEBAIYBhVEA+JT5k5LinXYRKT7XfPR8i+o4AD5l/RFvQNdFZE6m2x3jUB0HADBCCnKSnXabiHxwqqGyvl11HACARVAYBYBPiXbYFud0bkN7k256IMy81bVRaDl99AAQSRKi7fOy3CKi67L+CCs0AEBoUBgFgAsZBRd6tYCw4g/o63ucvKQ2DABghBln07NCAwCECoVRALiQURjdWlbb6guoDQPAsPdE/fmmDhFJc0d/ZpxLdRwAwIgyVmgbj3h9AV1tGACANVAYBYALZSbHTBkTLyLN7f6tpTWq4wDoZGwRWpafomlqswAARtoVY+MnemJEpKbFt7u8TnUcAIAVUBgFgF7QTQ+EoXUMGAWAyNa9QjvkVZsEAGANFEYBoBfL85ODD1h2A2HibGP7+xWNIhJl1wpzParjAAAUMAqjbx6uVpsEAGANFEYBoBfzJyW5ou0iUlLdXFrdojoOAHnrsDeg6yIyJ9PtjnGojgMAUKAgx+O020Tko9ONp+vbVMcBAJgehVEA6EW0w1aQ07kl7c1DdNMD6hk/iTdOoY8eACKUK9o+f5JbRHRd3jpMWw8AYKgojAJA7xgzCoQPX0DfWNz5CzADRgEgkhm3x948RDc9AGCoKIwCQO+M4svW0prmdr/aMECE21Ne723uEJEJSTHTxrlUxwEAKGOs0IqKazr8utowAACzozAKAL2b6Im5cmy8iLT6AlvKalXHASKa0UdvHIwGAIhMU8bEZyXHikhdq2/XcVZoAIAhoTAKAJe0nF4tIDwYpw8vZ8AoAES85VM6b5KtO8SYUQDAkFAYBYBLMoZYsewGFDpd3/bR6UYRcdptBTnsGAWASHfjlNTgA25dAwCGiMIoAFzS3Mwkd4xDRI55Ww5VNamOA0SodYfO67qIyPWTkxKi7arjAAAUWzQ5KcZhE5EDZ5pO1LSqjgMAMDEKowBwSVF2rTDXE3xsjDgEMMIYMAoA6CnOaV+Y3blCW3eYFRoAYPAojAJAX3r0arHsBhRo9weKSmqCj42fRwBAhDPOpmeFBgAYCgqjANCX5fkpmiYisvNYXX2rT3UcIOIYP3qTUmLzR8epjgMACAvGIPhNJTVtvoDaMAAA86IwCgB9GZfovCotQT69bQ3AiFnXtRXoRs6jBwB0yU6NzR0VJyJN7f5tZbWq4wAAzIrCKABchlGOoVcLGHk9BoxSGAUAdGOFBgAYOgqjAHAZN3aVY4yjsQGMjGPelk+qmkQkNsq2qOucDQAAhMIoACAUKIwCwGV8dmJianyUiJyub/vgVIPqOEAEMX7XXZTtiY1i0QIA6Hb9pCRXtF1ESqqbS6qbVccBAJgSv2MAwGXYbdoyTj4FVHiTAaMAgEuIdtgKc5KDj//+CSs0AMBgUBgFgMvr7tU6zLIbGCHN7f4tpZ0nnt00JVVtGABAGFpONz0AYGgojALA5d2Ql2y3aSKy90R9dVOH6jhARNhSVtvSERCRqWPiM5NjVMcBAISdG6ekaJqIyPajtQ1tftVxAADmQ2EUAC4vOS7qugy3iPgD+jo2jQIjYl3X9p+bptJHDwDoRbo7evp4l4i0+QJFxV7VcQAA5kNhFAD6hZNPgRH2xifVwQf00QMALsX4O4IVGgBgECiMAkC/GIXRDUe8voCuNgxgeQfONJXXtIpIUqxjbpZbdRwAQJi6qWuFtu7weZ0FGgBggCiMAkC/fGaca0JSjIh4mzt2l9epjgNY3N+7tovekJfisGlqwwAAwtZnJyamxkeJyKm6tg9PN6iOAwAwGQqjANAvmtY96PDvn9CrBQwvoyPS2KwNAMDF7DZteT4rNADAIFEYBYD+utFYdjPEChhO3uaOt4/XiYhN6/51FwCAXnUPgueETADAAFEYBYD+KsjxxEbZRGR/ZeOJmlbVcQDLWt81yfeajMRRrijVcQAAYe2G/M6hK3vK6881dqiOAwAwEwqjANBfcU77omxP8DGbRoHhY/RC3sh2UQDA5XhiHXMy3SIS0PV1bBoFAAwEhVEAGACjV+uNrpNhAISWP6C/daTz19qbp6aqDQMAMIXuQfCHWKEBAAaAwigADIBRptlSWtPc7lcbBrCk3eX155s6RCTdHT19vEt1HACACdw0pXOFtv6wt8Ovqw0DADARCqMAMAAZnpgrx8aLSEtHYFNJjeo4gAUZ27FvnJKiaWqzAADM4Yqx8VnJsSJS1+rbeaxWdRwAgGlQGAWAgTE2jTJmFBgOxk8WffQAgP4zuunf+IQVGgCgvyiMAsDAdA+x+qRap1ULCKnymtb9lY0iEuOwFeR4VMcBAJhGj1vXjBkFAPQXhVEAGJjrMtwp8VEiUlHX9tHpRtVxAEsxzqNfnOOJc9rVhgEAmMjCyUmuaLuIHDnbXFLdrDoOAMAcKIwCwMDYbdryfM6mB4aF8TNlHKMBAEB/RDtshTnJwcd00wMA+onCKAAM2E1TKIwCodfU7t9S2nmm2c1dMysAAOgn4++ONw6yQgMA9AuFUQAYsGX5KQ6bJiLvnmyoamhXHQewiKLimlZfQEQ+M8410ROjOg4AwGRunJKqaSIiO47V1rX6VMcBAJgAhVEAGLCkWMe8rCQRCej6m5xND4SIsQWb8+gBAIMwLtE5Mz1BRDr8+vrDXtVxAAAmQGEUAAaju1eLbnogFHS9+xxh+ugBAINzS9etNVZoAID+oDAKAINh7GjbUOxt8wXUhgEs4L2K+sr6dhEZ5Yq6JiNRdRwAgCkZK7R1h8/7A7raMACA8EdhFAAGI290XE5qnIg0tvm3ltWqjgOYnnGC8I1TUm3BEXEAAAzQVWkJae5oEalu6ninvE51HABAuKMwCgCDRDc9EELGz9EtDBgFAAyWpslNU4wVGoPgAQCXQWEUAAbplisYYgWERkVd2wenGkTEabctzUtWHQcAYGLGCu31g6zQAACXQWEUAAZpXlZSUqxDRI57W/dXNqqOA5jYGwerdV1EZMHkpIRou+o4AAATK8hJjnPaReSTqqaj51tUxwEAhDUKowAwSFF2bVl+Z6/W62waBYagu4/+CvroAQBDEhtlW5ztCT5mhQYA6JtDdYBh9Pbbb69fv/706dOpqalz5sy58cYb7fYBbEKprq7++9//fqlXXS7XihUrQhETgIndMjX1zx9UicjrB6v/tSBTdRzAlJra/ZtKaoKPjdG9AAAM2i1XpAZvub1+sPp78yeojgMACF/WLIxWVlbecccdW7du7flkfn7+Sy+9NG3atH5eZM+ePXfdddelXs3MzKQwCmBZfrLDpvkC+t4TDVUN7WMSnKoTAeZTVFzT6guIyJVj47OSY1XHAQCY3s1TUzRNdF22H62ta/W5Y6z5ay8AYOgs+DdEXV3dokWLjhw5snLlyn/6p3/Kzc09ffr0M88885//+Z8LFizYu3dvdnZ2f65z/PhxEfnBD34wb968i1+NjeU3NwCSHBc1N8u9raw2oOt/P3T+658dpzoRYD6v00cPAAip8YnRM9MT3jvZ0OHX3zp8/sszxqhOBAAIUxYsjD744INHjhz54Q9/+NhjjwWfmTx58s9//vPp06ffcccdq1ateuedd/pznfLychG55ZZb5syZM4xxAZjcLVNTt5XVisjrB6spjAIDFdD1vxuF0akURgEAoXHL1NT3TjaIyOsHKYwCAC7JaocvHTt27Lnnnrviiit++tOfXvDSV7/61S9+8Yu7d+9ev359fy4V3DE6ceLEkIcEYCXGHreNxd5gOzCA/nv3ZMOZhnYRGe1yXpORqDoOAMAijBXausPnfQFdbRgAQNiyWmH0xRdf9Pl8999/f6/nLD344IMi8vzzz/fnUuXl5Q6HY/z48SGOCMBackfF5Y+OE5Gmdv/mrgNkAPTT6wc7t4veNDXFpmlqwwAALGPG+IQJSTEi4m3u2HWsTnUcAECYslph9M0339Q07ZZbbun11WuuuWbMmDFvvvlmfy51/Pjx9PR0m81q/4oAhJyxJcEYlQign4zC6OcYMAoACB1Nk5unpgQfs0IDAFyK1ap+H3/8cXp6+pgxvQ+R0TTt6quvPn/+/OnTp/u+TktLy9mzZzMyMoL/tbW19cSJE7pOCwaAXhgFndcPVvM9AfRfeU3rx5WNIhIbZVuSm6w6DgDAUm7psUJTmwQAELYsVRg9c+ZMXV3duHF9HX4yduxYETly5EjflwqevDRhwoQXXnhh2rRpLpcrIyPD4/EUFBRs3749hJkBWMB1Ge7U+CgROVXX9v6pBtVxANNY2/Wb6uJsT7yzlxk4AAAM2qJsjyvaLiLF55qPnG1WHQcAEI4sVRitq6sTkUttFw0KvlpbW9v3pYKF0ZdeemnlypUOh+OOO+74+te/npmZuWXLlkWLFv3Lv/xL6FIDMD27Tbup6zTttWxJAPqtu4/+ylFqkwAArCfGYbshr7MdgRUaAKBXDtUBQqmxsVFERo8e3cd7goXR+vr6vi+VnJx8xx13tLW1/eAHP5g1a5bx/KZNm77+9a//4he/mDp16p133hl8suJk2ckTZT3/eH19TWKiZ3D/FADM6HNXpD73bqWIrD147pEbslTHAUygrtW3raxWPj0GDgCAELplaupfPj4nImsPVn9/0UTVcQAAYcc0hdGHH364oaGXBtV58+atWLEi+NjhcIhIW1tbH9dpbW0VkaioqL4/bvbs2b0eXl9QULB+/foZM2Y8+OCDN998c0oKv8gBEBFZmpsc47C1+gIfnW48UdM60ROjOhEQ7t46fL7dHxCRmekJ4xOjVccBAFjQTVNT7TbNH9DfKa+rbuoIzj4CAMBgmsLoM888c+bMmYuf9/l8RmHU5XKJSFVVVR/XCb6akJAw6CT5+fn333//448/XlRU9OUvf1lE0idMTp8wued73tm1YdDXB2BGrmj7omzPusPndV3WHqz+zrx01YmAcLe2+zx6+ugBAMMiNT5qTqZ7x9Faf0B/45Pqu2b3dRwFACACmWbG6Pvvv1/Rm5/+9KfGe4JN9H0XRoPV1b7nkF7WwoULReTjjz8eykUAWIxxNj1DrIDL6vDr6w6dDz42fnYAAAg5VmgAgD6YZsdo32fNByUkJEyYMKGioqKP95w8eVJEpkyZMpQw+fn5IlJcXDyUiwCwmFuuSP1//npE12VbWW1dq88dY5ovWGDk7ThWW9PiE5HM5Jjp412q4wAALOtzV6R+//VSEdlwxNvqC8Q4TLM3CAAwAqz2t8Ls2bO9Xu/+/ft7fbW5ufm9997Lz89AtRXEAAAgAElEQVS/bCu91+vtY+dpsLqamZk5hKQArCbNHT0zPUFE2v2Btw6fVx0HCGuvHTgXfHDLVLaLAgCGUe6ouPzRcSLS1O7fVFKjOg4AILxYrTB66623isif/vSnXl995ZVX2tragu/p27333jt27NjDhw/3+urevXtFZPr06UNICsCCjFGJ9GoBfTN+Rj5/JQNGAQDDy1ihGbflAAAIslph9Lbbbhs9evRTTz11cUN9S0vLY4895nA4vvGNb1z2OvPmzRORP//5zxe/5PV6H3/8cZfLtXjx4pBkBmAZxhCrdYfOd/h1tWGAsPVxZeNxb6uIJMU6rp+UpDoOAMDiPn9l5wrt9YPVAZ0VGgCgm9UKo/Hx8Y888kh9ff1tt9127lz3/cDW1tZVq1YdOXLknnvuyc7O7vlHKioq7rvvvjVr1vR88qtf/WpaWtq///u///Wvf+35/MmTJ2+99dZz58499thj48ePH9Z/FgCmM328KzM5RkRqWnzbj9aqjgOEqdcOdG4XvXFKSpRdUxsGAGB512YkjklwisiZhva9JxpUxwEAhBELng1yzz337Nu379lnn83Pz1+5cmVOTk5lZeXzzz9fXl6+YMGCJ5544oL3//KXv/ztb3/79NNPL1u2zOPxBJ9MTU1ds2bNsmXLVqxYsWjRovnz5yckJHzwwQdvvvlmbW3tnXfe+e1vf3vE/8kAmMDnrkj9zY4KEXntwLmCHI/qOEA4MjoZOY8eADACbJp289TU/2/PaRF57cC5azMSVScCAIQLq+0YDXrmmWeeeuqphISE3/zmN/fdd99jjz3W0NDw0EMPbdy40el0XvDm+fPnO53OmTNnGlVR4/lDhw596Utf2rVr16OPPvr973//hRdeSE5O/tvf/vaHP/zBZrPmvzoAQ2QMTFx7sJpWLeBiJ2tb3z/VICJOu215forqOACAiPD5rltxrzEIHgDQgwV3jAbdfffd3/rWt0pKSiorK1NSUvLy8i4uiQatWLHi3LlziYm93DacOHHiSy+95PP5SkpKzp49m5aWdkEbPgBcYH5WkifWUdPiK69p/fB0w1VpCaoTAeHFuGewKDspMcay6xAAQFgpzE2Oc9qb2/2HqpqKzzXnjopTnQgAEBasvO3RZrPl5eUtXLhw2rRpl6qKBvVaFTU4HI4pU6YsWLCAqiiAy4qyazdN7dqScIAtCcCFjJ8LzqMHAIyY2Cjb0tzk4GNWaAAAg5ULowCghHHy6WsHz/X9TiDS1Lb4tpbViIimMWAUADCibmWFBgC4CIVRAAixG/JSYhw2EfnwVONxb6vqOEAYefPQ+Q6/LiKz0hPT3NGq4wAAIshNU1PtNk1E3jleX9XQrjoOACAsUBgFgBBLiLYv7jqPni0JQE/GT4SxsRoAgJGRGh81L8stIgFdf/0TuukBACIURgFgONzaNTyRIVaAoc0XWHfofPDxrQwYBQCMOGO89av7uXUNABChMAoAw+FzV6TaNE1EdhytPd/UoToOEBY2l9Y0tPlFJDs19oqx8arjAAAijjFmdFNJTWObX20YAEA4oDAKAKE3JsF5XWaiiPgC+hv0agEi0mN7zhemsV0UAKBAVnLs9PEuEWn1BdYf8aqOAwBQj8IoAAyL7m76gxRGAQno+tqunwX66AEAqhh/B716gG56AACFUQAYHsbZMuuPeJvb6dVCpNtTXn+moV1ExiY4r81IVB0HABChjMLo3z+p7vDrasMAAJSjMAoAwyInNS44RbG53b+hmF4tRLq/dW3MuaVrAi8AACNvRporKzlWRGpafNvKalTHAQAoRmEUAIaLMUjxVc6mR8R7dT999ACAsGC09fyNbnoAiHgURgFguBgFoDc+qfYF6NVC5DpwpqmkullEEmMcBTke1XEAABHNuHX92oFqnQUaAEQ2CqMAMFyuTkuY6IkRkfNNHduP1qqOAyhjnEe/PD8l2sHaAwCg0txM9yhXlIicqmvbe7JedRwAgEr8cgIAw0XT5FajV2s/vVqIXEav4hempapNAgCA3aZ97orOTaOs0AAgwlEYBYBhZHTTv7r/HL1aiEzlNa0fnGoQkWiHbXl+iuo4AABw6xoA8P+zd9+BVVb3H8e/d2QnN3sSkkDYK8gGRURR3AMERZG66mi1arU/tbWt2tbZ1lH3FhCRulDZCiqyZM8QVoBssvdNcu99fn88NxfaIkJIcu69z/v112GIH2tqTj4533PcKEYBoAON7R4VFxYgIvnVTeuZ1YIhfdb6XYHzekbbgq2q4wAAIBN6xUQEWURkT2nDrpJ61XEAAMpQjAJAB7KaTZf150gCDM3zke957AIAALWCreaL+rqHGD7dxg4NAIyLYhQAOtZVrdP0nmsWAeM4Ute86mC1uC9044JRAIC3YIcGABCKUQDoaOf3jgkPsohIzpGGncXMasFY5u8oc7o0ETkzIzIhPFB1HAAA3C7uGxtkNYvI5oLaQ5V21XEAAGpQjAJAxwq2mi9undVimh5Gwxw9AMA72YKt5/WMFhFNk0/ZoQGAUVGMAkCH88xqse2GoVTbHd/srRQRk4liFADgdSa1fm7iW9cAYFgUowDQ4Y6d1cqtaFQdB+gkX+0qa3a6RGRoakR6dLDqOAAA/IfL+8dbzCYRWZVbXVzbrDoOAEABilEA6HC2YOuEntH6miMJMA7PO78cFwUAeKH48ICx3aJExKVp83mCCQAMiWIUADrDpEEJ+oJpehhEQ7NzcU6Fvp40MEFtGAAAjmvSIO47AgBDoxgFgM5wef84q9kkImsO1hTVMKsF/7c4p6Kh2Ski/RLD+iSEqo4DAMBxXDkgzmQSEVmxr7Ky0aE6DgCgs1GMAkBniAsLGJfpntX6nFktGIBnjt5zGAcAAG/TNSp4RFebiLQ4tS93lqmOAwDobBSjANBJPNPEn2w7ojYJ0NGana4F2e4vLyczRw8A8GLHTNOzQwMAw6EYBYBOctXAeLPJJCLf7a8qr29RHQfoQN/sraxqdIhIZmzI4C7hquMAAPCTPC8ELs2pqGtyqg0DAOhkFKMA0EmSbYGjM2wi4nBp85nVgl9jjh4A4Ct6xoVmpYSLSGOLa2F2ueo4AIBORTEKAJ1n8iCm6eH/HC5t/s7WYpQ5egCA1zu6Q2OaHgAMhmIUADrPpIHx+sunX++prLbz8in80/cHqkrrWkQkNTJoZJpNdRwAAH7G5Nb5hoXZ5Y0tLrVhAACdiWIUADpPenTwsFSbiDQ7Xbx8Cn/lORA9aZD7OwEAAHizfolhfRPDRKSuybkkh2l6ADAQilEA6FSeIwmftF7CCPgTl6Z9tt39se2ZTAQAwMtNan2C6eOt7NAAwEAoRgGgU3mqoiU55bx8Cv+zKre6qKZZRJIiAs/qFqk6DgAAJ+Xq1h3aV7vKmhxM0wOAUVCMAkCn6hEXMriL++XTBdlM08PffNw6R3/VwHgzg/QAAB8xuEt4j7gQEam2O5btqVAdBwDQSShGAaCzTW59p5tZLfgZl6Z57ohgjh4A4Fs8n7k+5r4jADAMilEA6Gyea0YX7S5vaGaaHv5j7aGaguomEYkPDxiXGaU6DgAAp8AzTf/FjtJmJ9P0AGAIFKMA0Nn6Job1TwoTkfpm58LdvHwK//HxVvcc/ZUD4q1m5ugBAL5kaGpERkywiFQ2Or7ZW6k6DgCgM1CMAoACniMJ/24tkgBfp2lHZw+vZo4eAOBrTKajn78+ZocGAMZAMQoAClyd5d52L8wub2xhVgv+YN3hmrwqu4jEhgWM7xGtOg4AAKfMs0Obv7OsxampDQMA6AQUowCgwICksD4JoSJS1+RcxDQ9/MK/j5mjD7AwRw8A8D0jutrSo4NFpLy+ZcU+pukBwP9RjAKAGlMHJ+oLZrXgBzRNPtnm/ki+uvV5MQAAfIvJdPTQKPcdAYARUIwCgBpTWrfdX+0qY5oevu7HvJpDlXYRiQkNOK9njOo4AAC0kWeH9vmOUoeLaXoA8HMUowCgxoCksL6JYSJS2+RczDQ9fNwxc/RxzNEDAHzXiK62tOhgESmrb1nO2/QA4O8oRgFAmSnMasEvaNrRGyE8d0QAAOCLjn2bfh47NADwdxSjAKCM5yrGL5mmhy/zzNHHhgWcy3v0AAAfd+w0PW/TA4B/oxgFAGUGJofr0/R1Tc6F2UzTw1fN28J79AAA/zEy7ejb9N/srVAdBwDQgShGAUClqVmeWa0StUmAttG0o3dBeD6eAQDwXce+Tc80PQD4N4pRAFDJM6u1YFd5fbNTbRigDdYeqs6rsotIXFjAuT2ZowcA+APPt/o+317a7OS+IwDwWxSjAKBS/6Sw/klhIlLf7Fywi2l6+J6PWuforxoYbzUzRw8A8AfDu9q6xYSISGWjY9ke3qYHAL9FMQoAijFND9/l0rSPtzFHDwDwNybT0bGeeVvYoQGA36IYBQDFrhmcqC8WZpfXNjFND1/yQ251QXWTiCSEB57De/QAAD8ydbC7GJ2/o8zuYJoeAPwTxSgAKNY7ITQrJVxEGltcX+4sUx0HOAWe9+gnD2KOHgDgV4amRvSICxGRartj8W7uOwIA/0QxCgDqeQ6NfsSsFnyH03V0jt7zMQwAgN+YmuX+7Ob5RiAAwM9QjAKAetcMTjCZRESW5FRUNTpUxwFOyrf7q0pqm0UkxRY0tnuk6jgAALSza85wT9N/uausoZn7jgDAD1GMAoB63WNDhqXaRKTJ4fp8R6nqOMBJ8RxwnpKVYDYxRw8A8DeDksP7JoaJSF2Tc0E20/QA4IcoRgHAK1zTesH/3M1M08MHtDi1T7e7S3zPRy8AAH7m2tbPcdx3BAB+iWIUALzC1MHuM3ff7K0srWtRHQf4Gcv2VJTXt4hIRkzwqHTm6AEA/slzifbC7PLaJqbpAcDfUIwCgFfoGhU8JiNSRBwu7ZNtXPAPb+c52jw1K5ExegCAv+qdEHpGlwgRaWxxzee+IwDwOxSjAOAtrm294H8us1rwbo0trvk7y/S15+MWAAC/xH1HAODHKEYBwFtcPSjBYjaJyMoD1QXVTarjAD9pYXZ5jd0hx5yjAQDAX10z2D0bsbT1GhkAgN+gGAUAb5EYEXhuj2gRcWkaF/zDm3mOzFzbevMaAAD+ynOb9rEPDwIA/APFKAB4kWvPcNdMczdzzSi8VI3dsSDbM0dPMQoA8H+ebwR+yDQ9APgXilEA8CKTBsYHWc0isj6vZl9Zo+o4wHHM31nW2OISkcFdwvskhKqOAwBAh5uS5b7v6Lv9VYU13HcEAP6DYhQAvEhUiPWiPrH6miMJ8E4fbnJ/ZE7juCgAwBiSbYHnZEaJ+74jxnoAwH9QjAKAd/GUTRSj8EJl9S1f760QEZNJruGCUQCAYRzdoW1ihwYA/oNiFAC8y6X9YiOCLCKSXVK/paBOdRzgP/x765EWpyYiZ2ZEpUcHq44DAEAnmTQogfuOAMD/UIwCgHcJDbRcOSBeX3NoFN7G8zHJHD0AwFCij7nvaM6mYrVhAADthWIUALzOtCFHp+ldmqY2DOBxqNL+Q26ViARYTFOyElTHAQCgU103hPuOAMDfUIwCgNc5v1dMfHiAiORV2X/IrVYdB3D7cHOJXtRP6On+EAUAwDgu7RdnC7aKyO4jDZvya1XHAQC0A4pRAPA6VrNpapb7SMIcLviH1/B8NHqOzAAAYBwhAeYrB8Tp6w/YoQGAX6AYBQBv5LnA8d9bjzQ7XWrDACKyvahue1GdiIQdcw0uAACGct2QJH0xl/uOAMAvUIwCgDcakxGZERMsIhUNLYt3V6iOAxw9GnN5/7jwIIvaMAAAKDGhZ3RiRKCIFNY0rdhXpToOAOB0UYwCgDcymY4eGv2Al0+hmkvTmKMHAMBiNl0z2P38IG/TA4AfoBgFAC91feus1pc7y2rsDrVhYHArD1TnVdlFJC4sYGLvWNVxAABQxrND+2Rbqd3BfUcA4NsoRgHAS/VPCjujS4SINLa4Pt1eqjoODM1zbPmawYkBFpPaMAAAKDQizdYrPlREqu2OL3eWqY4DADgtFKMA4L2ub51Znr2RWS0o0+Rwfbz1iL6+njl6AIDheT4bct8RAPg6ilEA8F7ThiRazCYRWbGvqqC6SXUcGNRXu8orGx0i0iMuZFR6pOo4AAAodv3QJJNJRGRRdkV5fYvqOACAtqMYBQDvlWILOrdHtIi4NO3DzSWq48CgPMdhrh/i/joQAAAjy4x1f6ew2en6aMsR1XEAAG1HMQoAXs0zqzVrA7NaUKCioWVhdrm+vn4oc/QAAIiITG99gmk20/QA4MsoRgHAq00alBAaaBGRbUV1WwvrVMeB4Xy05UiTwyUio9JtPeNCVccBAMArXDM4IdBiFpG1h6r3lTWqjgMAaCOKUQDwahFBlisHxOlrnmBC5/N81E0fmqQ2CQAA3iM2LOCivjEiomns0ADAh1GMAoC3u6G1kPpgU7HTpakNA0PZV9a45lC1iARazNcMZo4eAICjPN8ynLWxWGODBgC+iWIUALzdhF4xSRGBIlJU0/z13krVcWAgs1u/0ruob0xcWIDqOAAAeJHL+sVFh1hF5EB546qDVarjAADagmIUALyd1Wy6rvWCf55gQqfRNJnVOhs4Y1iy2jAAAHibIKt56mAeyQQA30YxCgA+wDNN/9mO0tomp9owMIhVB6sOlDeKSExowCV9Y1XHAQDA68wY5t6hzdt6xO5wqQ0DAGgDilEA8AGDu4QPSg4XkYZm58dbj6iOA0OY2Xr45ZrBCUFWNgwAAPy30emRPeJCRKSq0fHFjjLVcQAAp4yvcwDAN/xiuPtIwkxmtdDxGltc87a4K3jm6AEAOC6T6ehnyZkbitSGAQC0AcUoAPiG64YkWc0mEfn+QNXBCrvqOPBzn+8orbY7RKR3QuiodJvqOAAAeKnpQxNNJhGRJTkVxbXNquMAAE4NxSgA+IakiMALeseIiEvTPE/iAB3EczDZc3saAAD4X91iQs7uHiUiDpc2ZxM7NADwMRSjAOAzftE6q/X++iJNU5sF/qygumnZngoRMZtM04dQjAIAcCLH7NAoRgHAx1CMAoDPuHxAXHSIVUT2lzf+kFulOg781uyNxU6XJiLnZEalRQerjgMAgFe7OishLNAiItuK6jbl16qOAwA4BRSjAOAzgq3ma85I1Nfv8wQTOsx7693PR9w4gmeXAAD4GRFBlkkD4/X1+zzBBAA+hWIUAHzJjcPdRdW8LSX1zU61YeCX1h2u2X2kQf7zyzwAAHACv2jdoc3ZVNLsdKkNAwA4eRSjAOBLRqbZ+iaGiUhtk/OTbaWq48APeY6LTh2cqA8GAgCAExvfIyo9OlhEyupbvtpVrjoOAOBkUYwCgI+5cbj7MRxPgQW0l8YW19zNJfra85EGAABOzGwy3TCMHRoA+B6KUQDwMTcMTbaaTSLy7f7K3IpG1XHgVz7bXlrV6BCRnnGhZ2ZEqY4DAIDPuHF4sskkIrIou7y4tll1HADASaEYBQAfk2wLnNg7RkQ0Td5bzxNMaE/vHn12KUn/6g4AAJyMzNiQs7tHiYjDpc3eyA4NAHwDxSgA+J6bRqToi/fXF7k0TW0Y+I1DlfbleytFxGI2zRjGe/QAAJyam1qfYHrnR6bpAcA3UIwCgO+5rH9sXFiAHNNkAafP07Of3ysmNTJIdRwAAHzM1VkJEUEWEckuqV9zsFp1HADAz6MYBQDfE2gxTx/qvuCfIwloFy5N89zM4DnwAgAATl5YoGXq4ER9zQ4NAHwCxSgA+KRbRrqn6T/bXlrR0KI2DPzAin1V+ltesWEBVwyIUx0HAACfdPMI9zcXP9pSUt/sVBsGAPCzKEYBwCcNSAobkWYTEbvDNWdTieo48Hnv/FioL6YPSQqysj0AAKAtxmRE9k0ME5HaJue/tx5RHQcA8DP4ygcAfJXnSMLbrZUW0DaVjY5Pt5Xq65tHMkcPAEDbHd2hrWOaHgC8HcUoAPiqa89IDA20iMiWgrqN+bWq48CHzd5YbHe4RGR4V9ug5HDVcQAA8GEzhiUFWEwisupgVc6RBtVxAAAnQjEKAL4qMth69aB4ff32Og6Nou3eWuv++PEccgEAAG2TEB54Wb84EdE0xnoAwNtRjAKAD/M8wfTh5pIGLvhHm6zPq9lWVCciYYGWaUMSVccBAMDn3TrKvUObuaG4xampDQMAOAGKUQDwYWO7RfVOCBWRqkYHF/yjbTzHRadkJUQGW9WGAQDAD1zQKyYtOlhESmqbv9hZpjoOAOAnUYwCgA8zmeSWEe4jCW9xwT9OXV2T88PNJfr61tYDyAAA4HRYzKabhrtvp3lzbYHaMACAE6AYBQDf9ovhSYEWs4j8kFuVXVKvOg58zEdbSmqbnCLSLzHszG6RquMAAOAnbh6RbDaZRGTZnsqDFXbVcQAAx0cxCgC+LSE88PL+cfr6jbVc8I9T82brx8wvR3FcFACAdpMWHTyxd4yIuDSNJ5gAwGtRjAKAz/NUWrM2FtsdLrVh4EO2FtatO1wjIkFW8w1Dk1THAQDAr3h2aO/+WORw8QQTAHgjilEA8HkTekV3iwkRkfL6lk+3laqOA5/xRuutZ5MHxceGBagNAwCAn7m0X1yyLVBECqqbFuwqVx0HAHAcFKMA4PPMJtOto9wX/L/BBf84OfXNzg82up9dum1UF7VhAADwPwEW082tj2SyQwMA70QxCgD+4OYRKQEWk4h8f4AnmHBS5m4uqbY7RKR3QujZ3aNUxwEAwA/dOjJFf4Jp8e6KQ5U8wQQAXodiFAD8QVJE4BX940VE03iCCSfl9TXuj5PbRqWYTGqzAADgnzJigi9ofYLpTXZoAOB9KEYBwE/cPto9q/X++qLGFp5gwolsyq9dn1cjIsFW8y+GJauOAwCA3/Ls0N5eV9ji5AkmAPAuFKMA4CfO6xmTGRsiIpWNjo+2lKiOA6/2+hr3TWdTshJ4dgkAgI5zab+4LpFBIlJc2zx/J49kAoB3oRgFAD9hMsnto91P6Ly2mgv+8ZNq7I45m93V+R1jeHYJAIAOZDWbbh3pPjTKDg0AvA3FKAD4j5tGJAdZzSKy7nDN5oJa1XHgpWZvLKlrcorIoOTwMRmRquMAAODnbh2VYjWbRGT5vsqcIw2q4wAAjqIYBQD/ERcWMCUrQV9zJAE/5dXV+fqC46IAAHSC1Migy/rHiYimHb3NBgDgDShGAcCv3NE6Tf/BppJqu0NtGHih7w9U7SiuF5GIIMv0oUmq4wAAYAieHdp764samp1qwwAAPChGAcCvnNktMislXETqm50zNxSrjgOv88oq90GV64cmRQRZ1IYBAMAgzu8V0yPO/Ujmh5t5JBMAvAXFKAD4mztb56NfXV2gaWqzwLsU1zZ/tt39Hu6vmKMHAKCzmExHd2ivcN8RAHgNilEA8DfXD0mKDLaKSHZJ/fJ9larjwIu8ubaw2ekSkbHdowYmh6uOAwCAgdw4PDkkwCwim/Jr1x2uUR0HACBCMQoA/ic8yPKL4e67I19ela82DLyHw6W90frgw6/P5LgoAACdKiY0YNoZifr65R/YoQGAV6AYBQA/dOeYVJNJROTLnWWHK+2q48ArfL6jNL+6SUSSbYGTBiaojgMAgOH8+sxUfTFv65HSuha1YQAAQjEKAH6pT0LoeT1jRMTh0l5bwz1WEBF5qfVwyi9HdQmwmNSGAQDAgIakRozOiBSRJofrrXWFquMAAChGAcBP3dV6JOGtdYV2h0ttGCi3vajuu/1VIhJgMd0+OkV1HAAADMpzm82rqwscLl7JBADFKEYBwD9d2i82IyZYRErrWuZuLlEdB4p5joteNTA+xRakNgwAAIY1JSshKSJQRPKq7PN3lKmOAwBGRzEKAP7JYjb9aoz70Oi/uODf2CobHbM3ucvxu89KVRsGAAAjC7SYbxvtPjT6rx/y1IYBAFCMAoDfumVkcmigRUQ25deuyq1WHQfKvL2usKHZKSJndIk4q1uU6jgAABja7aNT9Mu+v9tftaWgTnUcADA0ilEA8FsxoQHXD0nU1y9yJMGonC7t5VXuI8McFwUAQLkUW9DkQQn6mkOjAKAWxSgA+DNPEfbpttK8KrvaMFDii51lByvsIhIfHjCttSgHAAAK3TO2q76Ys6mktK5FbRgAMDKKUQDwZwOTw8f3iBYRh0t7dXWB6jhQ4IWV7qMot4/uEmzl8z4AAOqNSreNSLOJiN3hen0NOzQAUIYvkADAz3mOJLyx1n3RJIxjc0Htd/urRCTQYr5zTBfVcQAAgJtnh/bq6oJmp0ttGAAwLIpRAPBzl/aLzYwNEZHy+pZZG4tVx0Gnev5793HRKVkJKbYgtWEAAICH51NzYU3Tv7ceUR0HAAyKYhQA/JzFbLp7rPum0RdW5mua2jjoPEU1zXM3u7/QuvfsrmrDAACAYwVYTL8+yz3M8dx3PMEEAGpQjAKA/7t5REpksFVEskvqF+0uVx0HneSV1fn6aN5Z3aKGdY1QHQcAAPyH20d1CQ20iMjG/NrvD1SpjgMARkQxCgD+LyLIcsvIFH393PccSTCEhman57ktjosCAOCFYsMCZgxL0tccGgUAJShGAcAQfjM21Wo2icg3eyu2FdWpjoMON3NDcXl9i4h0iwm5ckCc6jgAAOA47hnb1WQSEfliZ9m+skbVcQDAcChGAcAQ0qODJw2KFxFNk39yJMHfuTTt+ZXuf8v3nJ1qMZvU5gEAAMfVJyH0kr5xon/uZqwHADodxSgAGMX949L0xYebSgprmtSGQYf6ald5zpEGEYkKsd48IkV1HAAA8JN+O859481764v0aQ8AQKehGAUAoxiRZhvbPUpEmp2uF1fmq46DDvT3bw/ri9tHd4kIsqgNAwAATmB8j+ghqREiUn/M/eAAgM5BMQoABuI5NPr6moLaJqfaMOgg6w7XrDxQJSKBFvNvxqaqjgMAAH7GA+e4d2gvrcq3O8GiTpQAACAASURBVFxqwwCAoVCMAoCBXNY/tndCqIhUNTreXMuRBP/07IpD+mLakMQUW5DaMAAA4GdNyUpIjw4WkZLa5pkbilXHAQADoRgFAAMxm0yeQ6MvrMxvcWpq86Dd7S1r+HxHmYiYTEePnwAAAG9mNZvuPdt90+jfVxx2aezQAKCTUIwCgLHcMCwpKSJQRA5X2uduKVEdB+3sH9/mOV2aiFzcJ3ZAUpjqOAAA4KTcMjIlOsQqInvLGj7bXqY6DgAYBcUoABhLsNV8T+uRhGeWH+JEgj8prm1+f32Rvv7d+HS1YQAAwMmLCLLcOcZ9M/gzrbfiAAA6GsUoABjOHaO72IKtIrKjuH5BNkcS/MeLK/P0FxtGpdvGZUapjgMAAE7Bb8amBlvNIvLj4Zrl+ypVxwEAQ6AYBQDDiQqx3j46RV8/vfyw2jBoL9V2xyur3A9qPXgux0UBAPAxiRGBN41I1tdPL+fQKAB0BopRADCie8/uGmQ1i8gPuVUrD1SpjoN28Orqgmq7Q0T6JoZd3j9OdRwAAHDKHjgnzWI2icjSnIqN+bWq4wCA/6MYBQAjSrEF/WJYkr5+8huOJPi8xhbX89/n6esHx6eZTSa1eQAAQBt0jw2ZmpWgr5/85qDSLABgCBSjAGBQvxufrh9JWJxTvokjCT7unR8LS2qbRSQtOvi6IUmq4wAAgDZ6+Lx0/fubn20v232kQXUcAPBzFKMAYFA94txHEjRNnuBIgi9rcWrPrnDfFfu7c9ICLBwXBQDAVw1MDr+0X5yIuDSNQ6MA0NEoRgHAuI49krCzuF51HLTR7I3FhyrtIpIYEXjLyBTVcQAAwGn5/XkZ+mLOppLcikalWQDAz1GMAoBxDUwOv+zokQRuGvVJTtfRf3f3nd01JIDP7AAA+LZR6bbzekaLiMOlPb38sOo4aIsmh+vmj7I35HFdFeDt+PIJAAztDxMy9MXcLSX7yjiS4Hs+2nJkb1mDiMSEBvzqzFTVcQAAQDvw7NDeW1+UX92kNAva4r31Re/+WDT8+fU3zc1WnQXAiVCMAoChjUizTewdIyJOl8ZNoz7HpWl/+/qgvr5nbGpEkEVpHAAA0D7G94g+s1ukiDQ5XE8vZ6zHx7Q4tada/60NTA5TGwbAiVGMAoDR/emCbvpi9sbiA+UcGvUl/956ZFdJvYhEBlvvHttVdRwAANBu/ni+e4f21trCwhoOjfqSmRuKDlbYRSQ+POD20V1UxwFwIhSjAGB0YzIi9XusWpxHjx/C+7k07S/LDurru8emRodYlcYBAADtaWLvmJFpNhGxc2jUp7Q4tSda73+/f1xaWCADPYBXoxgFABw9NDqLQ6O+4+OtpTuL60UkIshy39kcFwUAwN/8eaJ7h/bm2sKimma1YXCSPNvpuLCAX3P/O+D1KEYBAHJ296jxPdyHRp/geXpf4NK0x5fl6uvfjO0aExqgNg8AAGh3F/WJHZFmE5HGFtdTyw+qjoOfd+wA1v3npIVz/zvg9ShGAQAiIo+2HkmYuaFoP4dGvd68LUf046K2YOtvx3FcFAAA/+TZob2xprCA5+m93vsbijzHRe/iuCjgCyhGAQAiImd3j/LcNOq5uRLeyenSHlvqPi56z9hUjosCAOCvLuoTOyrdfdPoE98cVB0HJ9LsdP21dRf9u/EcFwV8A8UoAMDt8Qu764vZG4tzjjSoDYMT+GBTye4jDSISFWK9b1ya6jgAAKADPTbRvUN7a23RoUq72jA4Ac+/oITwQG4XBXwFxSgAwG1MRuSFfWJFxOnSHm09kAhv0+I8elz0t+PSeIweAAD/dkHvmLHdo0Sk2elirMdrNbYcPdL74Lk8Rg/4DIpRAMBRf7mwu8kkIjJvy5GthXWq4+A43vmx0HN31T1jOYwAAID/+0vrWM/764v2lDLW441eXZ2vXwKbYgu6cww7NMBnUIwCAI4a1jXiiv7xIuLStEcWHVAdB/+tseXoUZH/G59uC+a4KAAA/m9cZtT5vWJExOHS/ryEsR6vU9vkfPKbQ/r6kfMzQgJoWgCfwf9dAQD/4S8XdTebTCLy1a6y1QerVcfBf3h51dHDCHedxWEEAACM4m8XHx3r2VLAWI93+ed3h8vqW0Ske2zIrSNTVMcBcAooRgEA/2FAUtj1QxL19cML9qsNg2NV2x1PLXcfRvgjhxEAADCS4V1tVw5wj/U8vJAdmhcprWv5x7eH9fWjE7sFWExq8wA4JXxNBQD4b49O7BZoMYvI9weqFmSXq44Dt2eWHy6vbxGRHnEht3AYAQAAg/nrRd0tZpOILN5d/u3+StVx4Pa3rw/WNjnlP48XAPAVFKMAgP/WPTbkttHu3u33C/a7NE1tHohIUU3z8yvz9PXjF3bnMAIAAEbTLzFsxrAkff3QV/vZoHmD3IrGV1cX6OsnLs7UL6QC4EMoRgEAx/HIhIzwIIuIbCuqm7WhWHUcyKNLDjQ0O0VkSGrEtYM5jAAAgBE9ekG3YKtZRNYdrvlk+xHVcSCPLDrQ7HSJyJndIi/rH6c6DoBTRjEKADiOxIjAB85J09d/XJzb2OJSm8fgdpXUv/Njkb5+6pJMziIAAGBMadHBd491v774+wUHWpycGlVpU37t3M3uevqZS3uoDQOgbShGAQDHd/+4tKSIQBHJq7K/0DrEDSUeWrDf4dJE5ILeMef3ilEdBwAAKPPweRkxoQEisres4bU1BarjGNoDX+7Tr5y6amD8mIxI1XEAtAXFKADg+MKDLI9O7Kavn/zmUGldi9o8hrViX+WXO8tExGwyPX0JhxEAADC06BDrHyak6+vHl+ZW2x1q8xjWV7vKVuyrFJEAi+mpSzJVxwHQRhSjAICfdMvIlH6JYSJSY3c8uvSA6jhG5NK0B77cp69nDEsa3CVcbR4AAKDcr89M7RYTIiJl9S1/+/qg6jhG5HBpv2vdod02qkuv+FC1eQC0GcUoAOAnWc2mZy5zH1F8Y03hrpJ6tXkMaOaG4k35tSISFmj560XdVccBAADqBVnNniOKL67Mz61oVJvHgF5fU7D7SIOIRAZb/3xBN9VxALQdxSgA4EQu6RurX2rpcGn3f7FPdRxjqW92/mGh+6DuA+ekdYkMUpsHAAB4iSlZCaMzIkWkyeH6vy/3q45jLJWNjkeX5OrrP0zIiA8PUJsHwOmgGAUA/Ix/XN7DYjaJyOLd5Quyy1XHMZCnlh8qrGkSkS6RQb8bn6Y6DgAA8BYmk/zz8p4mk4jIx9uOfH+gSnUiA3lsSW5ZfYuIdI8N+c3YVNVxAJwWilEAwM8YmBx+68gUfX3/F3tbnJraPAZxsML+9xWH9fUTF2eGBVrU5gEAAF5lVLrt+iFJ+vqez/c4XezQOkN2Sf0rq/P19bOX9QiyUqoAvo3/DwMAft5fLuweFWIVkZwjDS+uzFMdxxAe+HKv3eESkRFptulDE1XHAQAAXufJS9zfOt1SUPfm2kLVcQzh3vnuUwLje0RPGhivOg6A00UxCgD4efHhAZ575R9fdrCktlltHr/39Z6KT7aViojJJC9c2cusT8oBAAAcIzUy6KFz0/X1HxcfqGhoUZvH783fUbY0p0JELGbTC1f2VB0HQDugGAUAnJRfn5naLzFMRGrsjv/7ileYOlCLU/vN53v19YxhyaPSbWrzAAAAr/XA+LRuMSEiUlbf8siiA6rj+LPGFtd98907tDtGdxmYHK42D4B2QTEKADgpARbTi1f10tezNhavyq1Wm8ePPf99XnZJvYhEBlufuiRTdRwAAOC9gq3m565wH118Y23hpvxatXn82NPLD+VWNIpIXFjA4xd2Ux0HQPugGAUAnKzzekZPyUoQEU2TX32S4+CO/w6QX930+LJcff3oxG5JEYFq8wAAAC93xYC4i/rEiojTpf3qkxyXxg6t/e0vb3x6+SF9/cTFmTGhAWrzAGgvFKMAgFPwzyt6hgdZRGRbUR2vMHWEez/fU9fkFJFByeF3nZWqOg4AAPABL17VK9hqFpF1h2veWlekOo4fuvvTPfqrmCPTbLeMTFYdB0C7oRgFAJyC1MggzytMf16Sm1dlV5vHzyzILve8ufTy5F5WM28uAQCAn9cjLuTB1leYHvpq35E63slsT//eemTR7nIRsZhNr0zuzauYgD+hGAUAnJp7xnYdkBQmInVNzrs/26M6jv+ob3be9WmOvr5pePJZ3aLU5gEAAD7kofPSe8aFikhlo+P+L3gns91U2x33tr6K+asxXYakRqjNA6B9UYwCAE5NgMX02tV99G+Vz99R9tn2UtWJ/MSfl+QerLCLSFxYwDOX9lAdBwAA+JJgq/mVye53MmdvLF6aU6E2j994aMH+wpomEekSGfTXi7qrjgOgnVGMAgBO2ZndIm9tvVzprk/3VNsdavP4gY35tS98776z9R+X94wN40Z/AABwaib0irl+SJK+vvOTnIZmp9o8fmBVbvUbawr19QtX9rIFW9XmAdDuKEYBAG3x9KU9km2BIlJY0/R/XzKudVocLu3WedkOlyYi5/WMvmFokupEAADAJ/3zih76t1cPlDf+cXGu6ji+rcnhunVetkvTROTy/nGTB8WrTgSg/VGMAgDaIirE+uJV7nGtN9cVrthXqTaPT3tmxaEtBXUiEhpoeX1KHy70BwAAbZMQHviPy9wX8rywMm/d4Rq1eXza40sP7j7SICK2YOvLk3urjgOgQ1CMAgDa6OpBCVcNjBcRTZNfzttdz7hWm+wqqX986UF9/djEbpmxIUrjAAAA3/aL4ckTe8eIiNOl3Tw3u8nhUp3IJ23Kr31mxSF9/fQlmamRQWrzAOggFKMAgLZ7eVLv6BCriOwvb3x4wX7VcXyPw6Xd1PoVy4g0231nd1WdCAAA+LzXp/SJCLKIyK6S+seWMlB/ypqdrpvmuq85Oicz+vbRXVQnAtBRKEYBAG2XbAt8oXWg/uVVBQzUn6pnVxz+8XCNiARZze9c09diZooeAACcrvTo4GcudQ/UP7viMAP1p+qxJQe3FdWJSFig5a1ruOYI8GcUowCA03LD0KTL+8eJiEvTbpqbXcML9Sdta2Hdo0vchzgem9itf1KY2jwAAMBv3D66y3k9o0XE4dJu/HBXYwsD9Sdr3eEazxD9k5dkcs0R4N8oRgEAp+u1q/vo758eqrTfO3+v6ji+ocnhmjFnV7PTJSKj0m0PnJOmOhEAAPAfJpO8fU1fW7BVRHYfaXjwq32qE/mG+mbnjDm79CH68T2i7zozVXUiAB2LYhQAcLqSbYGvTHK/1Pnuj0WfbS9Vm8cn/GHRAc+I1szr+jFEDwAA2ld6dPBzV/TU1y+tyl+aU6E2j0944Mt9e0obRCQy2PrutX0Zogf8HsUoAKAdTB2cMH1okr7+5b93F1Q3qc3j5b7ZW/ncd3n6+plLe/SMC1WbBwAA+KWbRyRfOSBeRDRNbpy7q6y+RXUir/bFzrLXVhfo6xev6pUeHaw2D4BOQDEKAGgfL01ybx/L61tmzNnl0jTVibxU2TH/+1zcN/bOMbxzCgAAOsobU/ok2wJFpKim+aa52WzQfkphTdOt87L19ZSshBnDktTmAdA5KEYBAO0jMtg6q3UkfPm+yqeWH1KdyBtpmtz8UXZhTZOIJIQHvnMNI1oAAKADxYcHvHttP32/8dWushd/yFOdyBu5NG36B7tK61pEJDUy6PUpfVQnAtBJKEYBAO1mbPeoP0zI0Nd/Xpy7KrdaaRxv9PzKvC93lomIySTvTeubGBGoOhEAAPBzE3vH3He2+5nHB7/avyGvVm0eL/TXZQdX7KsUEYvZNPv6/tEhVtWJAHQSilEAQHv64/kZY7tHiYjDpV07awdXWR1r7aGah77ar69/Oy7toj6xavMAAACDePKS7sO6RohIk8N1zawd1XaH6kReZMW+yseXHdTXj0zIGJcZpTQOgE5FMQoAaE9Ws2nO9P5xYQEikl/ddP0HO7lsVFde33LNrB3NTpeIjEyzPXlxpupEAADAKAIt5rk3DIgMtorIgfLGGz/kslG3oprm62bvdLo0ETknM/qP52eoTgSgU1GMAgDaWWpk0Mzr+plNJhFZmlPx6JJc1YnUc7q06z7YebjSLiIxoQEfzRgQYOFuUQAA0HkyY0Pebr3c/PMdpc9+y3Xw0uLUrpm1o7i2WUQSIwI/mO6+Lh+AcVCMAgDa30V9Yn8/IV1f/+3rQ1/sLFObR7k/Lj6wNKdCRMwm08zr+qVHB6tOBAAADGfyoHjPZaO/X3hg2Z4KtXmUe+DLvSsPVImI1Wyae0P/FFuQ6kQAOhvFKACgQzw2sdsFvWNExKVpN8zZtftIg+pEyvx765GnlrsPZTxyfsYlfblaFAAAqPHUJZn6dfBOlzZt9s4D5Y2qEynz/vqiF1fm6+u/Xdz9nMxotXkAKEExCgDoEGaTac71/bvFhIhIjd1xxTvbKhuNeM3/loK6m+a6r/G6pG/sny/IUBwIAAAYWIDFNG/GgC6RQSJSXt9yxTvbapucqkMpsOZg9e0f5+jrKVkJvzsnXW0eAKpQjAIAOkpsWMBnNw0MD7KIyJ7Shinvb29xGuue/+La5svf2Vbf7BSR3gmhH0zvr1+9CgAAoEpSROCnNw4MtppFZEdxvefpIeM4VGm/6r3tTQ6XiAxKDn/32r5s0ADDohgFAHSgrJTw96f10/ea3+yt/NUnOaoTdZ6GZuflb2/Lq7KLSHSIdf5Ng/SnYAEAANQakWZ7c2offf3VrrIHvtynNk9nqrE7Ln97W0lts4jEhwfMv3lQWKBFdSgAylCMAgA61qSB8Y9P7K6v31pX+OQ3hngCVX+Gfn1ejYhYzaaPZgzonRCqOhQAAIDb9KFJD5/nnh9//vs8z22b/q3FqU2ZuWNbUZ2IBFnNn944MCOGJzEBQ6MYBQB0uD9MyJgxLMm9XrR/1sZitXk6wd2f7Zm/o0xfvzy59/m9YtTmAQAA+C9/vaj71YMS9PV98/d+sq1UbZ6Opmly67zspTkVImIyyVtT+5zVLUp1KACKUYwCADqcySRvTu1zbo9oEdE0ueWj7EW7y1WH6kCPLc19dXWBvn7w3PTbRqWozQMAAPC/zCbTzOv6jcmIFBGXpk3/YOeKfZWqQ3Wghxbsn7nB/e35xyZ2nz40SW0eAN6AYhQA0BkCLeZPbxo4KDlcRFqc2tXv7/ght0p1qA7x0g/5jy7J1dfXD0l68uJMtXkAAAB+SkiA+YubB/VJCBURu8N15bvbN+TVqg7VIZ5efuiZFe4LnW4blfLH8zOUxgHgLShGAQCdJDLYuui2rG4xISLS0Oy89K1t+hWc/uS99UW/+XyPvp7YO+ada/vwyCkAAPBmsWEBi28b3CUySERq7I4L39yyvahOdah29tIP+Q8t2K+vrxoY/8rk3mrzAPAeFKMAgM6TYgtadsfgZFugiFTbHRe+sXVzgf+cSpi9sfjWebs1TURkTEbkJzcODLTweRYAAHi79OjgpbcPjgsLEJHy+pYJr23ZWVyvOlS7eX1Ngef71uf2iJ4zvb/FzDeuAbjxBRsAoFNlxoYsu/0Mfedd0dAy4bUtG/P9oRuduaH4xrnZTpcmIkNSIxbcmhUWaFEdCgAA4KT0SwxbctvgyGCriBypaz7vtc07/KIbfW11wZ2f5Hi+bz3/5kHBVmoQAEfxXwQAQGfrnxS27PYzYkI93ejmNQerVYc6La+vKbiptRXNSglfetvgqBCr6lAAAACnYEhqxJLbB9uCrSJSUts8/pVNm3z8u9fPf5/3q0/drejINNvCX2aFB/F9awD/gWIUAKDA4C7hX98xODYsQESqGh3nv75laU6F6lBt9PTyQ3d+kuPSNHH/c52h/3MBAAD4lpFpNs+50bL6lnNf3fzdfl99LfPRJbn3zd/raUUXt/5zAcCxKEYBAGqc0SVixZ1nJEYEikh9s/Oyt7fN3lisOtSpcWnab+fvfWjBfn3PPSLN9s0d7lsCAAAAfNGodNvXd7gne6rtjgvf2PLJtlLVoU6N06Xd8XHOY0tz9R+O7R619HameQAcH8UoAECZgcnhK+8akhETLCLNTteMD3f97euDqkOdrIZm59SZO577Pk//4fge0Z6vIgAAAHzXsK4R3/16iP5apt3hmjpzxz+/O6w61Mmqa3Je8c6219cU6D+8qE/s4l9m2TgrCuAnUIwCAFTqGRf6w11DByWHi4imySOLDtwwZ5fd4VKd62cUVDeNe2WT5wDF5EHxi36ZFcGtVQAAwC8MSApbdffQ3gmhIuLStPu/2PfLebubnd6+QztYYT/zXxsXZJfrP7xhaNL8mweF8h4mgJ9GMQoAUKxLZND3dw2Z0CtG/+HsjcVjX9p4uNKuNtUJrDxQNey59Rvy3M8R3Hd213kzBgTxwikAAPAj3WJCVt01dGz3KP2Hb60rHP/K5sKaJrWpTmDZnorhz6/fVlSn//D352W8P61fgMWkNhUAL8dXcQAA9SKDrQtvzbp9dBf9hxvyaoc8t/6rXWVqU/0vTZNnVxw+99XNxbXNIhJgMb12de9/XtHTbGLPDQAA/E1sWMCy2wfPGJak/3D1weoh/1z/9R6vezDTpWmPL8296M2tZfUtIhJkNb93bd+/XdydDRqAn2V59NFHVWfocN9+++13333ncDhSUlJO9a9dvXr1W2+9NWfOnDVr1jQ2Nvbo0cNs/vk2OT9vv4h0TctsS1wAMCSL2XRpv7jEiMBleyqdmtbY4pq7paSywXFOj2ir2St2tUU1zVNn7Xh1dYFLExFJCA/88pasyYMSVOcCAADoKFaz6aqB8bZgy/K9lS5N6pudH2wqaWxxnZ0ZZfGOHVpelf2qd3e8t75IfwwzxRa08NasS/vHqc7lJyg34Pf8/AbiysrKe+65Z9asWSLywAMPDBs27OT/2qKiouuuu+7bb7899if79Okzb968gQMHtm9OAIDuzjFdzugSMXXmjrwqu6bJCyvzlu2pePfaviPSbGqDzd1cctdne8rrW/QfjsmI/GjGgNTIILWpAAAAOsFvx6UNTbVNm72jqKbZpWlPLz+0JKf8vWv7ZaWEqw323vqiez/fW2136D8c3yN6zvT+SRGBalMB8CH+PEr/xRdf9O/ff9asWVlZWaf611ZXV48fP/7bb7+dPn36li1bGhoa9u3b9+CDD+7Zs2fcuHH79u3riMAAABEZlW7b/Nvhl7d+n39XSf2Yf228b/7e2iankjwHK+yXvb1t2uydeitqNpkeOjf9218NoRUFAADGMS4zavNvR0zs7b4UfktB3fDn1z+8YH9Ds5od2r6yxgte33LT3Gy9FbWaTY9O7Lbs9sG0ogBOiX8Wo3V1dTNmzLjiiivMZvPChQsfe+yxU/0T7r///pycnIcffljvVUNCQjIzM5966qnZs2dXVlbecMMNHREbAKCLDQuYf/Og16f0CQ+yiIjTpT3/fV6fp9bO3FDs0qekOkV9s/PRJbn9n13nue00PTr4mzsHP3lJJhf5AwAAo0mMCFz0y8EvXNlLf+e9xak9tfxQ32fWzd1c0okbNKltcv5h4YGBz65b1nrbaY+4kO9+PeTPF3Tzkul+AD7EP4vRnJycWbNm3XTTTTt37rzoootO9S/Pzc19//33+/fv/5e//OW/fmnatGlXX3312rVrlyxZ0k5hAQDHd9uolO0PjLyg9WBCYU3TLz7cNbRTHmVqdrpeWVXQ88k1jy3N1c9BmE2mX5+Zuv13I8/JjO7ovzsAAIB3MpnkN2NTN/92+LhM92v1hyvt02bvHPnChiU5Hf4oU2OL64WVeZlPrH7im4N2h0tELGbTfWd33Xr/iDEZkR39dwfgl/yzGI2Kilq0aNE777wTGdmW/zh+9NFHDofj3nvvtVgs//ur999/v4h88MEHp5sSAPBzMmKCl9w2eM70/l1a59a3FNRd9va2oc+tn7u5xOFq/8MJ1XbHP787nPm3Nb/+NKeopln/ySGpEavuHvrSpF4RQcf5vAAAAGAoveJDV9w55N1r+ya2zq2vz6u58I0to17Y8Mm2UmcH7NAqGx1PLT+U+cTqez/fW1rnvvN9dEbk+nuH/fOKnvoJVgBoA/98fCkzMzMzs+2Ppi1cuNBkMl122WXH/dWRI0cmJiYuXLiwzX8+AOCUTDsj8bJ+cc9+e/gf3x6ub3aKyKb82mmzdz7w5b5bRqbcMDSpR1zI6f9d1h6qeW990ZxNxcdeZpoaGfTYhd1vHJ5kNjGZBQAA4GYyyY3DkycNjH/ym0MvrMxrbHGJyLrDNVe/vz0tOvjWkSk3DE3KiAk+zb+Lpsmqg1Xv/lg0d8uRYy8zTY8OfuLizGlnJLJBA3Ca/LMYPU3btm1LTU1NTEw87q+aTKYhQ4YsWrSosLAwJSWlk7MBgDGFB1kem9jtV2O6PLX80BtrC/WdcUF10+NLcx9fmjusa8RVA+Mv6hOblRJ+Sg1mk8O16mD1ouzyT7eXHihvPPaXkm2BvxuffsfoLiEB/jldAQAAcJpswdYnL8m866zUp5YfemttoT7efrjS/qfFB/685MDINNuVA+Iv7BM7KDn8lBrMxhbXD7lVC7PLP91eerjSfuwvdY0KfvDctF+OSgm0sEMD0A4oRv9bcXFxdXV17969T/B7kpKSRCQnJ4diFAA6U2JE4HNX9Pz9eRmvrs5/bU2BZ9R9Q17thrzaPyw8EB1iHZkeOTglvF9SWPeYkJTIwJjQgMhgq4g4XFqN3VFa11JQ07SvrHFncd3G/NqNebX6Dv5YA5PD7z4rdcawpCArG24AAICf0SUy6F9X9frDhIyXV+W/sabwSF2ziGiarD1Us/ZQzUML9seEBoxKtw1OieiXFJoRHZISGRgVEhAdYhWRZqerxu4sq2/Jr7LvK2vcWVK/Mb92U35t0//s0M7oEnHP2NRpQxKpRAG0I4rR/1ZdXS0iP3VcVKf/alVVVSdlAgAcIz48xwYUWAAAEzlJREFU4E8XdHv4vIwvd5W9v75o8e6KZqd761zZ6Fi8u3zx7vI2/LFRIdbJgxJuGp58Zjcu7wcAADg1SRGBf7mw+yMTMubvKHt/Q9GyPRUtTvdloxUNLQuzyxdmt2WHFhsWMCUr4cbhySPTbO2aFwBEKEb/V11dnYgkJCSc4PfoxWhNTY3+wzWrlq5dvfTY35DaNTO1a9svOQUA/KwAi2nSwPhJA+OrGh36VnvFvsrCmqZT/XP6JIRO6BVzSd/Yc3tGcwABAADgdARZzVMHJ0wdnFBe37Igu3zx7vIV+yqLa5tP6Q8xmaRvQtj5vWIu7Rc7LjM6wMJNogA6ik8Wo3/6059qa2v/9+fPOuusyZMnn+YfbrVaRaSp6URfWtvtdhEJCAjQfzj6zAtGn3nBsb9hzaqlx/nLAAAdICrEet2QxOuGJIrIgfLGDXm124rq9pY1HK60F9Y0VzU6auwOETGZJCrYGhcWmBgR2D02uE9CWFZK+PCutvjwANX/BAAAAP4mNixgxrCkGcOSRGRfWePG/JqthXV7ShvyqpqKa5urGx3VdoeIWM0mW7A1NjQgyRbYPTakT0JoVkr4iK622DB2aAA6g08Wo2+++WZxcfH//rzD4Tj9YjQ8PFxESkpKTvB79F+NiIg4zb8XAKB9dY8N6R4bMnXwiU79AwAAoDP1iAvpERdyzeATXVgHAEr4ZDG6adMml+u/b2IWkbCwsNP/w/Uh+hMXo3ote+J7SAEAAAAAAAB4LZ8sRpOTkzvuD4+IiOjatWt+fv4Jfk9eXp6I9O3bt+NiAAAAAAAAAOg4vDJxHMOHD6+oqNi+fftxf7WhoWHDhg19+vRhlB4AAAAAAADwURSjx3HllVeKyOzZs4/7qx9//HFTU5P+ewAAAAAAAAD4IorR45g0aVJCQsJrr732vwP1jY2NTzzxhNVqveWWW5RkAwAAAAAAAHD6jF6M5ufn33333R9++OGxPxkWFvbYY4/V1NRMmjSptLTU8/N2u/2GG27Iycm54447evTo0elhAQAAAAAAALQPn3x8qR39/e9/f+mll15//fULL7wwOjra8/N33HHHxo0b33rrrT59+kyfPr1nz55FRUUffPDBoUOHxo0b949//ENhZgAAAAAAAACnyejF6NixY1999dUhQ4Yc24rq3nzzzWHDhj355JMvvvii/jMxMTGPPPLIn/70p4CAgE5PCgAAAAAAAKDdmDRNU51BsZqaGpvN9lO/6nK59u7dW1RUFBsb27t378DAwJP5M9esWioio8+8oN1SAgAAAAAAdCLKDfg9o58YFZETtKIiYjabe/fu3bt3707LAwAAAAAAAKCjGf3xJQAAAAAAAAAGRDEKAAAAAAAAwHAoRgEAAAAAAAAYDsUoAAAAAAAAAMOhGAUAAAAAAABgOBSjAAAAAAAAAAyHYhQAAAAAAACA4VCMAgAAAAAAADAcilEAAAAAAAAAhkMxCgAAAAAAAMBwKEYBAAAAAAAAGA7FKAAAAAAAAADDoRgFAAAAAAAAYDgUowAAAAAAAAAMh2IUAAAAAAAAgOFQjAIAAAAAAAAwHIpRAAAAAAAAAIZDMQoAAAAAAADAcChGAQAAAAAAABgOxSgAAAAAAAAAw6EYBQAAAAAAAGA4FKMAAAAAAAAADIdiFAAAAAAAAIDhUIwCAAAAAAAAMByKUQAAAAAAAACGQzEKAAAAAAAAwHAoRgEAAAAAAAAYDsUoAAAAAAAAAMOhGAUAAAAAAABgOBSjAAAAAAAAAAyHYhQAAAAAAACA4VCMAgAAAAAAADAcilEAAAAAAAAAhkMxCgAAAAAAAMBwKEYBAAAAAAAAGA7FKAAAAAAAAADDsaoO4J9qaiprqivWrFqqOggAAAAAAEBb5Oftt0XGqE4BdCBOjHaIhIQUX/9vh8vlLCo8qDoFAAD4Sfl5+1VHAAAAP6mo8KDL5VSd4rTYImMSElJUpwA6ECdGO8QZQ8eqjnC6GuprZ733j0lTblMdBAAAHN9zzz4w5do7VacAAADH9/rLj1548bTQsAjVQQD8JE6MAgAAAAAAADAcilEAAAAAAAAAhkMxCgAAAAAAAMBwKEYBAAAAAAAAGA7FKI4vIDBo2IhzVKcAAAA/adSYC1RHAAAAP2nYiHMCAoNUpwBwIiZN01RnAAAAAAAAAIBOxYlRAAAAAAAAAIZDMQoAAAAAAADAcChGAQAAAAAAABgOxSgAAAAA4P/bu7PYqqqGDcCr0GLVVmUQkDJUilIErCFUEwIyGSJGI2HQUCEgXoioEUJFNMYZkOkODDhFgigiCiiWoCUYTXBCxmAooFKGFgqUlhAsg/S/KH9BKHwmn985B/fzXLVrrdPz9qbpes/aewNA5ChGAQAAAIDIUYwCAAAAAJGjGAUAAAAAIic53gFIUGvWrFm5cmVJSUmTJk26det2zz331K9fP96hACDqDh48+MUXX1xsNi0tbdCgQbHMAwCEEL7++uvi4uKOHTt27dr1YmvssiEBKUY5X2lpaV5e3tdff33uYHZ29qJFizp37hynUABACCH88MMPI0eOvNhsZmamYhQAYunw4cNPPfXU/PnzQwj5+fl1FqN22ZCwFKP8RWVlZe/evYuKioYNG5afn3/zzTeXlJS89dZb06dP79mz548//tiuXbt4ZwSA6Nq5c2cIYeLEid27d79w9sorr4x1IACIsM8++2z06NGlpaU5OTkbN26sc41dNiQyxSh/MX78+KKiomeffXby5Mk1I1lZWa+//npOTk5eXt7w4cO/++67+CYEgCgrLi4OIdx3333dunWLdxYAiK6jR4+OGTNm/vz5GRkZBQUFJ06cGDBgQJ0r7bIhkXn4Emf9/vvv8+bN69ix46uvvnre1NChQwcPHvz999+vXLkyLtkAgPD/J0Zbt24d7yAAEGlFRUXz589/+OGHt2zZ0r9//4sts8uGBKcY5ayPPvro1KlTY8eOrfMO0OPHjw8hLFiwIOa5AIAziouLk5OTW7RoEe8gABBp11133YoVK959991rr732EsvssiHBuZSeswoKCpKSku677746Z++4445mzZoVFBTEOBUAUGvnzp0tW7asV89n2wAQT1lZWVlZWf9xmV02JDj/VXPWpk2bWrZs2axZszpnk5KSunTpcujQoZKSkhgHAwBCCH/88UdZWVmbNm1qvq2qqtq1a1d1dXV8UwEAF2OXDQlOMcoZ+/btq6ysvOGGGy6xpnnz5iGEoqKiWIUCAM6qefJSq1atPvjgg86dO6elpbVp06Zhw4Z9+/b95ptv4p0OAPgLu2xIfIpRzqisrAwhXOyDrBo1sxUVFTHKBACco6YYXbRo0bBhw5KTk/Py8kaNGpWZmbl69erevXs/88wz8Q4IAJxllw2Jzz1GOePo0aMhhKZNm15iTc2f7CNHjsQoEwBwjkaNGuXl5R0/fnzixIldu3atHV+1atWoUaOmTZt2yy23jBgxIo4JAYBadtmQ+BSjnJGcnBxCOH78+CXWVFVVhRBSUlJilAkAOEdubm6dD67t27fvypUrb7vttvHjx997772NGzeOfTYA4Dx22ZD4XErPGWlpaSGE/fv3X2JNzWx6enqMMgEAf092dvbYsWMPHTpUWFgY7ywAQAh22XA5UIxyRs3x/kv/yd63b1/4T3dIAQDiolevXiGETZs2xTsIABCCXTZcDhSjnJGent6qVas9e/ZcYs3u3btDCB06dIhVKADg78rOzg4hbNu2Ld5BAIAQ7LLhcqAY5azc3Nzy8vLNmzfXOXvs2LG1a9dmZ2c75A8AcVFeXn6JUyc1O6vMzMzYBQIALskuGxKcYpSzBgwYEEJ4//3365xdvHjx8ePHa9YAALH32GOPNW/efOvWrXXO/vjjjyGEnJyc2IYCAC7KLhsSnGKUswYOHNi0adM5c+ZceNT/jz/+mDx5cnJy8iOPPBKXbABA9+7dQwgLFy68cKq8vHzq1KlpaWl9+vSJeS4AoG522ZDgFKOcdfXVV7/88stHjhwZOHDggQMHaserqqqGDx9eVFQ0evTodu3axTEhAETZ0KFDMzIyJk2a9Omnn547vnv37gEDBhw4cGDy5MktWrSIVzwA4Dx22ZDgkuMdgMQyevTon3/++e23387Ozh42bNhNN91UWlq6YMGC4uLinj17zpw5M94BASC6mjRp8uGHH959992DBg3q3bt3jx490tPT169fX1BQUFFRMWLEiMcffzzeGQGAv7DLhkSWVF1dHe8MJJy5c+dOmTKluLi45ttGjRqNGTPmhRdeSElJiW8wAGDXrl35+fnLli07ceJEzUjbtm1nzpzpDmUAEC/Lli0bMGBAfn7+9OnT61xglw2JSTFK3U6fPr19+/bS0tLGjRu3b9++QYMG8U4EAJx16tSp7du3l5WVZWRkuAQPABKfXTYkIMUoAAAAABA5Hr4EAAAAAESOYhQAAAAAiBzFKAAAAAAQOYpRAAAAACByFKMAAAAAQOQoRgEAAACAyFGMAgAAAACRoxgFAAAAACJHMQoAAAAARI5iFAAAAACIHMUoAAAAABA5ilEAAAAAIHIUowAAAABA5ChGAQAAAIDIUYwCACSKHTt2fPLJJydPnox3EAAA+PdTjAIAJITTp0/feeedgwcPfuONN+KdBQAA/v0UowAAMTVixIiGDRuWlJScN16vXr3c3Nz09PROnTrFJRgAAERKcrwDAABEy7FjxyoqKqqrqy+cWrZs2cmTJ1NSUmKfCgAAosaJUQCABKIVBQCA2HBiFAAgRlatWnXq1Kl9+/aFEFavXn399deHEHJycpo3b16zYOPGjfv27evZs2dqamrtqzZs2LB///677rqrfv36xcXF3377bXl5edu2bfv169egQYPaZd99990vv/xSXV3duXPnrl271q9f/2Ixqqurf/jhh40bN548eTInJycnJ+eaa675X/3OAACQqJLqvIwLAIB/XMOGDSsqKs4bXLhw4YMPPljz9dChQxcuXLhz5842bdrULhgyZMjixYsrKytfeOGFWbNm/fnnnzXjLVq0WLJkye23375jx44hQ4Zs2LCh9iXdunWbP39+27ZtL8xQVFQ0ZMiQzZs3146kpqa+9tpr48aNq1fPtUQAAESIf38BAGJk6dKlhYWFPXr0CCF8+OGHhYWFhYWFvXr1+juvnTFjxrx586ZOnbpmzZoVK1aMHDmypKSkf//+xcXFNSdMFyxYsHbt2iVLlvTp02fNmjUPPvjghZ9/f/7557m5udu3b584ceKKFSvWrVv35ptvdurUKT8/v1+/fqdPn/7Hf2UAAEhYTowCAMRUzQnQPXv2ZGRknDd1iROjjRs3Xrt2bWZmZu34M888M23atKZNm3bp0mX58uXnXjt/1113rVq1aunSpffff3/t4OHDh7OystLS0pYvX37rrbfWjp84cWLMmDHvvPPO7Nmzx4wZ84//vgAAkJicGAUAuAxMmDDh3FY0hPD000+HEMrKyqZMmXLeHUXz8/NDCOvWrTt3cNKkSYcPH54zZ865rWgIoUGDBrNmzcrMzHzuuecOHjz4P8oPAACJRjEKAHAZuPCK+yZNmjRp0iQlJaVTp07nTXXo0CGEsGPHjtqRkydPzp49u3v37vfcc8+FPzw1NXXcuHGVlZUrVqz4h3MDAECiUowCAFwGWrdufeFgamrqtddem5ycfN54WlpaCOHYsWO1I7/99ltVVdUl7meak5MTQvjpp5/+kbQAAJD4zv83GgCABJSUlPTfvHzr1q0hhJUrV9Z8caGjR4+GEMrKyv6bdwEAgMuIYhQA4N9v7969IYRff/21tLT0YmtatmyZmpoaw1AAABBPilEAgH+/msfcv/TSS08++WS8swAAQEJwj1EAgH+/9u3bhxC2bNkS7yAAAJAoFKMAAP9+N954Y1pa2urVq0+dOhXvLAAAkBAUowAAMVVzH8+DBw/G8k3r168/YcKEbdu2zZ07t84FM2bMeP7552OcCgAA4kgxCgAQUzk5OSGEJUuWxPh9x48fn5GRMXHixA8++OC8qY8//vi5555bsGBBenp6jFMBAEC8ePgSAEBM5eXlTZs27ZVXXtm4cWP79u1zc3MHDRoUg/e96qqrli5d+sADDzz00EPvvfdejx492rdvv3///uXLl3/55ZeNGzdetGjRFVdcEYMkAACQCBSjAAAx1aJFi4KCgkcffXTp0qUhhH79+sWmGA0hdO3adf369U888cSiRYu++uqrmsGUlJThw4e/+OKLWVlZsYkBAACJIKm6ujreGQAAomjv3r2lpaVt27Zt1KhRjN/6yJEjmzdvLi8vz8jIuOmmm1xBDwBABClGAQAAAIDI8fAlAAAAACByFKMAAAAAQOQoRgEAAACAyFGMAgAAAACRoxgFAAAAACJHMQoAAAAARI5iFAAAAACIHMUoAAAAABA5ilEAAAAAIHIUowAAAABA5ChGAQAAAIDIUYwCAAAAAJGjGAUAAAAAIkcxCgAAAABEjmIUAAAAAIgcxSgAAAAAEDmKUQAAAAAgchSjAAAAAEDkKEYBAAAAgMhRjAIAAAAAkfN/ai26E7XUn8EAAAAASUVORK5CYII=",
      "text/plain": [
       "Scene (1800px, 1200px):\n",
       "  18 Plots:\n",
       "    ├ Combined{Makie.poly, Tuple{Vector{Vector{Point{2, Float32}}}}}\n",
       "    ├ LineSegments{Tuple{Vector{Point{2, Float32}}}}\n",
       "    ├ LineSegments{Tuple{Vector{Point{2, Float32}}}}\n",
       "    ├ LineSegments{Tuple{Vector{Point{2, Float32}}}}\n",
       "    ├ LineSegments{Tuple{Vector{Point{2, Float32}}}}\n",
       "    ├ LineSegments{Tuple{Vector{Point{2, Float32}}}}\n",
       "    ├ LineSegments{Tuple{Vector{Point{2, Float32}}}}\n",
       "    ├ MakieCore.Text{Tuple{String}}\n",
       "    ├ Lines{Tuple{Vector{Point{2, Float32}}}}\n",
       "    ├ MakieCore.Text{Tuple{Vector{Tuple{AbstractString, Point{2, Float32}}}}}\n",
       "    ├ LineSegments{Tuple{Vector{Point{2, Float32}}}}\n",
       "    ├ LineSegments{Tuple{Vector{Point{2, Float32}}}}\n",
       "    ├ MakieCore.Text{Tuple{String}}\n",
       "    ├ Lines{Tuple{Vector{Point{2, Float32}}}}\n",
       "    ├ MakieCore.Text{Tuple{Vector{Tuple{AbstractString, Point{2, Float32}}}}}\n",
       "    ├ Lines{Tuple{Vector{Point{2, Float32}}}}\n",
       "    ├ Lines{Tuple{Vector{Point{2, Float32}}}}\n",
       "    └ MakieCore.Text{Tuple{String}}\n",
       "  3 Child Scenes:\n",
       "    ├ Scene (1439px, 1089px)\n",
       "    ├ Scene (1800px, 1200px)\n",
       "    └ Scene (1800px, 1200px)"
      ]
     },
     "metadata": {},
     "output_type": "display_data"
    }
   ],
   "source": [
    "fig = Figure()\n",
    "ax = Axis(fig[1,1];\n",
    "    xlabel = \"time\",\n",
    "    ylabel = \"value\",\n",
    ")\n",
    "\n",
    "# plot data into each axis\n",
    "let t = 0:0.01:10 # makes `t` a local variable\n",
    "    lines!(ax, t, cos.(t); label = \"legend entry\")\n",
    "end\n",
    "\n",
    "axislegend(ax) # in-axis\n",
    "Legend(fig[1,2], ax) # as subfigure\n",
    "\n",
    "save(\"test_plot.pdf\", fig) # high-quality vector version\n",
    "display(fig) # png preview"
   ]
  },
  {
   "cell_type": "markdown",
   "metadata": {},
   "source": [
    "## Frequency response"
   ]
  },
  {
   "cell_type": "markdown",
   "metadata": {},
   "source": [
    "### Process Data"
   ]
  },
  {
   "cell_type": "code",
   "execution_count": 4,
   "metadata": {},
   "outputs": [],
   "source": [
    "##### z* -> z\n",
    "ωs = 10 .^ LinRange(log10(0.6), log10(50), 32)\n",
    "ωs = 10 .^ LinRange(log10(1), log10(50), 10)\n",
    "Gω_z = map(1:10) do ix\n",
    "    ω0 = ωs[ix]\n",
    "    file = make_name(\"z_bode/amp_08_11_2\", ix)\n",
    "\n",
    "    t = loadmasked(file, \"time\",1)\n",
    "    mask = load(file, \"mask\")\n",
    "\n",
    "    zzref = repack((loadmasked(file, \"z_ref\",1)))#[2:9,2:9]\n",
    "    zzmm = repack((loadmasked(file, \"z_mm\",1)))#[2:9,2:9]\n",
    "    vvref = repack((loadmasked(file, \"v_ref\",1)))#[2:9,2:9]\n",
    "    vvmon = repack((loadmasked(file, \"v_mon\",1)))#[2:9,2:9]\n",
    "\n",
    "    m_zr = mean(zzref)\n",
    "    m_zm = mean(zzmm)\n",
    "    m_vm = mean(vvmon)\n",
    "    m_vr = mean(vvref)\n",
    "\n",
    "    # load z (mocap)\n",
    "    mocap =  repack(interp_z.(loadmasked(file, \"mocap\", 1),xq = hasel_xlocation.(1:1:10), yq = hasel_ylocation.(1:1:10)))#[2:9,2:9]\n",
    "    mz0 = minimum.(mocap)\n",
    "    z = map((z,z0)->(z.-z0), mocap, mz0)\n",
    "    m_z = mean(z)\n",
    "\n",
    "    dt = load(file, \"dt\")\n",
    "\n",
    "    zpf = 10\n",
    "    ω = fftfreq((zpf+1)*sum(mask.==1), 1.0/dt) |> fftrhp # in Hz!\n",
    "\n",
    "    # zero pad, take fft\n",
    "    z_fft = map(z) do x\n",
    "        [x; zeros(zpf*length(x))] |> fft |> fftrhp\n",
    "    end\n",
    "\n",
    "    zr_fft = map(zzref) do x\n",
    "        [x; zeros(zpf*length(x))] |> fft |> fftrhp\n",
    "    end\n",
    "    \n",
    "    zm_fft = map(zzmm) do x\n",
    "        [x; zeros(zpf*length(x))] |> fft |> fftrhp\n",
    "    end\n",
    "    \n",
    "    peak = findpeak(ω0, ω, zr_fft) # use v_ref for peak\n",
    "    z_pk = map((v,pk)->v[pk], z_fft, peak)\n",
    "    zr_pk = map((v,pk)->v[pk], zr_fft, peak)\n",
    "    zm_pk = map((v,pk)->v[pk], zm_fft, peak)\n",
    "    ω_pk = mean(map(pk->ω[pk], peak))\n",
    "    \n",
    "    G = z_pk./zr_pk\n",
    "    Gm = zm_pk./zr_pk\n",
    "    return (G,ω_pk,m_zm,m_zr,Gm);\n",
    "end\n",
    "\n",
    "G_z = repack([x[1] for x in Gω_z]);\n",
    "ωs_z = [x[2] for x in Gω_z];\n",
    "mv_z = [x[3] for x in Gω_z];\n",
    "z_z = [x[4] for x in Gω_z];\n",
    "G_zm = repack([x[5] for x in Gω_z]);"
   ]
  },
  {
   "cell_type": "code",
   "execution_count": 5,
   "metadata": {},
   "outputs": [],
   "source": [
    "### v* -> v\n",
    "ωs = 10 .^ LinRange(log10(0.6), log10(300), 48)\n",
    "Gω_v = map(1:48) do ix\n",
    "    ω0 = ωs[ix]\n",
    "    file = make_name(\"v_bode/amp_80\", ix)\n",
    "\n",
    "    t = loadmasked(file, \"time\",1)\n",
    "    mask = load(file, \"mask\")\n",
    "    ww_chg = repack((loadmasked(file, \"w_chg\",1)))\n",
    "    ww_drn = repack((loadmasked(file, \"w_drn\",1)))\n",
    "    vvref = repack((loadmasked(file, \"v_ref\",1)))\n",
    "    vvmon = repack((loadmasked(file, \"v_mon\",1)))\n",
    "\n",
    "    m_chg = mean(ww_chg)\n",
    "    m_drn = mean(ww_drn)\n",
    "    m_vm = mean(vvmon)\n",
    "    m_vr = mean(vvref)\n",
    "\n",
    "    dt = load(file, \"dt\")\n",
    "\n",
    "    zpf = 10\n",
    "    ω = fftfreq((zpf+1)*sum(mask.==1), 1.0/dt) |> fftrhp # in Hz!\n",
    "\n",
    "    # zero pad, take fft\n",
    "    vr_fft = map(vvref) do x\n",
    "        [x; zeros(zpf*length(x))] |> fft |> fftrhp\n",
    "    end\n",
    "    \n",
    "    vm_fft = map(vvmon) do x\n",
    "        [x; zeros(zpf*length(x))] |> fft |> fftrhp\n",
    "    end\n",
    "    \n",
    "    peak = findpeak(ω0, ω, vr_fft) # use v_ref for peak\n",
    "    vr_pk = map((v,pk)->v[pk], vr_fft, peak)\n",
    "    vm_pk = map((v,pk)->v[pk], vm_fft, peak)\n",
    "    ω_pk = mean(map(pk->ω[pk], peak))\n",
    "    \n",
    "    G = vm_pk./vr_pk\n",
    "    return (G,ω_pk,m_vm,m_vr);\n",
    "end\n",
    "\n",
    "G_v = repack([x[1] for x in Gω_v]);\n",
    "ωs_v = [x[2] for x in Gω_v];\n",
    "mvm_v = [x[3] for x in Gω_v];\n",
    "mvr_v = [x[4] for x in Gω_v];"
   ]
  },
  {
   "cell_type": "code",
   "execution_count": 27,
   "metadata": {},
   "outputs": [
    {
     "data": {
      "text/plain": [
       "8×8 Matrix{Vector{ComplexF64}}:\n",
       " [-0.0743773-0.0700908im, 0.115916-0.0744241im, -0.0161524-0.0920068im, -0.0835899-0.0350285im, -0.00745459-0.0524408im, 0.00988415+0.0246147im, 4.55763e-18-2.89997e-17im, -0.0379754+0.0492902im, 7.1512e-17+2.02225e-16im, -0.00566565+0.051935im  …  0.00458668-0.000934522im, 0.00240272+5.80515e-5im, -0.00179584+0.00249355im, -0.0053389-0.00252723im, -0.00320574+0.00751312im, -1.18616e-17+3.04779e-17im, 0.00415199+0.00262664im, 0.00357853+0.0234316im, 0.0114611-0.0157828im, -0.00613157-0.0196168im]                                 …  [0.556463+0.149215im, 0.327087+0.002264im, 0.470448+0.161479im, 0.557038+0.0608744im, 0.460165+0.111211im, 0.422721-0.0262053im, 0.421108-2.3191e-6im, 0.485654-0.0884763im, 0.410772-0.00831678im, 0.455087-0.0492538im  …  0.767103+0.0715257im, 0.659999-0.473561im, 0.133268-0.417472im, -0.0766848-0.138461im, 0.0901781+0.09542im, 0.320243+0.00201669im, 0.315315-0.0745176im, 0.347535-0.114819im, 0.333305-0.119731im, 0.430765+0.0586543im]\n",
       " [-0.0416086-0.0407639im, 0.175072-0.0349974im, -0.00570038-0.0463119im, -0.0430543-0.0197101im, -0.00372947-0.0268736im, 0.00470179+0.0129978im, 3.14475e-17-1.44132e-17im, -0.0197986+0.0250469im, 5.83109e-17+5.76843e-18im, -0.00305365+0.0264204im  …  0.00200233+7.46544e-5im, 0.000956392+0.000387325im, -0.0015417+0.000974308im, -0.00229617-0.00241046im, -0.00234695+0.00366298im, 4.21211e-18+1.16766e-17im, 0.00217056+0.00372257im, 0.000718612+0.0203938im, 0.0106633-0.00854541im, 0.0032061-0.0207351im]                                [0.417875+0.139724im, 0.173418-0.00550353im, 0.311629+0.133757im, 0.39226+0.065804im, 0.315084+0.0626067im, 0.290167-0.0240878im, 0.316047+0.0101518im, 0.365088-0.0545142im, 0.309277+0.0023739im, 0.331051-0.0607464im  …  0.542626-0.391226im, 0.176589-0.293724im, 0.143851-0.0881333im, 0.173665+0.0805455im, 0.239247+0.0834721im, 0.165905+0.126597im, -0.0663089+0.186165im, -0.158207+0.267053im, -0.449582+0.33097im, -0.894017+0.277124im]\n",
       " [0.0196837+0.0202307im, 0.0970686-0.0318411im, 0.00156622+0.0222488im, 0.0211602+0.0106342im, 0.00167723+0.0133063im, -0.00207616-0.00655894im, -1.18241e-17+6.29032e-18im, 0.0100447-0.0120295im, -2.19947e-17-4.09814e-17im, 0.00170259-0.0127901im  …  -0.000965396-0.000214924im, -0.000434382-0.000304006im, 0.00130831-0.000230909im, 0.00231747+0.00205532im, 0.00135301-0.00391878im, 3.19407e-18+5.63706e-18im, -0.00131678-0.000385448im, -0.00104225-0.00533852im, -0.00280408+0.00349656im, 0.000200758+0.00397724im]                       [0.417434+0.148598im, 0.276271+0.0489773im, 0.417037+0.162481im, 0.525373+0.0806551im, 0.411683+0.079795im, 0.361046-0.028238im, 0.403208+0.0160594im, 0.442606-0.0736514im, 0.380864+0.00805025im, 0.410584-0.0722399im  …  0.694907-0.386101im, 0.40611-0.103053im, 0.300786-0.14839im, 0.0471203+0.0998392im, 0.384239-1.85486im, 0.247574+0.463253im, -0.286544+0.668114im, -0.568538+0.861111im, -0.314238+1.37469im, -1.22122+0.226164im]\n",
       " [0.00168904+0.00170637im, 0.031881-0.0359106im, 0.000103945+0.00184807im, 0.00171743+0.000886006im, 0.00011425+0.00108871im, -0.000164284-0.000518817im, -3.52734e-19-4.88679e-20im, 0.000814943-0.000958941im, -3.46142e-18-2.88509e-18im, 0.000142499-0.00101241im  …  -5.12504e-5-3.21947e-5im, -2.94015e-5-3.9852e-5im, 0.000114016-1.62361e-5im, 0.000129219+0.000171949im, 0.000189075-0.000340559im, -9.79472e-20-7.70381e-19im, -5.87818e-5-5.40774e-5im, 0.000107577-0.000335641im, -0.000274044+7.14879e-5im, -0.000128759+0.000146401im]     [0.534439+0.149011im, 0.277587-0.00944453im, 0.50356+0.20775im, 0.704099+0.0655561im, 0.582377+0.0674288im, 0.539074-0.0694205im, 0.555487-0.0174263im, 0.608128-0.0910995im, 0.534644-0.00803638im, 0.585346-0.10606im  …  0.282489+0.207902im, 0.00439405+0.324449im, 0.0188906+0.784555im, -0.539758+2.60541im, 4.35332+3.02126im, 0.77309+0.196756im, 0.259398+0.606815im, -0.552627+1.07402im, 0.369092+0.519947im, -0.927568+0.421183im]\n",
       " [-0.0246177-0.0237522im, 0.225181-0.024486im, -0.00179225-0.0259345im, -0.0230367-0.0118012im, -0.00148241-0.0145373im, 0.00216655+0.00682396im, 6.45964e-18-1.3686e-17im, -0.0107608+0.0126815im, 3.70089e-17-3.02657e-18im, -0.00190726+0.0133126im  …  0.000631355+0.000467628im, 0.000396072+0.000697403im, -0.0017919+0.000600765im, -0.00223791-0.00213107im, -0.00125651+0.00334647im, -5.48957e-19-1.18079e-19im, 0.00123395+0.000500789im, -4.28674e-5+0.00358499im, 0.00221874-0.000329492im, 0.00136117-0.00090721im]                        [0.530202+0.101694im, 0.419693+0.0116139im, 0.405173+0.133223im, 0.480731+0.0806834im, 0.415522+0.063252im, 0.378534+0.00924973im, 0.403092+0.0399865im, 0.430975-0.0195867im, 0.391808+0.0384809im, 0.418868-0.032577im  …  0.928593+0.555271im, 1.31329+0.247877im, 0.670092-0.477454im, 0.145838-0.1886im, 0.175142+0.0959374im, 0.36778+0.244456im, 0.258971+0.363008im, -0.103966+0.388917im, -0.50013+0.431725im, -1.15375+0.250464im]\n",
       " [-0.04766-0.0449878im, 0.206533-0.0826376im, -0.00408453-0.0490715im, -0.0434372-0.0218056im, -0.00307571-0.0265924im, 0.00409216+0.012717im, 6.96162e-19+2.05114e-18im, -0.0201018+0.0241042im, -3.32213e-17+2.5932e-17im, -0.00335863+0.0250915im  …  0.00135812+0.000969388im, 0.00108187+0.00126558im, -0.00298693+0.00142737im, -0.00456875-0.00332094im, -0.00266888+0.00473587im, 1.2952e-18+2.02259e-18im, 0.00257265+0.00135341im, 0.000772195+0.00896437im, 0.00571434-0.00207489im, 0.00392837-0.00362494im]                              …  [0.575794+0.243066im, 0.381918-0.0117608im, 0.481169+0.199325im, 0.663859+0.0847422im, 0.483024+0.123068im, 0.45175-0.0688299im, 0.481147-0.00154712im, 0.576921-0.106769im, 0.482809-0.00642766im, 0.490476-0.0962751im  …  0.393046+0.349475im, 0.0861446+0.520131im, 0.452941+0.757911im, 2.59689+4.82077im, 0.568119+0.20317im, 0.528827+0.588652im, 0.358577+0.833265im, -0.0516825+0.630638im, -0.994647+0.116219im, 0.452004-2.67012im]\n",
       " [-0.09017-0.0861635im, 0.121792-0.025333im, -0.00664143-0.0841921im, -0.0753587-0.0379969im, -0.00564639-0.0453377im, 0.00706113+0.0220187im, 4.58516e-17-2.93321e-17im, -0.0345775+0.0419916im, 8.85909e-17-5.25354e-17im, -0.00558886+0.044003im  …  0.00298985+0.00181954im, 0.0023515+0.0019228im, -0.00496282+0.00274937im, -0.00681663-0.00624247im, -0.00292227+0.0142333im, -9.97274e-18+2.26707e-17im, 0.00495357+0.0014546im, 0.00344092+0.0177277im, 0.0108868-0.0090739im, 0.00418668-0.013896im]                                           [0.344624+0.0244414im, 0.347329-0.0290492im, 0.318979-0.00997443im, 0.312404-0.00142532im, 0.321942-0.000645431im, 0.300479-0.0308702im, 0.331889-0.00293111im, 0.335987-0.00364016im, 0.340538-0.00342965im, 0.331625-0.00348301im  …  0.722408+0.0449161im, 0.543666-0.142342im, 0.0987571-0.0430503im, 0.440842+0.221651im, 0.333758+1.11022im, 0.322805+0.050687im, 0.452116+0.361948im, 0.452604+0.658955im, 0.385498+0.499237im, 1.43257+0.62861im]\n",
       " [-0.0175024-0.0172017im, 0.226543+0.014329im, -0.0013464-0.0160966im, -0.0142701-0.0071567im, -0.00114453-0.00875501im, 0.00136548+0.00418016im, 5.82705e-19-3.47192e-18im, -0.00654533+0.00807064im, 2.22963e-17+1.95316e-17im, -0.00102144+0.00833621im  …  0.000685823+0.000326178im, 0.000413611+0.000324242im, -0.00106859+0.000299104im, -0.00143494-0.00163816im, -0.000496063+0.00344072im, 3.32111e-18+2.69238e-19im, 0.00108996-9.35667e-5im, 0.00128185+0.00299411im, 0.00188798-0.00177659im, 0.000497728-0.00277174im]                     [0.486041+0.0915152im, 0.368949-0.0327644im, 0.377008+0.0658066im, 0.45132+0.0309648im, 0.373368+0.0474863im, 0.342106-0.0529982im, 0.363075-0.00540148im, 0.423322-0.0589873im, 0.368486-0.0135156im, 0.388039-0.0499651im  …  0.604495+0.19074im, 0.561886-0.182458im, 0.226904-0.162221im, 0.18643+0.0314292im, 0.171764+0.140134im, 0.185403+0.0482669im, 0.0815023+0.0536848im, -0.0138219+0.0407478im, -0.0830025+0.0345409im, -0.0590038-0.0245897im]"
      ]
     },
     "execution_count": 27,
     "metadata": {},
     "output_type": "execute_result"
    }
   ],
   "source": [
    "# v -> z\n",
    "ωs = 10 .^ LinRange(log10(0.6), log10(50), 32)\n",
    "Gω_vz = map(1:32) do ix\n",
    "    ω0 = ωs[ix]\n",
    "    file = make_name(\"outer_loop/sysID_08_2\", ix)\n",
    "\n",
    "    t = loadmasked(file, \"time\",1)\n",
    "    mask = load(file, \"mask\")\n",
    "\n",
    "    zzmm = repack((loadmasked(file, \"z_mm\",1)))#[2:9,2:9]\n",
    "    vvref = (repack((loadmasked(file, \"v_ref\",1)))./102.82)#[2:9,2:9]\n",
    "    vvmon = (repack((loadmasked(file, \"v_mon\",1)))./102.82)#[2:9,2:9]\n",
    "\n",
    "    m_zm = mean(zzmm)\n",
    "    m_vm = mean(vvmon)\n",
    "    m_vr = mean(vvref)\n",
    "\n",
    "    # load z (mocap)\n",
    "    mocap =  repack(interp_z(loadmasked(file, \"mocap\", 1),xq = hasel_xlocation.(1:1:10), yq = hasel_ylocation.(1:1:10)))#[2:9,2:9]\n",
    "    mz0 = minimum.(mocap)\n",
    "    z = map((z,z0)->(z.-z0), mocap, mz0)\n",
    "    m_z = mean(z)\n",
    "\n",
    "    dt = load(file, \"dt\")\n",
    "\n",
    "    zpf = 10\n",
    "    ω = fftfreq((zpf+1)*sum(mask.==1), 1.0/dt) |> fftrhp # in Hz!\n",
    "\n",
    "    # zero pad, take fft\n",
    "    z_fft = map(z) do x\n",
    "        [x; zeros(zpf*length(x))] |> fft |> fftrhp\n",
    "    end\n",
    "    \n",
    "    zm_fft = map(zzmm) do x\n",
    "        [x; zeros(zpf*length(x))] |> fft |> fftrhp\n",
    "    end\n",
    "\n",
    "    vr_fft = map(vvref) do x\n",
    "        [x; zeros(zpf*length(x))] |> fft |> fftrhp\n",
    "    end\n",
    "    \n",
    "    peak = findpeak(ω0, ω, vr_fft) # use v_ref for peak\n",
    "    if ix == 2\n",
    "        peak = Int.(99*peak./max(peak[1,1]))\n",
    "    end\n",
    "    vr_pk = map((v,pk)->v[pk], vr_fft, peak)\n",
    "    z_pk = map((v,pk)->v[pk], z_fft, peak)\n",
    "    zm_pk = map((v,pk)->v[pk], zm_fft, peak)\n",
    "    ω_pk = mean(map(pk->ω[pk], peak))\n",
    "    \n",
    "    G = z_pk./vr_pk\n",
    "    G2 = zm_pk./vr_pk\n",
    "    G3 = zm_pk./z_pk\n",
    "    return (G,ω_pk,m_vm,m_zm,G2,G3);\n",
    "end\n",
    "\n",
    "\n",
    "G_vz = repack([x[1] for x in Gω_vz]);\n",
    "ωs_vz = [x[2] for x in Gω_vz];\n",
    "mv_vz = [x[3] for x in Gω_vz];\n",
    "z_vz = [x[4] for x in Gω_vz];\n",
    "G_zz = repack([x[6] for x in Gω_vz]);\n",
    "\n",
    "# Process zmocap -> zmm (remove bad data)\n",
    "# zmocap -> zmm\n",
    "ωs = 10 .^ LinRange(log10(0.6), log10(50), 32)\n",
    "ωszz = [ωs[1:6]; ωs[8]; ωs[10:27]; ωs[29:32]]\n",
    "G_zz = repack([x[6] for x in Gω_vz]);\n",
    "Gzz = G_zz\n",
    "\n",
    "\n",
    "# for ii in 1:10\n",
    "#     for jj in 1:10\n",
    "#         temp = G_zz[ii,jj]\n",
    "#         temp2 = [temp[1:6]; temp[8]; temp[10:27]; temp[29:32]]\n",
    "#         Gzz[ii,jj] = temp2\n",
    "#     end\n",
    "# end\n",
    "### Figure 5 Bode Plot"
   ]
  },
  {
   "cell_type": "code",
   "execution_count": 51,
   "metadata": {},
   "outputs": [
    {
     "data": {
      "text/plain": [
       "8×8 Matrix{Vector{ComplexF64}}:\n",
       " [-0.0743773-0.0700908im, 0.115916-0.0744241im, -0.0161524-0.0920068im, -0.0835899-0.0350285im, -0.00745459-0.0524408im, 0.00988415+0.0246147im, -0.0379754+0.0492902im, -0.00566565+0.051935im, -0.0366996-0.0268095im, 0.0217747-0.00623511im  …  0.00184244-0.00012475im, 0.00458668-0.000934522im, 0.00240272+5.80515e-5im, -0.00179584+0.00249355im, -0.0053389-0.00252723im, -0.00320574+0.00751312im, 0.00415199+0.00262664im, 0.00357853+0.0234316im, 0.0114611-0.0157828im, -0.00613157-0.0196168im]                                     …  [0.556463+0.149215im, 0.327087+0.002264im, 0.470448+0.161479im, 0.557038+0.0608744im, 0.460165+0.111211im, 0.422721-0.0262053im, 0.485654-0.0884763im, 0.455087-0.0492538im, 0.463174+0.0237417im, 0.357921+0.0139418im  …  0.615826+0.129549im, 0.767103+0.0715257im, 0.659999-0.473561im, 0.133268-0.417472im, -0.0766848-0.138461im, 0.0901781+0.09542im, 0.315315-0.0745176im, 0.347535-0.114819im, 0.333305-0.119731im, 0.430765+0.0586543im]\n",
       " [-0.0416086-0.0407639im, 0.175072-0.0349974im, -0.00570038-0.0463119im, -0.0430543-0.0197101im, -0.00372947-0.0268736im, 0.00470179+0.0129978im, -0.0197986+0.0250469im, -0.00305365+0.0264204im, -0.0185983-0.0139887im, 0.0109529-0.00291223im  …  0.000761974+4.30843e-5im, 0.00200233+7.46544e-5im, 0.000956392+0.000387325im, -0.0015417+0.000974308im, -0.00229617-0.00241046im, -0.00234695+0.00366298im, 0.00217056+0.00372257im, 0.000718612+0.0203938im, 0.0106633-0.00854541im, 0.0032061-0.0207351im]                                   [0.417875+0.139724im, 0.173418-0.00550353im, 0.311629+0.133757im, 0.39226+0.065804im, 0.315084+0.0626067im, 0.290167-0.0240878im, 0.365088-0.0545142im, 0.331051-0.0607464im, 0.340188+0.0430236im, 0.277822+0.031579im  …  0.670013-0.0293046im, 0.542626-0.391226im, 0.176589-0.293724im, 0.143851-0.0881333im, 0.173665+0.0805455im, 0.239247+0.0834721im, -0.0663089+0.186165im, -0.158207+0.267053im, -0.449582+0.33097im, -0.894017+0.277124im]\n",
       " [0.0196837+0.0202307im, 0.0970686-0.0318411im, 0.00156622+0.0222488im, 0.0211602+0.0106342im, 0.00167723+0.0133063im, -0.00207616-0.00655894im, 0.0100447-0.0120295im, 0.00170259-0.0127901im, 0.00883403+0.00697353im, -0.00531373+0.00126707im  …  -0.000344595-6.72649e-5im, -0.000965396-0.000214924im, -0.000434382-0.000304006im, 0.00130831-0.000230909im, 0.00231747+0.00205532im, 0.00135301-0.00391878im, -0.00131678-0.000385448im, -0.00104225-0.00533852im, -0.00280408+0.00349656im, 0.000200758+0.00397724im]                        [0.417434+0.148598im, 0.276271+0.0489773im, 0.417037+0.162481im, 0.525373+0.0806551im, 0.411683+0.079795im, 0.361046-0.028238im, 0.442606-0.0736514im, 0.410584-0.0722399im, 0.423704+0.0566849im, 0.35515+0.0240175im  …  0.911528+0.045925im, 0.694907-0.386101im, 0.40611-0.103053im, 0.300786-0.14839im, 0.0471203+0.0998392im, 0.384239-1.85486im, -0.286544+0.668114im, -0.568538+0.861111im, -0.314238+1.37469im, -1.22122+0.226164im]\n",
       " [0.00168904+0.00170637im, 0.031881-0.0359106im, 0.000103945+0.00184807im, 0.00171743+0.000886006im, 0.00011425+0.00108871im, -0.000164284-0.000518817im, 0.000814943-0.000958941im, 0.000142499-0.00101241im, 0.000690138+0.000553788im, -0.000421228+9.70586e-5im  …  -1.94657e-5-5.96095e-6im, -5.12504e-5-3.21947e-5im, -2.94015e-5-3.9852e-5im, 0.000114016-1.62361e-5im, 0.000129219+0.000171949im, 0.000189075-0.000340559im, -5.87818e-5-5.40774e-5im, 0.000107577-0.000335641im, -0.000274044+7.14879e-5im, -0.000128759+0.000146401im]     [0.534439+0.149011im, 0.277587-0.00944453im, 0.50356+0.20775im, 0.704099+0.0655561im, 0.582377+0.0674288im, 0.539074-0.0694205im, 0.608128-0.0910995im, 0.585346-0.10606im, 0.584568+0.0326376im, 0.405757+0.018756im  …  0.493462+0.249392im, 0.282489+0.207902im, 0.00439405+0.324449im, 0.0188906+0.784555im, -0.539758+2.60541im, 4.35332+3.02126im, 0.259398+0.606815im, -0.552627+1.07402im, 0.369092+0.519947im, -0.927568+0.421183im]\n",
       " [-0.0246177-0.0237522im, 0.225181-0.024486im, -0.00179225-0.0259345im, -0.0230367-0.0118012im, -0.00148241-0.0145373im, 0.00216655+0.00682396im, -0.0107608+0.0126815im, -0.00190726+0.0133126im, -0.00905544-0.00729699im, 0.00552532-0.0012631im  …  0.000240911+8.10787e-5im, 0.000631355+0.000467628im, 0.000396072+0.000697403im, -0.0017919+0.000600765im, -0.00223791-0.00213107im, -0.00125651+0.00334647im, 0.00123395+0.000500789im, -4.28674e-5+0.00358499im, 0.00221874-0.000329492im, 0.00136117-0.00090721im]                         [0.530202+0.101694im, 0.419693+0.0116139im, 0.405173+0.133223im, 0.480731+0.0806834im, 0.415522+0.063252im, 0.378534+0.00924973im, 0.430975-0.0195867im, 0.418868-0.032577im, 0.440267+0.0504123im, 0.375551+0.0300753im  …  0.547395+0.334279im, 0.928593+0.555271im, 1.31329+0.247877im, 0.670092-0.477454im, 0.145838-0.1886im, 0.175142+0.0959374im, 0.258971+0.363008im, -0.103966+0.388917im, -0.50013+0.431725im, -1.15375+0.250464im]\n",
       " [-0.04766-0.0449878im, 0.206533-0.0826376im, -0.00408453-0.0490715im, -0.0434372-0.0218056im, -0.00307571-0.0265924im, 0.00409216+0.012717im, -0.0201018+0.0241042im, -0.00335863+0.0250915im, -0.0170955-0.0135339im, 0.0102396-0.00243697im  …  0.000432905+0.000156697im, 0.00135812+0.000969388im, 0.00108187+0.00126558im, -0.00298693+0.00142737im, -0.00456875-0.00332094im, -0.00266888+0.00473587im, 0.00257265+0.00135341im, 0.000772195+0.00896437im, 0.00571434-0.00207489im, 0.00392837-0.00362494im]                               …  [0.575794+0.243066im, 0.381918-0.0117608im, 0.481169+0.199325im, 0.663859+0.0847422im, 0.483024+0.123068im, 0.45175-0.0688299im, 0.576921-0.106769im, 0.490476-0.0962751im, 0.555215+0.0590032im, 0.414405+0.0265715im  …  0.440505+0.254922im, 0.393046+0.349475im, 0.0861446+0.520131im, 0.452941+0.757911im, 2.59689+4.82077im, 0.568119+0.20317im, 0.358577+0.833265im, -0.0516825+0.630638im, -0.994647+0.116219im, 0.452004-2.67012im]\n",
       " [-0.09017-0.0861635im, 0.121792-0.025333im, -0.00664143-0.0841921im, -0.0753587-0.0379969im, -0.00564639-0.0453377im, 0.00706113+0.0220187im, -0.0345775+0.0419916im, -0.00558886+0.044003im, -0.0304332-0.0237544im, 0.0181266-0.00444836im  …  0.00077752+0.000286292im, 0.00298985+0.00181954im, 0.0023515+0.0019228im, -0.00496282+0.00274937im, -0.00681663-0.00624247im, -0.00292227+0.0142333im, 0.00495357+0.0014546im, 0.00344092+0.0177277im, 0.0108868-0.0090739im, 0.00418668-0.013896im]                                               [0.344624+0.0244414im, 0.347329-0.0290492im, 0.318979-0.00997443im, 0.312404-0.00142532im, 0.321942-0.000645431im, 0.300479-0.0308702im, 0.335987-0.00364016im, 0.331625-0.00348301im, 0.333012-0.00387761im, 0.328696-0.00065973im  …  0.475838+0.135428im, 0.722408+0.0449161im, 0.543666-0.142342im, 0.0987571-0.0430503im, 0.440842+0.221651im, 0.333758+1.11022im, 0.452116+0.361948im, 0.452604+0.658955im, 0.385498+0.499237im, 1.43257+0.62861im]\n",
       " [-0.0175024-0.0172017im, 0.226543+0.014329im, -0.0013464-0.0160966im, -0.0142701-0.0071567im, -0.00114453-0.00875501im, 0.00136548+0.00418016im, -0.00654533+0.00807064im, -0.00102144+0.00833621im, -0.0058295-0.00452482im, 0.00350366-0.000875906im  …  0.000174225+6.42176e-5im, 0.000685823+0.000326178im, 0.000413611+0.000324242im, -0.00106859+0.000299104im, -0.00143494-0.00163816im, -0.000496063+0.00344072im, 0.00108996-9.35667e-5im, 0.00128185+0.00299411im, 0.00188798-0.00177659im, 0.000497728-0.00277174im]                     [0.486041+0.0915152im, 0.368949-0.0327644im, 0.377008+0.0658066im, 0.45132+0.0309648im, 0.373368+0.0474863im, 0.342106-0.0529982im, 0.423322-0.0589873im, 0.388039-0.0499651im, 0.40473+0.0253511im, 0.356855+0.00321149im  …  0.40004+0.168079im, 0.604495+0.19074im, 0.561886-0.182458im, 0.226904-0.162221im, 0.18643+0.0314292im, 0.171764+0.140134im, 0.0815023+0.0536848im, -0.0138219+0.0407478im, -0.0830025+0.0345409im, -0.0590038-0.0245897im]"
      ]
     },
     "execution_count": 51,
     "metadata": {},
     "output_type": "execute_result"
    }
   ],
   "source": [
    "ωs = 10 .^ LinRange(log10(0.6), log10(50), 32)\n",
    "ωszz = [ωs[1:6]; ωs[8]; ωs[10:27]; ωs[29:32]]\n",
    "G_zz = [x[6] for x in Gω_vz]\n",
    "Gzz = repack([G_zz[1:6]; G_zz[8:8]; G_zz[10:27]; G_zz[29:32]])\n"
   ]
  },
  {
   "cell_type": "code",
<<<<<<< HEAD
   "execution_count": 18,
=======
<<<<<<< HEAD
   "execution_count": 16,
=======
   "execution_count": null,
>>>>>>> 1470bb81388fe5078e1e20f03f1a9779eb8534b3
>>>>>>> 82a5723d99a58f7bb23af21de40b8531d99b7a08
   "metadata": {},
   "outputs": [
    {
     "data": {
      "image/png": "iVBORw0KGgoAAAANSUhEUgAABwgAAALuCAIAAAA11NXpAAAABmJLR0QA/wD/AP+gvaeTAAAgAElEQVR4nOzdeZDd513v+ef5/X5n6X1Ra5flRZK3OHE2HHOBELhAAUNyK0VlprgMNQUxw/wBw0wNVVBTF4aioCbUneIPuHNrQgIBQrgECE6c2IljJzjxEstLIlu29m71vpw++/bbnmX+OG1Jlrul7tbp/p3u835VKnV01o9kqfucT3+f55HWWgEAAAAAAAAA3cRJOgAAAAAAAAAAbDeKUQAAAAAAAABdh2IUAAAAAAAAQNehGAUAAAAAAADQdShGAQAAAAAAAHQdilEAAAAAAAAAXYdiFAAAAAAAAEDXoRgFAAAAAAAA0HUoRgEAAAAAAAB0HYpRAAAAAAAAAF2HYhQAAAAAAABA16EYBQAAAAAAANB1KEYBAAAAAAAAdB2KUQAAAAAAAABdx0s6wA72g1efzeXmBwdHkg4CAAAAAAAAdLVqtbRv36H3feDH1v8QJkY3L5ebr1aKSafA7nTq+88HfjPpFAAAvM35c6dKxVzSKQAAeJvpqYtzs5eTTgEgedVKMZeb39BDmBjdvMHBkcHBkR/+kZ9JOgh2ofNnf/De9//IyOjepIMAAHDVcm7unnvfe+zEA0kHAQDgKq1VOp196OGfTDoIgIR97/lvbvQhTIwCAAAAAAAA6DoUowAAAAAAAAC6DsUoAAAAAAAAgK5DMQoAAAAAAACg61CMAgAAAAAAAOg6FKMAAAAAAAAAug7FKAAAAAAAAICuQzEKAAAAAAAAoOtQjAIAAAAAAADoOhSjAAAAAAAAALoOxSgAAAAAAACArkMxCgAAAAAAAKDrUIwCAAAAAAAA6DoUowAAAAAAAAC6DsUoAAAAAAAAgK5DMQoAAAAAAACg61CMAgAAAAAAAOg6FKMAAAAAAAAAug7FKAAAAAAAAICuQzEKAAAAAAAAoOtQjAIAAAAAAADoOhSjAAAAAAAAALoOxSgAAAAAAACArkMxCgAAAAAAAKDrUIwCAAAAAAAA6DoUowAAAAAAAAC6DsUoAAAAAAAAgK5DMQoAAAAAAACg61CMAgAAAAAAAOg6FKMAAAAAAAAAug7FKAAAAAAAAICuQzEKAAAAAAAAoOtQjAIAAAAAAADoOhSjAAAAAAAAALoOxSgAAAAAAACArkMxCgAAAAAAAKDrUIwCAAAAAAAA6DoUowAAAAAAAAC6DsUoAAAAAAAAgK5DMQoAAAAAAACg61CMAgAAAAAAAOg6FKMAAAAAAAAAug7FKAAAAAAAAICuQzEKAAAAAAAAoOtQjAIAAAAAAADoOhSjAAAAAAAAALoOxSgAAAAAAACAruMlHQAAAABYB6NVOa8K87pR7Xvwx4TkB/wAAAC4JRSjAAAA6EQ29FVpKc7NqtKSKi3Fy7NCq9ZNplkd+HcfTTYeAAAAdjqKUQAAAHQAa1RpudWBquU5VVzUteJa922+/qw3NNbzrh/ezoAAAADYZShGAQAAkIDrBkLV8pzV8fofXn3uK+7QWPrIia1LCAAAgN2NYhQAAABbr7VDaH4uLi7qUi7OzRi/dktPaE35yb8b/fhveqP72xQRAAAA3YViFAAAAO2nG1VdWlLFJZWfU6WluLh4ZYfQdrFxWP7G50Y//ptOT397nxkAAADdgGIUAAAAbaDr5WjmQlxYUMUFVViwob8dL1otlr/5+ZFf+HXp8rYWAAAAG8M7SAAAANwqG4Wlr31Gl5e3/6Xjhcu1735p8Cf+h+1/aQAAAOxoTtIBAAAAsMNZW/m3LybSirb4519t/ODfknp1AAAA7FAUowAAALgljde+G15+I9kM9Ze+EYy/lmwGAAAA7CwUowAAANi8eGmq8fKTSacQwtrKt7+ocjNJ5wAAAMCOQTEKAACATTJ+vfzNz9t2Hze/SVqVvvG3plFJOgcAAAB2BopRAAAAbIq1lW//o2lUk85xlWlWS1//nI2jpIMAAABgB6AYBQAAwGbUX3kqmrmQdIrrqfx85ekvCGuSDgIAAIBORzEKAACADYvmLjW+/+2kU6wunDpbP/mNpFMAAACg01GMAgAAYGNMo1J5qqOnMhunnvHPvJh0CgAAAHQ0ilEAAABshNHlp75ggkbSOW6i+txXorlLSacAAABA56IYBQAAwAbUXnw8XpxMOsU6GF156u9VeTnpHAAAAOhQFKMAAABYL7sw0Tz9fNIp1ssEzfITf935w60AAABIBMUoAAAA1sUN6vaVJ4W1SQfZAF0tlJ/8O6tV0kEAAADQcShGAQAAcHNWx8MXXxZxmHSQDYsXLte++69JpwAAAEDHoRgFAADAzdW++2iqWUk6xSb5519pvvbdpFMAAACgs1CMAgAA4Cb8cy/7519JOsUtqb34eDh5JukUAAAA6CAUowAAALgRVVysPfflpFPcMmsrT38hzs0knQMAAACdgmIUAAAAa7JRWPnm31sVJx2kDayKK0/+ra7v1A0BAAAA0F4UowAAAFiDtdVn/kmVc0nnaBvdqFa+8Tc2jpIOAgAAgORRjAIAAGB1zdPPBROnk07RZnF+rvpvXxTWJh0EAAAACaMYBQAAwCripan6ya8nnWJLBBOn6y9/M+kUAAAASBjFKAAAAK5ngmbl6X+wWiUdZKs0vv8t/8KrSacAAABAkihGAQAA8HbWVr/133StlHSOrVV95l/i+YmkUwAAACAxFKMAAAB4m/qrT4cz55NOsfWMLj35d6qSTzoHAAAAkkExCgAAgKuiuUuNV7+VdIptYsNm5et/Y0I/6SAAAABIwC4pRnO53BNPPPFHf/RHH/3oRw8ePCillFL+7M/+7Hoee/Hixd/+7d++5557+vr6hoeH3/e+9/3hH/5hsVjc6swAAACdRtcrlaf/QViTdJDto8q5ylN/31W/ZQAAALR4SQdoj/vvv79QKGzigZ///Od/4zd+w/evjgmcOnXq1KlTn/70px999NGHH364fRkBAAA6m9GVp79g/HrSObZbNHux+p0vDX7kE8ZfEG7WSY8knQgAAADbYZdMjO7fv//nfu7nfv/3f/8rX/nK9PT0Oh/19NNP/+qv/qrv+3fddddXv/rVarWaz+c/85nPDA4OLi4u/sIv/MLk5ORWpgYAAOggte89Hi9OJp1i20krvWo4+a+V7/6v/oW/CC79pQk38+N2AAAA7Di7ZGL0zTffvHJZKbWehyilfvM3f1NrPTIy8t3vfvfw4cOt6x955JETJ0785E/+ZKFQ+N3f/d0vfvGLW5IYAACgk4STZ5pvPJ90im3khI5XE6mq8CpSGCFEPL8s3bvdfhGMfzZ77BEnsyfpiAAAANhau2RidBOeeOKJ8+fPCyF+53d+50or2vLjP/7jH/vYx4QQ//zP/zw3N5dMPgAAgO2iKvnKt/9RWJt0kK1mhduUmQV34Kw7+IbsmZJeqdWKCiGEtdHcJRM0bVwJxj/L3CgAAMCu173F6Je+9KXWhV/6pV96562//Mu/LISw1j766KPbGgsAAGB7WR1Xnvp7GwVJB9kqUiqZKjm9l93B19z+s052XjhNsWoJrHU0e8GqmG4UAACgG3RvMfrSSy8JIQ4cOHDnnXe+89Yf+ZEfufZuAAAAu1Xt2S+r/HzSKbaA68vMotN/0Rl83emdkKmikPqmD7JRGM6cF8asdKNRcRuSAgAAIBFdWozGcXzp0iUhxLFjx1a9w8GDB3t7e4UQZ86c2dZkAAAA28i/8H3/3MtJp2gfaaVXdbIzzsBpt/+Mk52TblWsPh26Jus3ovlxIYSNK8Glz9CNAgAA7FZdWoyWy+XWGU379+9f6z6tm/L5/PbFAgAA2EaquFj77peSTtEOTuik827fJXfwB07fRZnJSSe6lefT1WK8PCvoRgEAAHa1XXIq/UbVarXWhZ6enrXu07rpyj0BAAB2ExuHlW9+3qo46SCbZoVXl17FSdWE02z7s6v8nJPOukNjrW40e/zXnfRo218FAAAACerSYnQT3nj95OnXT157TW/vQG5pdvLyuaQiYRer1cpfe+zznse/UADAVhm7/IPe8tKGHhKFQRj4uVySG5I6rkn3hJn+MNsXSm2EFiLcsherlKK+4SjbL4SI33x1Mv5AbNb8mToAICm1WtmRzvilN5IOAiBh9Vrlgfd8aEMP6dLaZWBgoHXB9/217tO66co977jr3rG9B6+9w/lzr/X29b97g3/iwHo8/tjnH/7hnxoYHE46CABgd1IXXolz50TfHRt61OL89ODgcG//4NaEuhHpBW667qSrbqo1HOptz/vYPqtkynX2HRFC3u5W9cGfEx7fnQGgs7z2gxdSqfT9D3ww6SAAEnbdRON6dGkxOjw87HmeUmppac1BidZNY2NjrV/29w/19w9de4fLE+fS6cyBg0e3NCq6k+t6Y3sPjozuTToIAGAXinPTpQuvpHr7N/pA13PTmWzvxh+4OVIYkaqJVFl6FSmvLPlPbc+rX9WsOvm5zJETwrGy9nXW1ANAp7l08Y10OstncwCXJza8qrtLD19KpVLHjx8XQoyPj696h4WFhWazKYS4//77tzUZAADAVjJBs/LUF6xWSQdZk3Si1klKcuiU03vJSeWvaUWTYeqVYPJNG4et/UZtVEo2DwAAANqiS4tRIcRDDz0khFhcXLx8+fI7b33++eevvRsAAMBuYG3lW/9N1zqv15NWeDWZnXUH3nQGTsueKeFVpLBJx7rKBn54+Q3TrNm44o/TjQIAAOwG3VuM/uIv/mLrwj/8wz+889YvfOELQggp5cc//vFtjQUAALBlGq8+Hc2cTzrFNaSS6YLTN+EOvub2XXAyS8IJks60JqtUOH1WV/I2KtONAgAA7ALdW4z+/M///N133y2E+LM/+7O5ublrb/rOd77z2GOPCSE+8YlPHD58OJl8AAAAbRXNjddf/VbSKYQQQrhNmVl0+s67Q685PZPSKwmhk860PsZG8+NxbppuFAAAYBfo3mLU87z/8l/+i+u6xWLxwx/+8Ne+9rV6vV4sFv/qr/7qYx/7mDFmdHT0T//0T5OOCQAA0AbGr1We/gdhTWIJpJGpiuydcgdfd/vPOtk56dU7aa38ulmh8gvR7EUbFulGAQAAdrRdUoz+3u/9nnxLKrVyVumTTz4pr/Hcc89d96if/umf/tznPtfT0zMxMfHRj350YGBgz549jzzySLVaPXDgwOOPP37HHXds9+8EAACg7aypfPPvjV/b/leWTiTTS07/RXfotdZJSiLpk5TaQleL4dRZ01ymGwUAANi5dkkxumm/8iu/8tprr/3Wb/3WiRMnent7BwcHH3zwwT/4gz948803H3744aTTAQAAtEHte49HC6ucNrlFrLDSq145ScnpmZVuNclh1a1hmvXw8hu6Ou+Pf8ZExaTjAAAAYMO8pAO0x6c+9alPfepTm3vsiRMn/vzP/7y9eQAAADqCtf6ZF5unr183syWkkqmKTFWEW5Fyt9Wgq7JxFE6eSR+JAvHZ7LFHnPRo0okAAACwAbukGAUAAMDbWBtMnG68/E1Vzm3tC7lN6VWlV5Gpnbln6C0yOpq5YMOmoBsFAADYaShGAQAAdhdrw+lzjZefjPPzW/QKUhrh1USqLL2KvLJnaBe2oi3WxkszNgqF/Uz2+K/TjQIAAOwUFKMAAAC7xRZXom5Kp3qLTn9BurUu7kFXp0o5E58UxmTv/g26UQAAgB2BYhQAAGDnszacPld/+UnV9kpUWunWhFeVqfLo0aV0uke6mTa/xAZYq2KrYumlpJdOLsbqTL3in3/OxlHPu36LbhQAAKDzUYwCAADsZFtUiTpKehWZqkivIkQCJylZq4VSVkVWq1YZKlRs9VvL9h03tfc26aW2P9iN2SjwL75gVdT74P9BNwoAANDhKEYBAAB2ppWF89+M83Ptekbh+tKrOOmycJvbs1beGi10bFV8tQDVsdVK2Bu+vNGqMO/tOyKlux0pN0SrYOKkjf6k/4f+k0yPJJ0GAAAAa6IYBQAA2GnaXIkqmaqJVNXxykKqt16iHU98LWusjq1SK9Wnilu/FHZD46hSup41SlhrVaQKi6mxQ0LIdme9ZcaG06dM83cHP/wpmWFuFAAAoENRjAIAAOwcrUr0lafi5dlbfCbpRMIryXS17Scp3WQV/Do5jnRT0ktJLyXeuiBdTwhp/JoqLgohbNhUxSVv9EAbw7dRnB+vfOt/H/zIf3Z69yWdBQAAAKugGAUAANgZotmL9ZNfv6VKVFrp1qRXEamydKL2RRMmbOpaSajYarWxmlU60vNaHehbBagn3ZSQzlqPcHoG3MFYVwtCCOPXdC3tDnToVKaqzJaf/M3Bj/xnb+T2pLMAAADgehSjAAAAnS6avVg7+XW12UpUOqH0aiJVFV5FbsFJSibyVWHhJovipZSud+3s50oT6mxmk1B3YNTq2DSqQghdLQgv5fYMbC78VjNBofL0bw/86J+kD74r6SwAAAB4G4pRAACAznULleg1Jyk5zfYnu/IycagK829rRd2VCVDpeuJKDep67d0M1BveFytlw6YQQpeWpOs56Z42Pn8bWVWrfud3Bz74nzLHH046CwAAAK6iGAUAAOhE0ezF+kvfiHMzG3uYVNKryFRVpipC6K2JdpVVUZyfE8YIIYTrpUYPynRmu05Dkt6eA2p51saRsFYV5lN7b5NeelteeuOsX3vpj+Lib/Q/9B+SjgIAAIAVFKMAAACd5UaVqLRSxtYJpTRSxlbGUirhxkLE0lFCxkJueRl6hdWxys8Jo4UQwnFSew7JVGbbXl20jqgfOxznZoRWwhiVn/f23ba5tfnbQYbBxU+bRmXwx39ZdGxIAACAbkIxCgAA0CnC6dP1V76mitNSKpmOhDTCjRwZW6GFE0lXXbeP5/ZMZq7KGq3y81YrIYSQjrftrWiLdLzUnkPx8qywxupYFeZTY4dvcHBTwpwwnP/H4mOF4Z/9n51sX9JpAAAAuh3FKAAAwHawRlndFNq3cc2qmlVNq2o2rgntW1WLi1PR4gXbrAkh3Hc0ZisF6EYOe99S1miVn7UqEkIIKb2xQwnu7ylTGW/0gCrMCyFsFKjSkjd6INHS+EakE+rGU6Uv14d/9n9xh/cmHQcAAKCrUYwCAAC0g1VGNW1cE6pmW+1nXLXat+rKhbqwq1SbplGJc7PGr29/5M2x1qj8vI0jIYQQ0hs9mPipR062zx3aqyvLQgjj13W14A6OJRvpBqQTGv294lf8oZ/6ZPrwsaTjAAAAdC+KUQAAgHWwysY1E1eEDmxcM3G1NelpoqowvokqwoQbfUrTrMXLM6ZR24q8W8aqwryNg9YvvNH9HbIk3O0ftjo29bIQQtdKwk25fUNJh1qTdELrnSo9/l8Hf/QTPfdzVD0AAEAyKEYBAACE1f7KXOfKpGdgVVXENaN8q6o2rgrbzkONbBxG8xOmUW3jc24HK0QlbyO/9St3ZJ/TM5Bsomt5Q2NKq9bsrS7npOt1SGm7KumETt/Z6nNfVNXiwId+TsgOXfsPAACwi1GMAgCA3e6mi9zj+nbu36nKy/Hi1Mph7juJTflVEa8MxrpDY25vp41kSm/0QLw8a6NACKGKi6m9RxI5EmqdpBM6feebrwvTqAz9+19KOg4AAEDXoRgFAAA73A0Xudu4ZrWfdMQVVsXx4mVdLSUdZDNUOedcaUUH97j9I8nmWYP09hxUuRmrlbAmLsyn9t4m3c59x9vqRoNxkbnj/uyxB5OOAwAA0F06920iAACAuNkid6Fq1qikM66LqZejhQkbx0kH2QxdWb6y8N/tH3YHRpPNcwPS8byxw/HyjDBGaKUK897eI1I6SedaU6sbrT7/L5kjd8tMwsdYAQAAdBWKUQAA0BGs9k1zRtenTFSwcU3oplV1qxpJ52oHY+LcjCotbuN6/XbS1byul1d+ke1zh/YmGufmpJf29hxS+TlhrY1DVVxI7TkkROdu4imdUIhXaye/PPhhFtQDAABsH4pRAACQGBNXTWPKNKZMc0o357dzo89tY/x6NDfe2vVyJ9K1oq6trP3Xqaw7sCfZPOvkpHvc4X26tCSEsEFTlXPe8P6kQ92IdMJo9u/DuXdnDj+QdBYAAIBuQTEKAAC2k9HNBdOYNM1pXZ/YJQOha7E2zs+p/LywO7Xw1Y2yrhZal51sX5judZMNtBFu76BQsa4VhRCmUdVeulP3RX2LDBon/yj1333ayXR2TgAAgN2CYhQAAGwtq+qmOaubc6Y5ZRqTO2VL0FtkQj+au2SDZtJBNk83q7q83LosM73enoOiXkk20ka5g3usjk2zJoTQlbz0Uk62P+lQN2LCQv2F/6v/R//YSQ0mnQUAAGD3oxgFAADtZ6OSbkzqxqRpTJlweeeOTG6OKi7GuWlhdvDv2gR1Xcq1Lst01ttzsJP36LwBb2R/rLUNm0IIVVxMjR2R6WzSoW4kyp0JzvxF9v7fohsFAADYahSjAACgDayJjD9vGtOmMamb01bt4EnJW2HjMJofN41a0kFuiQmbqrjY2vJVptLe2KFOPtX9ZqQ3ekAtz1oVCWvjwnxq723SSyWdam3GBlOviMxns8ceoRsFAADYUhSjAABgk0xctf68bkzq+pQN5rpkjfwN6GoxXpiwWicd5JaYyFeFhdaQr/RS3tgRKXfQzqKrkI7rjR2KczPCaGG0Ksx7+zr6N2UaVZU7Fwi6UQDAdmhGOuU6KXdHLg0BbhHFKAAAWD9jgmXTmF5ZIx8Vk87TKayK48XLulpKOsitsnGoCvPCGiGEcD1v7LB0OrdAXD/pprw9B1V+TlhrVaQKC6mxw528OUC8NOX0DwfjdKMAANGMzflcw1gRxLq1T48fr+zX0wiVEMIK4cdGCNG6jxBCGRtpK4SItYm1FUJE2sbaCCFCZVrPEihr3trsqDfl/MoHD77/yMD2/+6AZFGMAgCAG7E6NM0Z3Ziy/pxuTFodJJ2o4+h6OZ6fsCpOOsitsiqM83PCrLSiqb1HpNvBS843yEn3eCP7VXFRCGFDXxWXvNEDSYdak1Uqzk2nD3rB+Gd7jv26TPFJFQC60VQpeHaifHKqGmmzpS/UjM2nvzf38O1D//H9+zPezt0/B9gwilEAAHC91tFJpjlnmlO6Od/aaxKrMDpamr5ySNGOZlUc5+eF0UII4bipscO7qRVtcXoG3MFYVwtCCOPXdC3tDowmHWpNurxsBsccIfzxz9CNAkBXqQbq5ZnqcxOV+Wq4na/74lRlsug/8vCh24Y7+qBCoI0oRgEAgBBWa3/RNCZNc1rXJ6xqJB1oBzDNWjQ/YaPdMEJrtVL5OaGVEEJIJzV2SHrppENtCXdg1GplGhUhhK4WhOu5vZ26UN2KaPFy9q532zBPNwoA3cAKcW6p8exE+dR8fWXN/LZbrEWf+tbUxx7Y+zP3jHbujjNA+1CMAgDQpayqm+YsRydthjXx8qwqLAq7G2ZprdEqP2d1LIQQ0vHGDsnUbp4T8Yb3xiq2YVMIoUs56XpOpjfpUKuzYaAKC97YYbpRANjdyr46OV397ngp30h+Zx5l7L++nju31PjVhw4NZnfDVuPADVCMAgDQNawx4bLx51eOTgqXd0evt81M6Mdzl0zQTDpIe1irVX7OqkgIIaT0Rg846Z6kQ2016e05qJZnbBwJYVVxIbX3to6dkI3zc87gqJPuoRsFgN3HWHs+13x2ovyDuVpCE6JrOrPU+KNvTvzqQ4fedaAv6SzAFqIYBQBgVzOR9udNY9o0JnVz2qpdUuclRRUX49y06LTPLptmjcov2Hhl/zJvZL+T7YoPP1I63tjhODcjtBLGqPy8t+826XTkUIyx8cLlzO33CyFsmG+dU083CgA7XclXL01Xn7lUKjaTHxFdSy3Uf/Hc7E8cH/7F9+zzHBbWY3eiGAUAYLcxcdU0pkxjSjfnjD8rrE460W5g4zCaGzfNWtJB2sjGhQUb+a1fuCP7nJ4uqtuk46X2HIqXZ4U1VseqMJ8aOyxkJ57Daxo1Vc57w2NCCBMu040CwM6ljH1tvv7sRPlcrml3wsIda+23L5bG8/4jDx/a19+hqyuAW0ExCgDALmBMsGwa07oxqRuTNiolnWe30ZV8tHBZGJN0kDaycWGhtc+mEMIdGnN7h5INtP1kKuONHlCFeSGEjQJVWvJGDwjRiRMx8dKU2z8kvZS40o0e/3Xp9SedCwCwXku16PnL5Rcmq7Vw5+3qPlUK/uTpyV963/6Hb++6dwvY9ShGAQDYmUyoGzO6MWWaU7o+KezOe5O9I1gVxwuXdW2Xdc1WFZds0Gj9wh0ac/tHkg2UFCfb5w7v0+WcEML4dV0tuINjSYdajVZxbjp96FjrVyZcDi59hm4UADpfrO3rCztpRHQtQWw+99LC6/P1//EDB3rTHbn5DLApFKMAAOwYNirpxqRpzpnmlPbnOTppq+laMV64bNVuK51Vedn4K3sCuAOjXduKtrh9Q0JFul4WQuhaSbie2zecdKhV6HLeDO11+gZbv6QbBYAON18JX5yqPHe50oh2z6ZGr87WJovBJz906NjYrj+qEd2CYhTAuqjycvONF7J3vit96JiQnbjMENidrNb+omlMmua0rk9Y1Ug6UNcwOlqc1OV80jnaT1fzplFpXXb6ht3BPcnm6QTu0JjVyvh1IYQuL0s31ZmHUEWLl7N3vfvKRqh0owDQgQJlXp6uPjtRnioFSWfZEoVm/P88M/Xz9439wrvG+FiIXYBiFMDNWOufe6n2wldtHPlvPO/2D2WOv6/3XQ+7A6NJJwN2JxvXjD+nG5O6PsXRSYkwzVo0P26jMOkg7adrhSvbAji9g63zfCCE9EYPxMuzNgqEEKq4mNp7RKYySae6ng2DOD+f2nvkyjV0owDQOaZKwbMT5Zemq6HaTZuSr8JY8bUz+Ut5/1cfOjjcQ62EnY2/wQBuRFcLlX/7p3jh8tVr6pXmqWear30nffh4zz0fzNz1gHRTCSYEdgNrTLhydJLx50yQSx7NplEAACAASURBVDpQt7LGNGqqWtCVZbEbdynQ9bKuFluXnZ5+b2RfZx40lBDp7TmocjNWK2FNXJhP7b1Nuh33VlkV5t3BPU7m6gLGq+fU040CQBKMFd+bLD91obhQjZLOsq3O5Rp//NTk//RDB959kG9A2ME67t0egE5xzaDoqrdGsxej2Yvy2Wz22IM993wgdeCO7U4I7Ggm0v68aUybxqRuTFntJx2oi1mjG1VdLZhayepdO5+rm1VdWW5dlpnejj1+PUHS8byxw/HyjDBGaKUKc97eI1J22PkSxsYLlzN33P+264Ic3SgAbD8rxPdna195Y3mp1l2V6BW1UP2/z8/96J1D//1796VdJ+k4wGZQjAJYha6Vqs/8czR36ab3tFHgnz3pnz3pjezvuecD2Xs+6PTwqQxYnYmrpjFlWufIN+fFrhxK3EG00vWyrpV0vSzMbl/yFtR1aal1Waaz3p6DtKKrkl7a23NI5eeEtTaOVHExtedQp/1ZmWZNlXPe8L63XRnkgonPZe/6Nel14u6oALD7nF1qfOn13Ex5F268syHW2mcnyuMF/5EPHTo81HG70AA3RTEK4HrBhe9Xn3t0o5vrqdJS7cUnaie/kT58rOe+D2XvfJdwOmzKBkiA0c0F05g0/rxpTJqolHQeCBuHrTLUNKrCdkU3bYKGKiy2Lst01hs7LCUzHWty0j3u8L5Wj2yDpiovX1dBdgKVm3H7R6T3tq1sjL8QTPw13SgAbLWzS40vv5GfLLLc56r5Svh/f2vy4+/e++9PcBAFdhiKUQBXGb9WfeZfwqmzm38Ka1pL7Gu9g9lj7+m57yFv9ED7AgIdzFphfKt8q5smrprmjGlMG3/WGpV0MgghhAl9Uy/pWtn4te4Z1bVGmWZNVwut8WSZSnt7DtGK3pTbOyhUrGtFIYRpVEymx+kZSDrU21il4qWp9OHj111v/IVg/K+yxz5JNwoAW2E873/lzeXzuWbSQTpRrO0/ncpdXPZ/5YMH+tKMyGDHoBgFsCIYf7327L+aoD3f5k2z2jz9XPP0c6m9R3ru/1D22HtlmoUV2JmsMqoptG/jmlU1q5pWB0L7VvtC+0b5wvhW+zZuCLHLl2PvRKZZ0/WSrpVsGCSdZftYrYxfN36tdcZ6i/RS3thhySz/+riDe6yKjV8TQqhyLpXpkU5nvW3WlYIeGnP7h6+73gSLdKMA0HaTxeDxs/nX5+tJB+l0P5irTRb9Tz586MRYb9JZgHXprHd4ABJhmrXqs/8aXn5zK548Xp6NvzNbe+6xzB339dz3ofTh40J21mZt6ELWKKubb5WbgdX+2nVnnZ1Adx5rTLOma2VdLVgVJ51m+6zah65wPW/scKdVex3OHdln48CqWBijikupsY7bbDRenHTveo9wrh8BphsFgDaar4RfO5P//lzddscOPLeu5Ks/e2bmp+8e+Q8P7HWdzvrWCbwT74+BbhdcOlV77svtGhRdi9VxMP56MP66OzTWc88He+75oNM3uKWv2HWsUfl5E/rpIyeSjpKcK6OdN687a0lnRftZrXS9bLrjMKVrWR0bv278+ip9qBAy0+v09Ds9/cyKbpSUjjuyXy3PCiFs2NT1yjvHM5NlozDOz6X23fbOm+hGAeDWLdair58tvDRdNVSiG2SsffJ88WLe/+SHDo31pW7+ACA5FKNA9zJ+vfbso8HE6e18UV3J11/6Rv3lJ9OHj/fc/YHssfcIly9Em2VNnJ+PFybjpclw9qINfSFl3wd+qv+DP510sra6Yd1pVc3G1daVwuqksyIBVsWmUdHVom6Uhemizy1Wx8ZvrD4fKoRMZ52eAae3nynRW+Gke9yB0dZmo7qad7I90uusbWFUYcEd3ONkV1muSDcKAJtWbMZPnC08f7ncTe8s2m+i4P/xU5d/+f0HfugoMzHoXLxXBrpUOHG6+uyjxk9olxxrV85oev4rmbve0/Ouh1Njh5NJsuO0ytC5S9HCZLQwcX0hYm3jlads6A/8u492+pYF76w745WK822jndSdWMPK4fLVYlcdpiTW24cOMB/aLu7gqAmbNgqEtaq4mNp3tLMW1FsbLUxk73xg1RvpRgFgo2qhfup84VsXS4pOtB382Hz25Pwbi43/+P79GY/jH9GJKEaBrmNCv/7iE/7Zk0kHEUIIE/r+2ZP+2ZPeyP6eez6QvfeHnCwf3q5nVazyc/HiZDh7MVq4LPRNTjlvnn7Ohs3Bj3xCbH8zYpVRTRvXhKrdaCW7agjbRSud0UYm9HW1YOpl4zeSzrKt6EOTI72RA3FuWlhj40hXC+7gWNKR3sb6DVVa8kb2r3prqxvtOf6IcDkEAwBupBbqb5wrfGe8FGsq0TZ7caoyWw7+z5+6gy1H0YEoRoHuEk6eqX7nS61jdjuKKi3VXnyi/vJTmTvflT3xvvShYzKVTjpUkmwcRYuX44XL0fyEWp61NytDr+Nf+L4OmsM/8yvSu+U9fda/caeqCzZgQtsZY8KmCZomqJt62cZddJiSoA/tDNJLuUNjupwTQuhaSWZ6nUxnlYxxbsYdGJHe6t83TbDoj/9Vz7FP0o0CwKqC2HxnovzEmXyg+Mn9VpmthC9OVX/kzqGkgwDXoxgFuoWNgtr3Hu+QQdG1WB0Hl04Fl04J6aTGDqUOH88cOZE+dFcCk49JsHEUL01Fi5Px4mS8cHmjZeh1oulzxcf+v5Gf/zUn2ydMaE0sTGx1IGxsdWRNIIwSJrYmsDoSNhY6sFYJE1vlC6uM9qX2rW5ac0sxgA3TyoS+CRomaBi/0VrCnHSm7UYf2mncviETNGzQEEKo0lJq39HO+sPXOl6cTh85vtbtxl/wx/86e9evSY9uFACuCpV5Zrz8jbP5ZkwluuWeOJv/4TuGmBlFp6EYBbpCOHO+9p1/0fVK0kHWzZp4eTZenm2eekam0qn9t2eOnEgdPp7aeyTpZG1m4zBemg5nL8aLk3FuRpjV9tOUVghtpZVSCWGF1FIaIYyQRgglpBFSS2GFo4S0UhgrtHSMEMYEr5ef+Fb69rult5mv9l3XRSEhVkUmaBq/blv/r7prJvRaN+pDpXzrfPk+KTupkusa3sj+ODcltBZa6cqyN3Ig6URvo6sFXR9z+4fXuoPx54MJ5kYBYIUy9nuTlcfeXK4GbGe/TfKN+ORU5YfvYGgUnYViFNjlbBzWnn/MP/dy0kE2z8ZR66QmIYQ7OJo5ciJ1+ETmyHHZYSsZ12SVUU1ptTWR1b4wyviVODceL8+qwrSuF4RYqTWdnrfVmlZqKYxw9EYbSnnNBRPG4eXT6dvvddI97f6NbQcTNJ1MVkh2at9Fri6Nb9igacKmMN0+o0EfuiNIx/WG96vCvBDCNGsm2+f0DCQd6m3ixUn3rvcIZ80vmMZfYE09AGhjX5isfO1MvuyzLmq7PXG28KHbGRpFZ6EYRUdQ5ZwqLmUOH5eZHdnddKxo9mL1mX/W9XLSQdpGV4vNMyfFmZNCytTY4fSRE+kjJ1IHbpfuLe+kuSqrrImtiYX2rVEr681NLKxqnZa+cpONhVFC+9Yqq2Nh/NZ9Vh618kyRblRNs2aaNRv6V17ByVz/mvK6C7c8t2njKJo8k77tHqen/1afazsZEy1O6vKycBy3f9gdGHEHRrpkU4VdpjUQaoOmCZombC2NTzpTZ7AqNH7d+A0bh9ffdrUP7Zf8YKBjONk+p2/QNKpCCFXKpdLZrfrusyk2CuPl2dT+oze4D90ogG5mhfj+bO3R07nlevcuT0lWrh69MlN96Ohg0kGAqyhGkSRVWAgmTocTp1VpSQghpJM+dGfm9vvTt9/nDXXWka/bz0x/pjFTF0II4Uj3neWZXKVRE0K62dZHaKt1NHM+zs0IaWWf887P1dJKK97xYXu1K6UV1q7WRtlVvoBI617T7L11RyGFfecH+9WutNKKVV/Lle942jg/GecnG6eeEq6XPnhn+tCx1OHjqT23rXxMtcaaUJjImtjqUJhI2NaF0BolTNTadtOa0OpQWCVMZHUgjGo9SpjYmmiVJOthjY0jEwU2CmwUvHXhHcXHNrJKhVNn00dO3GCVZUcxfj2aG1+ZnjNGV4u6WhSOdHsHnYFRd2CkDYdKYatYEwY2bJqg0epDu3lp/FqsjlV5ubVh5dvQh3Y8d2ivDQOrImGNKi2lxg6/87teglRx0R0ac7I3Kj2NvxBMfC5z169Jl59GA+gW1trvz9W/8sbyUm2z7/DRJk+cLfzQ0cEO+t6Jrkcxim1nrVqeDSZOBxOndbXw9ptMNDcezY2LF77qjexP335f9o77U/uPdv0qWmO1v9r1zXde1RrDMs1qND9ho7BVcq61qG7V70brv3L9tuHbnq6+6leFf05IL+X0DTp9Q27f0Haca2+NicKrBWgc2iiwcdSJZ8UYE81eSB865g7uSTrKjVmVn4+X51b5MzRW1yu6XokXLzs9A60ZUpnOJhES11hZGt9YWR0fNoXpvL//HcTqWknXim/7Gy4dJ9vr9PTLbB99aIeT0vFG9sfLs0JYG/q6Xnb7R5IOdQ1r44WJzJ3vuvH3Xt2cC8Y/y9wogC6xWIs+++L8THmV8wyx/Raq4asz1Q/extAoOgXFKLaLtfHSVDB5Jrr8hqrkb3p3VVpSpaXmqWdkpjdz5Hjm9vszd75LplaZkcTbWBMvz6rCQteuVLUq1pWCrhRiIWQ602pI3b5B4d7ylztrrIptFJjQN6H/Vgca7qQ/amOjuUupOPL2HEw6yupsHEZz46ZZu9n9RGtTgnhpWmZ63IFht3/E6e2szf52MasiG/orB8f7DRv5O+lfQaJM2NTlZauuzqq0hkOdbF/X/wiwk0iz2iqHa25PZ92BEV0rCiF0teBke6XXQe9PjN9QxSVv9CZnQ7GmHkCXODVX+5uXF3wOne8kj58tfOA2hkbRKShGscWsiebGg4nT4eSbNy87Vn2CsBmMvx6Mvy5cL3PoWOaO+zN33O/0cZLdKkyzFs1PrHJ2R7eyUaijnC7lhJROT1+rJHV6+oW8yXdhq9VK7xkFVwZCd8lyYCvipWmrdWrfkaSjXE9V8vHCpDAbOxjUhr4KfZVfkOmMOzDiDow6vf0dtbK15eo+m5EvvbRMZ510VqazO2BPgLfOSrJv/b/VHN66YdYoXSmYZvXKNTKV8Yb3MfK83aQVUguhpdRWaimNkFpIJaQRwgippRMLIWy4z6obbcrsDo6asGmjQFirCoup/Uc76stOvDzrDozedNlEqxvN3vVJ6dGNAtiFjBVfPp375oWS7cC1XN1tvhKemqu97zBjDegIFKPYGlpFC5fDqbPB+Gub60NXfc5w5nw4c148++g1C+1vv2nJ1RVWBkUXO3EFdyew1jTrpllXy3PCcZzeAbdv0OkbcrJ9QisThzYKbRyYKHyrD01yP9BtoPJzVoXpQ3d1yid5o6OFSb2OWfIbsFGoCouqsChcrzVD6vYP3+B05q1lrYkCGzRM2LRhYPz6msW6I6WXdjK9MpOV6ayTysh0Ntnp+HcMhAZ8Ybk1VjequpIX9q1ZFem4g3vc/qFO+Qe4a6y0nFpILYURjmp1nSvXtC5ce/cbPFN62ZqUMDf4lyi9kQNxblpYY1WkK3l3aG+7fh9toHW8NJk+cvdN72j8hWCCbhTALlT21V9+b268sOqOZEje42cK7z3UL/ksjw5AMYp2sioOp8+FE6fDqbOrnLHbPlcW2rt9g+mj92XuuD9z5EQb1krvTMavR/MT1x50jhsxxtQrpl4RYkY4jjBduqxGl/OR0enDxxNfwGua1Whu3Mbt2whfK13O63JeuK7bN+wOthrSrT3O3qrYBk0TNlu7bdpw3WWisTYKdRSKa3+E5Lgr86TprExnnXRmC2dLrTGh/7aBUKW25IW6ko1DVc5dO8gvs33e8D7Zrd+wNu9mpaeVRrZxTwdpneyi8Q+veszgyl28lDs0pss5IYSul2Wm18n2tS3ALdPVkq6V3IGb739KNwpg97mw3PzMi3PVgDUunWumHLy+0Hjw0I3WZwDbg/flaAOr4mjuUjj+enD5dDvbjXXQjap/9qR/9mTrXPLM0fsyx97j9nXLRs5WK7U8p0pLzHNtUre2oi26Wgr1ucxt92x1abg2Gy/Pqfz8Vv0F1lpXC7paEFI6Pf3u4Kg7OCq9thzJZW0cmdA3fr3Vh7Z5ythoEzTEdUeWO45MZZxMj0xnbmm2VKuVadCgYUPfcFbS1rBW62rR1MtXrpFeyh3e52Tont5hZXn7yqp26VjhWCGNdLSQVgglRCTsTT7crnfgxEohHGsdYT1hXWEdIVxhXWE8KxxhXSGszM63ltjL7KINDt1gv1G3b8gEDRs0hBCqnEvtOyoT+3K6injhsts3uJ6v8HSjAHYNa+23L5X+5bUc724639fO5N9zsI+hUSSOYhSbZ0M/nDobjL8ezl4QOukJI62i2YvR7MXaC495I/szx96Tuf2+1Njh3bvQ3qryssrNMNuFW2EatWDyzczRe9tUF26AjYJo7pLxGze/axtezL51WNOUk+1z+oe9obGN7e1otAmaJvJt0KoU6wmUicbY0NfXzYbfvC21JgxaBagNmjda1I/20c2qruSvbpgrZWsD3G5cO3+19DTSMcIx0rFCmre29dRCRMKu/Y1sQ//OblJ6tq6/+Yy8DQ+IzIKUVjqRyORssP8G/+G8kf1xblpoJbTS5Zw32kFH21kVx8uzqf23r+fOdKMAdoFAmb99eeH7s23ayQ1bbLoUvLnUfOBAB623QHeiGMWGGb8WTrwRXH4jmhu/umNaJ1GlJfXKU41XnnIHRtK335+94/7UwTt307pFU69ES1OsnUdb2MAPJ89kjt67nYfAqFIuXppKYGLXCuM3jN9Qy3NOttcdGHEGRp3sO1sAa6PQBI2rC8y3dxZ+A1ZrS6XrynRWptI2Ck3oM1G+nayKVHnZhs0r18hsnze8V7odf8rWJlxberaOMHIdx5NWaiFiIbSwSti1h6k39BdTutJJCyctnLR0s9LtEU5aWE/lc9aI9Zee66KzIhoTmWUhhHSbIl200Z41czmuN7xPFeaFEMav62bN7e2goyRUcckdGlvnGn/jLwQTf52969foRgHsREtN8cdPXV6u8wPgneRrb+YpRpG43VMVYavpejm8/EYw/nq8NLVTPmbrWsl/43n/jedlKpM5em/mjvvSt927WgmyY9goiJemda2UdBDsKjYKw8kz6aPb8a/DqjheuNwJf4dN0DRBUyzPyXTGHRh1+gZtHNqgqYOGDf0dvc2C1dr6DbE907i4whpdL+la6eq3SNdzB/e4vTt2d5eVHTzfKj2lEUL3DgWuV5eOXTnP/R2s3WDjKVYvPaWTll6PcHvkyvU9qz7USR8OZ861fYLbqgHhRDJVEULIVEWYlFVr/nd0sn1O35BpVIQQupxzMtkO6sGtjeYnsnc9sM5pZePP040C2IneLDnfmhMje3dzK2rtLlwMebnon1lq3L+fbhRJohjFTehqIZw4HUycjpdnd0of+k42DoPx14Lx14R00kdO9D344fSRE0mH2iBj4vycKi6wGyC2glVxOHkmc/RuZytLHFMvR/MTnbaU20ahKiyIwkLSQbCDmaChyzl7dVcZ6fQPuYN7ZNKHm63pSunZOshIaiH0WwccqbVKTyFEaqONn3Skk9lc6bkeTt9g+tCxaO5SGw9earHRqHCUdBtCCJnJW5sSes2c3tBYHPpWRcIaVVxK7T3cOdsm2KCpikve6IF13p9uFMDOEmv7xVNLT0w5nbTJ82YoY5uRbsYmVKYZm2akQ2WuXBMqE2nzwIH+9x7uT7ud+u5iU776Zp5iFMmiGMVNVJ99NJq5kHSK9rEmmjkfzZz39hzse/DHsyfem/iR3Ouhq8V4aapzF/NidzA6nD6XPnTMHVxz0ejmWRMvz6rCQtvLCyBZVseqvGyvOSlLZnq84b3S2/i5WO3itFpOLd86tH2l8RRXznBv30C0da11ncyATA9IJyPcjHSz0skINyudjHSzwtny2Ul3cE8qDuOlmXY/sbThXpFV0gmFEDKzZIPDwqzx25GON3ogzs0IYW3k63rZ7b/5cfDbJs7NuP0jMr3ev5N0owB2imIz/vT35ieLnb7DmDI2iE0z1kFs/JX/aV+tXGhduZ73yKfm6+dyzfcfGbh/f5/TKT+Au1UTBf9crnHvPrpRJIZiFF1KFRYq3/7H+stP9r77x3rue0imtvvkmXUyQSNenDJNdhDHtjA2mhtPae2N7Gvns4Z+NHfJBs2b3xXYSayuV3S1cHW7bcdxB8fcvqHtiyCtkEpIJZ1IyEg4sXRCIdvz8wdrHWFdYV0hHGFcITxhncAPXLfHc7OtK2WmJ33b3U568yOfbeHtOWTjWBUX2/y81rHBAdEzK1ttcnbBBoeFWX0kSaYy7uCIrhaFELpScDI9MrV9GzffhDHx4mT66D0beESrGz32yVuZ5wWALfX6fP1zL803447Y/qge6Vqg/Vg3YxMo40e6VYAGyjQjvb7ac10CZV6YrLyxWH/o6OBdo7vkS/TjZwoUo0gQxSi6mq6Vai88Vn/lmz33fLD3vR9x+zppJzit4vyUKi3t3B0MsCNZGy9ctnGQ2ne0Lc+nyrl4MYlzloCtZCJfl3JWXR3kd3oH3aExuaUL+aQRMpZOLJxIOLGQsXBiubkxbOvaK+e2m5X20145zH2lD11FFNhMOiNkWgjhDgynDx8XnbF2MXXgdquiVi/ZTta1wQGZnRfSSqlEeskGB9daJu8OjJqgaaNACKuKS6n9RztnQb2ul3W16A6Orv8hxp8PJ/46c9ev0Y0C6DTG2sfPFB4/k0/8Y1KozFQpuJj35yprHza4Pq4UGc/pTbu9KTfjyb6025t20q7Tl3Z7U27ak0u16KXpajXUQohqoJ++UNrbV3/49qGDgx064rN+F5abF/PNE2MsU0AyKEYBYaOgefq55pkXe4492Pv+n/CG2zkrtxlGD+VnorOXU26QcBJ0K5VfsMakD9xxK09iVRzNT5h6uU2hgI5gjdKVgmlWr1wjUxlveJ9Mt3s8UGrhxFK2atBIOLGU6uaPetukpyuMK4R75dB227p+jdJzI9mEt+dgu3580i7pw8dCFbd/jYXJmGifk1kSQkg3EJm8DfeucVfpjR6Il6aFNVZFupJ3h9a6ZwLixUmnb1C6G3jzr5tzdKMAOk091J89OXd2KcmlSMrYqWJwMe/PVoL1DIM6UvSknB7P7Uk7PZ6TTbm9KSebcnpSTk/K7Uk5PSnHudnJSnft6bl9JPvmYuMH8/VQGSHEciP+6pn8HSPZh44ODvfs7G7n8TOF/+3DFKNIxs7+xwO0k1b+hVf9i9/PHL2v7/0/kdp/eyIpotmLtRceG1u8IA46oiOmcK6wVsXS2/E/kMQ66eJSpKL04eOb24dX14rxwmWr1tXjADvEO9bOS8cd2uP2DbVhMLBVg761Il5IJZ11HVNmrSNMWpiUsGlr0sJ6a+6D2S6Okz5ywh3YwOzhNpFO5ra7g8k3bdjuHyuqPitHZboohJBeTRjPxqtvISrdlDs8pks5IYSul2W2z8l0ysc8q2K1PJva4E+86EYBdJTJov+XL84XGsmc5GmtmKuEl/LNy8XgutXxjhR7+9I9Kac37WRTbo/n9KSdXs9ttZ8Zrz3HWriOfM+h/nv29f5grv7mYl1bIYSYLAXTpeDe/b0fODLYk9oB52es6uxS41LePz7G9xokgGIUeDtrw6kz4dSZ1IE7+t73E5mj94qb/eyuXXQlX3vha+HUme15uQ2xKlTFJRuH0ks7fYNO7+DWLhdFZ9DVUqjPZ267e2NLZa2Jl2bav9kfkCgbh6qcs9HVxk1m+7zhfRuav3vrkZvdGNQKa1Mr1WerBjVpYbf1I5B1U/LQsU5sRVtcL3PbveHkm1a1+TOzjYeFo6RXFULIdEnYlFX9q0foHbJB0/h1IYQqLaX2He2c75iqtOQO7nF6Bzb0KLpRAB3i2YnyP/5gSbVvv871KzXVxXzzwnLznVuajvWl7t7bc2xP77aVkhnPefj2wQcO9v1gtnYu17RCGCHOLDUvLPsPHOjbucfWf/1c4bd+9EjSKdCNKEaB1cWLk+Wvf84b3d/74Eeyxx/czEffdbNx2Hj16ebp563uwPE6q6tFXSsJYYUQrbWBulpwsn1O76CT7e2cDdSwFUyjGk6dTR+9d53/BIxfj+bGry2PgJ3OGq2rBdOoXLlGeml3eO+6JwGtcJSUsXDfqkFltJ4a1AopjCdMWtiUNSlh0sKmhU3yS67bPxxkB3tS6z3cPBEynUkfvSecPNP2rY1tuEfIWLq+EEKml631hF59/wR3eJ+JAqGV0EqXc97owfYm2TwrovmJ9G13O5mNVZx0owCSFSrzd68svDKz3QfS1kN9qeBfyDXLwfUf04az3rGxnuNjPUPZZEqV/v+fvTcLjuw67zy/75y75b4Aib1QVagqVLFIFsmiFmqhVmokmfbYprewbMnuHsW4e9rjtl5shx0O68H9MG6H3BN+mPBE2+5uWW5PzMi21NbKTRIpkRKXIlk7CoUq7AlkIve8ebdzzjxkIoHCjkKuwPkFo5i4uMsBkHnvPf/7/76/Rp8ciz40EPzxTH4mZwOAx8VqbH3wfH+w62LrryyW7masE/GOiS6UHBmkMCqR7ISXWSq8+P+UXv2m78En/A9/cL8Tid0Rwrp1qfjKN3ilE3PnhWt72SXhbmolLgSvlHilBFSh/hDxh2WJ/SGGV8r2nSv66LldWyh6maS7PAPteIwvkTQJZhZYPg2c1b5GQkMxGopt+0yolo/kQc0N6uyxIh4EEUKtWkGBV5VQtYOePNWaih6DuxPtHsruECOgjZxxZicanV6Iwu4HYwGJAyiIvsStYeBb3EsjoUq0z1tZAABeKTGzQP2dku4oHMu+u/y80QAAIABJREFUc0XtO6bEB/a1ITPnran/6jv1r4B0tDIukUgOH8mi81evzC8cON1o79gen8pYt1Jmsuhs+JahkJNx40zCPxDqiOlPzK986lzPfN5+dTq/YnpQi60vXEua7zoWGuvpsqdZ37iW/nfSNCppOVIYlUh2h1eK5defNd/5ge/su/2PfJgGIw3ZrZeaK7z8NXdpuiF7azSCFTOsUDOKAgDqPiWS4I7FzcKaH5B5rJhlxSxqBvGHiT+I2CkFg5IGIhzbvntNGz1HjK0tcsJ1nPnJxmeeSCTtQ3i2l0sJu1JfgkZAiSaQruvgudYYtKqEup3bGPQgEKIOnlQive0exz6gwag6eNJdmGrwfgWpaaPIABnqSWENbdnNgBgBEohUjcYslyK67553Tnvh3E1O81JOHTqFyj5Gxc2Zyu2/ldqoRCJpJa/NFr78erKaNdRsGBdzeftWyryb3RippBAYjRpnEv5jUaMDnZjDEf2ZC313Vio/nikUbQYAOct77la2b7H0xPFIh2i4e+GdxdJ01joek6ZRSUuRwqhEsleEY5uXX65ce9U49Yj/0Y8o8f773hU3C6XXnq3c+EmjzSyNod5RtPY1Ig330GAUAKmq00BEeA6vFFm5AKu1/8KxmGOxfEqW2B9WhOfa09f0Y2c3N6djhYyzOAWMbbmhRNJ9CM5KWVbMrp2iqULDPTToB3SRmIAOkGqH0D287TugMehBQFXTjo0TI9DugewbJZoA13ZT8w3eL1eF3Q/6IqJA4oC+JKyBLS95SjThOhXhOiC4l0mqiZGOujKyUp5PXVaHxmgwuvetpDYqkUhaBhfwz5eXv3Mz0+wDCQFLJedWypxMVzZEKiHAUEQ/0+sb6/EpHSiIrgMBxnp8ozHjSrL81nzRYQIAlkvu16+mR6PG+0+Ew20q+d8v37q+8m/eP9zuUUiOFt3x2ZBIOgexLrze//AHtJEz+9ueM/PKK6XXvrNFfXpHIFgxy4qZuhyAmqHEBjY4SlDRaKiHhuLcMrlZ4Fa5tv49JfZh4g/vy4oi6XQYs2duaCNn1mbRnDnJuyyXbuuwJJJGIYRjc9tk5TwwD1VADYmOJKChThBXAHd/q2/VGFTtIhl0A8Qf0kbOdO+ZXEmMcNdhuVSD98sMcHpBTwEA0gpoGeH0bLUeKrF+d3kOQAjHYsVsp4VWCc91Zm8qsQG1/xjgXt+lUhuVSCQtIGu6//erC1Mrld1XPdBROihSqSEoBB8dCp7r87+zULq8WIutn8lZc29bZxP+dx3rgtj6txZKc3l7JCIvMZLWIYVRieS+qIfX9w77LzxpnHl0LzMKe/p68YdfZ4WVFgzwPtjBKLrNFkiMADECgjNuFrlZWNuWeayYYcUMagYJhIkvhHuecUk6Gs6d2Ql18KQSTfBKyZmfFE5nSvwSyV4Rns0dE1gZhI2aIAFU4oAqXXfm2746vsMbgx4MGuvTBk4AdvePow2etD2Hl/K7r7ofhBcC4qKaAwBU8yAU4W7RZgdVg4bj1es+K2aIEcBOi64S4GWSvFJUh0+T3RpJ15HaqEQiaSo3l83//OOFwqa8o0ZRjVS6uWzmN0cq+ZRTPb4zvb5u8VduiaGQ94yGz/cHXpst3EpXAIALuL5sTqYrF4aCjwwFO9n9KoT45rX0//o+aRqVtI4u/rRLJJ2Am57Pv/AP5Tef9134kO/sxe06iHnZpeIPv+7M3Wrx8PaMYKUcK6zcaxTt32OkEhJKg1EajArP4WaBmYV6VXWtxD4nS+wPEUK4i1O8mGWlXGf2gpBIdgEZgCW4CcIC4hK/oGEEBADc+QS11hgUVGBaTRI9lHRhU9FtQdRHzth3r3Or3NgdCycO6KJSBgBUVwTXgG2RcUFDMW6bwq6AEF4mqfbtw5vZMnilbE9dVgdOKNHEXjcxZ6yp/6Kf/E2kUhuVSCQNQwjx3YnsP19O8SbcZO4QqeRXyViPb6zH10XtOHclqNOPno49NBB4daawWHAAwOXijbnijeXyxZHwuYS/Yx99vjlfms/bw9I0KmkVUhiVSBqAl0sVf/DV8mvf8T34Pv9DH1gfUMPtSvnSi5XLLwvWrGeeB0R4tpdZFu5qntLuRtFtQUWj4V4a7tmuxB6pQmSJfXMRrZCeBbBitulHkUgaAvEAq/lINoANxEO6Ya61zUdGULGWj1Qtij8S4XKoqtrIOPEF2z2QxkGoNnrWvnttLTmwQQinD8gCEhsQiJ7k1jDwzTNqVGL97tIMCC48x8uv7F18bCmcuwtTvJRTB08i3dMEgZWn7TtSG5VIJA2j7LC/+cnilcVSw/c8k7WuLpXnc/aGgnmN4sm473Svbyiid6pIeFASQe1nzvfezVg/mSnkLA8Ayg5/aSp3LVl672hkJNqJJ3AhxLeur3z+iaF2D0RyVJDCqETSMHilVH79WfPt7/vOvcf/yIdoIGLdulR85V94pfFX9wZxIKPo9qyW2AvGzdL6FHtRL7FXdRKIEL8ssW8IQrgOt01umcKp0GCUhg+Fz0si2TcCiIfoAnUAHSAuogO4u+VECABOgGsAxiFoDHoQur2p6HagomqjZ52714S3fWOE+0CgsAfAmENkgAKNpKgMbxbQkao0mmDZJQDg5Rw3/B0bZsUKGV4pacOnN+fsbb2+1EYlEkmDmMlaf/XKfLrc0LM0gMfFj+7mbyyb6xcShNGocbrXdzxm0A4uKm8gJ+LGaMy4sVx+Y65YcTkArJjeN2+sjET0946GewIdd91/Y67400XnMBl4JZ2MFEYlkgYjXMe8/LJ59RUaiLBi01MU7xvhOV52ac0+cwCj6HYgUhqI0EBEuDY3C8wsAl8tsXdtlltm+TTxBUkgTLQtyg8lOyK4Ywnb5HZFONb6knZWzArOlWhCdi2QHHJQALpIXCBVGdRBsqfZlOACXBSMCKEh+IH4gGvy8wK1pqLHO7DQuyEQzdBGztgzN4BvTNg4EJwKaxCNeUCB6IG+JOxBEBvfTtQfFla5+qDUyy2rfaNIOtSALFzHnr6u9g4pieG9fC6kNiqRSA6IAHjhVuYf30l5vMHl86mS+8Jkdn0j0Wqk0ukev9HxGUQNhyCc7w+MJ/zrY+vn8vbc5dRY3Hjv8XBI7yB1iAvxzWvpf/1eaRqVtIIOeutLJIcKzjpYFW2SUXRbUNVpJEEjvdwq83KBWyZAtcSec7PAzQJSlQRCxB/erkmrBADqkdmrYui2c3teznucKfEBqfVIDg/IAL2a+kmcmiS6BwQD4QjhgHBBMBWID5Ug0Qyohwo1VCXrVgiq/SeUWF+7x9FciD+kDZ925m41uD8y14TTj3oSAJBaoC8Lq3/zWjTaxx0LmAfMY7llJT7YyDE0FiHc1Dwr5bXhU7iHRCapjUokkvtmueR8+fXkRMrcfdX9IADeXii9Pluoa62ne3zvGQ0H9Q59KNUyqrH1473+N+YKN5fN6k3QVMaazloPDQYfGwpqSqdIxq/NFp8+7/RL06ik+UhhVCI5WrTAKLo9SIwgMYKCs6oeKtxa43PBXFbIsEIGdR/xh4kvKEvsVxHCtbld4bYp7G3FUFQ01P1E93GrzM0CAPBKyU0vKD2D8jcp6UpqjUHdWkU8cQDZXrYTnhAOCBu4I4QL3BGIGtH9qPvR8BH5cdgKVFRt5DTxh9s9kFZAQzF14IS7eKexuxWeH7AHtRUAQFoGLSuc2IZ1kFAl1uelFwCAV0rMLNDO/p3zSsmauqIOnthLDBcrT1tT/8UYk9qoRCLZK1zAsxOZ/3E15bIGG0VLDvveZHahUJtoqASfOBF5oM+/81ZHCr9GnhyLPjwYfH22MJWxAIAJeHuhNJu1fu7hRIdk1nMhvn1j5Tfe3cHPESWHBSmMSiRHh1YbRbcDCaXBGA3GhGszs8DXl9jbFWZXWC5FDD/qfmL4j6SHdLVnqF0RdmV7MVStiqGo+5DUTubEF2SEsFIOAIRteul5pWeoYws2JZJ7QIbUAlpGagLubuMUAsAT3AbhgHAEt4VwamZ0pAoafmL4acQv3/87Q4yAdmwc1SNkx1BifcKxvJXFxu5WuBFAF9UCAKCaBa4Kb2OAFdEDJBjlpRwAsFyK6L5Ov8Zx5s7f5uW8NnASyC7PFbgptVGJRLJX5nLWf3s9OZ1tcCYeAExlKi9N5W2vdiPRH9Q+ejoaNqTusQVRn/LUeHyx4Px4Jr9ccgEgU/F+dDf/obFou4dW48czhafP9/Z2XgtUySFDniAkHYHwHF4u0D1YEiT3R1uNotuCqq5EEhDp5VaZlQtifYl9pQSVEqvJfwFi+FH3HW7zo/BsblWEU+G2uV0LPKQq6j7UfcTw18XQDdBIAghlhRUAEI7lpeaU3uE9RgxLJG2AOKiYQEykO82OhEDwCLe4sDm3hXCE2FBJTygxfKj7ie4/fNlBTYJGe7XBk4e1qegOqP2jgrksl27sboXTA8RFWgEA1FKCq8A3SoRKpNe1TOE5ILiXSaqJkc7vecJyacssasOniW+j1LsBbk7b039vnPzNeqcKiUQi2YDLxLdvrHz7xkrDO4oyDt+/nbu5WpWPAI+NhC4OhzrD/ti5DIa1n3so8c5C6dWZAgDcWDYHw9qZ3o4w2DIuvn1j5dcfH2j3QCSHHDlVlrQbwZ25SWvqHeFYNBjVRs6og2NyTttQNhlFVUOJ96HSOYaOeom9x83i+hJ7ABCeK7wcL+cAETUfMfxE96PaOYM/EMJzuF2pZijVbbMboQrR/aj79u4toqE4EMpyy9VDuKlZtXe49dZgiWR7BFALaRkUE9Hb4tscwSXcAW4zYXHhCLHFWgBIUDNWTwsyQGk/IKp9I0rP0c000AZP2q7Dy4WG7hWF3Q/GPBIXUBAjya1h4BtutlGJD7ipWRBCOBYrZmko3tAxNAXh2Pbda0rvkJoY2XlNVrzlZS8p8YutGZhEIukubqcr/+31xWTR2X3VfZJz8M00lNyaKhrU6EdPxwbD8u53r1wYCq6Y7q10BQBemsr3BrSYryPEoh/dzX/6gZ4ev9QHJE2kI97rkiOLl56vTLzJy/nql6yUq9x4zbp1SR04oR0b74qpQoezhVE0FKehWGfKB0iUWom953DL5LZ5TyG5EMI2mW0yAKCU6AGsqiHdVicrPJc7prAr3K4A21LsAaAK0Xxo+Ih2n943GoggIV52CYQA5rmpObV3CNXdMzQ6CsEZt8o72GMlXcZuxfLcFrwkWEkIe6e9oKYT3Y+Gv5qh1LThHl6ooo+cIYGObnDZdJDox8btu9e41dDED0GEPYDGAiADZKgvCmsYxD2eXFR1Gu5h+TQAsEKGGP7uODkL4aXmuVnUhk/t/KTNXvgmDZ9FJdCyoUkkks7HYfxfrqa/ezPTYJsoAABcSZZeXaT1G4uxuPHkWFTvmBChbuHJsWiq7OYqnsfFcxOZn++MZqOMi+/ezPzqY1ukGkokjUJONSXtgRWz1sQbXia5tghXq6iZ58xPOvOTNNKrjZzRBk5AtylfncFmo6iuxPs7ySi6LahoNKjRYBRA1AyVlincdUoJY9wsgFlgAKjqxAh0uEQimFttGMptc1sxlFCi+2ptQxvh7iS+kEKot7IIggNnbmpe6RkkekfUxewFbpW93DIwjwGg7iNGkPiDUiHtSoiL1ARSQmpv/owKDtwUvCx4SYgtbdOIqKioaKhoqBmHvqtGs0HDr4+Mo9YF14KmQ6g2eta+c3V9mUID4Cq3+1FfRBRIXNCXhD0A4p63Pg1GuVUWdgVAeJklte9YtzQ04OWCPXVZHRyjoY3pUmsw01n8jn7smRaOSyKRdDRXk+WvvJlcKbu7r7pPNuQsaRTfe1zmLN0nCsGnzsT/+UrK4yJb8X54J//hUx3RbPTlqdynzsZj0jQqaRpyhilpNdyu2LffdhZurwl2iqaffEgbPuUuTTtzt1gxW13O8ulKPm1NvKENjWkj40ckMLchCM/1ssluMYruCBLdD7qfhkFwj1tmVSRdX3UuXJu5NhQzgIToPjQC7e0wKJgnmCs8BzxPeI7wXOG52wUoASFE96PmI4avGZo10f1qYthNLwBnILi3sqDEB4ixS5O4DkB4uTQv59a+rqZy5VOoGcQXJL5gpyeWHG0EZ8AcABMUi+gOqlu4Q4QruAmsJLgpYP33qbIqg66KoYrSheeuDoWGe7ShsV1TdI4OqGja6Dnn7lXBtmlmcn8wA5wE6MsAgLQCakY4PRuPHOt3l2ZAcOE5Xj6tRPsaOYBmIjzPmZ2g0d4dEpm87Btq/DESONnisUkkkk7DdNg/Xk69NJXbfdX9cydj/WAqV89ZiunwyQcSMmfpIMT9yvtPRH4wlQOAmylzMKyNJ9qvMntcfHci8yuPStOopFnIs4akhTDPmr7m3L0m6o45JNrIaWPsAmoGAGgj49rIOMun7dkJd2m6Kn4J17Gnb9gzN5TYgDZypotcFW1CsFKeFVbqSlwXGUV3BolC/WHwhwGEcO3VWnsL6pqK4Nwqg1VejWzyEyPQTHOZqIqegrngudxzofpa7FYhhKTaMLQ1XRFRNdTEiJueB+aBEN7KIo31UX+kqQc9CMK1vUxSeKsGLiTrZWXhWMyxWD4tFdKOYfWD4DnCc4A7qLrEL0gYcHP5lQBuC15eLZZHREUlhoaKBopGVBUUFVGWCDSHI99UdDuI7tOOjdszN6ChMSDCCwJxUM0BAKp5EIpw7znxIlVpNMGySwDAy3luBIjRTbXnLJe2KmVt+DQxtpozC2HPfd03/tsgP9ESyRHmncXSV95I5irbFEsdAI+Ln8wUriTL1S8R4FSYP9hDpCp6cM71+ZMFeyJdAYCX7+QTwY5oNvrSVO6TZ3uiHTASyaFEvrEkrUE4C3esybeEvdbJS0kM+85cJIGNAg2N9PojveLs487CbWfuFjeLAAACvEzSyyRR92lDp7SRM901f2gNwnO97JJwKrWvEWkoRkPxQ2e2QlQNqho0FBeC1wrtLVOwtfIc4bnCy/NyHgBRN0hVJL1fFVIIXhU9VwWgVQ10H0MmtWHoPlT1Fv9FUNHUxIiXXqiqjSy7DJzT4PZVkG1jY/8H4gvSaB8A8EqJV0rVstPaqnWFVNWJL0h8IRna1iqE8FzuWODa3LGFa4PgqAIJoBJD9AEibniH14rlK0TYKqCGikZDKsY0pNIK2ioI1UZO02BHFMR1IMQf1oZOOfOT0NDWd8KJA3qolAAAtRUQqvDu0RCpPyysMq+UAMDLLal9x7ura7awK/bdq2rfMSW+RV4wt5bc1Mtq34dbPzCJRNJ2Chb775eSb84Vm7HzVMl5YTKXt2p6a1CjHzsdg3JSdtppFB8ci6bKbrbieVw8ezPz8w8nVNrmGzaXiWcnVn7pEWkalTQFKYxKmo6XXbIm3mCFTH0JDcWM8ce3vI2ug6quHz+vHz/vZZLO3IS7PFd1jQm7Yt+5Yt+9qvQO6yNnlN4hOa8GgK2NorH+Q5Pevh2IBI1gtTZceC63y9y6N7IJRK0Ku7AChBLDX3OSbjP5FJytaqCOqNbCM2/brqBbQigqavU/oBpRVFDUts91kapKVRt1LQBg+TQwRiO97R3VegRzveySsOuyPqHRBF1toEEDERqICM64taqQroqn1V4KrLCCqkZ8IeILNqRDa6MRwnO4Y4Nrc89FqqCioaqhUhUHO5yqEmqDa3HXFo5d+3whEANpGGmQoLbFeVh4KBxVeD7gAVA06ifQ/mKsowFBVA2i+7DqTNd0ovtkscXO0HCP6tju8mxjdyucBKCL1AYA1JYEHwZ+zwmKRvu4YwHzgDGWXeo+Sy/nbnKalXLa0KnNT6ec5PNK9AJqHfgcTiKRNJE35opfeSNZdhraomSVK8nSq9OFusW/nrO0ah6VNIBqs9F/upLyuMhZ3ktTuY+daf+Z/Ae385861xvSu+kJoqRb6Pz5mKSL4WbBmnjTTc3Vl6DuM049og2f2ruaqcQHlPgAtyvO/KQzf0tU02OF8FJzXmqO+ILa8Glt+HS1GP9oIjzXy61TlABp+FAaRXcBFZUqURqIAgjuWMIqb4xs4oybRTCLq5FNftR8gnvgrbOCbtcMdMsjUgUUDRWl1g+RVguBO1R9QEKVxLC3slg1brNSVnCmxPo64X3CzCLLLa/J+pqhxAY2z7GRUOqPUH9ECMYrZV4pCdtcp5A6zF1hhRVUNOILEn+wrR0khHCdqowoXEu4zj0NAdaviKSmkKr1rppqu/8o2yihAACAFIgfSQBJAHAr+4BgGvCA8PzA9er6IO9gmwqlRDOqDTpwzZYu2TdK75DwHC+z1MidChTOABjziB6gQCMpKsMg1j4SSKgS6/fS8wDArTKvFIkv1MgBtAReyttTl7WhMbLBlSw8e+5rxthvtmdYEomk5ayY7pdfX7y+ZO6+6v4pOezFyeziupylD5yMnOmVD12bQsyvfOBE5PtTOQCYXKmMRPW2Nxt1GH92IvPMw4n2DkNyKJHCqKQpCNe2pi47sxNr02mq6MfP6yfO3589iug+Y+xh4+RDbnremZvwVharagivlKzJt6ypd9S+Y9rIuBI7au76I2oU3Q0kmg80Hw2D4IxbprDL3DaBbYpsguze9oc10VNRkaprhtAOkBT3BSJRe4e8TLJaucnNgseZ0jPYxh9ECMayy9XxVMe4F1kfkVJ/mPrDQnBulUWlxK3ymkLqOayYYcVMTSH1BVvyiRBitbS8+t/u3WZr23HhWGtRaXBvCHtVM1XUJtv9dlJCa4NSgQSQBuvF8ht2gIL7gPmFF1gv+kgaD6VE96/2Kfah7utIi3S3og4cF57DCnu7NOwRToU1gMYCIEf0QE8Ke2h9SD3R/SQQrcbNefm0agQ69gHbDgjPtWdvKrEBtf+eXvCsOMHyV2jkoTaOTSKRtAAhxMt38v/v28v1KKTGsiFnqS+ofux0THYUbSpn+/yLRWciZQLAS1O5noDa0+5c+O9NZj8xHgvp8u8uaTDyLSVpNJzbszftO5eFW89OQXXwpHH6UaIf+CkTopoYURMjvFJy5m45C7dragLnbnLaTU6TQEQbOaMNjR2FiaJwLS+7vM4RiTQUo+EjZxTdGSSU+kPgDwGAcG1um9wqC8faVrRCsqZ71mXQQ9UJEZX4gJdb5uUCAHCr7KbnlZ7BtiTecNv0skv1TgWoqEp8ANV9uL8RCfWFwBcSgldb9XHLrIt6awopVYm/qpA2zlouuHAd7lqiZgt1YOf2hFQhqo6ajoommCc8R7iu8Jxqyty9exbCddZOodWflKqgqkTRQV3VTA/Un0EIz+WuDc62SihArVieBJCGELe6ExZcBWYACwjmO0SfkY4BEVUNNYNoPjR8RPMRww/t7stx2EFt+LTtXedmafd19w7XuN1H9CQgILVBWxb2Pc9xaSTOrRIwD5jHixka7qA+J/tAgJdJcrOojpwm6+p47Lmv+4KnkPraODSJRNJUlkvOl19PVhW0huMy8ep0/vpybecE4MJQ8F3HwpsjHiUN54MnIytlZ8X0mIDnJrLPtLvZqO3x5yeyPydNo5JGI4VRSSNxl2esW5dqcUkAAKDE+o3xx2k43tgDEV/QOPOYceoRd3nGnptg2eXqcl7OWzdftybf0gaOayPjNNzT2ON2CEIwll/h5Xx9CaqaEhs48kbRXUBVp6pOgzEhuLAr3DKFZyNVUVFA0QjtiGagLQGVaD8jlBWzACDsipeaV3qHW/uzC5ZfYaU1WxYJhGkkcd8+KUSCvhDxhUBwbpvcrHpIVxVS5rJilhWzSBXiC6IvSLR9T9GF4Ksa6Gp1/M5DoipqOqo6qjpqxg5tbYXnCNcBz+GuIzxny562grnAXAbrphyErvpJ99KudG9KaG3kQIKUhigaHMkWaq/gOjB/vVhe0hjqjUE1ve4JlY1B2wAS7dhZ++5VYVu7r7x3mF+4PaitAAAqZeBZ4a71a0OkNNzLskkAYKUc8Ye79/kut8r21Dtq32i9lbzwSk7yOX34Z9o7MIlE0gy4gGcnMl+/kvJ4Q9PrVtkyZ2kg3K1nyK5DIfjUePwf30m5XOQt7wdTuY+3u9noC5PZp8bjQdlpVNJQpDAqaQyskK7cfJPllutLSCBsnLmoJkaaeFRC1IET6sAJXsrZc7fcxTvV0G1gnjN/25m/TcNxbWRcHTjRDfEme4WZRVZIrVWFI6GhGA3FpF1r7yASNALECLR7IO2EhnuBUJZPA4BwbS81q/QOI21FgYzwbC+TXBMWCVVi/Q37cyAhtTwuwS2TV0rcKgGvK6QeK+WglAOqVKvsiWZs99kRgtVk0Oq/3m5KqKLWNNCqM3RvJlwkFDUfaD5YbcUpBK+KpOC5Vc1UeO4WdlTOhF1Z11x4U7tSqgrPEXtQQgEAqEL9KgkSYjBUXQAAuNfKKovlGw4CDcWJP1TtECqfbHUOSBXt2Fnn7jXhuQ3crXAjgC6qBQBALQtCEd5aO1HqD3EzX02W83IptXe4gYduNVy4yWleKWvDp6oLvPSrauxR4j/W3nFJJJLGMpe3/+trizPZhj5GWkUAXN0mZ6kZh5NsR8RQnhyLvjCZBYDbK5XhiH6ur53NRm2PvziZ/ZkHu7O0QtKpHB61SNIuuGXady4785P12mRUNf3Eg/roA0BadN0iwajv3Lt94xfd1Jw9c4PlUtXlrJCpXHvVmnhDHTihHTtLN2QCdBvCc73ccjU5pwoaASWaaI2YJTl80GAMiMKyS1U7oZuaU3uGmq3OsHKe5dNrXXF1vxLvR9KMixGSmvzdxx2LV0rcLK7VrTOPl3K8lANCiREgviAx/EJw4TqrYqi1qxIKVEFVJ5qOqrGDJ3Tf40YCqkHvqfoXgnnCdYTnCM8Vrr0hzWl1rU3tSneAEFQ01A3qJ8RgoFmIW/y8gqvAfIIFgG2rIEvuAxKMqH2jxJCRER0K0Qxt9Kx991r9sUpDEE4PEA+pCQCopYVQga3HfyQOAAAgAElEQVR90pVowl2aBRDCNrs0hWk9LJ/2fIFV36hw5r9unP630gQtkRwOXCa+fWPlWzdWWHOMoiWbvXhb5ix1Cqd7ffN5+2bKBIAf3sklAmpPoJ3Tz+dvZT4+Hver8oIiaRhSGJXcP8Jz7btX7Znra+5FQvRjZ/Wxh9tTAkao2n9c7T/OCiv27IS7NF2tSBWe68zdcuZu0VifPjKu9o22TLFtGIKzYpaVsmudMamiRBPECLZ1WJKuh/pDSIiXWQQhgHluek7tGUatcY041yG452WW1pR9JDTSSwORZhzrXpBoPqL5INLL7QqvFHmlvKaQcsbNAjcLgLhbXBKiqqK6aghV9RYGpCBSFakKsOarFcxdlUq3b1e6nqqMW/W06iqqNlITaQlwq2J5ZgCvFsvLarUGQ/xBte8Y8YfbPRDJLhAjoI2ccWYn9hqktidQ2H1gLCBxAAXqSWENA69NL1HRaTDCSt2dwrQed3mGBMLVFvPMnHdXXlV739/uQUkkkoMykTK//HpyubTb8+P7ZSpTeWkq3y05S2FDGY0Zo1H9WNRwGb+Tse5krNmc1STJuF188GQkXW82eiv78w/3arRtV6iKy1+4lfnp89I0KmkYHXp+kXQ6Qjjzk9bU2+s7cKn9o8bpx4i//QYHGu7xP/g+cfZxZ2HKmZuohswAAMsum9ll1Axt5Ix+7GyT1J+Gw60yy6UEqxf0IQ1FSSje7fMlSYdAjIDSO+ylF0Bw4NxNzyvxgYb3GeCVkpdbqnuvUNWV+EDLn6Ag0f1E90NUcLvCq1n29Yaem7UPRFQ01HRUDaLpqOodZZncQiq9t10pMA8UtaaEajoSBYiDigkkj3QLV6kQBJhPMD8wvyyWbwbE8Ct9IzTY5uZckr1Dg1G1f9RNTjdyp4IIux+NBUCGyKGqjYraBZ2Ee1hlNYWpkKGRLp/1ceHO39ZPPlg1irrJZ5XIQ6jKpwISSbdiefxrV1Iv3so2SfPripyliKEcjxujUWMoog+GtKHIPbVW7z0eAQDGxVzenkybM1l7OlupW1+7F3pvs9GXpvLtbTb6/K3sx07H/Jq8X5U0BimMSvaNl16wbr1ZdTRUoZEeY/xxJdrXxlFtBhVNHz2nj57zskvO3IS7PFsVZYRj2VOX7btXtcExffQc6eD6esE8lk/xylo2Lmo+JZZARbaikzQSovnUxIi7Mg+MgeDeyqIS729UFacQnOVS3CzUl9BQnIbjbRUZVxVSELUq+6oSgbialaQT1UBV6ygldFc2tysFAEABxEKaA6WMuIWlVBbLtwBUNSUxrEQT8jfcdSjxfi+71OAgJq5yu5/oi4ACiQv6krAHQCAAIBIl0utlVlOYAqFuv+Jzy3RTc2rfKAAIZtvz/2Kc+Ey7ByWRSO6HK4ulr7y5lDEb2Xx5PVvkLJ2JDYTaX7lSV0KPx40TMV/Y2F2MowSPx4zjsZoLJ29501lrOmPdXqncTlcc1sgmLS0jYigfGos+3xnNRk2Hff927tMPHM6kZUnrkcKoZB+wUs6aeNNbWagvQSNgnHlUGzjZxlHtihLrV2L9wrGc+UlnfrKmM3LuzE86C5NKz5A++oDSM9juYW5A8MKK66TW2ggSSiO9VFZfSpoDqrrae8xLzwvmAggvk6RRRgMHfWzAnQrLLNX9zkhVGu+/j0T4prFWZS+Yh1Q5PLoVYUBMpCZSUxbLtxFUFKVnUIkPyNaKXQsqPUPuwlSD98oM4fShvgQASCugpYWdqH6H+EKoF4RtAlRTmJoZYtkSvJVFGoiSQBgAWP4KK9yg4XPtHpREItka02EFmxUtr+SwvOUVLVZyWL7i5SrenUxl9+3vCy7grfnim3PFul54ptf3gZORthRrI0BfSBuNGqMxfTRmjEaNg9sSI4ZyYTB4YTAIAFzAbM66k6ncWbHuZCpLxW4yk57q9c0X7BvLJgD86G4uEVR7/G1rNvrcrczHzsRkGJekIUhhVLInhGtbU5ed2Ym1yBSqaCfOGycehAbljTQb1Az95EP6yQe91Lw9e8NbSQIACPDSC156gYai2shZbWisE34cL7fck7zN4x5dfQhH/GEa6W1UtItEsiWoqErfiJdeEK4NACyXAubR8H0XcgpWzLBCpv418QVprG+PWe0tBw9JiFmtWN7crVg+UC/dlTQLQpR4v9o73AmXFclBUKK93spCg02jAMILAImimgMAVIrANeFGVo+YcJdmAISwK4cghQkEOAu3jbGHgSoAYM9/3RccQyIfyUgkbcB0ec50TZfnLS9XcU2H5y0vb3llm+UtL1fxvNZ2xnQYn0iZ7yyUS06tqKX1OUsEsT+kHo/5hiL6YFg71eMLNLNAmyBUzaQfOQUAYHn8zkplMl2ZyVm305Wys2O/+A7gAyci6ZKbNl2Pw7MTmWceTrSr2WjJZt+/nfufzsbbcnTJIUMKo5JdEJzZMzfs2++sBTQjqgMnjfHHOsn2tXdQSYwoiRFWyNgzN9zk3arUy4q5yvUfW1NvayPj+rGzzQ7m3g7hOdbtd5zZm4oQ1Y8nqhqN9nXnr1rSfSBRlMSwl16oJpuzYlZwfh/1v4K5Xia5Fo+OhMb6aLfP7TuWWrF8WRbLdwoEaSShJkZQORRqu6RJplEA4cQBPVRKAIDaCghVeH4AQEWjoSgrZgHAy6dUw9+pj5T2inAdJzmtDZ8CAOHk3KUXtcFPtntQEslhw2Wi7LCq0FlVPKvSp+nWLJ9Fm/FGpskdiBXTvZos30qZbN2IBkLax07Hgnpzz3gEoT+kHY/5RmN69d825ggZCnmgP/BAf61lfLrsTqYr09nKdMa6m+3EBCdK8GNnYv90OeVyUbBYe5uNfufmyodPRaVpVHJwpDAq2Qn7zpXM//efeClfX6L0DBnjF2kH9+XcIzQc9z/0fn7qgjNzw1m4LTwXAIRt2bffce5eU4fG9NEHWhwk5cxPWrcuVc16AACE0EicBqNSyJC0EkSq9A57mUVhmQDAy3mPcyXev/f3ISvnWT695i7X/UqsH6m83DQaWSzfgSDQUFztH23X0zVJk1CivfUnRo1FOAlAF6kNAKgtCT5c/cCSUJyZRWAeMMYLGRpJNPzQLYbl0ywUpeEeAHCXX1JijxBjoN2DkkgOA8mi873J7KvT+YrbBZ0rhYC7WetKsrQhj8inkmqxOTZn3qMQfOJ45GRPLTRJ6ag4p3X0BtTegPrE8TAAWC6/m61MrVh3Vip3MpWi3Slm0qhPeXIs+sJqs9HBsHa+v8GprXukZLOXpnJPjUvTqOSgyJmqZCfUgRP1FGkSCBunHlH7j7d3SI2F+ILG2Xfppx5xFm7b09eFVQYAwTxndsKZu6X0Duuj55R402/cWSlXuf5jlkvVl9i+cHBomEqfqKQdIBK1Z8jLLlcTk3il6KaZ0jOIuzVJFJyx7BK3yvUd0XCPFPcbjCyW70wQaCiu9B0jmtHuoUiaASq9TTGNgkBhD4BvAdEFFFgLqaf3pjDliT98CNR2d/EO8YVQ1QC4PftPvjP/Rl4dJJL7ptqX8/u3szdTFdExPtAdqFbNX14sbxD4egPqA/2BM72+5omVJ+K+33j3wFC4y86ihkrO9QXO9dU0x1TJ/daNlR/eye28VWs43etbLNjXl00AeOVuvi+o9QbaUyXz3ZuZD5+KqVReTSQHQgqjkp0gvqD/0Y+UX/uuPvawfmz8sGZHoKLqo+f0Y2e99Lx15wrLpwEAhPBSc15qjobi2vFz2sCJpvz4zLOmr9l3rqwJ0L6g79y7l9KpXkoAmhX7eB8gpSTcw0s54XZTj3DJ/YJKrJ8Rwko5ABC26aXnlZ6hHRrdcrvsZZeBeavba0p84BDM5DsCWSzf2ZBgRO07Roz22CUkrUGJ9HrpeeHYu6+6XwQVVj8aC4AciQdGUliDIAjxhdAoCGs1hSnR9SlMgjFn4bZ+/AEA4Oasl3ldib+73YOSSLqPguW9Ml34/u3sSrmDZgo7kKt415bKN5bN9Q1MEeBY1Hh4MDAcaeK9okrxZx5MfGI8RprkRG0hiaD664/3mw67NF9s91gAAN5/IpIqu+myywQ8d6ttzUbzlvfyndxHT7etnF9yOJDCqGQXjPHHie4/Eo3SEJXESDAx4mWS9swNLz0PQgAAK2YqV35k335bO3ZOGz7dwF+FuzxTufl6tWAZAIAQ/cSDxsmHgFBIp3bctNWQYEQbGkNFAwBuFr18muXTdTFXclihkQQQUg1QEo7lpeeU3mEkGy8cQnCWT/PyWs8NGozSSK9U6A7KXovlA8CPwCm6I0FfQOsbrcZtSw45iErvcFNMowDANW73ET0JCEhs0FLC7gcAJZJw7RkQQjgVZhaov+vfabxc8DLJai2Os/gdGj6PinyiIJHslems9cKt7GuzhQ5sPbkZAbCQty8vlmdy99S4GAo51+c/3x9odi/RU72+z71rcCB0eBoKEcT/5b1D/+kHM5PpSrvHApTgU2di/3g55TBRsNgPbretpP1b11c+eDIqTaOSgyCFUckuICFHQhVdhxIfUOID3Czaszed+cmqA45XytbEG/bUO+rQKf34Awd0BvFKqXLjNS89X19CY/3+B95DApGDjr7hUKr2jyrRvvoC4g9p/hAMHGfFHMunWSkH3VC/0/EIwFWhGQVA/VdaX7jashPEOo2Mr76+d2F9n/XXhNd2uX7nuH7N+kK2eiAUgigGUWIGdxzBALgnnFn0R5FoQhAQBIAIx/VWUmvhbFRRon3SOncgiI2KCdREsoU3TQgCzA8sIJhPFsu3EdR9amKEhmVbqyNEE02jAMD8wu1BbQUAUCmDyAonhopGg7UUJlZIE1+g21OYAMBdniH+MDH8wjOdhW/qo7/U7hFJJJ2O5fLXZgvfu52byzW+03Ez2LZq3q8+MNDcqvkqGiU//WDv4TCKbkCl+L99YOQ/vjizWGjOxWg/hA3lQ2PR525lAWAqY11Lls8PtGEKkLe8H93Nf/hU14egSNpIU4TRTCZz6dKlO3fupNPpSqXi8/kSicTJkycfffTReFxOISTdAfGHfGffZYw97MxP2jM3hW0CgPBcZ+aGM3tT6R02Tj5EI7373q/g9uyEPfmWqFcc6z7jzGPa4Fhjx98QaDCqDp5EdasHrUhoOE7DceE6rJD2cilhd/y9GvKdNEGE9Sok1r+7fs26CnmPcLnF5ps2Wf/dNb0SgXeyq7JWtU2B6vVRCoAsrPeC+oBGQDACHEAQoDqIEoAJdeVUEBRUAKkvkXLeFiBHYoFSRmrC1sXyGjC/YH5gurTithdUNSUxrEQT8g9x5MBqp9E7Tdq9cCOALqoFAEA1C1wRXoiG4twsCeYCY6yQUbo/hQm4cBYmjZMPARIve0mJX6TBU+0ek0TSoSwVnR/eyb00lTO7IVgJAPKWdzXZnqr5OmcS/s+9a6AveHiMohsIaPTfPznyf7wwna147R4LjPX4zhfsa0smALwyne8LtafZ6Leupz9wMtKxmVqSzqeRwuilS5f+/u///lvf+tbVq1e3W+fBBx/89Kc//ZnPfOaxxx5r4KElkiaBqq6feFAffcBZnLJnbvBSDqDWfrSUmqOxPv34eTUxvMfpsZdJVm78hJcLq3tHbWTcOP1ItUS9o0BKlXuNotuuqWpKz5DSM8StMsulWSEtPG9N+1svF8JGRyTiFkbFrfRHsXnbLZ2PCLW7MEQuqoeA9TKlpFkgRaAAIAA26uO47t81BAVBamppTTOl9RdibWF1hcN7l4MeUhMUE0llc7G8AARm1PRQWSzfCVBF7R1U4gOHteO2ZFeUSMJLLzTLNAog3B4gLtIKAKCWFkIFZtBor7eyCAC8lBOHIoVJWBV3eU7tHwUAe+6ffeP/fnOTFonkKMOFuJIsv3Are2PZ7Ipgpe2q5jWK4wn/hcFgs6vmq+hU/PrjAx88GcFDZxTdQMyv/s6Hjv3HF2dMp/1R9e87HlkurTYbncg8c6ENzUazFe+Vu/knx6RpVHKfNOAuhDH2D//wD1/60pfefPPNXVe+evXq1atX//zP//zixYtf+MIXfvVXf5XSrq8Jkhx+CNGGT2vDp730gj1zzVtJVhez7LKZXSb+kD76gDY0BnTbDxR3KtbEm+7ims2Ehnt8D7yHhnsOPLj1JdhbVkavioa4TqDcqf6ao6qRQAi8KTc1Uf8BavsVXq1wXjAQrLpIiNXW79xFXWBbp2y46UV3IEBA/R6CgMC117UV1t1hiPVrVl/gujURqreDAtd+Davyoli/+dp+Nqy5ugwYIEfkAByQCeZwq4AEgADS+r+I9yFdIgNk2220SUVFAaSqpcI9L0hVXcUNWmrns0uxPAXmB+aXxfIdBCFKvF/tHYbt88ckRwJEpWdo/dW8wQgUdj8Y80iqIfVLwhoiRhB1f7Vyxcstq4ljzTp6C/EyizQYJYGwsFe81A/U/o+1e0QSSUdQsNgr0/nvTWYzZncEKzmM316xLi+UctY97sUev3J+INiCqvk6YxH46TE8OtLYUFj/t+8f/j9/MOu1u+HsPc1G7bY1G/3WjZX3nZCmUcl9clBh9Ktf/eof/dEf3bx5s/qlYRgXL1584oknHn300d7e3p6ennA4nM/nM5lMKpW6dOnSq6++eunSJdu233zzzc9+9rN/+qd/+h/+w3/4hV/4hQP/IBJJK1B6h5TeIVbM2jPX3eTdavoQN4uVGz+xbr+tjZzRjp0luu+ebYRw5ias22/Xw9xR1YxTj2gj47Djw0wlsIhKVTTZsv+j2DKMpVHwcrp5O28bAsWa/FdXN7bSBAFr0iQC8HUqJGzWK1c3F/dIk2KLfW7aOUBH2yEFwKoLtA6SsJteqEfPAyANx2goBigAGQAH5IAcay/WllRfYG3JPt+6KBDYlgXmsNmRKmArqZSuL+2vuVOBAG/h7x850MpqktJ2yfIBWSzfcRCkkYSaGDlq7bYl26FEE95KE02jIIiwB9BYAGSIDPSksIaVaMJdrqYwWYcjhQkEOAuT+tgFpIqz9KISvYD6/tsTSSSHiO4KVoLVqvmby6bbvqr5Kn6NPvNwAuemNPVoec/HE/5/9Z6h//zqfNvfMWFD+dCp6HMTtWajV5PlB1vebHSl7P5kpvD+E52X2CHpBg507njqqaeef/55ANB1/emnn/7sZz/7Uz/1U5q2bVHw5z73OQCwbfsb3/jG3/3d333zm9+8efPmL/7iLz711FPPPvvsQUYikbQSGor5H3y/OHPRnptwZm4K1wYA4dr2nSv29DW1/4R+4jwNRqGaaH/9Jyy/JjIqiRHfufcQw7/rUZDaW7rJugOkUAuIQEAFOBOc3ashbqUbitUXW+iP64VIAts6H7cUH6XDq2GgoquJES+9IDwHFU2JD9SKOgWu9zZud38m6v9fU0tZ3ZG6XkKtv8Zt9NDth1jt3Mr3aUddX8u/JqQKICiIuEda3SfEQ7J9sbxA4LJYvlNBoKG42j96CCqXJY2kyZ1GAQC4yu1+oi8CCiQu6EsAAzQYY8UMALD8IUlhEq7rLt7RRs6AYNbsP/lOfX7nB8YSyaGkGqz04mR2Pt8dt/07V80/PBgMtaRqvs6FoeCvXRyI+pSX51p52E7hXcdCJbv/v19aavdAYCzue7DfubpUBoBXpvOJoNr6Nq/fvJ5+4nhEekYl98GBhNHnn38+Fot94Qtf+O3f/u1YLLbHrXRdf+aZZ5555plcLveXf/mXX/rSl5577rmDDEMiaQuoGcbYBf34eXfhtj1zg5tFAADO3cUpNzmlxAeJEXAWbtcT20kg7Dv3HiU+sMf9iz1bxsQ9+uAOkuL29deINBAn/iAAACqr7fPIWs8vsnphW/0urkmfgPXvEmWdNLlxmLxc8PJpVshUnbaSLgWpqiRGeDlHg7H77bSIIGhdsN75KbcAWBVJGSIXa3ZUXq30X6elMjyQHXWLmrXNDVLFev10kyl11aZKARnSarG8s8UPJehqkpIslu9QSDCi9o3u5SGW5AjS7E6jAADMEE4C9WUAQFoBdYWG4twsCOYBZyyfUaLdn8IEwAoZlk/TSC8v3/Fy7yixR9o9IomkdSwU7O9NZn88U7C6JFjJZWJypXJ5sZS7N/MnaijnB/zn+gItrmIOG/QzFwceGw618qAdyEdOx1Jlp+rWbC9PHA8vlZx02eUCnpvI/sKFhK609C43VXLfmC28e7T7iyokLedAwugXv/jF3/3d341E7tOuHI1G//iP//h3fud3/uIv/uIgw5BI2ghSRTt2Vjs27qXm7dkbtfajAqo5CTUo1U88aJx4CMg+rg2s3I9q/bZjK02zQXoKDcfVgRPNrxJFEohogQj0H/cKGZZPcbPU5CMeMRCJL4hUYcWm3xghoTR08Pa4e6amPCr1KK5tV6z+QzgAB+BAOAIHYKtL2DojalVjZfutWUdksP1WO+9MJst3NIioG8QIEl+Q+EMbm6JIJOtpgWkUQHhBIC6qWQBAtQBCpdFELYWpnBOBEKpGUwfQGtzkXeIPo6o5C9+g4XGk8qMnOeR4XLy9UHppKteQYCUuYCFv316pJIuOEELbpEMRBHVTEg5F2CxiKpTQTfcm2up6lsdvpysbquaPx42HBgJD4TbUVTw+EvrMxYHWZDp1Pr94oa9k81en8+0dxvpmoyWH/WAq94mWNxt9a6EkhVHJfXAgYfRP/uRPDj6CSCTyxS9+8eD7kUjaCiqJESUxwgpp++51d3kWRO3Zr9I77Dv3buIL7nePghlAm9x2nVJ1b9HzDT2oosT6lFgfdyyWT7N8urmmm8MOajoJRGggQgJhpAoAeCsL7tJsu8fVRhA4rXZHBb5LUf86O+paU1TctGS1cSq7j8a+64rlA8CPVuurzgcVlfiCaPiJL0h9wR0C9CSSDbTCNAognBigi0oJAFBbocEBVvYLq5rClFITI4fgEYtgzJmf1E88ILySs/gdfeTn2j0iiaRZ5C3v1enCi7cy2Xsdl/eBELBQsG+vVO5mLMtbZzi1W5FRrlM82xd4cCDQ4qr5KhFD+czF/kePvFF0PYj4uXcN5C33+pLZ3pGEDeXDp2LPTmQA4E7GupIsPTSw71nwQbiaLDEuqCynl+wTOQeQSBoJDff6LzzJKyVn9qabXjBOP6L2jbZ7UFtDQzF18AQqrW7+UodoBkmMqIkRbha9fJoVVoC14mbuEICKSvwhEozQYHTzX1DpGQJC3eTdXWrUJVU2dQ7dUUsV92ZJbQiYWl/aL4D5ZLF8x0Ep0f3ECBBfgPhDsnmo5P5pdjz9KsJJAHpILQBAbUmN9zmLlXUpTIchZYKbRW8lqfQMeiuvKbHHaOB4u0ckkdw/tseZACFExeUA4DLuMFG0vJfv5N9eKB4wV0kALBWdqZXK1ErFbEcBfsRQHmxH1XwVRPzgycgvPtJntLZAuyugBH/rfSN//uL0XLub1Z6MGw8NBK4kywDw6nQhEdD6Q62bb1ZcPpWpnOmVrZAk+0MKoxJJ4yG+oDH+uDH+eLsHsjWoqOrACRpudWnDdhB/SPOHYOA4K+ZYPs1KOThwYdHhAxWF+MMkGCG+3Yt8lVg/EOouTMnfZKPZR3dUSUeAiJpRlUH38tmRSPZO0+PpqwgUdj8aC0BcQEECaRqJsFwOAFh+hRhBJIehktRNzZJAhBh+Z+5rvvF/B90fLSXpFko2u5Op5CpeVdAEgLLtAQATwvYEADhMeIwDQFWI9JhwGAcAy+PV+HjTYQDABNhes5RKAZAsOLdXzDsZq7JJDw1qdKzHdzJu+FTisI33JowLb5Mc63HBNi10mdj8A6z/oRIBtZVZ8xvoDaiffdfAub5WZ513ET6V/O9PHvuzF6dXyk0uOtyNJ46Hl4pOquxyAS9MZp95uKXNRq8slqUwKtkvrRBGHce5efOmbdsjIyMDA3tNnpEcKYwzFwOPfdR8+3uViUuwxUVZ0jBouEcdON78jqL7BwkNx2k4LlyHFdKsmOOV0lHX9Qih/jAJhKvTxX1tqkR6kVBnflJGXUmOFgioVVuFBogvSAz//UaESSS70SrTKAjK7X5iLFT7eyi9Di+rwnWBM1ZYaXU/nCbBhbMwaZx8iFtJN/2KmvhguwckObRwAcmCfXulMpmuTGcryaJ78EafTWJnf2hAIyfjvrEe30AL7XhtoWoU/aVH+lqc5NONRH3K737o2J+9MFO0D9qu4SAQxE+Mx796OWV7vGizFydznzrXOkfOlcXSzz98GPIJJa2kYcLoW2+9dfPmzXg8/uijjyYStTdioVD4wz/8w7/92781zVq3i4sXL/7Zn/3Zxz/+8UYdV9L1IAm991P+Rz8CAOGP/krg8U+UL71YufGalEcbTqcZRbcDVU3pGVJ6hoBzZhZYMctLOeFuEe19OEEkhp8EwjQQIf7QQTQdGorpo2ftmQngskeB5FBDKfEFa/8ZgU588CM5pLTINAoAXONOP9EWAQGJrQ3r9l0XAHg5L/xh1A5DCpOwKu7SrDpw3Ek+SyPnidbptyuSLiJX8WZy1mTKnExXZnKWu8lW2WlkTW8qU7mVMgubeoYaCjkW1cd6fKNRA49AH8VEUP3cuwbHE9IAuFf6gtpvf3DkS9+faZ6FeS8EdfrRU9Fv38wAwEzOurxYeniwRc1G5/J2xnTjfnk3KNkHDRBG5+bmfvmXf/mVV16pfunz+b74xS/+3u/9nm3bTz/99Msvv7x+5TfffPOTn/zkV77ylV/5lV85+KEl3Q4xApFP/Jo2fLq+hIbj4Q//gv/CB8uvP2tNXT7qhsHGQcNxdfAkdle0CCE0GKXBKABwu8JLWVYu8HLhUL4rNmcoNQTiD+snHnBmbgqvzTU1EkkjqT4/8IWIL4BGQBbIS9oGohIfdJN3W3EszycggXoKAFCz1X7dXbIBwMstq33HDkEKEwB42WS1fbYz/z+Mk7/R7uFIuhjb47M5ezpbuZ2u3EpXClY73YvzP4IAACAASURBVHN7Zy966LGocURyZQjCR07Hfv7hhEalUXR/nIgbn3/v0P/1o7kD9rQ9IKMx4+GBwOVkGQB+PFPoC7au2ejVZPnJsWhrjiU5HBx0+u153tNPP/3OO+/Ul1Qqld///d8/e/bsT37yk6oqOjIycv78eQC4evXq/Pw8Y+y3fuu3PvrRj/b1HYraH8n9oiRGop/8XFX22vitWH/kE7/uT82VXvuuM3Oj9WM7TKCiqoMnaSjW7oEcCKL7iO5TeoaAeaycZ6U8L+W6XexDTV91hoab53EjRkA7/oAzc+MIuW4lhwyCqBpE1UDViS9AjCAxfIdDBpIcApRYwltZaM0JVnghIDaqBQCgEY9XCCtw4dqsXKCBw5DCBALcxSkydoEVbrLCdRp+oN0DknQNXIhkwZlZFUNnczbvnufoNT00bRasjXqorpDRI6aHVhkK67/x7oETcfng8z65MBT8zMWBv3sj2d5hvPd4ZLnkLpUcLuD5W9lnLiRaE5wlhVHJfjmoMPqVr3ylqoo+/vjjP/uzP4uIX/va115//fW/+qu/euutt3Rd/+u//utf+7Vfq64shPjyl7/8+c9/Pp/P/83f/M0f/MEfHHT4kq7Fd/bx0IeeQbqTGKQmRmI/9a/d5N3Sa9915idbNrbDBI32qv3Hu8woujNUoeEeGu4BAG6VeSnHSvku6kaKikr8YRII02CkZYnYRPfpJ87bMzeEbbXmiA2E+EPcMmU3gKMAKiqqGqoaKjpqOqoaqjoqmiyNl3Q0SJSeoRaZRgGE0wPEQ2oCgNKPwkVeEayQJr5DksIkXNddvKuNnLbnvu4/dwrIIW+eKDkIBYvdzVamM9ZMzrqdrpSdLrtVqOqhk+lKfpOhVac4GjOOoB4KAJTgU2di//NDibYE3x8mnhyLZkz3m9dX2jgGgvDx8dg/vpOyPF5y2Pcms58619OC415bKntcyLeQZO8cVC756le/CgCf/vSnv/a1r6nq/8/enUdJUpyHov++iFxr6+rq6urqZbp79o1hGRhA7IiLkBCLFtBiWVjCssSzMKAnG+R7fX1knWP5yjrmymjxk4/1JB8/yVeLDRJYaGERSEgCAQJmBhhmmIGZ6X2vrjUzI+L9kd09Pb1NdXetPd/vsFRlZWZ8XWvml19E6ABwzz333HjjjQ8//DAA/M//+T9nsqIAgIi33HLLgQMHPv/5z//sZz+jxOhpivHwRdcFzri4yNX1ZHfj9R93el5P/+6nFTvxWAPWRqHo0pgVZFZQi7cr4cnMhEiPy/REzZWRIqJuMtNmgfAK5lAqWRS6aXbtcI6+KvPZqgSwAifew0qK9LhIjYrJMZpLqu4xRM3wk55MN0E3mZ8A1Q2aJYnUqUoWjQKgKiTA6kXmIILexpyjQrly7czCBCBSI2IiyhvA6X/EaLu22uGQGiKkGph06mLepCX4+dDXh3PjlA+dp6PB/KM9rZ2Na2Hc5Fpww874RN576shEFWMIGfyKTdGfvOoPNlp4qTd9ZlvZBxstePLQcG5bgoamJcVabWL0hRdeAIDPfOYzflYUAHRdv+eee/zE6Ac+8IH5m3zwgx/8/Oc///LLL6+yaVKP5g8qWiSjfWOs/U+d4wfTz/zEHTxWjtjWEh6JGa3rYS0Vii4JZ5eRVnE0UsZQ09GwpjKhpo2GhbpRI31+UdPN7h2FowdkdrLasZwaDzXobRtQMwAAkPFwjIdjoKTIpERqRKRGKUNa62Z/HIypws+a+kSsYagFlFc3l0DWAmRavM3te6NCzSmmCkm0egAFcjDamXNMrqVZmADA6X/DCoTdoV9rjecwu7Xa4ZCqGc95Q2lnKOMeHcsfGc0dGy+I6g6auAqjWffwSO71kfz8+lCDY3fM3thktTecpvlQANA5Xr8jfvXWptP2GSgHRPzDc1snct6+/kwVw+iMWme2hl7qSwPAM8dS66JWY6DsZ6n7+tKUGCXFW+07cmhoCADOPvvs2Qtn7m7cuHH+Jps2bQKAsbGxVTZN6o6WWBd92y08tPJhsIyOzbH2TYU3X8n87qfuSF8JY1szUNf11vU8tJYLRZc2dzTSyXGZKXUZKQJqBhom6hYzTD/1g4ZVB0MWMG52biscPyjT49UOZXGM6S1dWuNCpU84PR9XstubHJOpEZGZgLo9R1ojGGNmAA3Tr/pE3UTdZLoBa6JXb/1gzIqzYBcPdvPgejSioIRyU7Iwopwx6aaUl1LOmCyMKGccgD4ypadFm73hihWNAkhN5pPM6gVUaKDeypweuZZmYQIhnJ7Xze7theP325tuo3LyNU8qGM26Q2lnODP13+GMO5B28m7pL4IWPJnKe6m8SBW8VF6k8l6q4Hnz5qlniDpf9NNkLD5OosER580WnymI+fWhBsfuRmtDk90RNdnpMMH8PA2W1hWzOqNWV8za1GQHDDpyKD2GcNtFHfc+cfTwSK6KYZzfGRmYdPzBRl/qS1++sewDgO7rT9901hrpSEEqYLWn8fl8HgDC4fDshZFIxL9hmguMoGdZFgA4Dk0DcnqxNu9uuOKmEtQwIprdO8yu7YWjr6af+YlH6dFZTrdC0VOYMxppZmIlZaR+t9+ZqjfdQsNkhg2sbk/SGDM7tzi9R8T4ULVDWQDaQaN9Eztl0RPjWkMcGuJKeNLvZZ8ZpwxpxaCmMzvEAiF/XnjKWVQFcpMF1rFAFw928WAXMH3Ow2g0cmPeRbLZCVNnRLmTypuUhRHljtfLSM01CpnW1Or2v1m5FqWpnASaAwDAAqgnmDuwhmZhApDZSW+4T4ujO/o7vemCaodDSsaTyq8DncmB9qYKA5NOOX7DM46YSn3mvVRh6kZhXg50ESq3xFT282aNL57OsCtmbWyyOxpMfpqVR9o6a4uYm+L2puZAd6MVseicpRJ0jp+8uOPvH39zYLJqGRiG8JbuyAP7hgHg0HD2/M6IrZf36LEv5Qxn3HiQxqknRSnNl9Gcy2Lzr5KR0xlyLXzR9fbOt5R0p2h2bTc7t+YPvpB+9uciVc1RpWsB6rrRuoGFaPa9hU2NRtrUpoQn0uMy7ZeRnnTAi5oGuskMazr7aU2Ne7gGodG2wWXMGx2odiSzIOrxNq25fVnlTsg13hDnDXEQnpcaFakRmZ2sxfwOAho2s4PMDjHTlk5BFbKykFP5bM2NirsgzpkdYpafDA3VQXH0GoV6mAe7WaCTBbt5oG0ltYGUMC0brTHhjfQqt3KfaOUFgTWiPgYAvAGlg2Ji7czCBADu8HEWanB6f8Ij25keqXY4ZNmyrpwp/5zJhI5k3JJ/p0gF6YI3WRCpgpicToNO5Dy3lq6YagzaItaGJmtDk336zAnDGXY0mBvjdlej3Rk1WyMGJQqqImTyOy5d94XH3kjlqzZHWSJktISMgbQjFOwfyJzXET71Nquzry99xabTtxslWRY6t4GDBw9+5Stf+clPfnL8+HFd19evX3/jjTfecccdsVis2qGtBSwQib7tD/Vkd1n2jszastvadFb21Wezzz8qarl3cPkg8IZmvaWTUhXFQK75lYYAIHNpmUv7BaHMME+3nr96shuY5g33VDsQAAA0LaNtI7NXMRY717TGhNaYUJ4r/AxpbrK6PYZRN5gdYnaQWSFmB2e/wdisIY+U56pCThayMp/1s6U1MXwqIjNttEPM/8e0qx3Q6QoZM2f6yHfj/IRmyRoqLmHqjOXkUAOPACIlTOeamp6+gkWjAMppBHRRSwOA3syUK0VqWIu2VDKGMpLK6Xnd2mA7vT+2uhaYt4DUCAUwlnWH0u5QxhlKu/6ooENpJ1eGjvCuUCe6wE/XgaaLrgIFAJ1hxOIRS4tYWsT0b3CDzy1eUwCOt2j8zuINekKJeV+PiJAIGeXIh3KG3Y3W1kSgO2ZnHDGadSfy3njOG8t64zl3chWVrSvDENoarO5GqztmrW+y2yLmaZMErnXxoH77Jev+4RdHC4u/scttV2tw4KADAC/3Z85uC5X7CsG+/gwlRkmRTvdMyr/927994hOfyOVOjLjxwgsvvPDCC1//+tfvv//+Cy+8sIqxrQF6c0fDNbfwcpcxMh7YcYG99dz8a89lnv25yKTK21wtQcM0kuvZKoZtPZ35GZ9qR1FNeqIDNc0deLO6CUQejRvJ9aUanQA1XYu1aLEWJTwxOSrGhyuXIWWcWQFmBVkgzAJh1IrqvIOajprOgieKoZTnzCRJZS6jnHxlMlB+B3m0AswOcTtEg3JUDTOY1cpDXTzYzYJdyKualZ6XMO15Ph9N7Als3AZ+Sel0wlQ6KeWlTvMK08oXjQKAKjQDesjzAKAn0TmWUk7DmpmFSRVyzsBRA5mI7ebhLdUOp0a5QmUcMZH3JvJe1pETeW885865Ue0Yl01IlXZEuiAyjpgsiMm8N5EXkwUvu5xkq6WxmRxog8UjphaxtOI78FqLDyRaXQiQjBib4oHtLcEdLcEl/iJPqnRh6r0xkfOG0s5EXvhvjNGsV6oE2cxQoZvi9oYm26zV5410NVp/enH7l3953KtSMfX6mB02U5MFka/IrPGvDmZcoZYYLJiQGaU57fmrv/qrZS2vEY888shHP/pRIcSGDRv+8R//8fLLL3cc5/777//0pz/d399/3XXXPfvss93d3dUOs17ZW86NXP7eip1aI9fs7RdYW87Nv/Zc+pmfyVwdzLu9Kgg8mjBauup4sEtSA7RYErnm9B6uSi4DNV1v21CmayfINS2a0KIJ5TkiNSpSo6XPkCIyK+CPs4lWsFRllagZPGTAzNOipHQKKp+Rhawq5GUhq5xCSRoCRDQsFgjzQLiE8ZMVQD3M7XYW7GbBTh5YB1jrBezINFiowlRJb07CVDmj0k0pd63/KPuqUTQKgKrQglYvMBcZGu3c7RvUYmtlFiYAMTYgQ1Gn50F7652Ap+MFmzWZ95yRdWTa8dKOyBTEZEH4N9KOWFa1KQIEDX6iDnQqB7pAHWhdiwf17S3B7S3BbYlAsLh5ijSGUVuL2gt/cLKuHM+6E3nPz5YOpZ2Z/OnSCejZQ4Wuj9lhs9Z/s8iMbYngH+1p/X+f6VNVOfJHOCMZ/M2bKQDYW/5Z412hXhvK7kwGy9oKWRtKc3jxt3/7t8taXgs8z7v99tuFEI2NjU8++WR7e7u//GMf+9jmzZvf+ta3joyM3HPPPd/97nerG2dd4lrkkhvt7VUYKX8qPbrpnNz+X6d//7gqVHP2vfJByzZaN5zm1Y6kVHhD3OCac/xghXtw81BUb9tQZFnlaqBmaLGkFksqtyAmx0RqVGZXmqPxM4l20B+1tkLzDiFjpg2mfeK0Q3iykJNOTuVzMp+R+Uzxrx3Nm1QrZvWRZ3Ybs9ZI32dKmFalaBQUl4UkWj2IEjXQm11vcpwH1kr/QQVO72G0gs7AL4zkf6t2NKVX8KTfMXyyMFUUOVkQ4zlvMu9NFsREvmRlfVUkpPILPzOOyLpyMu+lCiLriMmCWG7lGkMIGTxsaRFz6r8RS4va2lodtTMRMrYmAlubA1sTgZJPVRTQWaDBbGtYYLbkvCvHct54zhvPuWM5bzznTuRFPKh1N9rrm2ya0Kaund8ZGc269++tziys2xLB545POkKN5bxj4/l10fL2b9jbl6bEKCnG6Xjd1ffjH//4wIEDAPDnf/7nM1lR3+WXX37DDTc88MAD3//+9++99945j5Kl8WCk4W0f1lu6qhgD6kbg7CvsnRfl9v868/vH5VpKjyJqTUm9uYPSGaSEeChqdm4tHH0NZEXGouJcb+nUoolKtDUL6uZUhtQpiPSYGB+W+cypt5qdSbSCNVGjzTW/t/7MgqV63zM2lcZdTgd/Ug7IDJzpIx/oRK28hRI1ZXkJ08KoEnX7w12dolEAqUOhRZl9iIAWMm9MyTCyNXKcrzzX7T/CjCe16JnMqvRvx4JcoVypHE9mHeFK5QrlCjl9Q2Ucz5PgeHL2wqwrXKEcT3pSOUJmHekK6Qi1+j6tQk4F40rlTQfmCuVNLwcAztCfAF1nyBgCgMGmZsHxOz4jgl9fyRD8JKM2swlHVsSEOVJB1hXpgkjPKvycLHiZgljOEKBTGELQ4CGDh0weMnnYnKoDDZprv1tsxOKb/W7yyWBToDq/2pbOWnWjNbIm5yAl8PZtTam8ePTgaOWb1jlubQ7s7c8AwN6+TAUSox84Z41ceyZltdoDpscff7wkcVTef/zHf/g3PvjBD85/9EMf+tADDzyglLr//vtvv/32yoZWx/Rkd/Rtf8gCNTFz6FR6dPv5md//Irv/18p1qh3RarFAWG9dT91dSTmwQMTs2lY4egBEeXvksUDYaNuIxgLlCRWDxlSGVBZyYmJEpEaUkz/xqJ8JnZk0qR6G2lyg930hp5wCmjZ9Y1QXaiEe6PD7yDO7Y80kqkplsYQpKE+59Zow1RoT3nCv8ipbNAqghI1OHMxhAOAhEJN9AOsqHEP5iNSYO9qHxx+wN/4JrHpWawWQc2XOEQUh864seCrrirwr854oeCrviqzrL5d5TxY86QjpCpX3pFSQdcpyBdHPtHpCOkK5QrlSekIVhPLEVIqz4Ek/0TmTXfWzsc78iX7KRmfo12VOzSI0nUsFgLwrs45YQWmrpbGQOZ0ANXjI5EGDh01uG2s/ATpb2ORbE8GtzYFtLYFEiNKRpOxuPjsxlnOfP16FfhtntIb292ckwPGJwmjWjZUz+z+ccQcmnZYwfabIKaz2AP2KK64oRRhV8MwzzwBAMplcv379/Ecvvvji2auRYtg73xK+6PpamxsdzUDowmsDZ16aeeHx3P6nlaj0iUppcK4n1mmNdL2LlBGzQ2b3DufoK+XqBMpQj3do8dbaGfmOmTZLdOiJDpnPysw4GhazQqjX/8ETMmYFwaKuQ9WBRqM/iTwLdjIzsfokzukINazfhCkyLV6NolEA5UWUyjIrCwA87MrMCEBT5cMoE3fgTR6IeGO/12K7/SUFTwoFBU/6Oc28K3PuVCoz78mcI3Ke9BOdBU/lXJGbTn0u1jldKXCEFBI8KV2ppAQ/1+dJJaQCAKnA9Qs8lZqpgnSnaz5nVhMKPCHBn9l8ejVnZjWhpPJXU55QaskpzmuKO13cWhAz2eGi0sQcIWRqIYOFTM1PgAan06BrtQt8MQIG3xy3tyYC2xLBtoiB9GNBKggBbj2/bbJw7OBQtsJNh03eHbMOj+YBYG9f5vKN5Z2oeV9/uiUcK2sTZA2orRxWxbiue+jQIQDYuHHjgiu0trYGAoFsNvvyyy9XNrT6xLXIJe+yt59f7TgWxQLh8EU3BM68PPviE9mXf1vumrjS4qGo3rp+LSRrSM1jpm127yy8+ersCsqSQNM22jeyWk3VMSvArNOoXzMpMeTcTrJAFwt2aeGNwOm9VDaLJEyVyCk3pdzJkxOmI0qU+KusSNUZadQnWmTuKLMFAGBgQhUCIMpVNi5nzWc3p2pxdu9wPwkIampt/+70v/6aSk3vQQH4U4KcuOtvqxQAFF7e39v7/z0ueco70e3AT0cWPCkVeFJ5QgmlHKGkVI5UQipPKldIqcDxpJ+y9KQSU3eVJ5S/h0qWXpYWQ9AZmhrTOGoMdc5MjhpnGgODM4MzQBDTSVt3Oi3rCDX1rAr/CVd+flYq5QkFs/K8rlRFdvcP6DPln1rIZCFDCxo8ZPLiJ4Ivt4DObJ3bBrd1ZuvM0qb+CwB+kt0RyhMy6wohp+66QuZcKZTKL2c+qMWYGtsUD2xttre1BNdFzWLGKCCkTHSOf3pxxxcff7N3okSzehZtV2vIT4weGs6e3xkp61fEvr7MVZspMUpO4TRNjI6Pj3ueBwAtLYuW4LW0tBw5cmR4eLiCcdUlFoxEqz2oaJF4qCF88Q3B3Vdm9/82t+/XxQwvWGVVGoqRnM5QN83uHc7RV2W+RBeQEXg0YbR01cTonISUCGpBHliHdjsPdrFgN/WRrySlYDzvKaWGs67jyklHpgtewdNGM0FPBiad1rwrcq7MOMLmhQaeDfFcCCcjfMJWE0GcCMA4UwWNocGmhlb0T8kQ0eBTgyoCAENceSlbmUcalaCkPJFDFArUVI4LFACIRIj1MhMRAYz+0fGk8DQ/LakUqFmZSj/NMycdOGeqYjXn9kpzhzPRzW5RzWsdZsI7ufWpZbmJTOZgX/ahHwxedKJ4c03QGOoMdY6GxjSGOkedTd9mqGvMmE56Ghx1jhpjOgeDM52zitVcOmLqxfFLbhWAO5VUBVPDkMkrmeZDAFtnAYPb+uwsJ7cNZuvcT4BaGs4smUmAroY/4kHOEUKpnCs9qRxP5j0pJORc4UnlCJV3hVCQdYSfr/frmpVSm5sD2xLB9TGLn8ZFsqTWBHR2x6XrvvDYm2PZil7JawkbLSFjIO0IBfsHMud1hE+9zUq9NpQteNJc9cefrG2n6XH85OTUaBq2vehVdP+hmTXJgvRkd/SaDzP7FN9lfs+mmbt5V+bcBbreRG3N70USNNjMoEUlx+xw6LyrQ+dcmX/9pcwLv/BG+8vU0CqxaNzqaF1wphQF4JzcC2z+EpjXM0sq5c5aopQSat46UgGAxnB+Cmv+K8IQ9XnHdhpf4EzS8C/FS4Wz+lAjQrmPDI2a6aC1xJSyM7UbcxQT/Op/42fqQcDvITg1PhhCcot3/DXMp6cfUrPPY2cHPPsd5L9/GMJM32HFtFxjp8sbcDi/4HBhnOGCf+hiUz0UOeZYkS99Jc8na5BfSDVz1+9DOnuFOd8PM6fElYG4wNfOqbcC0FcxMJ1fcbbYo0KLumanZ3aOqFaHNYGL4AKkwP+3eGO5UvZayDhi5pUSEkZzjlIgJXhSegLSjjfzF00WPP+XQihQCtKO9KRUEgDAkzLtF0MpEFI6Qrqe8gvQ/G0ZQ/8HOpNqbTg8ZlnPAwAopTEGAIaG5qwXizFkCBpns2tAEEBjqHEI6Hxm4UTe8yRkHa/gqoJfpSVU1lWulK6nCp6QCrKeVFIVhBRSCeknYhQALHOMAhvABkhO3eFOkzbZoOUiWq5JTzXp6SY9HddTFnf9UGe+GbjfCk7dQAA+/ZxoDBFAKLXg5wIBtmRcLpc61VziAzVTM6lmLylaUzrY0pFFDZCpcHjwcG+TkGvky67FHb40uPdpc/2hbLIc+zc5MoY6Q40jQzQ5AiJH9H9vGeLMN8zMT7DOpz4dM7MVsZkvIoSZj8bM75o2PVLnzC9gvZyxz3wnlzVgjWHY5FFbj1i8wdYiphY2edjSprKc02nQqjxpOkedY6BmCmAJWb1GW7vj0o4vPn60TAMoL2ZXa3DgoAMAL/dnzmkLle+CgSfVgaHsma2hMu2frA2rSoz+6le/Ws3ml1xyyWo2r7DfPf34s888NntJomVdb8+RF57/ZbVCqox1x/cHM+Mzd99wwsOuDQAS4Hlr688OdYunfg0ALjCpAHDqON5TTCpc6KRFgTp5IU4tnrsEAAAYSA0lACKCMV3ZYKLwNzC44qgAgCtlMM/f1GIC/UdR6KgAlIb+ThYUSziwJX2oI9vHZvcIK/LZmSYUU7M2FOrEAZMEkDDrrsKZ1dT03ek1USkEgDS3Hw7e/Laje5P9A1PxKDwR0tSp2SwnPXuz7ig86bHa760zc464wBsHF39oOX/jQuUuiMCKe81x8ffGya8mniLOmYaXtlhxzhIbzmkFgc/bgwA266me/16aeohB40Y31yDTpwhycWMs/Kbe4uUk4PhSnyq10J+z9HOzgvzc/A/OKU0/G4iAxb1DynqqdMq3y/wVxMkbyZlvkpV9GyyW/pkf2pwVUS31qL+XlX0/LauADZf4BC+wNijlKXYsH38j13w4l3gj35wR/typHsAxgGPLjraU4Z0IctbmlWFAygUYP/WKZbKCz/I8OWEcF03H5/UdDPF8TE9fHXtpZ+i4v2RW7+rpG0WntY9CdJ0cXGWoKzOqwuHeXKBDIQNDF+taxt7sj9VrR/GTIaiNbu/Nzb/9+zevF8ABgIFkABpKBOAoGQIDxVEigAaSITBUJ9ZB4CAZKIaKo2L+JqAYAoeFksfL7Dw9dRw4a+jNio3moDOBC73GDFEq5QGXC/7aVoOBns2FxYTNPAuFzVybCwuFja7NhYEnsjOp5V53Iqcxz3MB8LnfPV7tQOpS1A38PtU++xy23BSAhYm80vKefOKlV5JaGYc6/d+HHjk/NFC+/ZNa43neeedfuaxNVpUYvfTSS1ez+cJX2CsiHJ6qcMzlFh2t339oZs1zzr1k11kXzF7hud89mWhp33PB8p7xupP6ybe8nkMzd48dnMiPFzzgD4Xe8ry5ZXrwp2mL5DdPWrrg8kUO1SQwx/+CVlCAqRqTE0W8pbms1Qna2bFQ6tzcgT2FA5aq5uT1CuA5c+tPA+cXmH6V2n8io7r0oSwucqcUZ48VtcSJ/RJ/x7LSAQs9J2pe/miFTvEyLb+JFbyC81pZ+E9bLJhZLUrAQ3rberc/Jpd9ViKAHdcTQ3z2YOorenEX3aQib+zpZ0MBqOKiLMHwY2W1yqet+Kd97ooLXQ8riWV/Rk69cl7oRwvxI7nEkVziSD7hyhPljeX/Ql3Bt0Rdfcmv0ok8OFoaAoCuMY0hRzA05veIRwBbY5whRwgYzPFUQSi/w68zXXPqCCkVKKUKnlIAcrpWWilICystrO8MXPJp86GYvvLLQr4hLZoUo7oqy7DmOOf2rHeC/7EYFtHW/hGjjQFA0HLb46n+kYa5G1a24/NM2yeuIp7UkWTm/yfCmr3mzC0E+U7rjfCentfhvNlN2DoDBZxN1TOaGvPrMQMGAwCO6Pc5sHTO0O+I7ddvMr9fi62jXyxs6RwA9FkdGmb2uXoMsZjR9BZbx+9uv7KmhVQFofKedDzlCJl1pCOUI2TBkzlXOUK6Uk0t9GRByJx7Yk335B4GS9MYhkzeYPGw4Zd88ojFGywtbLKorYVP7wmXSPn89tc/Nwxr93mrSlCcCTdTawAAIABJREFUzq7pzXzjmYFKJmi8/uzTx9IAMAxNl23bUr5fpFhA++jbOsu1d1J7fvf0si+QnKZd6aPRqKZpnucNDCx66cB/KB6P+3c1TddO7tTMGGOMWWt9vo6cbqhZE81zhikW+D/hq45r8Znzk6XyoUoBgM6ZPtMJDUBjzNRxfglR1vFPVaDgSSHV1FGwUlObndhgukamdF+foyzy8+CeJwNn786/9pb8/ugqquSWZ1a50yhv+GHo4iN68kS62X906nk4sSYgzDmmRJjbHxnnrQPTpwSzaQxnTkvU9MQInlByejSwmSfdFXM770s5awqF6aVyoSsefi9PVtwrdlLV1GLp9VltLrFLVypY+Od9+eVpy6pLPXlLUEv17V2sM7cn51x2WIC79Dy2C8epZj+9nM2MmqAYnhhcDxF0zgBgTHUaTn/cGZ05f0Y8UReJJ4/B52+e1wLDoY5GdtL0KGrWPA+zSbXwX+GIBc7AlJr7PlzMIs/M3IWenHWJbrHi2dln89PfeScPl1f55JRa6jPi1wThiXUX6HesFADMfsVh+ktjZi2EqffAzBNgLDR83PwP/OwlCtTsEBWc9JGcs+nc98dCvdpPebyulFriPbLYj9WktI8WkkfziT6vdUw0TeXBLei0AACQ4ZyvjKDJ2UKDgSAUNSxlxOTT66sVD8nHGPqfRMvg5qxGI5Y207GXMwwZJ9IrAZ2HLG3WmideUVPDxlkPWTqzdZ5xhN/1Xs0ad+WXTz2SaN+USHYIKWee6rwn/WlJXCFnnn7Xk9nphTN7FlJlHKkAPKkYQoPF/TxR0NQYQsTUTI2FDMYZRkwtYGoIkAjpDCFkcn90xaAxK1VdUnlPSgVCyowjc6mN2rFvSClcIf0xJPwsqlJTE5qL6a+j2cMqzv1KRAxkhTF2HPz3xrwLl3zW9+pJD83bFQCwZWcxA95o3h3O6HEGAA2hXMSwlbvA5L/q5M/xSR/hk39F53xI53zY52w435w/c84fhPP+3pPvnvRoEjM72p81d18PRuNqcoWnm9VMgCiVynsq7wpHqIInc650hCy4Mu9JR8igwRssrcHSwhYPm6fpCSapLv9sfc2fm5fPhRsCw3l8cH/lZljZngz9vjfjCDWeF31pb13UKlNDEwUYLfC2BvPUq5I1QVtoNMJTbLKa9h5++OEFl3/rW9/67ne/u23btptuumnHjh3hcHhycnL//v0/+MEPDhw48P73v/8jH/nIatpdPV3XN23a9Oqrr77++usLrtDX15fNZgFgx44dlQ2t1l1ywVnbz73pA1ZozvXeoMENbfbZV2mG/sl7MudKABBSpfJTNRfjOc8/3p45Z8t6MpUXAOAKMZYVAOBJNZ7zpFJCyWxBOkvnjwD8TRQAQOeouoqnjnQN/j6eOlpknBqbOoJnCACoc+TT59EaA3069cQYmnxqNUScGalKIfe2viV47tV/pk99hu//3v/zgT3NNlrT+8c6Hal9Tl6jNmsERNF1EEKqxV6I2eOO1ZT5w5su/7OZ8EZ63YEiOg4z1Js7tKa2Ze6/1hX5DlEK8tPriemk/Ew2WKq5g8nyk9NtJ2UdEWa/09hKO5rPSWXW7zdJGTBmxVmwiwe7eXA9Ggtki8iCxIHszs3mxs2Lzl1Zv6YnZmFhEyC82dGucft/vtqdqnV5Z0R51ZieHoBHm93+LNMVb0AAQGNUKR28ucmxuSMfzS1GXeyxKpP9h/DYD+xtn6h2IKcLhhjQaXhNQtayq7fEnnh9fOaku9wMzrY2B/b2ZwBgb1+mfIlRANjXn6bEKFnCqhKjb3/72+cvvP3227/3ve/de++9d91115xLwZ/73Of+4R/+4Z577kkkEvfdd99qml69888//9VXX+3v7z9y5Mj69evnPPrUU0/NrFbx0GqXvf2Clkvf1cXKVawxn6WdmEEyHlx24n8VdgC80xvuze7/Te6150CU8edBi7dFrrhZj7fPXtikO5aGJtb90WdtZkLn4Gs6W1SSSxRaUxsgcwfeXKJgDy3baNvE1uKF+uLfIRadMdYw5CYLrGOBLh7s4sEuYJX8TSH1x2i5QqaPiPShU6+6BGRaU6s7UOx11tJCpvFIzB0YRp2xAAIAMwalagOxFk4OlefmD/1cT16kRXdVOxZCCFkLTI29fVvT916o3HCcu1pD+/szEuD4RGE068YC5To229+ffdvWpjLtnKwBJT6F+8EPfvDVr371U5/61Kc+9an5PX4YY3/xF39x5513fvnLX77//vtL2/Ryvfe97/VvfOc735n/6Le//W0AQMR3v/vdFQ2rViHXI1e+L3L5e6GCWdGq0+Jtkcvf2/yhvwxfeC0LRkrfANfCF17b9N475mRFCalBWixptG1cuM84ghZLWuvPWJNZUVLXUA9r0V1G2zutzZ8MnPHX1oZbjeRVPLyJsqKkCGh2vQ+11c5jqzW24PK7dJUKD0VRN9w+qRx/SA3FzH7AClUDlZuYHMu+9M9KLDphACGEkGW5bEO00a7caBghk3fHpgpF9/VnytfQweGs3w+VkAWVODH6ta99DQBuu+22JdbxH/3qV79a2qaX69prr92yZQsA3HvvvT09PbMfeuKJJ370ox8BwM0339zeThkr4KGGxhtvs7eed+pV1yIWCAfOviL+B59puPoP9UTJhm022jY03fypwNlXQP2XhZLTBG+IGx2bgZ30jkXdMDu368kueieTmoCMWQmtaY/ZeXNg+18Edvyl2fVBvfliHmivqV7ApC6gFjI7b1rtO4cxram1RBGtAPJoQglweqTyp6xEgdYA4Bo5P3T6Xs0d/s9qR0EIIWuEzvHa7fFKtrirdeoC5MGhbLZsuUsh1auDZUy8knpX4vPYl156CQC6urqWWMfvt+6vWUWapn3lK1/hnI+Ojl522WUPPfRQOp0eHR39xje+ccMNN0gpY7HYF77wheoGWQvM9k2xm+7SE+uqHUiVIdesjWfG3nN74/WfMNfvXM1cK8wKRK58f+P1n9CizSWMkJAK4OFGc92Wmdwoj8atjWeWpZ6akOIxgwW69MRl1vpbAjv/h731LrPj3VrjOXjSBGCErAQPb9ETq53juLpFo8ywmR1WLri9UwMdIyugOVTEZGb1QMr8/u+L9BvVjoMQQtaIi9c3NIcq95vVEjYSIR0AhIJXBsqYu9zXR4lRsqgSl0lnMhkAGBwc7OjoWGyd/v5+AEinKzXr9+Kuvvrqb37zm5/4xCcOHz58/fXXz34omUzef//93d3dVQqthgTOvqLaIdQWo32j0b5RpEazL/8298rTqrC8Dlxm147IZe+hRBKpXyzYYHZtd3oOac0dWkNFLykTMgP1MLfbWbCbBTt5YB3gaTTMC6kwo/VtIv2GzK5inFDGtKZkUVPYlQePxmU+I3PSG5B6kgEA8gwYY8qJVSukEpK5yfTvvtRw5b0lL/gghJDTEGd43Y7mbz7TW7EWz2wNPXJwDAD292fOaguVaY6KvX1ppdT88R4JgZIfQPi1ov4AnYvxH+3sLFmX5NX48Ic//OKLL/7Zn/3Z5s2bA4FAJBI566yz/vqv/3r//v0XXnhhtaMjtYtHYuELr23+w/8evugGHilqIGcWjETf/pHoOz5CWVFS75gdsjadTVlRUlGz+sjbW+8M7PhLc/0teuIyHuymrCgpM2Z1fQC1VY2hrDUmq1g06s/CBAAipbyx6YX6OGqpaoVUWu7AvtxrD1Q7CkIIWSPO7wy3Rio3Td/6mB02OQDkPXlouFzDRk/kvZ6UU6adk3pX4orRG2644Ytf/OLf/M3f7Nq169prr52/woMPPvi5z33OX7O0Ta/Y5s2b77vvvmpHQeoS6mbgzEsCuy52eg5l9z5VOPoKqIU6piHam3eHLrqepqYhhJBlYDqz2nioiwe7WaBzlZkpQlYMjajR8a7CGwtM11msqheNhqIym1Ku4w0JZhnMFgCA5rBSOgi7WlGVjFLZvd80Oy5hgUS1QyGEkLrHEK/fGf/n3/ScetVSQISdLcHfHk0BwEu96W2Jch3v7e1NdzRULuFL6kiJE6N33333N7/5zeHh4Xe+853XX3/9TTfdtHPnzlAoNDk5+fLLL3//+99/6KGHACAej999992lbZqQqkE0OjYbHZvF+FB2/29yrzytPHfmQR5pilz+XqN9UxUDJISQuoGMhzbx8GYe7GKBNuobS2qE1nCGbDrfHXlm5XtoTHoj/bOPECoLeTThDR0HAOe4Y643UfMAAM0BlW8HWbVq1lJRTnbyl/+r4Zp7qx0IIYSsBbvbQ+ui5rHxQmWa294SfL5n0hFqPO8dHy90RMuSvtw/kHnH9qL6epLTTYkTo/F4/Mc//vE73vGOkZGRBx988MEHH5y/TlNT08MPPxyPUx9MstbwaHP44huCu9+aP/BsZu9TMjsZOOOi0PlvR92odmiEEFLrmJXgDbv02G6aNInUJr3tOpE5KvP9K9yeMS2WdAerVjTKDJsFIjKbAgXOMdfo1hAFogSzX+XbQNX9kBTu6IvZfQ8EznhXtQMhhJC6h4g3nNH81V8dr0xzOsetzYG9/RkAeKkvXabE6OvDuYwjgkbd/96Rkit9IcaePXv27dt36623WpY15yHLsm699dZ9+/add955JW+XkBrB7FDg7Cvif3BP/A/uDl98A2VFCSFkCchtrWmPtenj9ta7jORVlBUlNQuZZnZ9ANjKiyu1WBK1EhclLAuPxpHrAKBc6fYzUAgAyFw0BwDXwiT12f3f8CYGqh0FIYSsBWe2hjY0VW6slV2tIT85dXyiMJotS+8KqdQrA9ly7JnUu7IcnCWTyW984xv33XffM888c/jw4cnJyXA4vGHDhvPPPz8YDJajRUJqDXKNh9fCZK+EEFIWyHhogxbbwyPbkVUzVURI8ZiVMNuvKxy7f6XbMy3WWsWiUUTOYy3eUA+AkpN5YUd4NAMAyPNgDKtCc7UCKxmZTf3i72I33AtIo3AQQshq3bAz/qUnK/SbFTJ5d8w6PJoHgH39mcs2RMvRyr7+9HnrwuXYM6lrZTwVCQaDV1555ZVXXlm+JgghhBBSX5iV0Bp3a7FzUaNrpaT+aLE9In3EG3thpZsnvdEqjjQKzLB5pFGkRgHAHZxEs4HZkwCA2iRIXbllORGtJJndl372P0N7bqp2IIQQUve2twS3JgIHBitUZbmrNeQnRg8OZc9bFwnopb/Eta8vowCw5PsldY6uphJCCCGk7FAP6/GL7C1/Zm+9S09cRllRUr/Mjncxc6Vj5TOmxZIlDWfZeDiGpt87Urm9GeVO1c6gMQpapoqBlYjKHfg3d+CNaodBCCFrwY1nVK4zQUvYSIR0ABAKXhkoy+/RZMF7czRXjj2TukaJUUIIIYSUCzJNi+6y1t8S2HGP0X4ds1urHREhq8YMo/P9Kx4CQoslUavuLPCoNSaBMQBQwnX7PSWmRpFjxiCwCs1BXD7I06nH/7dy6v4PIYSQqtvYZJ/RGqpYc7um29rfn/FkWQa/3te/Bi4BkhJbVWL0vvvuKxRWe8yRz+fvu+++Ve6EEEIIITWFB9qNtncGdnzG7Pogj2yja7FkLeGBdj35thVuXANFo8g1rbHFvy1zaTEeAKkDAKBiVj8wr5rBlYJSr04+9f1qR0EIIWvBDTvjiBXqfb4hZodNDgB5Tx4aLktp535KjJJ5VnWWcuedd27cuPFrX/vaytKj+Xz+q1/96saNG++8887VhEEIIYSQGoF6g564LLDt09bmT+rNFwMPVDsiQspCj1+sNWxf2bY1UDQKzAqxYMS/7Y0Oi0yTUgwAAAWa/YCymsGVgFc49sP86y9WOwxCCKl7XY3W2W0VKhpFhJ0tU6Mt7e1Ll6OJIyO5yYIox55J/VpVYvS8887r6en55Cc/2draettttz311FPFbKWU+uUvf/nxj3+8tbX19ttv7+3t3bNnz2rCIIQQQkiVoaZFd1kbbg1sv9tofTuaTdUOiJAyQzQ63ovGimYrYkyLtZQ6oGXjDc2oGQAASnrDIyrfohQCADIHzUGAsvRhrBjURyef+qZIj1c7EEIIqXs37IxXbMKi7S1BgyMAjOW84+OlHxRFAbxcngFMSf1a1az0Tz/99L/8y7989rOf7evr+/rXv/71r389kUhceOGFF1xwwVlnnRWPx2OxWDgcTqVSo6Ojw8PDL7744tNPP/30008PDg76e2hvb//sZz976623luJvIYQQQkiFIQt06rHdWuNZwIxqB0NIRaEWsDrfl3v9X0Atu75Si7V6o/3Kq2andUSmxZLu0DFQSrl5MZ7VYnEwhwAAeRaMUeXU+RUO/tr4o99uuuH/AqShPAghZOXaGsw9nZFnjqYq0JbOcWtzYG9/BgBe6kt3RM2SN7GvL31BZ6TkuyX1a1WJUcbYxz/+8Q9/+MP//M///KUvfemNN94YHBz80Y9+9KMf/eiU265fv/6uu+76kz/5E9u2VxMDIYQQQiqPmc08eqYWO4cZsWrHQkjVsGC30XKl0//o8rdkWizpDh4vQ1DLgLrJI01iYhgAxOQomu2cNaA+AQCoT4DUlVfHp47ICmL0N9kXdwbOvqLasRBCSH27fmf82WOp8syHNNcZraH9/RkJcHyiMJp1Y4ESDz6zvz8jlWKVGjiV1L4SXD61bfvOO+88dOjQT37yk4985CMtLUv1DGppafnIRz7ys5/97NChQ3fccQdlRQkhhJA6gtzWmvZYmz5ub73LSF5FWVFC9Ja38vDGFWyoxZKorapGoSR4qBGtqQHdvLEBmY8qMXUXzWHgZZn7omLQ6k8/+0Nv8Fi1AyGEkPqWCBlv6W6oTFthk3fFLP92OSaRzzjiyEi+5Lsl9atkR2Oc82uuueaaa65RSr322msvvPDC4cOHh4aGCoWCaZrNzc0bNmw4++yzt2zZUrEZzQghhBBSGsh4aIPWeI4W3QVY/VQOIbUEzXU35177svKWefLGeC0UjQKA1tjiDr4JQoDwxPgg8iRYvcgKAMDMfplvB1mvA2UgKGUennjkO7GbP4V6vf4VhBBSC67bEX/6zZRXkarRXa2hI6N5ADg4lD1vXSSgl3hElH396Y1xqtIjU0p/boOIW7du3bp1a8n3TAghhJAKY1ZCa9ytxXajVqEJSQmpO6hHzM6b80f+FdTyThe1WLLqI40CADKuRVu8kV4AkLm0SKc4JME+jigAFVr9Kt8Oklc3yBVjWlpkD07+5qHIZe+pdiyEEFLHYgH90g3Rxw+NVaCtZNhIhPTBtCsUvDKQObcjXNr97+vP3HhGc2n3SeoXjUROCCGEkLlQC2hNe+wtt9tb79ITl1FWlJCl8fAWvemiZW/GOG+s/vT0AMCsIAtF/dtiYki5nsonwZ+kHj00BgDreJJ6Zh/LvfKr/OsvVTsQQgipb+/Y3mTwCiWRdrVOHXzu78+IUpepHhsvjOeqfFWS1A5KjBJCCCFkGnItss3s+mBgx1+aHe9mdlu1AyKkbhhtb2eBdcvdSm9qBV4TxZhaQxx1EwBAKW+0H6ShnKmkLfI8GsPVDG6V0EOrZ/KX94tMJaZUJoSQtarB0q7YFK1MWxtidtjkAJD35MHhEg94rZR6eaD0o5eSOkWJUUIIIYQAD7Qbbe8M7PiMuf4WLboLsCYyNYTUE+Rm1/uBmcvbinE9lixPQMuFWiwJyABAuY6YGFZeQDmx6ccmUR+vanirwoxh6Q6kHv/ucoc7IIQQMtvbtzVZWiXySIiws2VqMsC9femS739fGfZJ6hTNn0AIqRPMQP8fzQZmAOrITeAWMnPWbQOZAcxAzV7qxEfmlzovko5SYtFHlQdy8W4XSijpLN6wUmKpq51K5AGWCMyFJQNT0l30QSlQLREYSC87+y4CSndiqebIWsGMRh49W4/tRrOp2rEQUveYETM73lU4+t1lbaU1tbqj/SCq/5WLmsEb4mJ8EABEehzNAIMoMA+1FACgMQpKU169DqzBAsecnmB2768CZ15a7VgIIaReBQ1+1ZbYf71ciW4E21oCz/dMOkKN5bzj44WO6DIvPS7J76HPGc0NTigxSgipIGQaoA5MQ24Ds5HriBpwG7kNTAPUkVuoBQA1ZDpwC7mNzFDImRak+rVKU0IWhmWuV2Z7RLZH5XvUEhlhUndQ0xq2a43n8PAWv0CMEFISWuNZIn3IG31uGdswrseS7lBP2YJaBh5sUPmMzGcAwBsb0Fs6odAE6CLPAQAaQ0rqIEt5aloxyLJoDE4+/bDRvklraq12OIQQUq+u3hL7xaGxjFP263kGZ1uaA/v6MwCwtz9d2sRo3pOvj+S2NAdKuE9SpygxSghZHmQacHsqd8lsptnAdEANuQ3cRqYD8oWTm3poZcN30FW86kDOrBZmtUDjOQCUJ10zkAU69dhurfEsYEa1gyFkbTLar5fZYzI/WPwmWlObNz6o3EUL/yuJx1rkwFEQHkjhjQ7o8XZVSIDVi8wFVMzql/l2kHV5EoFWr5qMTjzynaab7gRel38CIYRUna2zq7fGHtg7VIG2drWG9vdnFMCx8cJo1o0F9BLufF9fmhKjBCgxSsjpqcjkJnIbUJsq8OQ2Mh25tbJEJSU3696cPClImR+ayZPKXA8oypPWNDTjWvQsPbYbjcZqx0LIGofMsLo+mH3tq8v4YmRMa+50e18vZ1zFQuRaLOkNHQcAVciK9BgPNapCEqxeRAEo0OxX+TZQ9VdsjiCZfcwbMyd/81/hS26sdjiEEFKv3rqp8bGDY6l82Y//wybvjllHRvMAsK8/c9mGUk79tK8/854zS7g/Uq8oMUpIvfKTm8htZLoCjWk2cBuYhqgDt5FbyIypnObc5KZd7djJGsAoT1oXkFs8sl1rPIeHNgLSFQpCKgStFqPtWqfnR8VvokXjYmxA5mpiLghm2DzcKCbHAECkRpgZQN1UhRYw+xAVMgfMAZVP1uN1T9QmUB/P7v+1sW6L2bW92uEQQkhdMjV2zdbY919cRt+IFdvVGvIToweHsnvWRWy9ZJfleiZKX4VK6hElRgmpUSx6vhmOANORGcBM5BYwHZiBU9MN1V+ZBlnT2Nx+9/lBmeuR2R6R61H5fup3X3FMi2zhjedoDTtofF5CqkKPXyjTh72JfcvYJNlVeGP/EpPwVRKPNMlCTjl5UMob7dMSnSgscOJgDgEA8hwYo8qpy0nb0DoG6UjqF99vet+nmB2udjiEEFKXLt/Y+Mhro2O5sh/kJ8NGIqQPpl2h4OWBzLkdpfze3t+fubSkVaikHlFilJBaFTlLizVXOwhCVgQ5s1uZ3Qqx8wBgbj1pvhdkTYyjtyYxK6E17tZiu1Gr15mjCVkzjHXvlrle6YwWuT6zQ7whLsYrMdVvEVBrTLqDR0FJ5bliYkiLtigvDMxFfRwAUJ8ApSs3Uu04lw2ZA1avzLHUY9+LXnsrVdMTQsgK6Byv3RH/9nP9FWhrVzL06KExAHi5P3N2W6iEU8nvo8QoocQoIYSQ8ptTTyplgfKkJYZagDfs1BrP4cHuasdCCJmC3Da7PpA79HVQxU7dqyc6RWoMZNmn+i0GajqPNouxAQCQmZQ0A8wOKycG6KKWAQDUh5XUQdTfED1oDqLTVDh2ILv/14EzLq52OIQQUpcu7m746asjw5myH8mvb7JDR1NpR+Q8eWg4tzVRshmTXhnIeFJppcu0knpUxsTok08++fjjjx84cGBsbMx13UceecRffuDAAaXUtm3bytc0IYSQ2oVL5UlVvk9Jp9oh1g/kWngzdZknpGaxQIeR/G9O30+LXB81XY+3uYPHyhpV8XggogpZmZ0EAG98UDcs5LpyEsB6kRUAgZn+JPVGtSNdJqXQfkOlt6V/82O9dYPe1FrtgAghpP5whtftiH/rd33lboghnJEM/vZoCgD29qVLmBgtePLgUHZ7S7BUOyT1qCyJ0V/+8pe33Xbbyy+/vOCj73vf+1566aW9e/eeccYZ5WidEEJIPaE86YrwQDuPnq01no0aHckRUtP0xGUifVhMHixyfa0p6Y0PKSdf1qiKx6PNqpBXwgUpvbEBPd4OClU+CfZxRAGo0OpXuXZQdXZtBnkWzWFVaE49+p2m994JnDrSEULIsl3QFfnpgdG+VKHcDW1rCTzfM+kINZrzjo8XOqJmqfa8rz9NidHTXOnnb/ne9753xRVX+FnRUCg0P/t5zTXXAMCjjz5a8qYJIYTUPWTMatEazzHar7M3fyKw67P2js9Y62/RW67SIttQK9n14TqFekSPX2Rv+TNr8yf15ospK0pIPUCz832oFz1ZBDK9ZV0541keRK41TU1Arwo5f6p6UFzlW0EhACB6aA4A1sakUcuB5nHFXG90YPLph6sdCyGE1CWGeN2OeAUaMjjb0jx1IrC3P13CPe/ry5Rwb6QelTgx+sYbb/zRH/2RlHLXrl0//elPx8fH9+7dO2edt771rQDw2GOPlbZpQgghaxLTIzyyzUheZa6/JbDzr07PPCkyTYvustbfEthxt9F+HbOp1ych9QS1oNn5fsBiD7x5OMZCDWUNaVlQt3gk5t8WqVHp5AAApKGclqkVeB7NwWqFt2KIklvHACC791fO0VerHQ4hhNSlcztC66JWBRra1RryhwI9Nl4YzZZsYNP+SWcoTRMenNZK3Gfk3nvvzefzu3fvfvLJJ4PBhctYOjs7AWCxjvaEEELIEpgeAT3CI1MDVUs3pXK9Itujcj1e5iiIbHXDKzkeaNdi5/PomchL1mOIEFJ5PLRBb77UHXyiyPX1lq5CZi+oWinD5OFGWcipQhZAeaP9eksnIldeALAJjREAQJ4BfUy5jdWOdHlQH0M9pdzIxOPfa7r5UyxQdGEvIYQQAABAxOt3xr/21PFyNxQ2eXfMOjKaB4B9/ZnLSjeb/P6B9BWhOvv9IiVU4sToT3/6UwD4+7//+8WyogCQSCQAoK+v7AP0EkL/UjkZAAAgAElEQVQIWfNm50nNk/OkIntMefXaNQaNqBY9U2s6nxmxasdCCCkNo/VqkX5DZt8sZmVm2rwxIUYHyh1V0VBrbHEHj4IUIDwxNqjFWgFAuQ2ALuopAEBjDJSuvFC1Q10eZh0V3k6ZS6d+8f3oOz4KSHMTE0LI8pzVFtrQZB8eyZW7oV2tIT8xenAou2ddxNZL0wd6X1/mio2UGD19lTgxevz4cQB4y1vessQ60WgUAPL5WhlRnhBCyJqxRD1pXeRJkVs8sl1rPIeHNtLJOSFrDrO6P5B77cvKK6q23WjuyE2MgPDKHVaRkGtaY8Ib6QMAmUuLbIoHIgCgnCZgLvIcAKAxpJQGohJ9KkuGFdDoU4W2wtFXc688be+4sNoBEUJI/blhZ/OXnjxa7laSYSMR0gfTrlDwykBmd0dpyvxfHcw4Qhq89HPwkLpQlukX1cm9fhBx9pLx8XEAaGiooYGTCCGErEn1kydFHt6oNZ7DG3YiM6odDCGkXFBvMDvenX/j20WtzTW9ud3tL6rCtDKYFWLBiMykAECMDzHDQs0AQFVoAasHmQuomDkgcx31NUk9sweEGwNpTf76Qb1tgxZNVDsiQgipM9tbAluaA68NlX1Uq13J0KOHxgBgf3/mrLYQZyWoJHCFem0we0ZrnfV4IKVS4ox4a2srADz33HNLrONPx9TV1VXapgkhhJClnTyP0/84eR6n6kzvzqyE3nKVvf3PrQ23ao3nUFaUkDWPN+zU48XWJGqxFrTsssazXFpDM2oGAICS3mg/gAIAUEwVkkoxAAAUaAxXM8QVUJIF3gQFynNTj/y7qpkqXUIIqSPv2tVcgVbWN9khgwNAzpOHhkvWeX9ff+0UTJBKK3Fi9OKLLwaAL37xi7MX4smdAb/97W8DwGWXXVbapgkhhJBlqWKeFLmtNe2xNn3c3nqXkbyKGTSqESGnEaPtncxuLW5dNFq6yxrMsiHTmpL+WB/KLYjUyNRyqavCVKElahnU6uwME3nan0XKHe7J/O5n1Q6HEELqz8Yme2ey7KUGDGGmlb196VLttoS7InWnxInRj370owDw0EMP3XHHHY7jzF/h5z//+be+9S0A+OM//uPSNk0IIYSsxpJ50tL0rEGmaZFtZtcH7R1/aXa8mwe7S7JbQkidQW51/QFys5h1WTDCI7V17QQ1k0ea/NtickwWpjtOioDypod7M4YARTWiWzm0jwN6AJB58Qmn51C1wyGEkPpz4xnNWP5R8re3BAyOADCa845PFEqyz+GMOzC5QAqLnA5KPMboFVdc8Z73vOc///M/v/zlL//whz/80Ic+dN555/kPPfbYYw888MA//dM/CSE+9rGP7dq1q7RNE0IIISW05Pikx5W3vKvKzEpojbu12LnV6rNPCKkpaDYZbdcVjv1HMSvrLV0iPQFSljuq4vFQoyzkVD4DAN7YgJ7oRMbBn4iJ5xA9RAnmkMonqx3pMiB6aPWoXBcoNfHY/4m/7/9GM1DtoAghpJ50NVpntYVe6JksaysGZ1uaA37n97196Y6Goi40ntK+/kxLmEa1Oh2VfvKlf/3Xfx0ZGXniiSeOHj36d3/3dzPLr7rqKv/G1Vdffd9995W8XUIIIaR8VpYnZXqEN5yhxc4tutssIeR0ocXOFenXvbEXTrkm6qYWS3rDvRWIqnhaY4s7eBSEB8Lzxgb0pjYAf7DRZrT6AAB5FrS08uppLgtmDks3prywzKRSv/hBwzW3VDsiQgipMzfujL/YM6lOveKq7GoN7u/PKIBj44WxnNdolyC1ta8vfdXm2uqiQSqjxF3pASAUCj3yyCNf+MIXEom58zk2NjZ+/vOf//GPf2zbtTWKPCGEELIsJ/e7/+8n9bvXw8g0LbrLWn+LveNuo/06yooSQhZkdrwLzXgxa+rxdtT1csezLMi41jh1tK/yGZGZmHpA2MqLTK1jDAOrq4mMFKD9JqACgPyRfblXf1ftgAghpM60NZjnrYuUu5WwqXXHLP92qYYHfW0oW/BqqHMGqZjSV4wCgKZpd99996c//ennn3/+lVdeGR8fD4VCmzdvvvDCC/UaO6QjhBBCVm9OPSkoAcirGhEhpB4ww+r6QO7gP4E61XCcjGnNnW7v6xUJq1jMDPJQVKTHAUBMDDHTQs0EAOXEgOcQXUCJxnCddahnBTQGVCEJAJNP/VBPdmvRSsyzTAgha8YNZ8SfO56SZa4a3dUaOjKaB4CDQ9k96yK2vtqyP0+qVwezZ7XVU0cHUhJlSYz6OOd79uzZs2dP+ZoghBBCahFlRQkhxWF2m9H2dqfnv065phaNi7EBmautaXN5Q1wWcsotgFLeaL+e6ARAUEwV4jMd6pU2CTOTMtUDNHvBjSlpKNdJPfrvsXd/Ehh9qxNCSLESIeMt3dGnjoyXtZVk2EiE9MG0KxS8MpDZ3VGCH5p9fWlKjJ6GSt+VnhBCCCGEEFIkvekiHtle1Jqt3VD2yX6XC7VYEpABgHIdb2J4arGwlTvVlZIZI/5s7/UCUaF91L/tDh1PP/tIdeMhhJC6887tTRor+y/WGcmpJOb+/owoRYVqqXrlk/pCiVFCCCGEEEKqB9HsvIkZp57wgVlB3lDUmKSVhJoxE5VMj8t8xr+t3BhIHQAAJZpD1QpvZVCbQH3Mv535/WNu7+HqxkMIIfWlKahfsj5a7lY2NNkhgwNAzpOHhnOr3+FYzutNFVa/H1JfVtWV/le/+tVqNr/kkktWszkhhBBCCCFrAHLbWHdz/vC/gDrFtA96olOkxkCeakzSyuLBBlXI+t38vbEBvaUTmQaKSaeZWb0AgDwH2qSqqw71zD4qvDAoDZSaeOzfYzd9ilmBagdFCCF149odTb9+Y8IRZZzOiCHsTAafPpoCgL196a2JEnxL7+1Nt0XM1e+H1JFVJUYvvfTS1WyuVJkH4yWEEEIIIaQe8FC3nrjSHXh06dVQ0/V4mzt4rDJRFY83JqSTB+GBFN5ovx5vB0AQlnIbUJ8AADRGlLRBlnGGgxJDD60+lVsHACI9MfnUDxuu+mC1YyKEkLrRYGmXb4z+/LXRsrayvSXw+55JR6jRnHd8otDRsNqc5r7+zDXbmkoSG6kX1JWeEEIIIYSQ6jOSb+WhjadcTWtKomFVIJ5lQeRa7P9n787D5Krq/PF/zl1qr+6q6up9TyCEhEDAENaEHcOqyEAc1CEKCjooOiLqzDgq3+f5PfggLsiijkhAHAclJAoGURgMBMRAJCQdyEJIet+rqmuvu53fH9XpbN2d7q5bdau6368/eG7de+rcT0Ke7rqfOp/zGe0+zzOpbKt6IuKq/1BBva3ECuoF2wCJo/vNpfe+nTnwrrXxAACUllULKxw5N4ufnE0UFlSOLhQ1ZYfQfcOplJrHVa5QhHL6zvb5558f9/zatWufeuqphQsX/tM//dOiRYu8Xm8sFtu5c+fTTz+9e/fu1atXr1mzJpf7AgAAAADMOszevDq1+wGuTfpoxwS5ulHp3FuoqKZKsDlFb0CPhYhIHxkWbE5mc5R8Qb2r04gvJM6IKLZ5g63+BCbbrA4KAKA0eOzixSf4N743nNe7LKl17+xLcKLOSCac0vzOnNJcusHN6nEPpSKnfzGrVq069uQdd9zx29/+9gc/+MGXv/xlxo5oQ3bPPffcf//9X//616uqqh544IFcbg0AAAAAMMswyWNvvD594AmadMsp0RsQPOVGfKRggU2RWBYwMkmupIm4Fu6TKhuZIB5ZUD/EDcfoGtJSwIQkkwe4Uk1EejwSf/MF77nXWB0UAEDJuPykik37Igklj1tje+1Sc8BxIJQmoh298ZXzcm361NYXR2J0TjF5VfPTTz/90EMPfeUrX/nKV75yVFaUiARB+NrXvnbnnXf+5Cc/Wb9+vbm3BgAAAAAodWLZSXLwvOMOk6ub6ZgP20WASYEaYgIRcU3Vhrq4oRMRVwPcsBERMc5sQ9aGOF2Cs4cJSvY4ueM1dbDL2ngAAEqIUxYuXRDI911OrfFkDz4YThk5N7Np602gI86cYnJi9OGHHyai22+/fZIx2asPPfSQubcGAAAAAJgFbLUfFt1Nk48R7E7RX1WYeKaFibIUqM4ec1UZzY1yxjOVBwekmBy1LsAZMJjjYDKUG9G//o6MPC59AgCYZS450V/myG/nvZoyW5ldJCJF5z1RJcfZRtJa10iuk0AJMTkxun37diJqbm6eZExra+vYSAAAAAAAOAIT7U2rmXicDku2ygYSi7HJu+DwSIEaIkbZ3OhgFzc0MuxcHS1vZPIwCaqlMU4Pk8PZrQCISBvuTba9bm08AAAlxC4JHz4p733em/yjvzQ7wuncZzOljxOUCpMTo4lEgogGBgYmGdPX10dE8Tj+nQEAAAAAjIPZ/LaG644zSJTkyvqChDNtgtMrBapHc6Oaog12c0Pjqv+wgvpBolIqVGTODmKjfYrjW/6U7TEFAABTccF8n9+V392lmw8mRrObjeaoDYnRucTkxGh2reivf/3rScZkrzY1Hac+CAAAAABgzpJ8S6TAmccZE6hmDmdh4pmucXKjun5YQX26tArqGVOYvSd7zDU1+gr6JQAATJUssisW5nfRaG2Z3SYyIooreiip5Tjb/lA6rw2joKiYnBi99tpriei73/3uxo0bxx3w7LPP3nPPPWMjAQAAAABgXLb6awRn7aRDmK26pTDBzMA4uVFNPKygPlRaBfWCfYCJqeyx0rk7ve8da+MBACgh57WWe+153P5FYNTgs2ePc6+mNzh/ty+Rc1BQGkxOjN59993BYDCVSl111VXXXnvtE088sXXr1t27d7/11ltPPPHENddcc+2116bT6WAwePfdd5t7awAAAACA2YQJkr3pRhImKz8U3GVimb9gIU3XsblRI+0t2YJ6zpztYy9ir/2BZ1IWRgMAUEIkgZ3dXJbXW4xV07ebsc1oWx+q6ecKkxP2wWBw48aNV1xxxfDw8LPPPvvss88eO6aiouL5558PBoPm3hoAAAAAYJYRHNW2uquUrg2TjJGrm/X4CBlGwaKaFsHplQKkhfqJONcUbbBHFqqYu5eImJgmOcrVcqtjnComJphtiCtBIjKSsdgbG8suuN7qoAAASsMF8/0v7g1znq/vw5p8DoHIIBqIKynVcMo5LQTc2Zfk2a/1YLYzecUoEZ155pltbW2f+cxnHI6jO2k6HI7PfOYzbW1ty5YtM/2+AAAAAACzj1yxXPSdOskAJtulQE3B4pmBo9aNqv0DPDOaDGVyiATF0uimR3B2ExvdvS61a4vSvc/aeAAASkWlRz6p0pW/+e2SUOW1EREn6ozkumg0ltHazejjBMUvL1s81NTUPProow888MCWLVs++OCDWCzm9XrnzZu3fPlyt9udjzsCAAAAAMxW9oaPppNdhjJhJ3Q5WK+PDHK1eLfsPGrdqNITszXZmKhkC+p5uq501uVogrPTSLYSEXEeffWZ4A1fITGPG+cBAMwaK+aV7xrI496dzX5HX0whovZwekHOSdgdvfGWwNEL/mD2yeOvcLfbfdFFF1100UX5uwUAAAAAwKzHRIe9+ePpfT/nxgSddgVBqmxSe4p69eIRuVFVVXtJrmeMcSZmSB4Za8pU/JgcYlKQa14i0iOD8bdf9iy7zOqgAABKwOn13nKHNJLOtWv8RJr9jr93RImoK5LRDS4KOX3l1tYXv2YxNoGc/cwvpQcAAAAAAHMJrga5+tJJBki+oOD0FCyemTm8pt5Iqnrk4AU5XFoF9czZzg+2jUq8/bIW7rc2HgCAkiAK7NzWPO4r7XNK5Q6JiFSD90QzOc7WHkpH85bDheJh8orRt956a+qDsdMoAAAAAMAUyZUr9MQBPbprwgG1LZn9bUXe5v3wdaPakCa6RGYnxjjZB3mqZArqmZAR7L08U0dEpGvRV54JXHs7sdIIHgDAQivn+V7YFTLy1oKp2e/Y3hsnovZwutGXUyE8J3q3P3F2c8l0CISZMTkxeuaZZ059cP6akQEAAAAAzDaM2RuvT+/5iaFGx70uONxieVCPDBU4ruk6lBvlXOnV7c0iMWJCqRXUO/q4FiDdQURq7/7U7recC6fxKAQAMDcFXPLJ1a6dffnaabTJb88mRjvCGWrNdba2XiRGZz+U0gMAAAAAlAYmuW1Nq4lN+BlermoiQSxkSDMzVlPPFVKHjdGzJVVQz4gLzvax9bnxN/5oJGOWRgQAUBpWzsvjd2A1XrtdZEQUV/ThZK49CXf2xQ2s6JvtTF4xun79+nHPp9Pp/fv3r1+//s0337z55ps/+tGPmntfAAAAAIC5QPS02qouUPpfHvcqk2Q5WKcOdBY4qhkYWzeqh7jo4YKDMcbJPsBT9SVTUC/GmS3E1QARGelk7G/PlV/yz1YHBQBQ7E6t8wRccijnrOW4BEaNPsf7wykiag+lK1xyLrMlVWN/KDW/wmlSdFCMTE6MTp7x/OY3v/nII4/ccccdS5Ys+epXv2rurQEAAAAA5gK55hI9vl9PHBj3qlRRo0UGuZIubFAzMZYbVfuMgwX1CtkiXPFbHdpUCc5OXSsjLhFReu/bjhOW2ptPtjooAICiJjB2bkv5c+/ma+OXJv9oYrQjkj6jwZvjbG29cSRGZ7dCl9J//vOf/9KXvnT33Xe/+uqrBb41AAAAAMCsINibV5PoGv8iE+TqxsLGM3PZmnquMHVotFiRyWEScm0lXDhMExzdY69imzdwtWR2AwAAsMr5reVC3moDmvz27OSDcTWpGscbfhw7euMmxARFzII9Rj/72c8ahvH973+/8LcGAAAAAJgFmFzuaLphojboojcgeEqmWUQ2N6qHuZE6mBu1DRCVzKZuzDZE4uhjsx4LJ7a+aG08AADFz++Sl9R68jS5TRRqvDYi4kQd4VzrJ7pGlEhKMyMuKFIWJEbnz59PRFu2bCn8rQEAAAAAZgex7CSp4uyJrsrVzROlTYtQNjeq9vNsOpSJKpNCVgc1DYKzYyyTm3jnFW2ox9p4AACKX15bMDX5HdmD3BOjnPOdfYmcI4LiZUFiNBwOj/0XAAAAAABmxl53peCsHfeSYHeK/qoCx5MLwekVPdVjBfVkG+GUtDSiaWBiitkHRl9wI/rKOuK5Fm8CAMxui2s9QXdOnZEm0XIwMdo1ktFy7ivf1odq+tnMgsToL3/5SyKqq6sr/K0BAAAAAGYPJtqbbyLBPu5FW2UDiSa3Ws0rwellrCpbUM8YCXIfN/LSszgfmKNnbGtUdaAz2fa6tfEAABQ5RnR+3haNljkkn0MiIs3gPdFc961+ty+h55xdhaJV0MTo/v37//3f//1b3/oWEV1xxRWFvDUAAAAAwOwj2CvsjdeNf02U5Mr6woaTK8Hp5ekgNzgRMRtxrYsbpbGzGyNDcHaOvYy/+YKRGLEwHgCA4ndeS7mYtx5MJlbTpzVj33Aq54igSJn8HXJDQ8O45znn0Wg0Hh9dflxZWfnNb37T3FsDAAAAAMxBku9UPbpbC789zqVAtRYZ4OlSepxjtnIjlRHdcSISfYba0yWWNTChBJa+MmmEyRGu+oiIK5mRTev8V37G6qAAAIpXmUNaWufZ2hXLx+TNfsf23jgRHQilz2/Ndba2vsSCSpcJYUHxMfkTRnd393HHnHHGGU888cREKVQAAAAAAJgWW8NHjGSXkRk85gqzVbdk2t+zIKYcMKrkaobJKmNMrtSV7m4pWF8auVFHJ1e9RCIRKR27Mvvb7K2nWB0UAEDxWjnfn6fEaI3X5pCEtGYkVWMooea4n+mOnvjHllSaFRsUFZM/Xtx8883jnhcEwe12Nzc3r1ix4qyzzjL3pgAAAAAAcxkTbPaWf07teZj40YXngrtMLPPr0dJqfMq4VsOkLmKc2ZhYrmmD3VJlCeRGmaAIzl4jNboEJPrqhoq6+YLdaW1UAABF66RKZ7XX1h9TTJ+ZMWrw2d8fShFRRzidY2K0J5oZTqgVeesWBRYy+bPF2rVrzZ0QAAAAAACOS3DU2OuuyHQ/e+wlubpZj4+QUVJ90g2ZqwFmGyYiKcCMhFoyuVH7AFMquO4kIiMZjW95oWzFR60OCgCgSDHGzm8tX7f92IoHEzT7HdnEaHs4fUaDN8fZdvYnVuatWxRYyIKu9AAAAAAAYDopeI5UvvjY80y2S4GawseTI66WZ9OLRCRXM64r2mB3CfRi4pw5DxCN9i9Ovfs3te+AlfEAABS3c1t8spiXFkyNPnu2t9NgQk0oeo6zbe2MoTP9rGRyYnTDhg0bNmwwaxgAAAAAAEydrfFjzOY/9rwcrGdy6RUA8kwlcYGImI1JFYxrpZEbZWKS2YZGX3AefWUdGbk+kAMAzFYeu3hGQ1k+ZraJQq3Xlj3uiGRynG3XQOLRN3oMJEdnHZMTo9ddd911111n1jAAAAAAAJg6JjodzR8nJh59QRCkyiYrIsoNl7gayB5KAUFwlk5u1NHFBTV7rIX6E9s2WRsPAEAxW9FanqeZmwOO7EF7KJ37bG92Rh95rUtDcnR2QSk9AAAAAMDsIbgabTUXH3te8gUFp6fw8eSIq2WHCuprBGJUErlRxgzR0Tn2Mr71RT2Slx30AABmgRMrXXVl9nzM3OQbTYz2RNOmJDS398Yfeb1b1ZEbnT0sSIzquk5EonjM99gAAAAAAJAzuepC0XPCOOerS3DRKBFXKnm2oF4mKSgQlUhuVA4zaWT0ha5FN28gjgdpAIDxrchPX6Myh+R3SkSkGdQ9kms1fVZbb/yBVzvTakm1NISJWZAYPXDgABGVleVlCwkAAAAAgDmP2ZtvZNLR60MFl1dwl+CHcEMipSJ7KPmZ4GRUKrlRVyej0SdnpWtvau8/rI0HAKBondNSbpfykqFq9h+spg+bUE2ftWcw+cNXOnNv6ATFQMp9imyic/IzWbqud3V13XvvvUR08skn535rAAAAAAA4FpM89qZ/Sn/w+Fh79Cw5WJ9JRK2Kasa45iUxyaQEEcl1cma/SgbP5kalynommPBQkw+MZbi9jzJ12Zex1561N55UihsaAADkm1MWPtTgff3AyPGHTlOT37GtJ05EHeYlRonoQCj1w00dd65s9NqL9HcQTJEJ//9aW1uPe+ZYN954Y+63BgAAAACAcYneBXLl+ergq4efFNxlgstrJGNWRTVjXK0gMcWYwUTdVu9WOhNEnGuKNtQtBRuYUKT7dAnOfl0NkOEgIp5Jxt/4Y9lFq60OCgCgGK2c78tHYrTaa3NKQkozkqoxGFcrPbJZM3dGMvf/tfPLKxt9TuRGS5gFpfSCINx8883/+q//WvhbAwAAAADMHba6Dwuuo/cVlYN1lgSTK0PiBwvqBWdKrg4QMSLiqqIN9xAv1r3euCG42seW7aZ2b1W69loaEABAkWoNOJsOlr2biBE1+kY7O7VHzFw0SkS90cx9L7cPJVRzp4VCMiGr/cgjj4wdf/7znz/qzOFkWQ4Gg2eeeWZdXWl+GgMAAAAAKCWCo/njqb0Pci156JTHJzjdRiphYVgzpHm5lGRigoiEsrikVWnD/UTElbQa6pMrarOp0mLDxDjZh0gJZl/GXl1fceO/kYjlRQAAR1vR6vt1uM/0aZsCjj1DKSLqCKWXNXjNnXwood7/146vXNBY5bGZOzMUhgm/j2+//fax42xi9PAzAAAAAABgFWbz2Rs+mj7wP4eflIL1Suceq0LKBVeC5EgzpjOmiWUK16v0yAAR8XRCC/dL/hqrAxyf4Og2VB9xiYi0kaH41pc8yz9sdVAAAEXnrOayddsH0prJRQCN5Q6Rkc5pKKkmFN1tM3n3lVBSve/l9i+vbKovt5s7MxSAyaX0L7/88ssvv2zunAAAAAAAMGNi+SlyxfIjznj9gsNtVTw5McSxDvVMjoplsugNjF5JxvTosHWRTYYxjTm6x14m3n5ZG+61MB4AgOJkl4TlTWWmTyuLrLbsYDW9qS2YxkTT+v1/7TgQSuVjcsgrkxOjF1544YUXXmjunAAAAAAAkAu57mrBccRqSilYa1UwOeKah+ujWV3BPiiW+wX36FO0Hgvp8bB1oU1GsA8x6WDPK25EN60jzid9BwDAXHTBfF8+ph3bvdTc3vSHSyj6j1/t+mAYudESY0HzJQAAAAAAKCQmSPbmj5NwqBWvWFbBHE4LQ8oFzwSJi0RETGe2YclXJTg92Uv6yJCejFoZ3EQ4MWc7sdFkqDrQkXr3DWsjAgAoQg0+R2vA/F9PLQcTo90jGVXP1/dSSUX/0SuduwaSxx8KRSOnPUZ37dqVPVi4cOFRZ6Zi7F0AAAAAAJBXgqPKXn91pnP92Bmpok7t3mdhSDPHRUMJCvZ+ImJSjHS3FKhRB7u5kiIiPTzAREmwu6yO8mhMyDBbP8+MLt2NvbHR3rJ4bLkrAABkrZzv2292TbrHLgZcUiip6Zy6RzItAYe584/JaMZPXu383Dn1p9V58nQLMFdOidGTTz45e8APloGMnZkKjuIRAAAAAIBCkQJn6vH9Wnjb6MvyCm2wmyv5KirML83NRTeTEkTEbINcb5CCtdpgF1cVIq4N98qVDUwuuiYYzN7DNT/pdiLiaib62u99l3/K6qAAAIrLmY1lv9vWn1RNbsHU7HOEknEi6oik85cYJSLN4D//W/ctZ9Wd0eDN313ALCilBwAAAACYK+wNHxXswYOvWOnuNErZDvWHCupDjIlSsJ6JEhERN9Shbq4p1kZ4LMa44Ogce5n5YEfmwLsWxgMAUIRkkZ3dUm76tM0Hk6HtoXS+l+lpBv/vN3r+dmAkz/cBE+S0YvRXv/rVcc8AAAAAAECxEGy2ptWZfT/jhkZEUnmlNtTDlYzVYc3IkQX1XHcxzS0F69XBTjIMMnRtqEeqamBCTo88pmPSCJPDXPVnX0ZfXR+sm89sRbe4FQDAQivn+V5+P2JunXGlx+aShaRqpDRjMK5UeWwmTn4sg86YfjsAACAASURBVPPH3+zVOT+/NS/tpMAsOX1K+OQnP3ncMwAAAAAAUDxEV71cc7nSs5GIiDGpolbtPWBtSDOnubnoYVKciATbkKE7mGSTK+rVoW7iBtdVbahbqmxgTLQ60CMIzg5d8xKXiMhIjMTfesF77rVWBwUAUERqy+wnBJ17B83sYsSIGn2O3YNJImoPp/OdGCUiTvTk1v60aly6IJDve8GMoZQeAAAAAGBukYPnSeWjvQEkXyWT5cnHF7MjC+qHiYjZHFKghogREVcVbbiPqMh6GzBNcPSOvUrueE3tb7cwHACAIrSiNQ/V9Ad707eHC7S/Nuf8d+8MPPfuUGFuBzOAxCgAAAAAwBzDmK3hY0wuIyJiglRRZ3VAOeACz1RmD5kUJylBRILDLfqrRq9nklqo6HKjzDZAYnz0BeexV54hQ7c0IgCA4vKhxjKv3eS9UBp8dpEREYWSWixTuJ+6z+4cemb7QMFuB9OCxCgAAAAAwJzDJLej+ePEBCKSfFVMKuVFo7qLa57sMbMNEdOJSHSViWUV2ZNGKq5FBi2LbwKCq5PYaLpWHe5NbN9sbTwAAEVFEtg5ZrdgkgRWVz66p3NHoRaNZr2wO/Sbt/vN3TUVTJGvncgVRdmxY0dHR0csFjMMY9wxa9asydPdAQAAAABgcoK7xVZ9kdL3EgmCFKhRBzqP/55ixZUgiSnGdMZ0sg3zTBURid4AGboejxCRkRjRJVn0+K2O9BAmJJk8wJXq7MvEW392zF8ierEPHQDAqJXzfH/ZPWxuKrHZ5+iMZIioPZxeXOM2de7j+Ov7Yd3gn/hQDSvkXeF4zE+MxmKxb3/727/85S9HRkYmH4nEKAAAAACAheTqi/XEAT22TwpUq8M9pJdsNTcXeKaKOXopW1Cvu7nmJiKxPMh1zUjFiUgfGSJBFF1lFod6GMHZY2h+btiIiGtq7JX1vqtusTooAIBiUemRT6py7RowswVTU8BBB0aIqDeaUXUuiwXNUr76QSStGp85q05AcrRomFxKn0gkLrzwwh/+8IfHzYoCAAAAAIDVmL3xBia5SRClQI3VweRGd3LNO3psG8wW1BMxKVDD7K7RIeF+Ix0f/+3WMJija+xFpnN3+v1tFkYDAFBsVs43eaW/xyZWuCQi0jl1jWTMnXwq3uyMPvJal6qjpr5YmLxi9P777//HP/5BRGefffZnP/vZU089tby8nDFkwgEAAAAAihGTy+xNN6T3Py4HarThvpJuAcSVChJTjGmMGWQb4plslTqTKmq1wS6uZohIC/VJwXrB5rQ21DFMDjN5hKuj++jFXl3P0wnHyWcxMV+bngEAlJDT670+pxRJaSbO2ex3DCfjRNQeTrcGHCbOPEXbe+M//Vv37efUF3i9KozL5F+3v/vd74ho9erVv/nNb5APBQAAAAAofqJ3gVxxrjr0mhSo1oZ6rA4nB1zgmcqDBfUJ0hPZgnrGBClYrw12ck0lzrXhXrmygUk2q8MdxZwdpC3mXCAiI5OKbv59Ytsm94cucS48M9sdCwBgzhIYndNc/vyuYRPnbPI7/tEdJ6KOcJpzsiR31dYb//ErnXec3+CQ8XPeYib/D9i3bx8R3XPPPciKAgAAAACUClvdKsHVKFfUklDiT2jjF9QTE0Spop5EkYjI0NWhbq6rFoV4NMYUsh+Rj9bjkeimdcO//WF633arogIAKBIr5/sEU1NMVR6b2yYQUVozBuKKiTNPy96h5A9f6UwoJVyoMTuY/LnHZrMRUWtrq7nTAgAAAABAHjHR3ryaZLfkr7I6lFxxpYIbMhExZjD74Nh5JslyRd3oGkxd04Z7eNHsGyDYB5iYOuqkFu4f+cuTofUPqb37LYkKAKAYBFzyIrPbxzf6Rivo28Npc2eelgOh1A83dcQyZm4UANNlcmJ08eLFRDQwMGDutAAAAAAAkFeCLWBvvE6qqKNS75XLBa4Es4dMTDLpULclJjukitps2SRXFW24h3PDmiCPxpmzfdwLan976PePhJ/7b3W4t8AxAQAUiZXzfOZO2OwfTYx2WJoYJaLOSOb7L3eYu4kqTIvJidHbbruNiJ555hlzpwUAAAAAgHyTfKfKVWdLvpJfNEq6k6tl2UNmGyLh0AOnYHdJ/mxTJuJKWgv1ERVFa2AmJph9wtSn0rU39PSPRv7ypB4NFTIqAIBisKTWXeGWTZywvtwuCYyIQiktmrY4KdkXU+57uX0oUSwbvMw1JidGP/WpT91www3/9V//9c4775g7MwAAAAAA5Jut/hpb/Wklv2iUiKsBMmQiImYw29DhlwSnVzyY/OXphBYplnI3wdHD3PuITfCIznl63/bhp74f3bTOSMXHHwMAMBsJjJ3bUm7ihJLA6spGW/B1RDImzjwzQwn1B5uwbtQaJidGh4eHf/zjH1977bXnnHPOXXfdtXnz5u7u7qEJmHtrAAAAAADIERNszhPWiGWlv2iUC4ZSmT1kYpKk2OEXRXe56PVnj41EVI+a2e84F4IUEb27SJww78l1LfXe34f+597YGxu5Yv3DPABAYayY5xNN/dJurJre2m1Gxwwn1Dc7o1ZHMRdJ5k5XWVk5dnz//ffff//9kwzmvCiKVgAAAAAAYAxzVLsWfzr2+veo1D+u6w6uljE5SkSCbdgwnGQcevwRy4Jc141klIj0WIgEUfSYvIfdDLGM4NnDU/VcqZ5oCFeV5La/pne/5T5tpWvJ+SSa/FgHAFBsyh3SklrPtu7Y8YdOTbPf8er+ESLqjWYUzbBJJi8cnIG23vhlCwJWRzHnWP8/HgAAAAAAioq96TLJd5rVUZjgyIL6waOuSv4q5nBlj/WRQSNl2vN2jhhxwdk1WVk9EREZqXjsjY1D/3tf6r2/l3wWGwDgeMxtweSyiUG3TEQGp66RoliAv3colVKLpCXgHGLyV4v33XefuRMCAAAAAEDhuZffOfKn24kVxbPizHHBUCoFRw8RMTFFUoxr3sMuMzlQqw51cyVNRFq4XxJEwe6yKNajCVKEvCk90UK6Z5Jheiwc3bQuuWOz56wr7M2LChYeAECBLap2VXlsA3HFrAmb/Y5sy6P2cHpehdOsaWdMN/iugcTp9d7jDwXzmJwYveuuu8ydEAAAAAAACk8ONMnBK9XhDUXStH3mdAdXy5k8QkTMNsSPLKgnJkgVddpgF9cU4lwb7pUrG5hstyzao4yV1WeqadK99bRQf+T5tbaGE71nXSFVNhQqPgCAwmGMndtSvqHt6OX/M9bsd2ztihFRRyRj8KLoO9jWi8RooaGUHgAAAAAAxuFedoORrrM6ChNwNcBHC+r5sQX1TBClYP3oNp3cUIe6uaYWPMYJjZbVe45TVp+ldO0dfuYnI395UouYljgAACge588rl8zLXwbdstsmEFFGM0xciJqLHb1x9OMpMCRGAQAAAABgHFKg2lZ7EdfKrA4kZ5zxQx3qU9l2TIdjoiQH60gQiIgMXRvu5oZe4Bgnd9xu9Ydwnt63ffip+6Ob1ukJNDgGgFnFa5eWmrqgsslXXL3pR9JakWx4OncgMQoAAAAAAONzL7vcSM3jXLY6kJzpDq6WZw+ZPEzC0WtCmWSXK+qJCUTENVUb6uG8yDpgsIzg2cNs/VPa24Abqff+Pvyb78Xe2GhkUnmPDQCgUFbMKzdxtmZ/cSVGiWhHb8LqEOYWk/cY3bx581SG2Wy28vLyxsZGl6tYtjYHAAAAAICjyMF6e/0ipTfJPHtLve85VwMkppigEOPMNsTTtUcNYDaHFKjRhnuJOFfT2nCvHKyjybf2LCxGnDm7uBQzUi3Ej/8oxzU1ue2v6V1b3EsvdC05f3S7AACAUnZSpavaa+uPmVP5XldulwSmGTyS0kbSWrnD+p+Tbb3xK0+usDqKOcTk/+UrVqyY+mBRFJcsWfKpT33q9ttvR4YUAAAAAKAIuZddmlm/20hXC/Y+q2PJDWc8U8mc3ZTtUC9HuXr0LgGCwy36KvXIABHxTFIL9UuB6qLKjRIRk0dEaddxu9WPMdLJ2Bsbk22vuT90qXPhmdlVsQAAJYoxtmKe7+l3BkyZTRJYfbk9u1y0I5xeUjuln6t5tT+UTii62yZaHchcYeUvRV3Xt23b9tWvfvX000/ft2+fhZEAAAAAAMC45OpmuW4ez9RxzfrHxVwZdq76sofjFtQTkeguF8sCo8NTMS0yVLjwpo5lRM8eZu+bUlk9ERHp8ZHopnXDT/0gvW97qS/+BYA57tyWclk07SurYqumNzh/tx/V9IVj8orR559/nojWrl371FNPLVmy5Lrrrjv55JM9Hk88Hn/vvffWr1+/Y8eOG2+8cc2aNbFYbM+ePc8888zbb7+9Z8+eq666avv27Tabzdx4AAAAAAAgR54PXRp+9gOeamXe94iO3xu9mHHVT2LyYEH9IE/XHrsgVPRWcMMw4hEiMhIRXZJEj9+KYCfHBUc3F+NTLKvP0iIDI395Mlnd7D37Srm2Na/xAQDkidsmnlHv/XuHOf3lxvov9cUURTNskvXL6nf0xM9sLP3OhyXC5MToqlWr7rjjjqeffvqnP/3pbbfddtTV7373uw8//PAXv/jFysrKBx98kIj+8z//84EHHrjzzjt379792GOPHfsWAAAAAACwlq3+BLmmRe07YCSbBVeJV3odUVCfJjk61pTpcFJ5UNM1IxUnIn1kiARRdBXjMyqTRwTpPSPROsWy+iy1vz30h5+6P3SpZ9ll+YsNACB/Vs73m5UYddmESrc8mFANTp0jmfkVTlOmzcXO/oTBucCKayOX2crkRPi6deseeuihr33taxOlOL/whS/cddddDz300Lp167JnvvSlL61Zs4aINmzYYG4wAAAAAABgCs8ZFxMRV31cqbQ6lpwdUVAfGregnohJgRpmH22EoIcHjHSRFjYypky3rJ6IiPPEW3+J/vV3xI18RQYAkDcnBJ11ZXazZiu2avp4Rj8QKopI5gKTE6MPP/wwEd1yyy2TjLn11lvHRmZ97nOfI6J33nnH3GAAAAAAAMAUtqaFUmUDERnpRm5Yv5omR1zxc8NORNmCeho/p8ikihomZzf74lqoj2vmNEHOAy44ugX3+8Smt9FBateb4Y2/5EomT2EBAOTPyvk+s6YaS4x2htNGcWzC3NZXpN/GzT4mJ0a3b99ORM3NzZOMyV7dsWPH2JnFixcTUSgUMjcYAAAAAAAwi/uMi4mIOOOJ+dY2cTUD45kgJ0ZETEwzefx6TMZEKVjPRImIiBtaqG+CFGpRYPKI4H2PxPi03qV07gk/93MjGctTVAAAeXJ2c7ndpP1AK9yyxyYSUUbn/bGi+A6srXd6P8xhxkz+QBOPx4mov79/kjHZq9mRWbIsE5HL5TI3GAAAAAAAMIujZbEUqCEibtiNVKPV4eTMsNMRBfXjPwkzQZKCdcQYEXE1o0eHCxfh9M2srF4d6AxteEiLDOQtLgAA8zllYZl5HYqa/KOF+UVSTd8RyURSpd3tsFSYnBhtbGwkoqeeemqSMf/7v/9LRE1NTWNnurq6iKiurs7cYAAAAAAAwDSMjS4aJeJKkKsBa8PJHVd9UyioJybZxbJg9liPhY1MsmARzshMyur1aCi84WGld3/+wgIAMN3KeeZX0x8Ip8yaMxec83f7UU1fCCYnRq+55hoi+va3v/3iiy+OO+CFF174zne+Q0RXX3312Mn333+fiObPn29uMAAAAAAAYCLH/FNF32jzJZ5qHs0qli7OeKaSeLagPsPkkYkGih4fc7izx1q4nxt6gSKcqWxZPZOmUYlppJPh5/47/f62/EUFAGCuloBjLKGZo7oyuywwIoqm9ZF0USzV3IFq+oIwOTF69913+/3+RCJx+eWXf+xjH3vyySe3bt26e/furVu3Pvnkk9ddd90VV1yRTCYDgcDXv/71sXf96U9/IqLLLrvM3GAAAAAAAMBMTHCffnDRKBd4Yh4RszaiXBk2rh1ccCSHJyqoJyLJX02iSESka3opVJ0zpgjuaZbV69rIS79Jbvtr/qICADDXCpMWjYoCqy8/WE1fHB3h3+1L6EXSCmpWk8ydrrq6+rnnnrvqqqsikcj69evXr19/7JhAILBx48bKysqxM06n85ZbbrnpppvMDQYAAAAAAMzlXHB68h8vaSNDRMQNl5GuFxxdVgeVE676SEgyMcMYJ/sgT9WNm+1lgij5qrXhHiIyUnE9GRNd3oIHO11ccHRzMW6kWohP7dGP89gbG/VE1HvuNdmdVQEAitnyprKn3xlIa0buUzX7HQfCaSJqj6RPrfPkPmGO0pqxbzi1oBL9ePLL/G6S5557bltb280332y3H11Z43A41qxZs2PHjrPOOuvw8/fee+8vfvGLQKDkdykCAAAAAJjlmOBaesHYK56u5mq5heGYgDOuHCyoFzJMjkw0UHC4Bfdoow89MsA1tUAR5mYGZfXJHZtH/vwr0ouimBQAYBJ2STir2ZwWTE1+R/broL6oYkqmNXeopi8Ak1eMZtXX169du/bBBx/csmXL/v37Y7GY1+ttbW1dvny5x2N90h0AAAAAAGbMedKyxD/+T4+FiYgYGakWUdpFLGN1XDkwbFz1M1uIiEiOkO4mwzbuQLG8kmfSXFOIG1q4T65sKInNBBhTmHuPka7j6Zopxpve36b/4We+VTcLTjzBAUBRWznPt2nfhN9pTZ1TFio98kBc5URdkcwJQWfuc+aorS9x/alWBzHb5SUxmuXxeC6++OL8zQ8AAAAAABYQRPdpK6Obfz/6kkt6okX07iFewluhcbWcxCQT04xxsg/wVP34BfVMkAI16mAncc6VtB4Li95SqXvjgqObpLienGpZvdrfHlr/kP+qW8TyYL6DAwCYsQafY16F84NhE7rJN/sdA3GViNrD6WJIjPaMZIaTaoVLtjqQ2cz8UnpLDAwMbNy48Z577rnmmmtqa2sZY4yxVatWTeW9e/fuvfPOO0866SS32+3z+U4//fTvfOc7oVAo3zEDAAAAAJQox8nLRfdhpYu6h6drrAvHFIcX1CvMNuHiIybbx5KhejTElaLo0TFV0vTK6vXo8PAzD6p9B/IZEwBArsxqwTTW474zki6SvkdtvQmrQ5jl8rhitJAWLVo0PDw8gzf+6le/uu2221KpQ18sbNu2bdu2bT/72c/Wr19/9tlnmxcjAAAAAMAswUTZuWRF/I0/jp0x0nWCGGdSzMKocmXIYwX1TApzzUXG0V0TskSv38gkeSZFxLVwn1TVxFjJrDiZblk9zyTDf/xF+aU32ZsX5T86AICZOLOx7Ol3BhKKnuM8AZfstYuxjK7ovC+WqSsb/7dAIbX1xS+Yb07aF8aVr8To66+/vmnTpp6ensNzjkf5xS9+Ydbtqqurly9fvmzZsmXLlp1++ulNTU1TedeLL7746U9/Wtf1efPm/fjHP77gggsURVm/fv1Xv/rVvr6+q6+++q233mppaTErSAAAAACAWcO1+JzkO5uM1KG1h3qqVfK8S6yEO/aMFdQTI2YfnKignohJ/hp1oJ0Mg2uqPjIo+aoLHWtOuODoNqQETzZPpayeq0rkT0+Unf8R5+JzChAcAMB0ySI7s7Hsr/vCuU/V5Hfs7EsQUXsoXQyJ0V39SVXnslgC+1mXKPMToz09PatXr968efNxR5qYGN25c+fYsaZN6aOYpml33HGHrut+v/+VV16pr6/Pnr/11ltPPPHEiy++eHh4+Otf//pTTz1lVpAAAAAAALMGk22uJefFt7xw6IwhG8kWwfM+FUf54YwwrlQyRxcxzgSFbBGu+McfJ0qir0oP9RGRkYgadpfg9BY21FwJUoR7kzzZyrUptFfiRvTV9Vpk0HvuNcTwfA4ARef0Bo8pidFm38HEaDh9Tkt57hPmSNGNPYPJxTVuqwOZtUyu+MhkMh/+8IezWVGvd/STQWVlpc12qKtjVVVVdXV1dbXF36lu3Lhx9+7dRHTXXXeNZUWzLrjggmuvvZaIfve733V3d1sTHwAAAABAcXMtOZ/Zj+hNwbVynimttZPHMGSujm4hyqQwCZmJBopOr+AafeTRIgNcL72lsowpgnsPs/dNMZed3LF55MVfc13Nc1wAANO2oNLlsYu5z1NXbpMFRkTRjB5JFcUP9h29U90YGmbA5MToE0880dbW5nA41q9fH41GsycHBgbS6fSOHTv+7d/+TZblpUuXbt++va+vz9xbT9e6deuyB//8z/987NVPfOITRMQ5X79+fUHDAgAAAAAoEUy2u04576iTRqqe66W9sIWrZVx3EBExYvYBYhNmDUVfJRNlIiLD0ML9hQrQXFxwdIue94mm9Pyf3rc9svGXRsaE7s8AACYSGFtSO4X171OYp8E3WkHfHi6K9npIjOaVyYnRZ555hoi+8IUvfPSjHz38PGPslFNOuf/++1966aXNmzdfeeWV6bTF/7y2bNlCRDU1Na2trcdePe+88w4fBgAAAAAAx3ItOZ/ZjtqCjRmpVs5LphnReA7vUK8yecLaTMZEMTC6QpZnknp8wl72xU4aEcqm2q1e6d4X/v3DJfyHBYBZammdCYlROqw3fZEkRocSan9MsTqKWcvkzyvvvPMOEd10002Hn+T80FesK1as+I//+I+tW7f+9Kc/NffW06Kq6vvvv09E8+fPH3dAbW2ty+UionfffbegkQEAAAAAlA7B4XItOqYhj27nqWYrwjHPEQX1ERInLKgXbE7ROzpSjw5xdcKRRW5aZfVaqD/0zIPaUE/+4wIAmKrFNR67ZEKaq8nvyG6l3B9T0pqR+4S5w6LR/DE5MTo8PExEY53cBUEgokzmiA8H2bTpb37zG3NvPS2RSCTbo2mSrU6zl4aGhgoXFgAAAABAqXGdtpJJ8lEnuRrgaoUl8ZiFq+VcdxIRMWK2SQvqywLM5iAi4lwL9VEJN5+aRlm9kYyGfv9wpmNXAcICAJgKWWQnV5uwl4tDEqo8NiLiRJ2Rolg02taXsDqEWcvkrvQ2m01RFI9ndPWyy+WKx+MDAwNNTU1jY2pra4lo37595t56WmKxWPbA6XRONCZ7aWykpqmadsQu44ZhGIaeTifzFibMXZwbmUwK/7oAAKCoGIauqBn8eoKjMUE6cWm67W9HndbjdZI3xsSieKScGZ6uEF3dxDgTVC6HeGb8DvVEJPqrtIEu4gbXFC0yKJYHCxmnycQw8yb0ePPxu9Xr2vBzv3Cde41j4ZkFiQxgfJqmCoKIX09ARIuC0tYOEzomNfps/XGFiA4Mp+b5bccdn2+7+qKRWNwhl/Q2NYWgaap0zJe1kzM5MVpbW7t3797+/v5sJrShoWHXrl07d+48PDHa3t5ORPF4iS0Dfnvr5re2/N/hZ6qqG3u697dtf8OqkGAWUzLpZ373c8aY1YEAAAAcoqpKd9cHgmBCy1eYZSRNmf/BdsaPrjeUHVpVS4SV8nOcQ7G5/RkiYvJILKJqmQn//Uuyw64kichIjCQ1TRen92BWbDjviw05o0Ou469/fe8fQxVNQxWNhQgLYDyaphKxd97ebHUgYD2Fi3tC8znP9VHaMCSiKiLqCKfee29/Mfweu6/zuQZbiWXSCk/TtGXLL5rWW0xOjDY3N+/du7enpyebCV22bNmuXbsef/zxK664YmzMI488QkQNDQ1TnHPNmjWPP/74UScvueSSF198ccZxer3e7EEqNWE7xeylsZFnnnXRmWcd8Zf7t9f+XFffcs55l884DICJrP3F9z7ysc/4A5VWBwIAAHDIH9Y/tviUM+efeIrVgUAxir7yTOrdcVYMMPuA4OgsfDwm4novE1OMqKxC5elqmvh5Wwv1Gqk4ETnUtByoZiX+LUIgQHxeuZFomcpjo/OkJWUXXE8l/keGErX5lY02m2P52RdbHQgUBWNT564BEwrP39/WH03rOgn+xiX15fbjvyHPTp536Sc/VGN1FMXub6/9ebpvMTnrfeGFFxLRpk2bsi9Xr15NRE899dStt9760ksvvfDCC7fffvuPfvQjIrrqqqvMvfW0+Hw+SZKIqL+/f6Ix2UvBYClXwQAAAAAAFIT7jIuZOE76jKeruFpe+HhMxJVK4gKNdqgPTTJS9FVR9i/B0PXwhA8aJYRJI4L3PRKPv0Yptfut8MZflm7vKQCYNZbWm9ObvslXXL3pt/fED+9tDmYxOTG6atUqItqwYUP25dVXX3355ZcT0aOPPnrppZeuWrXqZz/7GRFVVVV94xvfmOKca9eu5cfIZbkoEcmyfMIJJ9DEW5329vYmk0kiWrRoUS43AgAAAACYC0SPz3HC0nEuMDJSLcStX2szc4bEldFGUkweoYl3TWWCKPlHm7sa6YSeHClEeHnGBEX07GH23uOOVLr2hjc8rMdnw58aAErX6fVeU3ala/aPJkYPhIoiMTqS1rqjitVRzEImJ0bPOOOMN99886GHHho7s27duptvvlkUD5VUnHXWWZs2bcq2YLLQ8uXLiaivr2///v3HXn3ttdcOHwYAAAAAAJNzf+gSGnc/US7piRYq5c3TueYd7VBPxGyDxI7eTXWMYHcJHl/2WI8McW12PMRywdEjuI/frV4d7g3//mFtVqyWBYAS5XNKTT4Tvo2rLbPbREZEcUUPJ01o6JS7HT3YY9R8JidGGWPLli0744wzxs54PJ61a9f29/f/3//93/PPP79379433nhj4cKF5t53Bq6//vrswf/8z/8ce/XXv/41ETHGrrvuuoKGBQAAAABQmsSyCscJp41/TfcYKYsXRuSIK5X8UEF9eJKRUnmQyTYiIm5ooT46fvei0jDFsno9Fg5teFjp+aAwUQEAHGtpvTf3SQRGDQcTrO2Rolg02taHxKj5CtRZq6Ki4qKLLlq1alW2gL0YXHnllQsWLCCiH/zgB93d3Ydf2rRp0x/+8AciuuGGG+rr662JDwAAAACg1LjPuHiilaE8U8t1xgMMhwAAIABJREFUE55ULWNIdFhBPRMnbOJKxKRATfbvgasZPTrZtqSlZYpl9TyTCv/xF+n3txUmKgCAoyytM2eb0bFq+vbiqKb/YDidUHSro5htCpQYLUKSJD344IOiKIZCoZUrVz733HPxeDwUCj366KPXXnutYRiBQOB73/ue1WECAAAAAJQMyV/taD1loqtGsnUq/c2LFte8XHOPvrBPVlDPJLtYNppF1WMhQ5kki1pyplZWr2sjL/0m/tZfChUVAMAhdeX2aq8t93mafI5s1mwgrqTUCX/mF4zB+bt9CaujmG1mSWL0G9/4BjtIluXsyRdeeIEdZvPmzUe967LLLnvsscecTucHH3xwzTXXeL3eioqKW2+9NRqN1tTU/PGPf2xpaSn0nwQAAAAAoJS5zrhkwu1EDdlItlIJ7zVKXK0YLahn2nE61Hv8zOHKHmuhPs5n1RqfKZXVc5546y+xzb/nmlqouAAARplSTW+XhCqvjYg4USeq6WepXL+wffDBB2f83jvuuCPHu+fuU5/61Nlnn/2Tn/zkT3/6U3d3tyRJra2tH/nIR+68885AIGB1dAAAAAAAJUYO1tmbTs60vzvuVa6W8XQVsw8UOCrTGBJXKph9kIiYHOWGmzTnRGMlf7Xa30GGTrqmhwekQGnvsnqUbFm9ka7lmcn+XMm219L73nGfttJ5ynlMkgsWHgDMcUvrPC/sGs59nma/oy+mEFF7OL2g0pX7hDna2ZfkVNLfMBadXBOjX/ziF2f8XhMTo/fee++99947s/eeeOKJDzzwgFmRAAAAAADMcZ6zr9DjYW14/J0ojUyDIMWZmCxwVKbRvFxKMjFBRMw2yPUG4uPX4TFBkvxV2b8HIxU3UjHBWcq7rI6DC44eLiWMRMskj5ZGKh57Y2Ni+6vupRc6F52N9CgAFEBrhbPcIY2kc+0m3+x3/L0jSkRdkYxucFGwOCcZy2gHQqnWwITfycF0zZJSegAAAAAAKBKSv7rin75cfvHHBdd4eUDOjOS8kn4S4UqQc5GyBfW2yQrqBYdHcJdlj7XwANdnYVF5tqyeScep7jSSsdjrzw49+f/F3/oLVzOFiQ0A5ixGdFq9CS2YfE6p3CERkWrw3qiS+4S5a+vFNqNmMmfvc5/P94lPfOLqq6+WpBLeTB0AAAAAAMzBmGPBGfbWUxLvbEq8/TLpR67ZMexGsklwHbAmttwZIikVZB8gIiZFueYifcL6SrG8kmfSXFOIG1qoX66sn31FkExQmPv4ZfVEZKQTibf+kmp73XnKue7TVjLZXpgIAWAOWlrneWVfJPd5mnz2HX0aEbWH0w0+639q7eiNX7M4aHUUs0euecyWlpYDBw5EIpGHHnro6aef/pd/+ZdbbrnlpJNOMiU4AAAAAAAoXUy2eZZd5jjx9MSWP6X3bT/8ElcruBqdvH9RMeOah6REtqBesA8aqcYJC+qZIAVq1IFOIs6VlB4Li95Z2cxgSmX1WUiPAkABLKxyu2xiUsm1911zwLGjL0FE7eH0ea3lZoSWk45IJprWyxyi1YHMErkWsHzwwQd//vOfb7zxRrvd3t/ff9999y1cuHDFihVr165NJkt22yAAAAAAADCJVB4sv+yT/ms+J1ccsZyQp5q5UcIZMZ4JEheJiJjObJO1+GCyXSwbTYbq0RBXiqK1cT5Msaw+K5seHfr1vSiuB4B8EAW2uNqd+zw1XrtdZEQUV/R9w6ncJ8wR5xy96U2Ua2KUMXbZZZc99dRT3d3dP/rRj5YsWUJEmzdv/vSnP11TU3Pbbbdt2bLFjDgBAAAAAKCE2epPCGQ3HnWObvrGucAT80q4rpyLhjJazMikGJMmWxciev3Mnu2VwbVwH+dG/uOzBhMUwb2H2cdvvXUspEcBIH+WmrHNqMCotWK02dEr+yLhZK4NnXK3sw/bjJrGtC3PKyoq7rzzzu3bt//973//3Oc+V1ZWFovFfv7zn5911lmnnnrqj3/84+Hhyb5EBQAAAACAWY4xx4IzKj7+NdfSC0mUiIgbLiNdb3VYOdDcXBtdjsRsg8QmKdhkkr+GBIGIuKbqI0MFic8qXHD0iO73iaaaPkB6FADyYUmtRxZN+PrtnOZyv3O0BdOf94QUzeIvt3b2xXWDWxvDrGF+L8jly5f/7Gc/6+npeeyxx8477zwi2rFjx5e//OW6urrVq1ebfjsAAAAAACghgt3pPfvKihu+4ph/KhHxdDVXrd+ybca4cnhB/WRbpjJREssrs8dGYsRIxQoQnpWmU1afhfQoAJjLLgkLq0yoppdFdtmCgE1kRDSS1l7eF7E2K5lSjWIo6p8dzE+MZrnd7jVr1mzevHnXrl1f+9rXKioqFEX57W9/m6fbAQAAAABACZF8leWXfdJ/9Welimoj1cK5zeqIZurIgnqSJitvFF1lgtObPdYig9ywvh4zr6ZbVp+F9CgAmMiUanoi8jmlC+f7s8ft4fTbXRZ/udXWi21GzZGvxGiWpmm7d+/etWtXJBLJ640AAAAAAKDk2BpOrLjhK2UrVzNjMbGS3WxUc3Nt9MFbsA1NWlBPor+SiRIRkaFrof4CRGe10bJ6xqaXBUZ6FABMcVqdVzDp90tLwHFa3ehP+61dsY6IlZ302rDNqEnylRjds2fPN77xjcbGxo985CPPPvusruuNjY3f+ta38nQ7AAAAAAAoSUxwnnxWxQ3/T669jIRSzY0eWVA/aYd6JoqBmtF3ZZJ6fG6sIJFGmGd6ZfVZSI8CQI68dnFehcOs2ZY3lTX67ETEiV7eG46mLVv43z2SGU6oVt19NjE5MZpMJh9//PGVK1eedNJJ3/ve9/r6+mRZvv76659//vkDBw7cc8895t4OAAAAAABmAWZ3ll9wt2vx1YLHZ3UsM8IFrozuH8qk+OQF9YLNKXpH6zH16BDX5kS+b2Zl9VlIjwJALpbWe82aihFdfILfaxeJKKPzP+8JadY1QdrZj0WjJjAtMbply5bbbrutpqZmzZo1r776KhEtWrTo/vvv7+7ufvrpp1etWiUI+S3bBwAAAACAUsacJ33a3nq6vXkhczitDmbauOYaK6hnxy2oL6tgNgcREedaqI9ojjQXnmFZfRbSowAwM2c0mJYYJSK7JFy+ICAJjIhCSe2VfZYt/Mc2o6aQcnz/0NDQk08++eijj7a1tWXPeDye1atX33LLLeecc07O4QEAAAAAwFzB5HJH0w3pA084XGVauF8b7OL6ZOnFYsOVIIkpxnTGdLIN80zVxGOZ5K9RBzqIG1xV9JGhsYb1s580wjzvUap1LI88Ldn0aKrtdecp57pPW8lku+kBAsAsU+GSG3yOLvO2BK1wyyvmlb/8foSI3h9OVXrkJbXmtHiall0DSVXnsliqu9AUiVwTo/X19YqiZI/POeecW2655eMf/7jb7c45MAAAAAAAmHPEspPkirPVob9JgRqxPKgNdmvhfuIlsqCSCzxTxRy9lC2o191cm/DJiEmyWB7UIwNEpMcjzO4SHHPlMYoJCnPvMdK1PFM7sxmQHgWAaVla5zExMUpEJwZd/THl3f4kEf29PVrhluvKCv2DKKMZewYTi2ssyMnOJrkmRrNZUZ/Pd9NNN5188smpVOqxxx6b4nvvuOOOHO8OAAAAAACzjK3uSj1xwEj1MlGSa5pFf5Xa327ER6yOa2p0J9e8TIoREdkGSXeMNmUaj+gu5+mEkU4QkRYZkKuamDDh4FmHC44eLseNZCsZM3wsRXoUAKZoab3nuXeHzJ3z3BZfKKn1xRSD6KU94Y+dWum2Ffpn+M6+JBKjOco1MZoViUQefvjh6b4LiVEAAAAAADgaEx3NN6X2Psj1DBEJdqe9aaEeC6n9HVwpgZ0luVJBYooxjTGD7IM8XTPJYNFfbQx0kK6RrumRASkwwxWUJYqJUcH9Hp9pWX1WNj2qtL8XuP5LJsYGALNJo88RdMtDprZxFxhduiDwzPaBpGqkNOMve0LXLAqKQkEL29/pid24dJJtW+D40BAJAAAAAACKC7NX2OquPvyM6A045p8m1zSTWPRrKrnAMwc71ItJJk3WHIMJouSvzh4bqbieLJGFsebJpVv94biqmBIPAMxWp9WZv7LSJQuXLQhkc6EDcfX1A4X+GT6UUAfi+OmXk1xXjL788sumxAEAAAAAADBGCnxIj+/TwtsOnWJMCtRI5UG1+DcePaKgfpgMJxkT5nMFu0tw+4xEhIj0yJBgczLJVrBIi4MJZfUAAJNbWu99aW/Y9Gmrvbazm8uzKdH3BpKVHtvCKpfpd5nEjt7EJSfOtd8aZsr1t86FF15oRhgAAAAAAABHsDd8VE928cyRu8JlNx71Vap9B4xkzKLQjo8rFSSkmaAyppPtOAX1ki+oKkmuKsQNLdQvBevm0majo7Jl9UaqhTSv1bEAwCx0QtDptUuxjGb6zKfUuIcS6p7BJBG9tj8ScElVnsJlKtt645ec6C/Y7WYflNIDAAAAAEBREmz2ptVMGGcxh+Bw2VsW2RpOYEVbWc8FrgSzh0xMjq4enRCT/DXEGBFxNa0OdBiZZP5DLDpMUET33tzL6gEAjiUwdmoequmzVrSWB90yEemcXtwTTqlGnm50rD2DyYxWuNvNPkiMAgAAAABAkRJd9XLN5RNeLauwtZ7CHM5ChjQNupOrZdlDZhsmNtkyJSbbxbLgwTdq2lC3Hh0iKuLtAvKFC44ewbOXBPNXdQHAHLe0Pl+JUVFgly8IOCSBiOKK/tLekFGon9+awXcNzMXv0syCxCgAAAAAABQvOXieWLZwoquCzeFoOUUsK9IqQq4GyJCJiJjB7EOTDxY9PilYT+LoClk9FlYHurg2F7tqZMvq6TjLbAEApmdRtdsh5ysP5rGLl5zoz/ak74kqWzqiebrRsdr6JuvyB5NDYhQAAAAAAIoYY/bG6wW5bMIBgmBrWCBXNxIrYFRTxAVDOdSh/riZPsHukquamMM9+m41rQ506PFIfoMsSiirBwDTSQJbVO3O3/z15fZljaO7JG/vje8bTuXvXofb0ZvgxdyQsLghMQoAAAAAAEWNSW7b/8/efcdHVaX/A3/OrdOSmUnPpBKSUEIJIIK90Iu9oCL2XSuri4h9X/qzINJcVtdlVVSw7SrqqghSXGVxF/zaQESkSEsgJCEJqdPv748bxpBMksnMnZlk8nm/fPmazNw557kzJzfMM+ecJ3sasY4+vAiJNimrH3XDLUc9Ot+Cek461ukKccbxYqKNt6SoW46SoniOV7irjiheT7gj7X6wrB4ANFYctm1GVcMy4vISdOrtL/fWVDVG4vJV3eg6XNsblxdoAolRAAAAAADo7nhTHynlnM6Osch9BjG52205etKCeqkikKfwRrOYksXE5rrG3qZ6V/lBrzNCk4+6FSyrBwANDbHFCVx41xec09dq1QtE5PYq63ZVOSNSGenHI1hNHyQkRgEAAAAAoAcQ08ZwhpyOj+Ekna5PER/XzbYcPWlBfVNnFeqbMUEWU7I5k6X5Z4/bXVHiPl7RCysyYVk9AGhFL3IFyeH9/kzk2bjCBIlnRHTc7v58T00ErtrbjzSEv5PYhMQoAAAAAAD0CJwu9yriDZ0dxUtZhUJyRvfactSjU1xm9SaTKgNeG84Ec7KQZPNVZPLW17gqShS3KzxRdmdYVg8A2ii2xYW7C4teOLdv81d0B2vs35WEfc773mNNDc5euOOKBpAYBQAAAACAnoGJZl3WJYEcKSZnShn5xHWjzzuKK0FpXlCvBLigXsXJRjElm+maM8KK0+4qP+hpOB6OILs5LKsHgNAVZ8QxFvavznITdL79TL8rqTtYYw9rd15F+fkoJo0Goxv9QwEAAAAAAKBjvLlITBwV0JHxiXJuEZPkcIcUKIUpLRfUi7WBP5VxvJiYwZuTT1Rk8npqyt1VRxSl180PwrJ6AAiRRS/kWnUR6GhkdnyWRSYihejz3dW19vBOeN9ehsRoMJAYBQAAAACAnkS0TeH06YEcyekMuj6DOJM53CEFquWCevEYcV1bEc+bLGJyFhNaVGQ62jsrMimc7jBn3IVl9QAQnOKM8NamVzGi8/Ot8TJPRE6PsnZXldsbxu1Gtx9p6HVbUGsBiVEAAAAAAOhJGCfocq4hTgroaF6Qs/sJSQElUiNAcSUoXolIXVBf2dWnM1EWU1tXZPLUVvbGikxCHZbVA0BwhmeGfZtRlSxw4/olCBwjoqpG95d7a8LXV53DfaCqF35VFiokRgEAAAAAoIdhcqKcMSXww8WUbCmjL3HdoB6TwhRHywX1QWwVygRzspCYThyv/uypq+6dFZmwrB4AgpNiktLjI7TRSqJBPCuvea3A3mNN247Uh6+vH1GbvuuQGAUAAAAAgJ5HSBgpWIsDP543J8m5g7rFlqNeWXE1T/lkYlVXF9SrOJ1JTMlmsl79sbkiU2MvnD55Ylk9c0Y7EgDoSSKzml5VkGQYmNpcQO/rA7WHax1h6mh7WRizrrEKiVEAAAAAAOiRpIwLmWQN/HhOZ5BzizhjhFZQdkBxWVssqK8IbiE84wUxKfOkikzVZb20IpNQR8K3Xnt5tAMBgB6j2BbRvwWn51rS4iQi8hJt2FXd4AzLhfpAlT3cJZ5iDxKjAAAAAADQIzFep8u9hnFCF54iiHLOACEhLXxRBeSkBfX2LlWob4U3WcTkTCaI6o/epnr30UO9sSITc3ibsKYeAAKVY5Wt+i78+QgRx2hsYYJR4oioye1dt6vKE4ZCTArRjqONmjcb25AYBQAAAACAnorTZ4hp47r4JCam5Yi2PlHeclSLBfUnnq4TUrI5Y/MedorH5a4o9dQd64UVmQAAAsQYGxrZSaMGkRtbkKD+5Smvd/13fxB7THfuxyO9cE+VkCAxCgAAAAAAPZiYdKYQ37+rzxIsKXL2AN9Ey6hQnFbFKxOpC+rLQ8ljMsYJlhQhMZ049SOe4qmtclWUKJ5eV5EJACBAkdxmVJUaJ43Oaf4S6+fyxp3l2s/u3FHWEIapqLEMiVEAAAAAAOjJGJOyLmNilyf+cIY4OW8Q0xvDEVRgmOJIUogREeMdoSyoV/mpyHT0oLcJs4cAAPwoTDYYxEinxQalGfslNxdi2rSvpqxO48JxjS7v3kqspu8CJEYBAAAAAKBnY4JRl3MVsS5/umGCpMsdyFuSwxFVQLwyabSgvrkRXhSTMnhzElFzRSZ3VZm7+qiieENsGQAgxvAcG5we6UmjRHRmH3OSUSQir0Lrd1U1OjW+Pm8va9C2wdiGxCgAAAAAAPR4nLGPlHJ2MM9knGTLE219mmu7R5zitPxWoV53hHh7yE0y3mQVU1pUZGqsdR892BsrMgEAdKg4I6LbjKp4jo0vTNAJHBE1urzrd1dpu/gdidEuQWIUAAAAAABigZg2ljfmBPdcwZIi50Rry1GmOFKaF9QzNycfZlJ16HWTmisyGeLVH1GRCQCgrUHpRomPQmbMJPNjCqzq13Fldc6vD4a6lUpLJTX2qkZsMB0oJEYBAAAAACA2cHLOVUwwBPlkQ5ycN4iLypajXklxpCgKR0TEiInVTHdEg2X1jBOsqUJC2kkVmSoPKx53qAEDAMQEiecGpAb5VyNEGWb5lKzm+arbjtTvqtByY9CfMGk0YEiMAgAAAABAjGCiWcq8OPinC5KcO5C3JGkYUqDcRsWeqXh0zZHwdk5XwoT60Bvm9HFiSjaTTlRkcjS6yg+gIhMAgCoqq+lVwzLi8hKaL/ub9tVUNmg2zfPHIxr8+eglkBgFAAAAAIDYIZgHiYmnBv98xkm2vmJqVhS2HPUKit2mOBPVZfXEFCaXM/kosVDrcjBeFJMz+LiEEx153VVl7pqjiuIJsWUAgJ5uqM3ERWeLaSKic/parXqBiNxeWreryu7WphDTzvJGt7Ybl8YuJEYBAAAAACCmiLapnC4tlBaERJucVUg8r1VIgVNcZqXJRt7m3U6Z0MB0JdpUZIpPFJIziRfUn70Nta6yA55GLTe2AwDocYwSn58UndX0RCTybFxhgsgxIqpzeP5Po81GHW7v7goU3AsIEqMAAAAAABBTGCfIOdOIC6mSEmeyyH0GMZ1eq6i6wCt77RmKq7luEuM0q8jESXoxNYcznFg36vV4qo+6yg8qrtATrwAAPVVxhimKvVv0wjl9LertfVV2RaOJnj8ewZYpAUFiFAAAAAAAYg2nS5VtU0NtRNLpcov4eKsmIXWNwinOJK8j9eSKTIc1qsiUJiTaGN+cOFZcDlf5IXf1UcWLlfUA0BsV2+JY5LdPaSEvUW+SeCKyu71ldU5N2tyO+kuBQWIUAAAAAABikJA4krcMCbUVjpcyC4UkmxYRdV3rikwOTlfCBA0mAXE6o5iWw8cn+LZS9TbWuo7u99TXhD4vFQCgZ0k0iplmKbox5FibL/X7q7RZAn+0zller02ONbYhMQoAAAAAALFJzryYkxI6P64zYkoWb00JvZ1geAXFnq44E5t/ZAqTK5hcHnpFJiLGxyWKKTlMZzzRl9dzvMJVfkhxYmU9APQuUaxNr8o9UZ5+X5VmV+DtRzBptHNIjAIAAAAAQGxivE7OuYpxQuhNSWm5v23NGWlMcZm9TRktKjLVM70mFZmICaKYaGu9sr4CK+sBoHcZFu3EaHq8LPOMiOqdnmMNoe6aosJq+kAgMQoAAAAAADGLM2SKqWM0aIgxKbOAidFba9lckSnuRDiaVWQirKwHgF4vwyynxkVzNT3HKNu3mr5am0mjv5Q3ONyhLy+IcUiMAgAAAABALBNTzuZN+aG3wwRRyiokLnoFOhROcSYrrSsyHSHm1qJ1rKwHgF5tqC3Kk0ZzEjTeZtTtVX6paNSkqRiGxCgAAAAAAMQ2JudMY6IGn3g5nVFMzwu9nVAorSsy2Tl9CRPqNWkcK+sBoNcqzjBFN4Ass45nRETHGt11Dk2+8aIfD2vz1yGGITEKAAAAAAAxjglGOXsakQaTPQVzkpCQFno7IVErMrlO1JViXiaXa1SRiQgr6wGgV8pL1Mfr+CgGIPIsw+ybNKrNVP0fjyAx2gkkRgEAAAAAIPbxpjwx5SxNmhLTsjljvCZNhYApTou3KUNRtK/IpLaHlfUA0KuwbrCa3leb/oBG24xWN7kP1zo0aSpWITEKAAAAAAC9gpQ+njNka9ESkzILmCRr0VRovLLSlKG4m5d/aluRibCyHgB6meJo16bPserUifpHap12lzaLALCavmNIjAIAAAAAQC/B6XKuYrw+9IYYL0iZhcR1g89TCqc4UhRHKp1UkamMOG32pyOsrAeAXqN/ikEnRPPCrhe51DiJiBTtJo1uL2vQpJ1Y1Q3+kAMAAAAAAEQEkyxy1iWaNMXpDFJGXy22LdWA4jZ6T6rI1MTpNKvI1NwkVtYDQKwTODYo3dj5ceGUa9V4Nf2eysZGJ+b4twuJUQAAAAAA6EV48yAhYaQ2TcUlCInpmjSlAa+gONIVl7X5R60rMhFW1gNAL1Ac7W1G+yQ2L2soOW53ezWYle9V6OfyxtDbiVVIjAIAAAAAQO8iZVzA6bVJaIop2XycRZOmNKAwxWn12m2Kt0VFJl0pcVpW3sDKegCIYYPTTSIfzbUAcTKfYBCIyO2lkhptrt7bUZu+fUiMAgAAAABA78I4Qc6+kjhRk9YkW18m6TRpShsenWJvUZGJc3H6Ug0rMqmtYmU9AMQkncj1S+kuq+n3a7Sa/scj9fjaqj1IjAIAAAAAQK/D6VJl2xRt2uIFKbuQeF6b1jShcIojxetIJqV53pPmFZkIK+sBIEYV20zRDSA3oXk1/YFquxaL6anO4TmoUY419iAxCgAAAAAAvZGQeKpgGaJJU5ykl2zdpRDTb9xxrSoyMV0JCRqXJ8bKegCIMUNtpuhezpOMYpzME5HD7S2r02Y1/Y9YTd8OJEYBAAAAAKCXkjIvYpK18+MCwMdZhaQMTZrSkldsWZGJMS8nH9W2IpPaMFbWA0DMiNcJeUn66MaQ41tNX6XNVXT7EY2/FYsZSIwCAAAAAEAvxXi9LudqYtqsgheTM/n4BE2a0lJzRaZ0RWk+zXBUZKLfVtant15ZX1OhKNrmYQEAwivqtelzEzROjO6vaqpzYJMTP5AYBQAAAACA3oszZEppY7RqTbL1ZboozzPyz6NXmrJaVmRiusNM0n61O6czianZfFyLlfUNNe7yQ4pL4zwsAED4FGdEeZvR9DhZJ3BEVO/0VDa4Qm9QIfqpDKvp/UBiFAAAAAAAejUx5RzelK9NWxwnZ/YjXtCmNW2dXJGJMYWJVZpXZCIiYhwfr66sNzT37Ha6Kg556qux6ygA9AgpJskWL0cxAMYo29IcgFa16X8qw2p6P5AYBQAAAACAXo7JOVcyQZv5QUyS5cx833zJbqe5IlPz523GNzFdKRMaNe+HCaKYmMFbU4lxRESK4jle6ao8rHi1zsMCAIRB1CeN5pyoTb+/qkmTBuuxlN4fJEYBAAAAAKC3Y4JJzr5cq2wmZzSLKZmaNBUWXlFx2FpUZPIwuYxJFVpXZCIi4g3xYmo2k5o3y1Mcja6jB7xNdZp3BACgrWEZUd5mNMsiCxwjoqpG93E7vlIKFyRGAQAAAAAAiI8rFJPP1Ko1IdHGmxO1ak17Jyoyka8ik1gXjopMRMR48aSyVF6vu6rMXX0UFZkAoDvLtuqSjGIUAxA4lmFunt1/QKPV9NAWEqMAAAAAAABERFLaeN6YrVlrtjxOb9SqtbDw6L1NWYqnOUjGuTjdYSYeD0NPjI9LFJOzfAXrvY21qMgEAN3cEFuUV9PnWjWuTQ9tITEKAAAAAABARESMl7OnMV6nUWuclFnAhGhOOOqcwin2VF9FJmIKk44x3RFi2m9FxySdkJrFGZpXpypup6v8kKfuGCoyAUD3VGyL8mr6nASdmrY7WudsdGGWfVggMQoAAAAAANCMSVYp8xLNWhNlKbMbgG0bAAAgAElEQVSAuO5aiMlHrcjkldSfGN/E6UvCUpGJ8YI17beKTKR4aqtQkQkAuqeCZL1J5qMYgE7gUuMlIlKIDmI1fXggMQoAAAAAAPAbwTJYSDhFq9Y4Q5yYotny/DDyikpThq8iEzVXZKokpv10Tn8VmQ567Q2adwQAEAqOsSHp3WU1PbYZDRMkRgEAAAAAAE4iZUzldClatSYkpPHWZK1aC6e2FZlqma6UOKf2PbWuyORxHzuMikwA0N0UR7s2fW6CXr1RUmN3ebDxiPaQGAUAAAAAADgJ4yRdztXEBK0alNJyOX2Upx0FyqP3NmUqHoP6E+OcnK40fBWZhKQM4ptfZ1RkAoDuZmCqURaimTqLk/lEg0BEHoVKjuPyqD0kRgEAAAAAAFpjulTZNlm75jgpq4CJ3bsQk4/CK/Y0PxWZOO0rMnGyQUzN5vQtKjJVHPLUV6MiEwB0ByLPBqYaoxuDb9Lo/qqm6EYSk5AYBQAAAAAA8ENIGi2Yi7RqjQmSlFnYAwox+bjjvPaMkyoy6cJWkSmhRUUmRfEcr0RFJgDoJqK/mr7FNqNeBV8aaQyJUQAAAAAAAP+krEuZZO38uMBwepOYlqdVa5HglRR7huKyNP+IikwA0PsMSTfyUf1OK9Eoxsk8ETk9ypFa7Td97uWQGAUAAAAAAPCP8XpdzlXEeK0aFCxJfEKqVq1FgsIUZ0KbikwlkavIVFNOqMgEANFjkPiCJH10Y/BNGt2P2vRaQ2IUAAAAAACgXZwhS0o9T8MGpdQczhjlhZld5tF77S0rMrkiV5Gp4bgLFZkAIKqivpo+J+FEYhTbjGoNiVEAAAAAAICOiKnn8XH5mjXHmJxZyCRZswYjw8sr9jTFmXRyRaajxMJXkcmk/niiIlON5h0BAARiWEYcY9FcTZ8eJ+sEjoganN6KelcUI4k9SIwCAAAAAAB0jMnZVzLBpFl7vCBlFhLX8z6OKa74kysyNXD6EuLDVJEp/eSKTBWuylJUZAKAyLPohZwTi9mjgjHK/q0EEyaNaqnn/SUGAAAAAACIMCaY5KzLSLsZQ5zOIKb30aq1iGquyBTf/CPzcLoyJlUShaciU0oWE5tn16IiEwBES3GGdt+NBeW3bUarsM2olpAYBQAAAAAA6Bwf309MOkPDBgVzkpCYpmGDkaMwxZnkdZxckUl/mDjtF3gyQRJTslCRCQCi67Qcs7qYPVoyLbLAMSKqanIft2PuvGaQGAUAAAAAAAiIlD6BM2Rp2KCYms2bLBo2GFFuvbepZUUmB6criVxFpopDihsVmQAgQix64eLByVEMQOBYpqV5+jwmjWoIiVEAAAAAAIDAMF7OmUachnWTmJTRl0nR3LouJIpakSlRiUxFppRsTmds7tnldJWjIhMARM65+da+SfooBpD72zajSIxqBolRAAAAAACAQHFSgpx1iZYt8oKUVUgcr2WbkaW4zMrJFZmYvoTx2pcHYRwvJNpQkQkAooIRXTsiTV3PHhU5Vp2axTta52x0YTsRbSAxCgAAAAAA0AWCZYiYMELDBjlZL2X0pah91tbCyRWZGPMw3ZGIVmRqrNW8IwCAVmzx8vh+CZ0fFx6ywKXFS0SkEB3EpFGNIDEKAAAAAADQNWLGBZys5WZzfJxVSMzQsMEoUCsy2dNOqsikC2dFJt/2rF6Pq2x/3eZVmncEANDKlIFJaXFStHrPTfDVptd+Vn7vhMQoAAAAAABA1zBOknOvJiZo2KaYksnH9dhCTD4eg7cpU/E0b8PHeLUiUzimczLenPxbRSbG6fKHhaEXAICTCBybPiKNsehM8s+1Nl9dS487XB7tp+T3QkiMAgAAAAAAdBmnS5Ntk7RtU8rI50xmbduMAoVX7OknV2SqDGtFJqYzikkZYpJN8/YBANoqTDacnhuda7VJ5pMMIhF5FDpUg9X0GkBiFAAAAAAAIBhC4mjePFDLFjlezirkzYlathklJyoyieqPjG9g+lLGa/8xnnG8mGjj4qyatwwA0J7LhiTH67RcNBC431bTY5tRLSAxCgAAAAAAEBTG5KzLOEnTlBzjpIx8ISldyzajxSsp9swWFZncTHeYSVXhqMgEABBJRom/sjglKl37EqMHq+1eBZfTUCExCgAAAAAAECTG66WsK4hp/MFKTMkW03J6dp16lVqRyZGq/FaRqYbpw1KRCQAgkkZmxQ9JN0W+3wSDGC/zROT0KIePOyMfQIxBYhQAAAAAACB4vClXSj1P82aFhDQpo4C4mPjI5jYq9hYVmTgHpyshoS66QQEAhOjq4amyEIWrdG5C8+V0fzVq04cqJv7KAgAAAAAARI+Yej4f11fzZvn4BDmrH3G85i1HgfdERSZqrsjEyRVMDktFJgCAyEgwiBcWJUW+3xzriW1Gq7DNaKiQGAUAAAAAAAgRk7OuYIJR83Y5Y7zcZyATRc1bjgrFZVaabOSryCQ0MF0phaEiEwBAZIwpTMhL1Ee407R4SS9yRNTo8pbXYzV9SJAYBQAAAAAACBUT4+Wsy4lpvy0oJxvknCIm6zRvOTq8srdlRSbOzcmoyAQAPRUjmj48leciuic0I8q2YNKoNpAYBQAAAAAA0AAf309MOj0cLTNJ1uUWcYYoVPkIi98qMnFERAwVmQCgB8u06MYUWCPcqa82/f5qJEZDgsQoAAAAAACANqT0iZzeFpameUHOHsCbLGFpPCqaKzI1f7ZXKzIxoT66QQEABOHCouRkU0T3PMk0yyLHiKimyV3T5I5k1zEGiVEAAAAAAACNMF7OuZo4OSyNc5yUXchbksPSeFR4BcVua1mRicnlTD5KzBvtyAAAukDk2YwR6SwMu6m0h+dYpqX5bw0mjYYCiVEAAAAAAADNcHKinHVJ2Jpnki1PSM4IW/tRoLjMiv3kikz6ElRkAoCepV+KYVR2fCR79K2mP4BtRkMgRDuAmFVyaO+hg3ujHQX0VE1NjT9895VOb4h2IAAAEKqs7L6ZWX2jHQUARJRgGeKp/cVd/X2Y2heTMxkvuI4eiJ16RR7Za89g4jEm1hERY24mH1bcVsVpIYpoSRMAgKBdWZzyU1l9ncMTme5yLDqOkVeh8npno9NrkDD3MRh41cLl0MG9JYeQGIUgFQ8/A1lRAIAYgC9KAXotKfMiTg7jmnchIU3KLCAuhj7QKZziTFZOqshUzXSoyAQAPYZR4i8fmhqx7iSBS4+TiEghOlDdFLF+YwxmjIZRZlbf084YH+0oAAAAIGr+99XaaIcAANHBOEnOvdq++6+KN1w1Mfi4BDlLcJTsIk+EZidFgOI2klcmqZzxdiJivIPpShVnkuI2RTs0AIDOjc6J33yg5uejjZHpLidBX1rrJKL91fYBqcbIdBpjYugLRgAAAAAAgG6D06WJ6RPC24UxXs4tYqIU1l4izSso9nTFldD8I/MyuZzJ5ajIBAA9woxT0mUhQtm2Pie2GS097nC6cZEMBhKjAAAAAAAAYSEmns7HDwhrF5ysl3MHMlkX1l4ijilOi7cpo0VFpnpUZAKAHiHRIE4ZmBSZvowSn2wUicir0KEaR2Q6jTFIjAIAAAAAAIQHY3L25UyyhLcTUZZzizhDXFh7iQKv7LVn+BbRM+bm5MNMqqbYqTkFALFpXGFCtjVC31flnOhofzW+OgoGEqMAAAAAAADhwni9LvtKYuH95MV4Qc7uz8eFNwMbBQqnOFLaVGQqIxaunVsBAELHMbp2RBrHWAT6yk3QqzcOVts9Xnxv1GVIjAIAAAAAAIQRZ8yVUs8LfzeclFUoWFPC3lHEKW6jYs9UPM2zohjfxOlLmFAf3agAADqQY9Wdlx+JL6sSDIJZJxCRy6scrsVq+i5DYhQAAAAAACC8xNTz+bi+4e+Hiel9hOSM8HcUcV5BcaAiEwD0JBcPTk4yihHoyLea/gBW03cdEqMAAAAAAADhxuSsy4k3RKAnMTlTTM+lSKzgjCyFKU6L125TlBYVmXSlxGGGFAB0RxLPXT0sNQId5Z6oTb+vyo619F2FxCgAAAAAAEDYMdGsy76CIrLlnGBNlTILiYu95CiRR6c0tajIxLk4fSkqMgFA9zQo3TQyOz7cvaTGSQaRI6Iml7ei3hnu7mIMEqMAAAAAAACRwMf3ExJHR6ivOKuc3Z/xfGS6i6gTFZlIaf48y8Rqxh/wOo9FNy4AgLauKk41yeG9FDOibF9t+iqspu8aJEYBAAAAAAAiRLZN5vTpkemLM8RLuUVMlCLTXYQpbqPXnqF45eafWUPDd/cqblRkAoDuxSTzlw4Oe1m8lqvpw91XjEFiFAAAAAAAIFIYL+dcw3i58yO1wMl6uU8R0+kj012keUXFblNcVvUnKX0CE0zRjQgAoK3Tc+P7p4R3j+mMeFnkGBEdt7trmtxh7SvGIDEKQSotLb3zzjsLCgr0ej1jjDH28ssvRzuo37zxxhtqVDt37ox2LBHl9XpHjhzJGFuyZEnL+xcsWKC+IJWVlWEN4LHHHmOMjRs3Lqy9xIDeOUSjPj5JoyHa3ol0ScyMgTVr1qgnsmnTpkCO74knjisbAGiLkxNF29SIdccESZczkDPERazHiFKY4rQq9nRS4uXsK6MdDQCAH4yx6SPSRD6M+z7zHMuyNH/lhtX0XYLEaHQca3C9+V1ZcP+t2dl665wvvviCtaHX620224QJE/785z8fP35c2/gPHz58yimn/PWvf92zZ4/d3vmv3O23365G9cknn3R68K5du9SDJ0yYoEWwvcvLL7/8zTffZGRk3HrrrcG1EOKb9cc//tFisaxfv/79998PLoDIw/iMmNDHJ3WPIarJiUAP0hOvbADQzYkJIwRrceT64wU5pz8fnxC5HiNL8egVTxaxWNxQFQBiQopJmjwgKaxd+FbT769uCmtHMQaJ0eioc7g37q0J7r/vSuoC6cJutx85cmTt2rX33HNPUVHRli1bNIz/2WefLSsr43n+nXfeqampURRFUZRbbrmlveN9D73yyiudNr5s2TL1xs0336xJtC397W9/U7Mk+/fv17zxqGtqanr88ceJ6KGHHpLlINdnhfhmmc3mWbNmqTF4PJ7gYogwjM/I0GR8UjcYolqdCPQgPfHKBgDdn5x5MZPD+yH5JIyTMvN5a9j3uQMAAL8m9k/MsujC1362VccxIqLyeleDE/9kDRQSozHl4YcfVk6orKzctGnTlClTiKi0tHTKlCnHjmlWpXH9+vVENH78+GnTppnN5k6PHzFixLBhw4ho1apV5eXlHRzp8XiWL19ORImJiRdffLFG8fYWL7300uHDh61Wayg5u9DfrLvuukuW5V9++eWdd94JOoxIwviMDE3GJ3WDIarViUDP0uOubADQA3CSnD2NcUIEu2RSeh8xNSuCPQIAQDOO0bUj0jgWrgX1Es/Z4pvnbRyoxmr6QCExGrMSExPPOOOMTz755NprryWiY8eOvfDCC1o1fuTIESLKzs4O/ClqBsHlcq1YsaKDw1avXq02PmPGDEmKzQKaYeL1ep977jkiuvLKK0OcxRbim2W1WtWM/OLFi0MJI5IwPsNNw/FJUR2i2p4I9CA98coGAN0fb8gQ08ZHuFMh0Sba8ihsn8wBAKA9uQm6s/MsYWzfemI1PbYZDRgSo7Hv3nvvVW+sW7dOqzYdDgcRCUIXvt+ePn26Xq+nFitb/fKtje1gYT74tWHDhn379hHRjBkzQmwq9DdLjeHbb7/94YcfQgzGx+FwDB8+fPHixWVlZVq16YPxGW4ajk+K6hDV9kSgZwnHlQ0AQEw6QzAPiHCngiVZyirk9MYI9wsAAJcMSbYaxDA17ttm9HCtw+H2hqmXGIPEaOwrKipSbxw6dKiDw7744osbbrghPz/fZDKZTKYBAwbcc889Bw8ebHmMr5RwQ0MDEb3wwgu+Wk8TJ07sOAyLxXLppZcS0Y4dOzZv3uz3mPLy8lWrVhHR6NGjfWH7OByOF198cezYsampqZIkJSUlnXnmmfPmzaurC2jTVbVE1e23367+2KdPn5a1qj788EP1fkVRvvvuu6effnrcuHH9+vWLj4/X6XSZmZlTpkxZtmyZ0+lsr/2KiorZs2f379/fYDCkpKSMGTNm5cqVFEC95kBe+UC8/fbbRJSSknLGGWd06Ym7d+8uKChgjJnN5rVr15IWb9bkyZN1Op0vKk0oivL999/PmjUrMzNz0qRJb731VmNjo1aNY3z2oPFJUR2igZzIxo0bb7755v79+5vNZoPBkJ+fP3HixKVLl3ZpP5OujqhDhw7NmTNn+PDhZrNZFMX09PRhw4bdeOONn3zyid+BEcQ7W1lZOWfOHN8oGjt27AcffBD4GQUoiF+lLj1lwYIF6pivrKx0uVzPP//8KaecYjab4+PjR44cuWjRog5+j8JxZQMAIMakzEs5MT7C3fImi9xnkK5gmJiWw5nMmEAKABAZOoGbPjw1TI0bJD7FJBKRV6FDNY4w9RJjkBjtRXjef5XG+vr6yy677Lzzznv99df37t3b0NDQ0NCwc+fOP//5z/3791ezJ5rwTdpqb5LXihUrXC4X+Strs2vXrsGDB99xxx0bNmwoLy93uVzHjh376quvHnjggcLCwvYyI0H49ttvR4wY8fDDD69fv37Xrl11dXUOh6O0tPTTTz+9+eabTz31VHVlbitbtmzp37//woULf/nll6ampoqKis8///zyyy+/6667OuhLw1deUZRPP/2UiEaPHt2l8920adNpp522Z8+erKysTZs2jR/fvJgrlDeLiCRJGj58OBGpUWlCFMVLL71UlmWPx7NmzZrp06enpqZef/3169ev93o1+CoM47OV7jw+KUpDtNMTqampueiii84555xly5b98ssvtbW1TU1Ne/fu/eyzz2677bY777wzwI66OqLWrl07YMCA+fPnf//997W1tW63u6ys7IcffnjttdcuuOCCVi9RcO/sN998o3bhG0UbNmy49NJL//CHPwR4UuE48eCeompsbJw4ceLMmTO//fbb2traurq6b7755t577x05cuTRo0f9PiUcVzYAACJiglHKnkYsCh/NmCgJCWlydn994XApoy8fZyUOGVIAgPAanG4alhEXpsZzrKhN3zVIjMa+7du3qzdyc3PbPup2u6dOnfr+++8T0dSpU7/88su6urqGhoZ169YNHz68qalp2rRp//3vf9WDr732WrWyk9FoJKI777zTV+tpzZo1nUZy7rnnFhQUENE777zjd66f+undaDReddVVLe+vrKw8//zzd+/ezfP8nDlzdu3a5XA4Dh48+Mwzz+j1+rKysvHjx+/evbvT3hVFefHFF9Uf9+3bp7TgK8zCcdyoUaPmzp373//+d//+/Xa7vaKi4ptvvpk1a5ZOp9u6dWur2Ijo8OHDkydPrqqqMhgMzz777MGDBx0Ox65du+bMmfPiiy+++uqrfuPp0ivfqd27d6uf5EeNGhXgU4jo7bffHjt27LFjx4YPH75ly5bBgwe3fLmCe7N81MzR9u3bq6qqAg+pAzzPr1y58ujRoy+99NK5557LGKuvr1++fPm4ceOys7PnzJnz448/htI+xmdL3Xx8UpSGaMcnYrfbJ0yY8NFHHxHR+PHjV69efezYMbvdriZGf//73yclBVR6uKsjqrGxcfr06Q0NDTab7bXXXjt48KDdbq+srNy6deuKFSsuuOACdZKjKrh3tqysbOLEiZWVlTqd7umnnz5w4IDD4di5c+c999zz/PPPv/baawG+gNqeeHBP8bnvvvu+/vrrxYsXl5aW2u32H3/8Uc22b9u27aKLLmqv9LzmVzYAABVv6iMmnxPVCATenCRlFeoKhkuZBbwliTh8VAQACJdrhqcZJP9z10KUm6BXbxyqdni8Sji6iDH4axcdHq/S6PIG+Z/T/6e19syfP1+9ccUVV7R9dNGiRV9++SURzZw58+OPPz777LNNJpPBYBg7duzGjRsHDx7s8Xh+//vfh37KqptuuomI6urq3n333VYPbd68eceOHUQ0bdo0k8nU8qFHHnmktLSUiP72t7/NmzevoKBAkqSsrKz777//X//6F2Osrq6u47lvgRs+fPjmzZsfeOCB0047LScnR5blpKSkESNGLFy4UF07uXHjxlZZg4cffriqqoox9v777993331ZWVmSJBUUFMybN+8vf/nLP//5T78dafvKf//99+qNoUOHBviUp556avr06Q6HY+rUqRs3bkxPT291QHBvlk9xcbF6Q9vN+Mxm8y233PLvf//74MGD8+bNU5NlpaWl8+fPHzJkSHFx8cKFC/3OmgwExqdP9x+fFI0h2vGJzJ079+uvvyaiWbNmffbZZxMnTkxISJBlOS8vb/z48UuXLn3++ecD6aWrI2rjxo2VlZVE9Oabb15//fVZWVmyLCcmJg4ZMuTaa6/96KOPbrjhBt/Bwb2zDz/8sLoPwD//+c8HH3wwOztbkqR+/fotXrx43rx5//jHPwJ8AbU98eCe4vPee+998skn99xzj81mk2V50KBBL7300pw5c4hoy5Ytvg1qWwnTlQ0AgIik9DG8KS/aURDjBT4+QbL11fcbIWX34y1J1M6yMwAACFq8jr9kcHI4WrbqBYtOICKXVymtxWr6ziExGh0/HW1449uy4P577ZuAkj52u/2bb765+uqr1XTJsGHDrr/++lbHeDyehQsXElF2dvaCBQtaPWo0GtU7f/rpp40bN2pw2kQ33HCDWrKp7epX3z2tyqQ0Nja+/vrrRDR69Oi2FVTGjRs3bdo0Ilq7du2ePXs0CbI9F198cVxcHBGpaQVVfX39O++8Q0QXXXTRhAkTWj3ljjvuaDXNTaX5K//rr7+qNwKZkuZyuW666aZHHnlEUZSZM2d++OGH6hTgVoJ4s1ryReKLTVuZmZlz5szZtm3btm3b5syZk5WVRURbt26dPXt2Zmbm+PHjV6xYoW6GGziMT1WPGJ8UjSHawYm4XK4lS5YQ0YABA5599tkAG2wriBHlm7qYmZnZcePBvbMNDQ1vvfUWEU2dOvWCCy5o9ax77723X79+XTjDdgRx4iH+9l1zzTXnnNN6ctb/+3//LyUlhYiWLl3qN85wX9kAoHfjdH1vktInMq4LBU7DiHG8yaJmSOXcgUJCGhPCVS0EAKAXOivPkp+kD0fLOQmoTd8FSIzGlKeeespXrUWv148cOfKdd97hOO6KK65Yt26dWsS5pe+++668vJyIpk+fLklS2wbHjBmjTrb64osvNIkwLS1t8uTJRLRx48aWn1QbGxvVOUcDBw487bTTWj5ly5YtdrudiNSPuG1dffXV6g2tgiSiNWvWXH/99UVFRWazmed536uqlvI4fPiw78ivv/5aDe+yyy7z29Qll1zS9k7NX/mKigr1RkJCQsdHHj9+fNKkSa+++irHcYsXL16yZEl7m88G8Wa1lJiYqN5Q57KFz+DBg+fNm3fgwIF///vft9xyi8Vi8Xq969atu+6661JTU1esWBF4Uxifqh4xPikaQ7SDE9myZUtNTQ0RXX/99R3E3KkgRpQvL3nbbbft3bu3g8aDe2d9o8jvsgOO4y6//PIOzykgQZx4iL99fk9HluULL7yQiH744Yfa2tq2B0TsygYAvRUnppyty7+d06VFO5KWGGeIE9NydIXD5dyBQlI6k3SdPwkAADrEiK47JV3ktd/ZOffENqMHquwKFtN3BonR6BAYpxeD/M8odu0jd35+/j333OP7LNfSzz//rN445ZRT/D6X5/k+ffoQ0c6dO7t4iu3yWzLl3XffVT+Cti2T4puVM2jQIL8N+qa87du3L/TwGhoapkyZMmnSpOXLl+/YsaO2trZtYZ+mpt/2MPZ1OmDAAL8N+r1f81fe4WieIa/OGezA2LFjN2zYYDAY3n///Xvuuafjg7v6ZrUUH99cXLXly9WBG264gbUxduzYQJ5LRIyxc88996WXXiopKfEF1tDQ0HGeqC2MT+o545MiO0SpwxPxbWQ5bNiwAFvzK4gRNWLECHU68IYNG/Lz84cOHTpz5sy33nqrpKSk1XODe2d9IQ0cONDvs4qKijo5qwAEceIh/va1dzrq/V6vd//+/W0fDWLYAAB0FadP1xXcIaacHZVyTB3jDHFiSrYuf6jcd4iQnMHksMx1AgDoJVLjpAn9/ORqQpQSJxlEjoia3N6j9U7N248x3WOZRu8zMM0wY0SQ3wP7Soy19fDDDz/55JNE5PF4ysrK1q9f//jjj+/atev888//6KOPWhZ0Vqnzm4joiiuuYIwRkaIorf6vqq6uDi7atiZPnmyz2Q4fPvz6668/8cQT6tQqNakhSdJ1113X6nh1Ehy1n1Lx3e93dk9X3XXXXWq54csuu+yGG24YPHhwcnKyXq9XX5+UlBTflLFW4bW3j6Hf+zV/5WVZVm/U1tampXU0tNRVt4IgdDp3j7r+ZrV0/Phx9Ubbqcph8r///e+tt976xz/+4XuPjEZj3759u9QIxif1nPFJER+iHZyI7/31Jc6CE9yIev/99x999NGlS5c2NDSo+0uo+5mOHj36kUcemTJlinpYcO9s4CGFIogTD/G3r9Nn+dpvKfJXNgDonRgnSOkTBfNA+8F3FcexaIfjByfrueRMMTlTcTk8ddWe2ipvUx1hXhIAQBdNGpD4bUntkVot05eMKMeq+7m8kYgOVNvT4vysFQOfbvclJGiC5/mMjIzrr7/+q6++stlsDofj6quvbluRxpcT8Xq9Ho/H4/F4vV6v16sWwm55pMvl0jA2tRLI4cOH1Vr2e/bsUfezu/DCC9vu3NfxZ9SW94eYjyCiY8eOqSuvb7zxxvfee2/q1Kk5OTkGg8GXQfB9JG4bXn19vd82/d6v+SufnNy8bXOnhZI//fTTzMzM2traCRMmqK9/B7r6ZrXki8QXW8dee+01pY3169d3+sSdO3c++uijffv2Pf30059//maSBaMAACAASURBVPmKigqO48aOHfv666+XlZXNmDEjkN59MD6p54xPiuwQpQ5PxPf+hpgBD25EGQyGhQsXlpeXr1q16sEHHzznnHPUtN3mzZunTp26ePFi9bDg3tlOR1F7oXZJECce4m9fp78UfjOnQQwbAICgcYZsQ+EfxKTTiWm/0FIrTJSFhDQ5d6Auv1hMy+EMcdR9gwUA6HYEjk0fnsa0vs7nnthmdF8V1jl1IhYSo5WVlR9++OGsWbPOPvvs/Px8o9FoMBhyc3Mvv/zylStXtl1n2sru3bvvvvvufv36GY1Gi8UybNiwxx57rNNP7z1Fenq6WkGiqqrqvvvua/VoQUGBeuPzzz9vm5Pqan4qcDfffLP6a69O7Oq4TEpeXnN1zu3bt/ttzXe/ugI0FNu2bfN4PEQ0ffr0to/+9NNPTmfrr3F8nfrWqLbi937NX3nfq9Tptnf9+vXbtGlTfn5+U1PTRRdd9N5773V8fJferJZ8UxdDf1/8Onz48KJFi0aMGDFgwIAnn3xSXVQ7ZMiQ+fPnHzp0SN1jtL1pkh3D+OxB45MiO0Q7OJHCwkL1hq9yfXBCGVEGg2Hy5MlPP/30F198UV1d/fbbb1ssFiJ6+OGH1UJkwb2zvpB++uknvyHt2LEjuJNtKYgTD/G3r+PT4TguJyen7aPhvrIBALTGiVLGVF2fG5hojnYonfgtQ1o4Qsroy8dZiUOKFACgcwXJhjP7aHyRt8XLEs+IqNbuqW50a9t4jImFxOjYsWMvueSSxYsX/+c//9m7d29jY2NTU9OBAwdWrlx5+eWXn3HGGaWlpe09d8WKFUOHDl2yZMmuXbsaGxuPHz/+ww8/PP7440VFRZs3b47kWYTP1KlTx40bR0Rvvvnm119/3fKh0aNHW61WIvrwww8jGVJeXt65555LRB9//HFZWdny5cuJKDs7W42zlVGjRqlTn9RqKm2pRbeJSG2zY6LYXExTTTC14ttA0O32c+F49dVX29556qmnqqtr33//fb89fvDBB23v1PyVLy4uVm9s3bq104NzcnL+85//DBo0yOl0XnXVVa+99loHB3fpzWrphx9+aBWbJo4fP/7qq6+OHTs2Kyvr3nvv/e6774jIZrPNnj1769atalV6m80WShcYnz1ofFJkh2gHJzJq1Ch1+f/y5cs7/UKuA1qNKFmWr7rqqgcffJCImpqa1C1Qg3tnTz31VJ1OR0R+89SKogSSv+5UECce4mvlN2yn0/nRRx8RUXFxsdns55+nYbqyAQB0jI8r0Pe7W0gcGe1AAsJ4gTcnSVmF+oLhoi2Pj7NEOyIAgO7usiEpFr2We13yHMuynKhNX41Jox2JhcSoavDgwYsWLdq6dWttbW1jY+N///vfiy++mIg2b948duxYv0US1q9ff+ONNzY1NeXl5X388ce1tbWVlZUvvfRSfHx8WVnZ1KlT/RZe6ImeeeYZdUbVnDlzWt4viuLs2bOJ6MUXX9ywYUMkQ1Inc7lcruuuu07NXN94440c52dAGgyG66+/nog2b9788ssvt3p0w4YN6kff8ePH5+fnd9qvb2mt33S5bz/KtlmD//znP3/5y1/aPsVkMl111VXqU9rOnlu6dOmPP/7Y9lmav/KFhYWpqalEtGXLlkCOT0tL+/LLL0899VSPx3PTTTctWbKkg4MDf7NaUr9aKCoqCnCzyE55PJ4rrrgiLS3tpptu2rBhg9frNZlMM2bMWLt27aFDh+bPnz9kyBBNOiKMzx41PimCQ7SDExEEQa0WtWPHjgceeCDABtvSdkT5tgpV86HBvbNGo/Gaa64hoo8//ljd4ral5557TpPqfEGceIiv1VtvvbVp06ZWdz722GNHjx4loltvvdVvnJpf2QAAAsR4nZx5iZx7DROM0Y4lYLwgWJKlrH5iei7W1wMAdEAvclcWp2rbpq8+zf4qu7Ytx5hYSIwOHTp09erV27Zt++Mf/zhkyJC4uDi9Xn/aaad98MEH6qflnTt3qmUoWnK73XfddZfH47FarRs3bpw6dWpcXFxiYuItt9zy0UcfcRx37Nix+++/PxonpL3hw4dfeeWVRPTll1+uWrWq5UP33Xff+eef73K5Jk6ceOutt37xxRdVVVVut/vYsWM///zzZ599dv/99xcXF//yyy/ahnTZZZepnyrXrVtHRBzH3XTTTe0d/MQTT2RmZhLRbbfd9sADD+zZs8flcpWUlMyfP//CCy/0er1xcXFt32K/Ro4cqaZLnn322X379rWa2FVQUDBq1CgiWrp06X333bdnzx6Hw7F///65c+dOnDjxvPPOS0lJadvmU089ZbFYFEW5+OKLFy5cWFJS4nK59uzZ8+CDD955553Tpk3zG4m2rzxjbNKkSRRw4omIEhISNmzYcO655yqKcvfddz/xxBPtHdmlN0vldDrVBcVqVJpwuVzvvfee3W7neX7ChAlvvPHG0aNHly9fPm7cuE5TYF2F8dmDxidFcIh2fCL333//aaedRkTz58+fNGnSZ599Vl1d7XA49u3bt3bt2ttuu+2uu+4KpJeujqiFCxeOGzdu/vz5X3311a+//trY2NjQ0PDzzz8/9thjCxYsIKKzzjrLtyo8uHf2qaeeSkxMJKLLL7983rx5JSUlTqdz9+7d995777333tveKOqqIH6VQvntu/TSSydPnrxkyZIjR444nc4dO3bceuutc+fOJaJRo0bdfPPNbZ8SjisbAECXCOZB+n73COaiaAfSNYI1VbT17c47pQIARN2IzLiCJIOGDeZYdTwjIqpocNU7/SxJBFUsJEZff/31iRMn+n1o7ty5apZBXRnX0qeffqp+8Js9e3ZGRkbLh84555wLL7yQiN59990OluH3LE899ZS6SveBBx5omW0RRfHjjz++8cYb3W733//+9/POOy8xMVEUxaSkpIEDB06cOPHZZ5/dunVrq7ocoZNlueU+iWPHjs3Ozm7v4KSkpA0bNhQUFHg8nnnz5hUUFEiSlJWVNWfOnMbGxrS0tLVr1/r2zuuYzWZTq/GsWrUqLy+P53nGGGPMNwXv1VdfTU5OVhRlwYIFBQUFOp2uT58+Dz300IABA1asWOF3R+SMjIxVq1ZZrdaGhobZs2dnZWVJklRQUPDMM8/cdttt6oQmIpKkkyrBaf7KX3311URUXl7edg5Ue0wm0+rVq6dOnUpEf/rTn9ruQqvq0pul+vTTT+12uy8qTTDGiouL1dTemjVrpk+fbjBo+WejJYzPHjQ+KbJDtIMTkSRp9erV6p+PNWvWTJw4MSEhQafT5eXlTZgwYenSpZ1usarq6ohqampav379nDlzzjzzzL59+xqNRpPJNHDgwMcff9ztdg8ePPjNN9/0HRzcO5uWlrZ69eqkpKSmpqYHHnggKytLluXCwsJFixbdcccdav2r0AXxqxTKb9/8+fOHDx9+991322w2WZaLior+/ve/E9GQIUP+9a9/8Tzf9inhuLIBAHQVE4xy7nQ552omhOsfQuEgmJOkrELsOgoA0IFROaEW7G1J5JnNLKu3D2DSaPtiITHagaSkJHUK1aFDh1o9tHLlSvWG34836mdsRVH8bsDXE/Xt2/d3v/sdEW3fvr3Vnn0Gg2HZsmU//PDDH/7wh+LiYovFIghCcnJyUVHRlClTFi5cuG3btv79+2seUsvSKJ2WSSksLPzxxx9feOGF888/Pzk5WRTFhISE008//Zlnntm1a9fo0aMD7/fll19evHjxaaedZrFY2s40HDBgwNatW2fOnJmXlydJUkJCwsiRIxctWrRp0ya/0/FUp59++s8//zxr1iw1V5WUlHT++ee/9957zz//vK8sctvt6rR95ceOHasWA1ELlwdIp9N98MEH6mrrBQsW3HrrrX63R+zSm+WLYfjw4cOHDw88mI7Jsvz999/PmjUrLS1NqzY7gPHZg8YnRXCIdnwiZrP5X//614YNG6677rq+ffsaDAaj0VhQUDBp0qSlS5f+9a9/DbCXLo2o2bNnr1u37v777z/rrLPy8vL0er0sy5mZmVOmTFm2bNm3336blZXV8vjg3tmRI0f+/PPP9913X79+/XQ6XWJi4nnnnffuu+8GOBs6HCce9FNURqNx3bp1ixcvHj58eHx8vMlkGjFixIIFC77++mt1w4S2wnFlAwAIjmAZrC+8m4/vF+1AuoA3WeTs/sT5+eYJAACIaERWvKDpF0i/raavRmK0XUzzmYDdisPhiIuLc7lcgwYNarWV3oABA3bu3JmWlnbkyJG2Tzxy5Ihav2XGjBlqKY+2/vfVWiI67YzxQTxa53B/X1rflVP5TZzMD8uIC+65EHlPPvnko48+yvP88ePHjcbw7gm1ZMmSu+++22KxlJWVqSV3oqKmpiYtLc3hcKxYseLaa6+NVhgQiF44PinkIdp9TgSCsGDBAnX2cUVFhW9X30AEPWw6/vdAj/PRB68WDRrZt2BQtAMBACIiUhR31TeOw6vI64x2KIHy2hucB3cq/ipJhojJevN5TwnWoZq3DN3fpo2fSpLu1NHnRzsQgFAt+c+hn8oatGqtyeV949syhYhjNGNE2rCMuLvPzur8aT1ZEP/2jvEZoytXrnS5XER0xhlntLxf3WKPWhQzaSU9PV1dpbtjx45wBBYnC2fnWYL7D1nRnkWddDxo0KBwZ52I6He/+53NZqupqWlbhySS/vKXvzgcjsLCQqw27f564fikkIdo9zkRiCRc2QCgO2JMSByp7/cHzpgb7VACxemMUs5AJkqdHwoA0PuckqXlanq9yCWbRCLyKnSwBpNG/YvlxGhdXZ1aGpjjuDvvvLPlQzU1NW63m4jaWy7neyjALeEA/HrhhRe+++47IlI3jgw3vV7/2GOPEdHcuXPVjfAi7/jx44sXLyaip59+2u8mfdB99MLxSVoM0W5yIhBJuLIBQHfGSQn6/N9JtinEesYFipP1cu5AJumiHQgAQLdTbDNpu5o+N0Gv3sA2o+0Roh1AuHi93unTp6tbi86aNWvw4MEtH/Vtq6fX69trQX3Id2R9/fH6uuMtD3A6HU6nvezIQb9Pr68/bjK13rMPYtUDDzzgcDgmT57ct29fm83mdru3b9/+8ssvv/LKK0SUn59/2223RSaSm2+++aWXXvq///u/pUuX3n333ZHptKXnnnuuurp6zJgxl112WeR7B78wPlvSZIh2hxOBSApx2NTXH2/vXws9jsPeVFNdETOnAxBbsshyCV/xKTnLox1JYFJyvEf2Ko4mrdpjHH+sskyxW7VqEHqQhvpap9juZ3OAniVT59xR6dCqtXRDc5GGgzX2qpqqsiOxvJ0mBZWLi9k9Ru++++4lS5YQ0VlnnfX5558Lwkkp4F9//VVdRD99+vQ33njDbwtFRUU7duxISEg4duwYEW3ftuXHbVtaHmAwxJUfLTHF+X/F6+uODxoyKmb2FIOO3XLLLWqOqa38/PxVq1YVFhZGOCQAH4xPAJ+g9xgN2v++Wrt925b2/rXQ41RXVxj0JlnX7vfKABBdjCmJ/MFkYS8j/+UKuxWmePW1lZxbm8//Ci/uMow97o1ElU7oburqajjGGU1arkEGiJY9Dfovjmn5Hc/mGnOjhyei8xOrbsk+rGHL3VAQubgeMGP0hhtueP3111vdOWbMmPXr17f3lIceekjNio4YMeLjjz9ulRUlori45m06m5ra/YpSfch35KAhowYNGdXygP99tTYlNaPj4kvQS8ybN2/o0KFr1qzZu3dvWVlZU1OT1WodOnToxRdffNNNN6E8C0QXxidAdMXSF6UovgTQI3gbSxwH3/U6KqIdSAC8XmfJLk/98c6P7AyT9ePPm4biS70Tii9BLLG7vEc/3u3yaDaLsepg7Q+H64mo0Zh79bWXa9Vs9xRELq4HJEa76k9/+tPcuXOJaOjQoWvXrjWb/czRsFgsgiC43e6jR4+21476UGSmk0BPl5iYOHPmzJkzZ0Y7EAA/MD4BfGbPnj179uxoRwEAEF6cIVPfb6azbL2r/D9E3XuBIMdJWYXO0r2e2qpohwIA0C3oRG5Qmun70jqtGsxN0KmJ0e1lDR6vwmu6h2kM6AHFl1577TWljfamiz722GNPPPEEEQ0ZMmTDhg0JCQl+DxNFMT8/n4j27t3r94AjR440NjYS0cCBA7U5DQAAAAAAgMhggpQ+UV/we07y/4GoG2GclJkvWFOiHQcAQHdxSlachq2lmCSjxBFRvcPz3/0azNCPMT0gMRq4J5544vHHHyeiIUOGfP7554mJiR0cfOqppxJRWVnZvn372j761VdftTwMAAAAAACgZ+EMOfp+M4XEkdEOpFNMTO8jJKVHOwwAgG5hiM0kC1rm63KsOvXGv36q1LDZ2BA7idEnn3zyT3/6ExENHTq006woEfkKy7711lttH33zzTeJiDF2ySWXaB0pAAAAAABARHCynHmJLu8GJnb3ujRiSraYmhXtKAAAok/iucHpRg0bzLU2V85cua1cw2ZjQ4wkRufOnfvoo48SUXFx8YYNGzrNihLR5MmT1ULMixYtKi0tbfnQl19++dFHHxHRFVdckZGREZ6QAQAAAAAAIoGPK9T3u1uwFkc7kE4IiTYxvQ9h+zsA6PVOydLy2yybWZJ4ZhC5M/tYGpweDVuOAbGQGJ0/f/5DDz1ERMOGDQswK0pEgiA8//zzPM9XVVWdffbZn3zySX19fVVV1SuvvHLhhRd6vd6EhIR58+aFOXYAAAAAAICwY7xezr5SzrmaeEO0Y+mIYE2RMvKJITkKAL3aoDSTXtQsZccxdmFR8hOT8lZcM9Ao8Vo1GxtioSq9uq8oEX3//fcdZEVdLpcgnHS+48aNe/XVV2+99dZff/31ggsuaPlQWlraBx98kJubG4Z4AQAAAAAAokCwDOZNfZwlH7iP/xztWNrFxydKHO8s2UVeJdqxAABEh8izIemmLQdrtWowwSCgHr1fsTBjNBQzZszYunXrzJkzCwoKDAZDfHz80KFD//SnP/3000+jR4+OdnQAAAAAAABaYoJJzp0hZ1/BeDnasbSLN1nk7AHEY1oTAPRe2q6mh/bEwozR+vr6UJ5eUFCwZMkSrYIBAAAAAADo5gTrMM6Y6zy00lP/a7Rj8Y8zxMk5A5wHf1HcrmjHAgAQBUVpRqPEY0vQcOvtM0YhaG+88QZjjDG2c+fOaMcSUV6vd+TIkYyxVvn0BQsWqC9IZWVlWAN47LHHGGPjxo0Lay8xQ8OBGrG3uK32Rl33p8lw7bmnr6GeeMnFxQoAoJvjJKsu72Y58xLGSdGOxT9OZ5RyBzCxm4YHABBWPMeG2kzRjiL2ITEaHa7yQ0f/Nie4/46t9JMauP3229XPzJ988kmnve/atUs9eMKECWE4uRj38ssvf/PNNxkZGbfeemtwLYT4Zv3xj3+0WCzr169///33gwsgWr744gv1XB555JEODvPlHz/88MOIxdbNhT7qokWT4dpzT7+X67kXKwCAXoQxIXGkruAOzpAZ7VD84yS9nFvEZF20AwEAiIJTsuKiHULsQ2I0Rtxyyy3qjVdeeaXTg5ctW6beuPnmmzWP5G9/+5ua1dq/f7/mjUddU1OTWuzroYcekuUgd2UK8c0ym82zZs1SY/B4MKm+uwv9N0KTURctoQ/XHn36vRwuVgAAPQWnS9EX3CalT2Rcd9xpjYmSnDOQ6QzRDgQAINIGpJriZOy2HF5IjMaIESNGDBs2jIhWrVpVXl7ewZEej2f58uVElJiYePHFF0covljx0ksvHT582Gq1hpJTDv3Nuuuuu2RZ/uWXX955552gw+glrr32WkVRFEXp379/tGMJkiajLopCHK49/fR7OVysAAB6Dk5MOVtXcAenT492JH4wQdTlDuQMmDkFAL0Lx6g4A5e+8EJiNHaoWQOXy7VixYoODlu9evWRI0eIaMaMGZKE/Xq6wOv1Pvfcc0R05ZVXhjhzLcQ3y2q1TpkyhYgWL14cShjQ/Wk46qIllOEaA6ffy+FiBQDQs3C6NH3BHWLqGGLd73Mix8vZ/XmTJdpxAABEFFbTh1v3+4MHwZo+fbper6cWi6/98i3f9i3ohgBt2LBh3759RDRjxowQmwr9zVJj+Pbbb3/44YcQg/FxOBzDhw9fvHhxWVmZVm1CiDQcdVEU9HCNjdPv5cJxsQIAgDBivJQ2Rtf395ycFO1Q2uA4KauAj0+MdhwAAJHTL8Vo1nXHfU5iBhKjscNisVx66aVEtGPHjs2bN/s9pry8fNWqVUQ0evTooqKiVo86HI4XX3xx7NixqampkiQlJSWdeeaZ8+bNq6urCyQAtbTO7bffrv7Yp08f1oKvkI6iKN99993TTz89bty4fv36xcfH63S6zMzMKVOmLFu2zOl0ttd+RUXF7Nmz+/fvbzAYUlJSxowZs3LlSiJas2aN2sWmTZvaC+yGG27Iz883mUwmk2nAgAH33HPPwYMHAzmplt5++20iSklJOeOMM7r0xN27dxcUFDDGzGbz2rVrSYs3a/LkyTqdzheVJhRF+f7772fNmpWZmTlp0qS33nqrsbFRq8Y11KU3tINa3kGPKCJSFGX58uVnnnmm1Wo1Go1Dhgx58sknW71cAf5GdKzjUecrVFVZWenxeF588cVTTz3VYrEkJiaOGTNmw4YNviMbGhoWLlw4bNiw+Ph4s9l8/vnnr169OgINqoIeroH80nXpwtXyBF0u1/PPP3/KKaeYzeb4+PiRI0cuWrSog0sQdWXstewokNESoiCu3hF73cJxsQIAgHDjjdn6fn8QU84mYtGO5WSMkzLzeWtKtOMAAIgQRjQMq+nDCVnnmHLLLbe8+eabRLRs2bLRo0e3PWDFihUul4v8lV3atWvX1KlTd+/e7bvn2LFjX3311VdfffXcc8998MEHfhsMwrfffjty5MhWd5aWlpaWln766adLlixZvXp1enrrvY22bNkyefLkqqoq9cempqbPP//8888/v/POO6dOndpeX/X/n707D2vi2v8HfiaBJCyyyCKyWRVwQRERFK1tLaKCUutSS9W6opVWrVQBtXaht26IiD9ra1HrRrXtrRWXigjirkW0brgjWmURFVAUhLAkvz/m3rn5hhDCZJIJ8H49Pn2mM2fOfM7kMEM+nJlTXj5lyhSlCZFv3bp169atjRs3JiUljR07VsOw5XJ5SkoKIaSp5+H06dOjRo0qKSlxcXE5ePBgz5496fXafFiEEJFI5OPjc/bs2ZSUlNjY2CaF1BBjY+MxY8YcPHhQKpWmpqampqaam5uPGTNm0qRJAQEBAgH/f0fh8ANl16NoNTU1oaGhv//+O7MmOzs7Ozt7//79R48eNTc3b0qb1NG811VVVYWEhKSmpjJrjh49euzYsZ9++mnatGmPHz8ODg6+dOkSs/XYsWPHjh378ccfG5rnndsK2XVXTZrP+sL16tWr0NDQo0ePMmsuXLhw4cKF7du3p6WltWvXTqk8676nh97C4iTo7bwR3VysAABAHygjUfsgYRs36cM/5DVlfEfzf4jad6wViWse5/EdCACAPvi6tDme+4zvKFos/jMdwKFBgwa5u7sTQn799VeVw5HoB7fNzMw++OADxfXFxcUBAQE5OTlCoTA6OvrOnTtSqfThw4crV640MTEpKioaOnSo4lfoho4ul8s3bNhA/+/9+/flCpi5gwQCQb9+/VasWHH27Nl//vmnqqrq6dOnFy5cmD9/vkQiuXLlilJshJDCwkI6h2Vqarpq1aqHDx9KpdI7d+5ER0dv2LBh69atKuOpra0NCQmhExkhISEnTpx4+fJlRUVFenq6j49PZWVlaGjo2bNnGz2rtJycnMePHxNC+vXrp+EuhJBffvklMDCwpKTEx8fn3LlzTFaUaPFhMejMxbVr15jsnpaEQuEff/zx+PHjTZs2DRo0iKKo8vLyHTt2DBkyxNXVNTo6Ojs7m5MDscPhB8quRzEWL16clpa2du3avLw8qVR669at0NBQQsj58+djYmKYYhr+RKihea9buHDh33//vXnz5sePH1dVVZ06dap79+5yuTw8PDwvL2/cuHElJSU7d+4sLi6urKxMT09/7bXXCCERERF5eaq/UXBeIYvu2mjztblwRUVFZWVlJSQkFBQUVFVVZWdn0y+suHr16rvvvqs0hbo2fU/D3sIai5Ogt/PG4PxiBQAAeiM0dzPpMs/IRnlYA++MbByNHToY2nhWAABdcLMztTLBuEZdQWKUH3XPi6vuXWX5L/eKmpqnT59OCHn58qXiACVaZmbmjRs3CCGhoaFKw5S++OKLgoICQsiPP/4YGxvr7u4uEolcXFwWLly4b98+iqJevnw5Z84cTtru4+OTmZm5aNGi/v37d+jQQSwW29ra9unTJz4+nn7Q8uTJk0ophiVLlpSWllIUtWfPnqioKBcXF5FI5O7uHhsb+9133/373/9WeaA1a9acOHGCEDJ37twDBw68+eab5ubmpqamgYGBJ0+e7NmzZ11d3UcffaRh2MzguF69emm4y7JlyyZOnCiVSkNCQk6ePFl/GCy7D4vh7e1NL3D75j5LS8sZM2YcO3bs4cOHsbGxdDK3oKAgLi7Oy8vL29s7Pj6enhKKtWXLllENi4qKUrkXhx8oux7F+O23344dOzZv3jxnZ2eRSNSlS5dffvmFTv1s3rxZ/bPYTaJ5r9u7d++JEyfCwsLs7e3FYvHAgQP37dsnFAqrq6sDAwNv3bp19uzZCRMm2NjYSCSSwMBAustVVVVt375dPxWy6K6NNl+bC9fu3bv//PPPiIgIR0dHsVjco0ePTZs2RUdHE0LOnTvHvN6Xpk3f03VvYXES9HbeGDq6WAEAgH5QQonYebSk01TK2LCe5TRq6yBy7EwoJEcBoIWjCOnjbFhX4JYEiVF+1JY9keZeZfev6q66L5ZTp041MjIiqmb1YdYozeTz6tUrPjBqVwAAIABJREFUOpfh7+9ff5KfIUOG0OOb0tLS7t69q127GzFq1Kg2bdoQQugcBK28vPzXX38lhLz77rvDhg1T2uWTTz5RHIbJqKuri4+PJ4S4urquXr1aaauZmRm98vr16ydPntQktnv37tELtraNv4e+pqZm+vTpX3zxhVwunzt37t69e83MzOoXY/FhKWIiYWLjlrOzc3R09NWrV69evRodHe3i4kIIuXLlSmRkpLOz89ChQ5OSkioqKnRx6Po4/EDZ9ShFs2fP7t27t+IaiqJmzpxJCCkrK+NwXK3mvW7OnDndunVTXOPm5ta/f39CyJ07dz7//HMnJyfFrb6+vl26dCGEnDlzRj8Vsuiu6puv5YVrwoQJb731ltLKf/3rX/b29oSQxMREZqWWfU+nvYXFSdDbeVOk64sVAADogbCNh4nHp0JL5Rff80toaStydicC5EYBoIXzdbHgO4QWC4nRlsbBwWH48OGEkJMnTyp+rX316tVvv/1GCOnevTud3WCcO3euqqqKEEJ/H65v/Pjx9MLx48e5ijM1NXXKlCmenp6WlpZCoZAZLUjP+1FYWMiUzMrKosNr6BV+o0ePrr/y4sWLT548IYRMnDhRJBLVLzB48GB6JKaGjXr69Cm90LZtW/Uly8rKgoODt27dKhAIEhIS1q1bJxQKVZZk8WEpsrH5z4ycxcXFmjSBtZ49e8bGxj548ODYsWMzZsywsrKSyWTp6emTJ09u165dUlJSUytcsmSJvGFxcXH1d+HwA2XXoxSpfArey8uLXmAxr1dDNO91I0eOrL+ya9eu9MI777xTfyud93zw4IF+KmTRXdU3X8sL17hx4+qvFIvFdMMvX7784sULeqWWfU+nvYXFSdDbeVOkt4sVAADoFGVkJnltorjDeMrIlO9Y/kfYxlrs0pUYwNvwAQB0p2NbiY2pMd9RtEy4f/DDyNJe3NmL3T+Jm7f6yplBQIrjEH///Xf6+2r9mXyYITw9evRQWSEzgO7+/ftNb6uyioqKESNGBAcH79ix48aNGy9evJDJZEplKisrmWXmoErj1xgq19+8eZNe8PX1VbmXUCjs2LEjIaT+ZOUqSaVSeoEe06pGYGBgRkaGqanpnj17IiIi1Bdu6oelyMLiP38yUjxdakydOrX+c+uBgYGa7EsIoShq0KBBmzZtys/PZwKrqKjIzc3VsAZtcPiBsutRiugDKbG0tKQX1MwD3lSa9zr6FZ9KmB7SoUOHhraWl5frp8KmdlfSWPO1vHB1795d5V70eplM9s8//9BrtOx7Ou0tLE6C3s6bIhafPgAAGCwjq54mXSKEFl34DuR/BGYW4g7dKCFewAcALRZFUX1c8DS9TuDmwQ+hla2kkxe7fY3snNUXGD58uKOjY2Fh4fbt27/99lt6uCKddxOJRJMnT1Yqz3wzbyj5wqxXORSoqebMmUPPND127NipU6f27NnTzs7OxMSEoihCiL29PTNMTCm8hl61qXL98+fP6YVx48bRNcvlcqX/0p4902hyN7FYTC+8ePHCwcFBTUl6dhEjI6NGR/mRpn9YisrK/jM9qImJiSZN0N5ff/21a9eu3377jfmMzMzMOnfurIdDc/iBsutRipjOoIj67/ut6if6WdO816kJSSgU0m9sULm1oWg5r5BFd1XffC0vXI3uxdSvZd/TaW9hcRL0dt4U6f9iBQAAOkUZmUtem1xbekFaeJDIOHu7ujYEJuYiZze+owAA0CFfF4u025jLlHsYMdoCCYXCqVOnEkIKCwtTU1MJIXfv3qVffjdy5Mj6b+tT/4VWcT0z6oe1kpIS+snradOm7d69OyQkpEOHDqampky6gfn+XD+8hkaiqVzP5LZkMlldXV1dXZ1MJpPJZPTD2oola2pqNInczs6OXmh0VuWUlBRnZ+cXL14MGzaMPv9qNPXDUsREwsSm3rZt2+o/t37kyJFGd7x169aXX37ZuXPnAQMGrF+//unTpwKBIDAwcPv27UVFRZMmTdLk6Fri8ANl16N4oXmvM3xN7a6kseZreeFq9NNn6uf8YsIhFidBb+dNEYtPHwAADB1FGdn4mXT5VGD2Gt+h/AdlpOKNNwAALUYHa4m9OS503ENitGUKCwujU4302EP1M/l06tSJXrh27ZrK2pj1Kp8JbZKrV6/W1dURQiZOnFh/6/Xr1+vP0cwclHmgVYnK9e7u7vTC0aNH1bzOUsPMIFE4S42+I69Lly6nT592c3OrrKx89913d+/erb58kz4sRcywTe0/F5UKCwvXrFnTp0+fbt26LV26lH4C18vLKy4uLi8vj37HaKODK7nC4QfKrkfxQvNeZ/hYdFf1zdfywnX9+nWVe924cYMQIhAImNcFcH4x4RCLk6C386ZI1xcrAADgi0DU1sRtpshxBKFUv1IfAAA4hLnpdQGJ0ZapU6dOgwYNIoQcOHCgqKhox44dhBBXV9chQ4bUL9yvXz/68UZ6wp/66Cm8CSF0neoZG//nfcB0AlQJ89LA2tra+lu3bt1af2Xfvn3pZ1H37Nmj8ojJycn1V/r7+1tbWxNC9u7d22jMmvD2/s+rXa9cudJo4Q4dOpw6dapHjx7V1dUffPDBtm3b1BRu0oel6PLly0qxcaKsrGzr1q2BgYEuLi4LFiy4ePEiIcTR0TEyMvLKlSv0rPSOjo4cHlETHH6g7HoUa+p/ItRrUq8zcCy6q/rma3nhUvkXi+rq6v3799OHZl4DyvnFhEMsToLezpsiHV2sAADAMFDGdq+beMwRmjrxHQkAQAvni9eM6gASoy0WPd6wpqZm8uTJBQUFhJBp06YJVE3XaGpqOmXKFEJIZmbm5s2blbZmZGTQ35OHDh3q5tb4i3uYp7/pgyph3kdZP8Vw6tSp7777rv4u5ubmH3zwAb1L/QFZiYmJ2dnZ9fcyNjaOjIwkhGzYsCEjI6PRsBvl4eHRrl07Qsi5c+c0Ke/g4HDixIm+ffvW1dVNnz593bp1agpr/mEpyszMJIR4enpq8jJTTdTV1Y0bN87BwWH69OkZGRkymczc3HzSpElpaWl5eXlxcXHMVNr6x+EHyq5Hsab+J0K9pvY6Q8aiu6pvvpYXrl27dp0+fVppZUxMzOPHjwkhs2bNYlZyfjHhEIuToLfzpojzixUAABgagaSdxP1jUfsgDB0FANAdZytJews8Tc8xJEZbrLFjx9JfQdPT0wkhAoFg+vTpDRX+9ttvnZ2dCSHh4eGLFi26e/duTU1Nfn5+XFzcyJEjZTJZmzZt1q9fr8lx/fz86IzeqlWr7t+/rzS1iLu7e79+/QghiYmJUVFRd+/elUql//zzz4oVK4KCgt5++217e/v6dS5btszKykoul48aNSo+Pj4/P7+mpubu3buLFy+ePXt2aGioykiioqICAgJqamqCgoJmzZp1/Pjx0tLS2trakpKSmzdvHj58eOHChd7e3rdv39akXRRFBQcHk6akqNq2bZuRkTFo0CC5XD5v3rxvv/22oZJN+rBo1dXVly5dIoTQUXGipqZm9+7dVVVVQqFw2LBhP//88+PHj3fs2DFkyJBGs7R6wOEHyq5HsaP+J0I9Fr3OMLHrro02X5sL15gxY4YPH75u3bpHjx5VV1ffuHFj1qxZK1asIIT069cvLCxMsTC3FxNusTgJejtvNF1crAAAwCAJjO3fNHGbJRDjjdIAALrSx1nbqV9ACf/JDtARsVis+B7PwMBAV1fXhgrb2tpmZGS4u7vX1dXFxsa6u7uLRCIXF5fo6OhXr145ODikpaUxL9pTz9HRkZ6N5+DBg506dRIKhRRFURTFDBHdunWrnZ2dXC5fvXq1u7u7RCLp2LHj559/3q1bt6SkJGayZkVOTk4HDx60trauqKiIjIx0cXERiUTu7u4rV64MDw+nRz8RQkSi//OXE2Nj4wMHDkybNq22tnbjxo1vv/22jY2NsbGxra1t9+7dg4KCVq1adeXKFaXpU9QYP348IeTJkyf1B0w1xNzc/NChQyEhIYSQr776KioqSmWxJn1YtJSUlKqqKiYqTlAU5e3tTScKU1NTJ06caGpqylXl2uPwA2XXo9hp9CdCPRa9zgCx7q7qm6/NhSsuLs7Hx2fevHmOjo5isdjT03Pjxo2EEC8vr3379gmF/2e0C+cXEw6xOAl6O280XVysAADAYAlMnSUec43t3yRExW/1AACgJT9XJEY5hsRoS6Y4e0+jM/l4eHhkZ2d///33AQEBdnZ2xsbGbdu2HTBgwMqVK+/cuePv76/5cTdv3pyQkNC/f38rK6v6Iw27det25cqVuXPndurUSSQStW3b1s/Pb82aNadPn1Y5XJQ2YMCAmzdvzp8/n86l2traBgQE7N69e/369cwcyvXfbWdqarply5bLly9/+umn3t7eVlZWRkZGdnZ2np6eI0aMiI+Pv3r1ateuXTVsV2BgID1zSFJSkqbnghCJRJKcnEw/u7169epZs2apHDPYpA+LicHHx8fHx0fzYNQTi8WXLl2aP3++g4MDV3Vyi8MPlF2PYkf9T4R67HqdoWHdXRttPusLl5mZWXp6ekJCgo+Pj4WFhbm5eZ8+fVavXp2VlUU/v6+E24sJt1icBL2dN6KbixUAABgySmAkah8kcftIILbhOxYAgJbGoY3IyVLMdxQtCsXLCJeW4a8zaYSQ/q8PZbEVOLR06dIvv/xSKBSWlZWZmZnp9Fjr1q2bN2+elZVVUVERPYEPL54/f+7g4CCVSpOSkj788EO+wmip9NmjNGEgvY41Lbsrt81fvXo1PXD76dOnzOtfoVGszxsuVqTF/T6wP3mrZw+/zu49+A4EAJoBeZ20+lFKbekFoq+vnGLXUCPrXvo5FhiU0ydTRCJJX/8AvgMB0IeUmyX7rj1lsWP3dmbz3nThPB6DwuJ3b4wYhWaPnkO8R48eeshhzZw509HR8fnz5/UnLdGn7777TiqVenh44NFUXdBnj9KEgfQ61rTsrs29+a0cLlYAAK0ZJRSLnUdLOk6hjPHgJwAAZ/xccFHlEhKj0Lx9//33Fy9eJITQr3HUNRMTk5iYGELIihUr6Lfm6V9ZWVlCQgIhZPny5Srf6Afa0HOP0oQh9DrWtO+uzbr5rRwuVgAAQAgRtvEw6TLPyMaP70AAAFoIO3NjV2sJ31G0HEiMQvOwaNGizz77LD09/d69e1VVVeXl5ZmZmTNmzJgzZw4hxM3NLTw8XD+RhIWF+fn5FRQUJCYm6ueIStauXfvs2bPBgwePHTuWlwBaBsPpUZrgvdexxkl3bb7Nb+VwsQIAABolNBE7jxZ3GE8ZGcTjOAAAzZ2vcxu+Q2g5jPgOAEAjxcXFP/3009q1a+tvcnNzO3jwoN6eehYIBFlZWfo5lkpff/31119/zWMALYPh9ChN8N7rWOOkuzbf5rdyuFgBAIAiI6ueQvOO0rzkuhc3+Y4FAKB583O1SL5WjEmDOIHEKDQPsbGxvXr1Sk1Nzc3NLSoqqqystLa27tWr16hRo6ZPn94cZ6QBfqFHAQAAAOgZZWQu6Tip9nl2df5eeV0l3+EAADRXbU2NX7OW3C/FhZQDSIxC82BjYzN37ty5c+fyHQi0EOhRrVNkZGRkZCTfUTQ/OG8AAMAhI6ueAlPn6vw9dS9z+Y4FAKC58nVpg8QoJ/COUQAAAAAAANAfgcha0nG62Hk0JRDxHQsAQLPk62JB8R1Dy4DEKAAAAAAAAOgXRRnZ+Jl0mSc0e43vUAAAmh8rE6POtiZ8R9ESIDEKAAAAAAAAPKBE1hK3GaL2QZQAL3kDAGgaXxcLvkNoCZAYBQAAAAAAAL4IjO3fNHGfLTBpz3ckAADNSR9nCwGF5+m1hcQoAAAAAAAA8ImStDNx/8S43WBC4SsqAIBGLCRCdzs8Ta8t3HUAAAAAAACAb5RQ5DBY0vkjSmzLdygAAM2DrzOeptcWEqMAAAAAAABgEIRmrqZdPjW2f5MQPB8KANAIH+c2AlwstYPEKLBUUFAwe/Zsd3d3ExMTiqIoitq8ebP6XVavXk2XLC4u1mlsP//8M32gW7duaVmV3mKuTyaT+fn5URS1bt06PR9aSzExMRRFDRkyhO9Amgd0V35x0l25aj6HnYFHqampdCtOnz6t4S7NseG40AEA6BBlJGofJOk0jTK25DsUAACDZi4WdrU34zuK5g2JUX7IaytqS7LY/asru65U2/Hjx6l6TExMHB0dhw0b9v/+3/8rKyvjNv7CwkJfX98ffvjh7t27VVVV3FYOtM2bN1+4cMHJyWnWrFl8x9I0n332mZWV1ZEjR/bs2cN3LE3G/DR98cUXaooxKci9e/fqLTZD1sq7a/NtPrDWrC90AADNgrCNm2nXCCMbP74DAQAwaL4ubfgOoXlDYpQf8upn0vy97P5VPz6uySGqqqoePXqUlpYWERHh6el57tw5DuNftWpVUVGRUCj89ddfnz9/LpfL5XL5jBkzODxEs/bjjz/SWbN//vmHXQ2VlZXffPMNIeTzzz8Xi8VcBqd7lpaW8+fPJ4R8/vnndXV1fIcDjUB31bK7NuvmA2u40AEA6INALHYeLek0VWCMl+gBAKjW26mNER6n1wISoy3KkiVL5P9VXFx8+vTpESNGEEIKCgpGjBhRUlLC1YGOHDlCCBk6dGhoaKilpcE94fLhhx/SJ6Fr1658x8LSpk2bCgsLra2tw8LC+I6FjTlz5ojF4tu3b//66698x2Lo0F15p2V3be7NB9ZwoQMA0A9hGw+Jx1yhpSffgQAAGCJTkbBbOzxNzx4Soy2WjY3N66+//ueff3744YeEkJKSku+//56ryh89ekQIcXV15apCUCSTydauXUsIef/995vpADRra2s6KZ+QkMB3LKBbrby7toDmA2u40AEA6A1lZCZ5baK4w3jKyJTvWAAADA6eptcGEqMt34IFC+iF9PR0ruqUSqWEECMjI64qBEUZGRn3798nhEyaNInvWNijg//7778vX77MVZ1SqdTHxychIaGoqIirOkFLrby7tozmA2u6uNABAEBDjKx6mnSJMLJorg/ZAADoiLdjG2MhnqZnCYnRls/T8z9PneTl5akpdvz48alTp7q5uZmbm5ubm3fr1i0iIuLhw4eKZZiJgysqKggh33//PTPXU1BQUJOiksvlO3bsGDhwoLW1tZmZmZeX19KlS1+9eqVNePXjrD/B8dOnTyMjI7t27Wpqampvbz948OA//viDaDaNsiYx01P3fPzxx/T/duzYUXFGLA0n6vnll18IIfb29q+//nr9rYozj9fV1W3YsKFv375WVlY2NjaDBw/OyMhgSlZUVMTHx/fu3dvCwsLS0jIgIODQoUN6qJA2fPhwiUTCNIcTcrn80qVL8+fPd3Z2Dg4O3rVrl5o+wy/Ne6z6+bhZ91h0V/10V/XNZ5w8eTIsLKxr166WlpampqZubm5BQUGJiYmav+FEKpVu2LAhMDCwXbt2IpHI1tZ24MCBsbGxL1++bGiXvLy86OhoHx8fS0tLY2Pj9u3b9+7de9q0aX/++Wd1dXX98k26zBJCiouLo6Ojmc4ZGBiYnJysYXOahEXbm7SLYqeqqalZv369r6+vpaWlhYWFn5/fmjVrVJ4umi4udAAAoAZlZC5+bZLYeTQRiPiOBQDAUEiMBZ4O5nxH0WzJga2zpw+fPX2Y3da6irzyy4vZ/Xt1e71SbceOHaM/TcV3jDKYb3SdOnVSGczLly/HjBmjsnuYmJjs3r2bKZmUlNRQRxo2bFgj50suj4uLowsXFhaOGzeufiV+fn4vX75kHV79OG/evKm4PjMzs23btvXrmT17NpMxOXXqlDYxM5+FSsnJyY2eJZlM1q5dO0LIyJEj1Z/GvLy8+vloiqK2bNkil8uLiop69+5dP4Yff/xR1xUyBgwYQAjp0aNHo63WUG1t7ZgxYxQfWDY3N588eXJ6enpdXR0nh1D/08RgTlr9z7SpPbah7ipveo9Fd9Vzd220+XK5/NmzZyNHjmzoJIeGhioWbqgz3L59293dXWUNDg4Of/31V/3jHj582MyswTcNbdiwQbEwi8vs+fPnbW1t65efO3duQ5dTNdT8FLBoe1N3YTrVgwcPAgIC6u/l5eVVVFTUUPCN9hz1vw80O/v2bLl7J5vvKAAA5DJpaeXdjUpflGpKL/MdF/Dj1ImD5/7K4DsKAD5lPSj76N831f9be+Ih32HqHIvfvTFitOW7du0avfDaa6/V31pbWxsSErJnzx5CSEhIyIkTJ16+fFlRUZGenu7j41NZWRkaGnr27Fm6MDNLDP19e/bs2UxPSk1N1TykxYsXp6WlrV27Ni8vTyqV3rp1KzQ0lBBy/vz5mJgY1uGpV1hYOHz48NLSUlNT01WrVj18+FAqld65cyc6OnrDhg1bt27lJOZBgwbJ5fINGzbQ/3v//n3Fn7dRo0Y1GmdOTs7jx48JIf369VNfcuHChX///ffmzZsfP35cVVV16tSp7t27y+Xy8PDwvLy8cePGlZSU7Ny5s7i4uLKyMj09ne4AERERDY0d5rxCf39/Qsi1a9dKS0sbbbgmhELhH3/88fjx402bNg0aNIiiqPLy8h07dgwZMsTV1TU6Ojo7O5uTA7FmID0W3VU/3bXR5ldVVQ0bNmz//v2EkKFDhx46dKikpKSqqio3N/fw4cMfffSRytyikuLi4oCAgJycHKFQGB0dfefOHalU+vDhw5UrV5qYmBQVFQ0dOjQnJ0dxl1evXk2cOLGiosLR0XHbtm0PHz6sqqoqLi6+cuVKUlLSO++8Qw9ypLHotEVFRUFBQcXFxRKJZPny5Q8ePKC7WURExPr167dt26bhCdRF21nswoiKisrKykpISCgoKKiqqsrOzp4xYwYh5OrVq++++25DU89zfqEDAABNUCJrSacZYufRRGDMdywAAPzr5WQuNkKKj5WmJl+B0VxGjI4fP57eqjREiBYbG0tvnTt3rtKm8vLynj17EkI8PT2VNtVPjGqCGZUjkUguXryouEkmk9HfLS0tLaVSqZbhqRx8NHXqVEIIRVGpqalK5RWnpWpoxKjmMcsbzjRpgpnd+M8//1RZgAnJ1NT0xo0bipvoXAAhxMPDw87OLj8/X3Hr+fPn6R2//fZbnVbI2LFjB10gI0Mnf7/Ny8uLjY2luwGjV69eq1evLiwsZFen+kGU9SkNq2TRYxsaK8eix6K76rm7Ntr8r776ii4wf/58TSpU2RlmzZpFr9y0aZNS+bS0NIqiCCFDhw5VXM+M2Tx27FijB2XRaadPn07vsn//fqVdVq1apbJzqtfQTwGLtrPYhelUAoHg+PHjSntFR0fTWxMTE1UG32jPwYhRAACdqqt8/Or2eowYbeUwYhRALpcnns3HiFGMGG026l7mVOcns/snzftDk0NUVVVduHBh/Pjx9IvPevfuPWXKFOUw6uri4+MJIa6urqtXr1baamZmRq+8fv36yZMnOWj2f82ePVvpKVeKombOnEkIKSsrYwb9cRheeXk5ncJ49913hw0bprT1k08+UUqusY5Ze/fu3aMXGh1KNmfOnG7duimucXNz69+/PyHkzp07n3/+uZOTk+JWX1/fLl26EELOnDmjnwqZJjCN4pazs3N0dPTVq1evXr0aHR3t4uJCCLly5UpkZKSzs/PQoUOTkpLo9+Hqh+H0WHRX/XRX9c2vqalZt24dIaRbt26K6cImefXq1fbt2wkh/v7+9OhFRUOGDKHHAqelpd29e5dZzwxddHZ2Vl8/i05bUVGxa9cuQkhISMg777yjtMuCBQvo86w9Fm1nd7oYEyZMeOutt5RW/utf/7K3tyeEJCYmqoxT1xc6AABQTyCxN/H4WNQ+iBJgYlgAaNV8XSz4DqFZQmKUJ/I6eV0Vu3+krsHZZpYtW8ZMnGJiYuLn5/frr78KBIJx48alp6ebmJgolb948eKTJ08IIRMnThSJVLy/fPDgwebm5oSQ48ePc9h6lY/oenl50QvMXB8chpeVlVVVVUUIGTt2rMoCo0eP5iRm7T19+pReUPlySUUqX1zYtet/pumsn7AghNCJpAcPHuinQhsbG3qhuLhYZQGu9OzZMzY29sGDB8eOHZsxY4aVlZVMJktPT588eXK7du3UvBtXDQ3fMarIcHosuqt+uqv65p87d+758+eEkClTptBDWVk4d+4c3RPojF59zDMBip2KSU2Gh4fn5uaqqZ9Fp2U6p8r32AoEgvfee09tmzTFou3sThdDZYvEYjHd2S5fvvzixYv6BfR2oQMAgIYJjO3flLjNokRWfEcCAMCbnu3NJXiavulwylo+Nze3iIgI5pubops3b9ILvr6+KvcVCoUdO3YkhKicL5s1uk4llpaW9AIzazCH4d2/f59eUBpixmhofVNj1p5UKqUX2rRpo76kypfGWlj8529EHTp0aGhreXm5fipk9q2srFRZQMnUqVOpegIDAzXZlxBCUdSgQYM2bdqUn58fFhZGr6yoqFCfGOKQ4fRYdFc9dFfSWPOZF1mqnAZKQ8wgxB49eqgswIwdZvoMIaRPnz70QOOMjAw3N7devXrNnTt3165d+fn5Sruz6LRMSN27d1e5i6enZyOt0gyLtrM7XYyGWkSvl8lk//zzT/2tLHoOAADogsDESWim4hcAAIBWwlhIeTlibvomw+MG/BC2cRc5NzJEsSECE8eGNi1ZsmTp0qWEkLq6uqKioiNHjnzzzTd37twJCAjYv3//0KFDlcrTo5kIIePGjaPfvCaXy5X+S3v27Bm7aFVSnFWcQQdACJHJZJyHx2SC6KFP9TW0vqkxa4850IsXLxwcHNiFJBQKjYxU/HTTWxuKlvMKy8rK6IX6o5V15K+//tq1a9dvv/3GDOUzMzPr3Lmzfo5uOD0W3VU/3VV985nRhUzijAWmJzSUembWKw1m3LNnz5dffpmYmFhRUUG/bmL9+vWEEH9//y/fYs/YAAAgAElEQVS++GLEiBF0MRadVvOQtMSi7axPl4Z7qfyjgv4vdAAAAAAAKvm6WGQ9VPGLLqiBEaM8oYSUUML2X+NfvYRCoZOT05QpU86cOePo6CiVSsePH//o0SOlYkxuRSaT1dXV1dXVyWQymUxGPyysWLKmpoarpmuOw/CYr7UNDRZraL3+2dnZ0QstYIJjpglMo9Tbtm1b/YfWjxw50uiOt27d+vLLLzt37jxgwID169c/ffpUIBAEBgZu3769qKho0qRJWjVDY62wx7bm7koaaz6TD1WZg9OQ+pSc4nql9KupqWl8fPyTJ08OHjy4ePHit956i07bZWZmhoSEJCQk0MVYdNpGOydXQ5JZtJ316aI1+uOmMnPKoucAAAAAAOiCp4OZqTESfU2D89XCtW/fnp4vorS0NCoqSmmru7s7vXD06FH1s3RpkpziHIfhMU8WM8+NKmlovf516tSJXmgBr6tjhm2qfLJbe4WFhWvWrOnTp0+3bt2WLl1KP0Xr5eUVFxeXl5dHv2O00bHAHGqFPbaVd1f1zffw8KAXLl26xDoq5hDXrl1TWYBZrzJsU1PT4cOHL1++/Pjx48+ePfvll1+srKwIIUuWLKHnJWPRaZmQrl+/rjKkGzdusGusEhZt1/J0qW+RQCBQ+YoGXV/oAAAAAAA0ZCSgejlx8/xW64HEaMsXEhIyZMgQQsjOnTuzsrIUN/n7+1tbWxNC9u7dy09wanEYXt++femHXvfs2aOyQHJyspaHUGRsbEwv1NXVNXVfb29veuHKlSschsSLy5cv0wtMozhRVla2devWwMBAFxeXBQsWXLx4kRDi6OgYGRl55coVelZ6R8cG3zihO820x6K70lh0V/XN79evHz0p044dO1i/vqBfv370SM/ffvtNZYFff/2VXhg0aJD6qsRi8QcffLB48WJCSGVlJf0KVBadtm/fvhKJhBCye/fu+lvlcrnK9SywaLuWp0tl5NXV1fv37yeEeHt7My/qVaSjCx0AAAAAAAu+zkiMNg0So63CypUr6ZfHRUdHK643NjaOjIwkhGzYsCEjI4Of4BrGYXjm5uYffPABIWTv3r31B+slJiZmZ2drU78SW1tbeqGgoKCp+3p4eLRr144Qcu7cOQ5D4kVmZiYhxNPTs9EpyzVUV1c3btw4BweH6dOnZ2RkyGQyc3PzSZMmpaWl5eXlxcXFMROv86KZ9lh0VxqL7qq++UZGRhEREYSQGzduLFq0iF1UpqamU6ZMocPbvHmz0taMjAw60zd06FA3NzdNKmReFUrnQ1l0WjMzswkTJhBCDhw4kJKSorR17dq1XE3Wx6LtWp6uXbt2nT59WmllTEzM48ePCSGzZs1SGSfnFzoAAAAAANa6tTMzEwn5jqI5QWK0VfDx8Xn//fcJISdOnDh48KDipqioqICAgJqamqCgoFmzZh0/fry0tLS2trakpOTmzZuHDx9euHCht7f37du3eYmcw/CWLVtmZWUll8tHjRoVHx+fn59fU1Nz9+7dxYsXz549OzQ0lMOw/fz8BAIBIWTVqlX3799v0mAxiqKCg4NJ8880VVdX008Q083hRE1Nze7du6uqqoRC4bBhw37++efHjx/v2LFjyJAh9AnnXXPsseiuhG13bbT5Cxcu7N+/PyEkLi4uODj48OHDz549k0ql9+/fT0tLCw8PnzNnTqNH+fbbb52dnQkh4eHhixYtunv3bk1NTX5+flxc3MiRI2UyWZs2beiJlRjx8fFDhgyJi4s7c+bMvXv3Xr16VVFRcfPmzZiYmNWrVxNC3njjDeapcBaddtmyZTY2NoSQ9957LzY2Nj8/v7q6OicnZ8GCBQsWLOCwc7JoO4tdGGPGjBk+fPi6desePXpUXV1948aNWbNmrVixghDSr1+/sLCw+rvo4kIHAAAAAMCaUED1xtP0TYFZ6VuLZcuW7dmzp6amZtGiRcHBwUwWydjY+MCBA3PmzNm6devGjRs3btyocnelWTj0hsPwnJycDh48GBIS8uzZs8jISHqQFG327NkjRoygH70UiUTah+3o6Dhp0qTt27cfPHhQMROdnJw8atSoRncfP378tm3bnjx5cvr06YEDB2ofDy9SUlKqqqoIIePHj+eqToqivL29J02aNGHCBPVzoPOlOfZYdFeiRXdV33yRSHTo0KHJkyfv378/NTU1NTVVqYAmOURbW9uMjIyQkJCcnJzY2NjY2FjFrQ4ODsnJycyrQmmVlZVHjhxp6FW2PXv23LlzJ/O/LDqtg4PDoUOHhg8fXlxcvGjRIsXxsLNnzw4JCWnoSfamYtF2Frsw4uLinjx5Mm/evHnz5imu9/Ly2rdvn1Co4g/vurjQAQAAAABow9elzen7z/mOotkwiDFWoAedO3eeOXMmIeTatWvbtm1T3GRqarply5bLly9/+umn3t7eVlZWRkZGdnZ2np6eI0aMiI+Pv3r1ateuXfmJm9PwBgwYcPPmzfnz57u7u0skEltb24CAgN27d69fv56ZqljlK+RY2Lx5c0JCQv/+/a2srJo6mDEwMJCexCMpKYmTYHhBB+/j4+Pj48NVnWKx+NKlS/PnzzfMrCitOfZYdFfW3bXR5ltaWu7bty8jI2Py5MmdO3c2NTU1MzNzd3cPDg5OTEz84YcfNDmKh4dHdnb2999/HxAQYGdnZ2xs3LZt2wEDBqxcufLOnTv+/v5K5SMjI9PT0xcuXPjGG2906tTJxMRELBY7OzuPGDFiy5Ytf//9t4uLi2J5Fp3Wz8/v5s2bUVFRXbp0kUgkNjY2b7/99u+//97QYEzWmtp2drvQzMzM0tPTExISfHx8LCwszM3N+/Tps3r16qysLPqdCfXp4kIHAAAAAKCNLvamFhKMg9QUxddIwBbgrzNphJD+rw9lsVVW/az2yQl2x6VE1sb2b7HbFxqydOnSL7/8UigUlpWVmZmZ8R0OWbdu3bx586ysrIqKiuhJeJqX58+fOzg4SKXSpKSkDz/8kO9wWiCD6rGtvLs29+bD6tWro6KiCCFPnz5lXrmrCQ17jvrfB5qd/clbPXv4dXbvwXcgAAAA/3P6ZIpIJOnrH8B3IACGYtfFohO5yoNGu7czm/emi8ryLQaL372RQuaHQGQtcm78GVXQG3qO7x49evCeY6LNnDkzNja2sLBw8+bNs2fP5jucJvvuu++kUqmHhwceL9URg+qxrby7NvfmA2u40AEAAACAYfJ1saifGAWV8Cg9APn+++8vXrxICJk0aRLfsfyHiYlJTEwMIWTFihX0C+yakbKysoSEBELI8uXLVb6VD7RkaD22lXfXZt18YA0XOgAAAAAwWO52plYmGAqpESRGoRVZtGjRZ599lp6efu/evaqqqvLy8szMzBkzZtATQ7u5uYWHh/Md4/+EhYX5+fkVFBQkJibyHUvTrF279tmzZ4MHDx47dizfsTRvzajHtvLu2nybD6zhQgcAAAAABosixMcZc9NrBPljaEWKi4t/+umntWvX1t/k5uZ28OBBQ3gqmSEQCLKysviOgo2vv/7666+/5juKlqAZ9dhW3l2bb/OBNVzoAAAAAMCQ+TpbHM15xncUzQASo9CKxMbG9urVKzU1NTc3t6ioqLKy0traulevXqNGjZo+fTpmTQFDgx4LAAAAAAAALHSykdiYGZdU1PAdiKFDYhRaERsbm7lz586dO5fvQAA0gh4LoAeRkZGRkZF8RwEAAAAAwCWKonyc2qTfKeU7EEOHd4wCAAAAAAAAAAC0KL4ueM1o45AYBQAAAAAAAAAAaFFea2tiby7iOwpDh8QoAAAAAAAAAABAS4O56RuFxCgAAAAAAAAAAEBLg6fpG4XEKAAAAAAAAAAAQEvjYiVpbyHmOwqDhsQoAAAAAAAAAABAC4Sn6dVDYhQAAAAAAAAAAKAF6utqwXcIBs2I7wBasvy83L/OpPEdBQAAAPAmPy/X2aUz31EAAAAAQCvl0EbkaCkuLJPyHYiBwohRXXFx7YwvQsDa5Ytnqipf8R0FAABoy9mls4srfh8AAAAAAN744mn6hmHEqK44uyAxCuzdvnnJ2+d167Z2fAcCAAAAAAAAAM2Yr4vF/uvFfEdhoDBiFAAAAAAAAAAAoGVq10bkYiXhOwoDhcQoAAAAAAAAAABAi+XrgqfpVUNiFAAAAAAAAAAAoMXydcHc9KohMQoAAAAAAAAAANBi2ZoZv9YWT9OrgMQoAAAAAAAAAABAS4ZBoyohMQoAAAAAAAAAANCSOVmK+Q7BECExCgAAAAAAAAAAAK2OEd8BNGMvXjx7UVb615k0vgOBFqiy8tXli2ckJqZ8BwIAAPA/paVPb9+6/ORJId+BAAAA/E9B/n2h0KiurpbvQACAZ/l5uRaWbZu0C0aMsmdv76j+dOfn5+fm5uotHpVycnIKC/X37aWoqOj27du6q7+mpubs2bOcV5ubm5ufn89VbSdOnNC+Eof2rkbGxtrXAwalpKTk2rVrfEdhoKqqqs6dO8d3FJy5evXqs2fP+I6iQaWlpdnZ2fzGUFBQcPfuXb0d7sWLF5cuXdLpIc6cOVNby/H3sUePHt25c4er2s6fP//q1SstK7G1dZCYmHESDxiOysrKrKwsvqMwXCdPnpTL5XxHwY27d+9y+Esv56qqqjIzM/mN4dmzZ1euXNHb4Wpra8+cOaPTQ1y6dOnFixfc1llWVnb58mWuart+/XpxcbGWlVha2VhYWHMSDxiUEydOtJgrMOcuXLhQXl7OdxTc4PCXXgvLtvb2jk3bRw46s2bNmoiICH5j+OSTT9avX6+3w23evHn69Om6q7+oqMje3p7zaj/77LP4+HiuaiOEyGQyLSvZumllackTTuIBw7F3796RI0fyHYWBys3N7dixI99RcGbo0KGpqal8R9GglJSUoKAgfmNYt27dnDlz9Ha4M2fO9O/fX6eHsLKyKi0t5bbOxMTEmTNnclVbt27drl+/rmUl+/ZsuXsnm5N4wHDcvn3b3d2d7ygMl0gkqqqq4jsKbsybNy8hIYHvKBp0//79Dh068BtDenr64MGD9Xa40tJSKysrnR6if//+Z86c4bbOkydPDhw4kKvaxowZs3v3bi0rOXXi4Lm/MjiJBwyKQCCora3lOwoD1atXr0uXLvEdBTd+/PHHjz76iK+jY8QoAAAAAAAAAAAAtDpIjAIAAAAAAAAAAECrI4yJieE7hhaLoigXFxc3Nzd+Y/Dw8HByctLb4dq3b9+lSxfd1S8SiQYMGMB5zW5ubi4uLpxURVHUoEGDtKzk8sUzXbv1NsF73FoWiqJsbW179OjBdyAGysTExN/fn+8ouEFRVK9evdq2bdprv/WGoigbGxsvLy9+Y3B2dnZ3d9fbES0tLX18fHRXP0VRAwcONDLieFpLR0dHDu+qffv2NTPT6s5y+9Zle3untjb2XIUEBsLU1LRfv358R2GgKIp66623BIIWMqDEzc3N2dmZ7ygaJJFIeP9lwNraulevXvo5FkVRxsbGAwcO1OlRfHx8LC0tOayQoigrK6vevXtzVVuPHj3s7Oy0qeThgxyh0MjJuSMnIYHhoL9cUxTFdyAGytfX19zcnO8oOEBRlKOjo4eHBz9Hl+NFtgCGZ9vm2HfHTLduq9XvBwAAANzan7zVs4dfZ3f8gQcAAAzI6ZMpIpGkr38A34EAQPPD8bgGAOCEt89ADBcFAABD06Vbb2sMFwUAAAPj2sFdKERyAwDYwIhRAAAAAAAAAAAAaHVayLtyAAAAAAAAAAAAADSHxCgAAAAAAAAAAAC0OkiMAgAAAAAAAAAAQKuDxCgAAAAAAAAAAAC0OkiMAgAAAAAAAAAAQKuDxCgAAAAAAAAAAAC0OkZ8BwAA2jpz5syWLVtyc3PbtGkzePDg8PBwiUTCd1AAAAAAAAAAAAYNI0YBdOXJkycpKSn/+te/3nnnnfbt21MURVFUUFCQJvvm5OTMmzevS5cuZmZmVlZWvXv3jomJKS0trV/yhx9+eOONN27cuDFs2DBXV9dFixYNHDiwvLyc69YAAEDLwfoOpfntiRBy8eLFL774wtPTk6IoZ2dnrhsBAAAtjR5uTyUlJevWrXvzzTdtbW0tLS29vLy+/fbb58+f66A1ANA8UHK5nO8YAFomW1vbkpISpZXDhg1LTU1Vv2NSUtKsWbMqKyuV1js4OCQnJ/v7+zNrHjx40KVLFz8/v+PHjwuFQkLI3r17R48evWjRohUrVnDRCAAAaIHY3aE0vz0RQv7555+OHTsy/+vk5JSfn69d1AAA0MLp4fY0derU7du3K5Xs3r37hQsXTExM2AYOAM0YRowC6Eq7du2Cg4O//PLLffv2PXz4UMO9jhw5Mm3atMrKyk6dOh04cODFixfFxcWbNm2ysLAoKioKCQn5559/mMI7d+6USqVRUVF0VpQQMmrUKA8Pj61bt3LeHAAAaDFY3KGadHsihFAU1adPnxUrVmRmZuqkDQAA0OLo4fZkZ2cXHR19/vz5ly9fFhUVrVq1SiAQ3LhxIy0tTSdNAgCDhxGjAPpQW1trbGxMGvuDZ21tbY8ePW7fvm1tbZ2dne3k5MRsOnHiREBAgEwme//993/77Td65ahRo/bt2/fkyRM7Ozum5JQpU3bs2PHgwQNXV1edNQgAAFoITe5QTb09KSouLrazs8OIUQAAaBJd354Yb7755qlTp86cOTNgwABumwAAzQJGjAIYkJSUlNu3bxNCIiMjFe/rhJC33npr5MiRhJDff/+9oKCAXllUVCQQCBSzooSQdu3aEUIePXqkp6ABAKCla+rtCQAAQA+0vz1dvnz5/PnzY8aMQVYUoNVCYhTAgPzxxx/0wvjx4+tvnThxIiFELpcnJyfTa+rq6gQC5Z9iek1dXZ0OAwUAgNakqbcnAAAAPdDy9vT3338PHTrU29u7/ltHAaD1QGIUwIBkZWURQhwcHBQnrGC8/vrrisUIIdbW1rW1tUpz0NOTKlpbW+s2VgAAaDWaensCAADQA21uT//+97/ffPPN3r17p6enm5ub6zROADBkSIwCGIqampq7d+8SQjp37qyyQPv27U1NTQkhN27coNf07NmTEHL16lXFYtnZ2RKJxM3NTbfhAgBA68Di9gQAAKBrrG9P1dXVERERoaGhYWFhBw8eRFYUoJVDYhTAUDx//ry2tpb89yWhKtGbiouL6f8dM2YMIURxDvrbt29nZmaOHDmSflU5AACAlljcngAAAHSN3e0pJyenf//+mzZt+vnnn9etW2dkZKSHUAHAkCExCmAoXr58SS+YmJg0VIbexJR8/fXXQ0NDf/rpp2+++ebatWuHDh0aNWqUubn5t99+q4eAAQCgNWBxe6K5ublRFEXPEFhQUEBRFEVRo0aN0mWwAADQWrC7PX366acXL1589erVhx9+SClYuXKlrgMGAMOEP48ANG87duzo1KnT999/HxMTIxQK33rrrV9++cXDw4PvuAAAAAAAAAyLXC7nOwQAMCxIjAIYijZt2tALlZWVDZWhNzElCSEikWj58uXLly9/+fKliYkJHgYBAABusbs9EULoV78BAADoArvbU2pqqq4DA4DmBY/SAxgKKysrOq35+PHjhsrQm2xtbetvatOmDbKiAADAOS1vTwAAALqA2xMAcAKJUQBDYWxsTE8ln5ubq7LAo0ePXr16RQjp3r27XiMDAIBWDLcnAAAwQLg9AQAnkBgFMCB9+/YlhBQVFd2/f7/+1jNnzigWAwAA0A/cngAAwADh9gQA2kNiFMCAjB07ll7YtWtX/a07d+4khFAUNXr0aL2GBQAArRtuTwAAYIBwewIA7SExCmBAhg8fTk8ov2bNmoKCAsVNJ06c2L9/PyFk3LhxTk5O/MQHAACtEm5PAABggHB7AgDtITEKYECMjIzWr18vFApLS0vffPPNP//8s7y8vLS09Keffho5cqRMJmvbtm1sbCzfYQIAQOuC2xMAABgg3J4AQHuUXC7nOwaAlmnRokWN3oZPnTo1cOBApZVJSUmzZs2qrKxUWu/g4JCcnOzv789llAAA0Pqwu0Ph9gQAADqF2xMA6B9GjAIYnEmTJl25cmXu3Lnu7u6mpqYWFha9evX66quvrl+/jvs6AADwBbcnAAAwQLg9AYA2MGIUAAAAAAAAAAAAWh2MGAUAAAAAAAAAAIBWB4lRAAAAAAAAAAAAaHWQGAUAAAAAAAAAAIBWB4lRAAAAAAAAAAAAaHWQGAUAAAAAAAAAAIBWB4lRAAAAAAAAAAAAaHWQGAUAAAAAAAAAAIBWB4lRAAAAAAAAAAAAaHWQGAUAAAAAAAAAAIBWB4lRAAAAAAAAAAAAaHWQGAUAAAAAAAAAAIBWB4lRAAAAAAAAAAAAaHWQGAUAAAAAAAAAAIBWB4lRAAAAAAAAAAAAaHWQGAUAAAAAaAZkMpmfnx9FUevWreMrhpiYGIqihgwZwlcAAAAAABxCYhQAAACg5Th+/DjVmKVLl/IdJrCxefPmCxcuODk5zZo1S3E986F/8cUXanZfvXo1XWzv3r2sY/jss8+srKyOHDmyZ88e1pUAAAAAGAgkRgEAAAAADF1lZeU333xDCPn888/FYjFfYVhaWs6fP58Oo66ujq8wAAAAADiBxCgAAABAC7RkyRJ5A9SPKwTDtGnTpsLCQmtr67CwMH4jmTNnjlgsvn379q+//spvJAAAAABaQmIUAAAAAMCgyWSytWvXEkLef/99HoeL0qytrUeMGEEISUhI4DcSAAAAAC0hMQoAAAAAYNAyMjLu379PCJk0aRLfsRDy3zD+/vvvy5cv8x0LAAAAAHtIjAIAAAC0XsyEPMXFxTKZ7KeffnrjjTfs7e0pioqJiVEqfPz48alTp7q5uZmbm5ubm3fr1i0iIuLhw4cNVV5cXBwdHd21a1dTU1N7e/vAwMDk5GRCSGpqKn3Q06dPK5afOnUqRVHOzs4qa9u7dy+914ULF+pvbVJsiq2Wy+U7duwYOHCgtbW1mZmZl5fX0qVLX7161VCjTp48GRYW1rVrV0tLS1NTUzc3t6CgoMTExJKSErpAZWWljY0NRVHvvPNOQ5Xcu3dPIBBQFLVo0aKGyij65ZdfCCH29vavv/66JuU1x5wKNer3hOHDh0skEiYwAAAAgGbKiO8AAAAAAIB/lZWVw4cPP3z4MLNGLpczy+Xl5VOmTFGaiPzWrVu3bt3auHFjUlLS2LFjlSq8cOFCcHBwcXExU39GRkZGRsbcuXOHDx/OYeQsYmPU1NSEhob+/vvvzJrs7Ozs7Oz9+/cfPXrU3NxcsfDz58+nTJmyf/9+xZW5ubm5ubmHDx8+duwY/c5NExOTadOmxcfHp6SkPHz40NXVtf5xExMT5XI5RVEzZ85stIFyuTwlJYUQ4u/v32hh/RCJRD4+PmfPnk1JSYmNjeU7HAAAAACWMGIUAAAAAEh0dPRff/21Zs2ahw8fVlRUHDlypGPHjvSm2trakJAQOvMYEhJy4sSJly9fVlRUpKen+/j4VFZWhoaGnj17VrG2oqKioKCg4uJiiUSyfPnyBw8eSKXSW7duRURErF+/ftu2bVyFzSI2RYsXL05LS1u7dm1eXh4dYWhoKCHk/PnzSsMkq6qqhg0bRmdFhw4deujQoZKSkqqqKjor+tFHH9na2jKFP/74Y4qiZDLZxo0b6x+0urp669athJDAwMDOnTs32sacnJzHjx8TQvr166fZWWmCyMhIlTN0SaXSt99+mxAiFAoHDhxYf0c6S3vt2rXS0lLOowIAAADQk4amKwUAAACAZufYsWPqf/cLCwtTLB8XF0evNzIy+uuvv1TWyQwJnDt3rtKm8vLynj17EkI8PT0V10+fPp3eZf/+/Uq7rFq1ignm1KlTipumTJlCCHFyclIZBv0YPiHk/Pnz2sSm2GqJRHLx4kXFTTKZjE75WVpaSqVSZv1XX31F7zJ//nyV4SkJDg4mhDg4OFRXVytt2rlzJ13V7t27NamKmfz9zz//VFmg0Q9dSXJysvojymSyCRMm0IU3btyossyOHTvoAhkZGZq0AgAAAMAAYcQoAAAAAJDJkyerfFK7rq4uPj6eEOLq6rp69WqlrWZmZvTK69evnzx5kl5ZUVGxa9cuQkhISEj992wuWLCgS5cunMTMIjYls2fP7t27t+Ia5vH2srKy7OxsemVNTc26desIId26dVNM7Koxe/ZsQkhRUdHevXuVNm3YsIEQ4uDgMHLkSE2qunfvHr2gOChVpxYvXkx/gkuWLGnoYX8mGCY8AAAAgGYHiVEAAACAFmjJkiUq/yq+efNmleVHjx6tcv3FixefPHlCCJk4caJIJKpfYPDgwfS7OI8fP06vycrKqqqqIoSMGzeufnmBQPDee++xaRIXsSkZNWpU/ZVeXl70AjN307lz554/f04ImTJlilAo1CS24ODgTp06EUJ+/PFHxfXXr1+np5yaPn26sbGxJlU9ffqUXmjbtq36kg196DRmnKx6GzZsoMfhTpo0aenSpQ0Vs7GxoReY18gCAAAANDtIjAIAAAAA6datm8r1N2/epBd8fX1VFhAKhfTbSG/dukWvYYYQdu/eXeUunp6e2oSqTWxKmPeoKrK0tKQXXr58SS/k5OTQC0rDS9UQCATh4eGEkGPHjt25c4dZTw8XFQgEmky7RJNKpfRCmzZtNNyFtQMHDsydO5cQEhgY+NNPP6kpaWFhQS9UVlbqOioAAAAAHUFiFAAAAAD+l+dSQo+UJISMGzfOyMjIyMhIKBQKhUKBQCAQCCiKoiiKfuT82bNndEkmn9hQIo+rBB+L2JSIxeL6KymKohdkMhm98OLFC3qhobOk0vTp0yUSiVwuZwaNVlRUJCUlEUKGDh362muvaVgPEyQTho5kZWV98MEHdXV1Xl5ef/zxh/oBrWVlZfSCiYmJTqMCAAAA0B0kRgEAAADgf9lAJfSj6IQQmcGdH8kAAAaJSURBVExWV1dXV1cnk8lkMhn9dLZiyZqaGnqByXuWl5errJPJnCoRCASEEKVqGfTj+VrGxg6TD21SatLGxuaDDz4ghGzfvp0OfufOnXQNs2bN0rweOzs7ekGn87/n5uaGhIS8evXK2dk5JSWl0RQwEwwTHgAAAECzg8QoAAAAADTI3d2dXjh69Kj6OT2PHDlCl6TfrUkIuX79uso6b9y4oXK9mZkZaTj5eP/+fe1jY8fDw4NeuHTpUpN2pKdgKi0t/fe//03++75RR0fHkJAQzSthzqfu3uZZXFwcHBz89OlTS0vLQ4cOOTk5NboL8+ZTla8jAAAAAGgWkBgFAAAAgAb5+/tbW1sTQurPrt6Qvn37SiQSQsju3bvrb5XL5SrXE0JcXV0JIeXl5fVzoISQ5ORk7WNjp1+/fvTERzt27GCer9eEr69v3759CSEbNmw4d+4cnVcNCwszMjLSvBJvb2964cqVK00IWmOVlZXvvPNOTk6OSCRKTk7u0aOHJntdvnxZKTwAAACAZgeJUQAAAABokLGxcWRkJCFkw4YNGRkZmuxiZmY2YcIEQsiBAwdSUlKUtq5du7ahqZDeeOMNemHTpk1KmzZu3Hj+/HntY2PHyMgoIiKCEHLjxo1FixY1aV960GhmZiZdg0AgmDFjRpNq8PDwaNeuHSHk3LlzTdpREzKZbMKECZmZmRRFbdmy5e2339Zwx8zMTEKIp6cnnTIGAAAAaI6QGAUAAAAAdaKiogICAmpqaoKCgmbNmnX8+PHS0tLa2tqSkpKbN28ePnx44cKF3t7et2/fZnZZtmyZjY0NIeS9996LjY3Nz8+vrq7OyclZsGDBggULQkNDVR7I39+fnvY9NjZ2+fLlRUVF1dXVt27dWrBgwccffzx16lROYmNn4cKF/fv3J4TExcUFBwcfPnz42bNnUqn0/v37aWlp4eHhc+bMUbljaGiora0t+W8mMTg4mB4YqzmKooKDg4luEqPR0dH0eNvly5dPnDhRw72qq6vp0a90YAAAAADNFBKjAAAAAKCOsbHxgQMHpk2bVltbu3HjxrffftvGxsbY2NjW1rZ79+5BQUGrVq26cuWK4nxHDg4Ohw4dsrW1raysXLRokYuLi1gs9vDwWLNmzSeffKIyxUnbvn27jY2NTCZbsmRJ+/btxWJxt27dEhISVq5c+e6773ISGzsikejQoUMjR44khKSmpgYFBbVt21YikXTq1GnYsGGJiYkNvQBULBaHhYUx/9ukaZcY48ePJ4Q8efLk9OnTrMJv0PHjx+mFxYsXUw2IiYlR2islJYWeTooODAAAAKCZQmIUAAAAABphamq6ZcuWy5cvf/rpp97e3lZWVkZGRnZ2dp6eniNGjIiPj7969WrXrl0Vd/Hz87t582ZUVFSXLl0kEomNjc3bb7/9+++/r1+/Xs2BevbseenSpfDw8Ndee00kEtnb24eEhBw9ejQqKorD2NixtLTct29fRkbG5MmTO3fubGpqamZm5u7uHhwcnJiY+MMPPzS0Y3h4OL3g7Ow8fPhwFocODAyk5zhKSkpiFzy36DB8fHx8fHz4jgUAAACAPUr7v58DAAAAAGguNTWVfgT71KlTAwcO5DscnTt9+jT9+tSYmJivv/6aXSXr1q2bN2+elZVVUVGRWCzmNMCmef78uYODg1QqTUpK+vDDD3mMBAAAAEBLGDEKAAAAAKBDmzdvJoQIhULFZ+qbaubMmY6Ojs+fP6dr49F3330nlUo9PDzwHD0AAAA0d0iMAgAAAADoSmFh4W+//UYIGTNmjLOzM+t6TExM6Hd9rlixgn6/Jy/KysoSEhIIIcuXLxcKhXyFAQAAAMAJJEYBAAAAALgnl8tzcnI+/PDDqqoqiqKWLFmiZYVhYWF+fn4FBQWJiYmcRMjC2rVrnz17Nnjw4LFjx/IVAwAAAABXjPgOAAAAAACgpfH39z937hzzvwsWLOjVq5eWdQoEgqysLC0r0dLXX3/N+jWpAAAAAIYGiVEAAAAAAJ0wNTV1c3MLDw9nJqYHAAAAAMOBWekBAAAAAAAAAACg1cE7RgEAAAAAAAAAAKDVQWIUAAAAAP5/O3YgAAAAACDI33qQCyMAANgRowAAAADAjhgFAAAAAHbEKAAAAACwI0YBAAAAgB0xCgAAAADsiFEAAAAAYEeMAgAAAAA7YhQAAAAA2BGjAAAAAMCOGAUAAAAAdsQoAAAAALAjRgEAAACAnQC5co09zpMfWQAAAABJRU5ErkJggg==",
      "text/plain": [
       "Scene (1800px, 750px):\n",
       "  18 Plots:\n",
       "    ├ Combined{Makie.poly, Tuple{Vector{Vector{Point{2, Float32}}}}}\n",
       "    ├ LineSegments{Tuple{Vector{Point{2, Float32}}}}\n",
       "    ├ LineSegments{Tuple{Vector{Point{2, Float32}}}}\n",
       "    ├ LineSegments{Tuple{Vector{Point{2, Float32}}}}\n",
       "    ├ LineSegments{Tuple{Vector{Point{2, Float32}}}}\n",
       "    ├ LineSegments{Tuple{Vector{Point{2, Float32}}}}\n",
       "    ├ LineSegments{Tuple{Vector{Point{2, Float32}}}}\n",
       "    ├ MakieCore.Text{Tuple{String}}\n",
       "    ├ Lines{Tuple{Vector{Point{2, Float32}}}}\n",
       "    ├ MakieCore.Text{Tuple{Vector{Tuple{AbstractString, Point{2, Float32}}}}}\n",
       "    ├ LineSegments{Tuple{Vector{Point{2, Float32}}}}\n",
       "    ├ LineSegments{Tuple{Vector{Point{2, Float32}}}}\n",
       "    ├ MakieCore.Text{Tuple{String}}\n",
       "    ├ Lines{Tuple{Vector{Point{2, Float32}}}}\n",
       "    ├ MakieCore.Text{Tuple{Vector{Tuple{AbstractString, Point{2, Float32}}}}}\n",
       "    ├ Lines{Tuple{Vector{Point{2, Float32}}}}\n",
       "    ├ Lines{Tuple{Vector{Point{2, Float32}}}}\n",
       "    └ MakieCore.Text{Tuple{String}}\n",
       "  2 Child Scenes:\n",
       "    ├ Scene (1678px, 642px)\n",
       "    └ Scene (1800px, 750px)"
      ]
     },
     "metadata": {},
     "output_type": "display_data"
    }
   ],
   "source": [
    "fig = Figure(resolution = (6,2.5).*300)\n",
    "fig[:,1] = gl = GridLayout()\n",
    "bx = dBAxis(gl)\n",
    "\n",
    "hz = 10 .^ LinRange(log10(0.6), log10(200), 128)\n",
    "ωs = 10 .^ LinRange(log10(0.6), log10(50), 32)\n",
    "\n",
    "envelope!(bx, ωs_v, G_v; color = clr[1], label = \"Ref Voltage (kV) -> Voltage (kV) (closed loop)\") # Ref Voltage (kV) -> Voltage (kV) (closed loop)\n",
    "envelope!(bx, ωs, G_vz; color = clr[2], label = \"Voltage (kV) -> Height (mm) (open loop)\") # Voltage (kV) -> Height (mm) (open loop)\n",
    "envelope!(bx, ωs_z, G_z; color = clr[3], label = \"Ref height (mm) -> Height (mm) (closed loop)\") # Ref height (mm) -> Height (mm) (closed loop)\n",
    "\n",
    "\n",
    "ylims!(bx.axM, -26, 16)\n",
    "\n",
    "leg  = axislegend(bx.axM; merge = true, position = :lb)\n",
    "\n",
    "save(\"5_bodes.pdf\", fig)\n",
    "display(fig)"
   ]
  },
  {
   "cell_type": "markdown",
   "metadata": {},
   "source": [
    "## Figure 4 sensor plot"
   ]
  },
  {
   "cell_type": "code",
   "execution_count": 68,
   "metadata": {},
   "outputs": [
    {
     "data": {
      "image/png": "iVBORw0KGgoAAAANSUhEUgAAA4QAAAHCCAIAAAA4spA0AAAABmJLR0QA/wD/AP+gvaeTAAAgAElEQVR4nOzdd3hUZdow8Gf6JFOSTHojnSSQECkRJUREAQE7Knbd91U+dHVVLIBe2GDRtVdWRd1XlIgUWWAFpCNggJCE9J5Mksm0TO/9nO+PwWycTCaTmTOZZHL/Li8vctpzn5KZO895CgnHcQQAAAAAAEAwkIMdAAAAAAAAmLwgGQUAAAAAAEEDySgAAAAAAAgaSEYBAAAAAEDQUIMdQEBYrdbjx4/X1dX19PRMnTp15syZCxYsIJFInvcqLy8/cuSISCSKiYmZN2/e8uXLKRTK2AQMAAAAADA5hWAyeubMmdWrV7e0tAxeuGDBgq+++io3N9ftLmKx+IEHHjh9+vTghXl5ebt27SosLAxcqAAAAAAAk1yovaYvLy+/4YYb+vr6Pvjgg6amJp1OV11d/eyzz/7+++/z58+XSqVDd9FoNAsXLjx9+vRDDz1UU1NjNBo7OjrWrVvX1ta2YMGCjo6OsT8LAAAAAIBJghRK44yaTKYZM2b09vZWVVUVFBQMXrVjx44HHnjgzjvv3Lt3r8tejz/++Lfffvvyyy+/9dZbQ3e55pprzp8/H/DQAQAAAAAmpZBKRk+dOnXDDTc8//zzH3zwwdC1paWlFRUVOp2OTqcPLOTz+VOnTs3Nza2trR3aQvSee+7Zs2fPr7/+etNNNwU2dAAAAACASSmkXtNXV1cjhObPn+927TXXXGO1Wuvr6wcv3Llzp91uf+6559z2VXrhhRcQQmVlZQEIFgAAAAAAhFYHpocffviWW25JS0tzu9ZutyOEXPrUHzp0iEQi3XrrrW53mTt3bnx8/KFDhwgPFQAAAAAAoBCrGY2Li8vNzWUymW7XlpeX02i07OzswQvr6upSUlLi4+Pd7kIikWbNmqVQKEQiEfHhAgAAAABMeiGVjHpw+vTpioqKlStXcrncgYUSiUSj0SQmJnrYMSEhASHU2toa8BABAAAAACafSZGM6vX6xx9/nMlkbtiwYfByjUaDEBquWtTJuVatVgc0QgAAAACAySmk2oy6heP4Y4891tnZ+emnn+bl5Q1epdfrEUJxcXEedncmo1qt1vljn6BT0Ns5eAOz2SDs62Yw3LcNAAAAAACYPCwW0/SC4pmzS73fJfRrRl999dVdu3bdc889Tz/9tMsqKpWKELJYLB52N5vNCCEajTbcBmqVwmI2EREpcEPWL7JYzMGOAgAw4Wm1Ko1GGewoAAh9FrO5v390PW1CvGb022+/3bx589y5c7///vuhc9Oz2WyEkNtpmQY413I4HOePKalZKalZgzc4//vRhMQp15YsITJu8IfdP31xbckSl2sOAACjdfHCcbvNVlK6LNiBABDizv9+dLS7hHLN6KFDh5544omMjIwDBw647WLvfEHvORmVSCRopHalAAAAAADANyGbjF66dGnlypVRUVFHjhwZrlUoh8NJTU3t6+vzcByBQIAQys/PD0iUAAAAAACTW2gmo52dnbfccgtC6ODBgzk5OR62LC4uViqVLtMyDTAajZWVlXl5eQOv6QEAAAAAAIFCMBmVyWRLly5VKpW7d+8uLi72vPEdd9yBENq+fbvbtXv27LFYLM5tAAAAAAAA4UItGTUajbfccktHR8fXX3+9bNnIDdVXrFgRFxf35ZdfDn1ZbzKZ3nrrLSqV+thjjwUmWAAAAACAyS6kklGHw7Fy5cqKioq33377L3/5ize7sFisN998U6vVrlixQiaTDSw3m80PP/xwa2vrE0884TKDKAAAAAAAIEpIDe20du3agwcPhoWF1dTU3H///W634XA4W7duHbzkiSeeqKqq+uabb/Ly8h566KGcnByxWFxWVtbT07NgwYIPPvhgTGIHAAAAAJiMQioZraurQwiZTKadO3cOt01MTIxLMooQ+vrrr+fMmfP2229/+umnziU8Hm/Dhg2vvfaah+HuAQBjaej8ZwB4T9jXhWGYDyMgAgCGSp3iOuy6P0IqGT127JjP+65evXrVqlXt7e1isTg6Ojo3N5dOpxMYGwDAT4Lezj5BJ8yAAHyTnJIZ7BAACBF9gk6EECSjAUEmk3Nzc3Nzc4MdCADAvZTULJjtDAAAgovwNwwh1YEJAAAAAABMLJCMAgAAAACAoIFkFAAAAAAABA0kowAAAAAAIGggGQUAAAAAAEEDySgAAAAAAAgaSEYBAAAAAEDQQDIKAAAAAACCBpJRAAAAAAAQNJCMAgAAAACAoIFkFAAAAAAABA0kowAAMBYaGxt//vlns9kc7EDc4PP5P//8s0qlCnYg4Irx/LQggh6YcX6Ok1AQPwcgGQUAgIBzOBwrVqz48MMPmUxmsGNxg06nP/jgg5s3bw52IGPk9OnT27ZtG7dp0Dh/WhARD8z4P0dijfNHzimInwPUsS8SAAAIZ9KYj316zrd9mVzGkmdLiY3HxbZt29ra2rZs2RLQUnyWnJz8+OOPb9my5fnnn09KSgp2OAG3ZcuWPXv2LF26dHxmQuP8aUFEPDDj/xyJNc4fOacgfg5AzSgAAAQWhmEbN26cNWvWokWLgh3LsF588UWLxfLOO+8EO5AQ8eijj0ZFRYlEotHuOCGeFuTfAzNRznESCtbnACSjAAAQWCdPnuzp6bn33nuDHYgn6enpV1999fbt2202W7BjCQVGo1GtVuM4PtodJ8TTgvx7YCbKOU5CwfocgGQUAAACq6ysDCF09913BzuQEdx9991KpfLw4cPBDmRSmyhPC/LjgZlA5zgJBeVzANqMAgCAGxcvXlSr1cOtJZPJixcv9uY4Vqt17969M2bMyMzMHLy8pqZGKpUuWrSIQqH09PScPXtWqVRmZmYuWbKETqcPbHb+/PmmpiYcxwsLC+fMmUOhUFyOT9RxEEJ33HHHSy+9tGPHjttuu82bUxsVuVweExNDyKGIujVOer3+xIkTvb29cXFxBQUF06dP97x9X1/fuXPnRCIRh8PJycm57rrryOQ/VeucOHHCbrdLJBKE0KlTp2JjYxFCRUVFCQkJIwYz3NOCQuiB8XCOTjiOV1RU1NbW6nS6lJSUG2+8cbgnZ/C5OByOc+fONTU1YRg2ffr00tJStzEPLuXixYu1tbU2m62oqKioqIjL5XouQqvVnjhxQiAQJCcnFxYWTp061fuz9hyJl+c72l18uz4B/RwYFg78U37uSPm5I8GOImTt2vFPQW9HsKMA44Ln3zWj2rR/4zHf/jvy8ZmhB5w/f76HT04mk+ll2BUVFQihVatWuSx3VgtpNJpnn3128LdCUlLSxYsXcRxvb2+/6qqrBhc6b968zs7OAB3HicfjJScne3lqoxIbG7tp0yaDweD/ofy/Nc6LJpFIvvjiCw6HM3j3m266qbu72+1eQqFw+fLlLqlnTk7Of/7zn8GbRUZGDo3qp59+8ubUhnta8BB6YDycI47jLS0tM2bMGFw6hULZsGGDw+EY7pro9fqqqiqXvyKmTp3a2Ng4XAwtLS2FhYUuj837778/tBRnETqd7uOPP2axWIN3uffee6VSqZdnPfDI+XO+o93F5+sz4m31/GnsQ14Er+kBAMCNdevWfePOypUrEUKlpd72vq+srEQIzZo1y+3a999/f9u2be+88055efnhw4f/8pe/iESiZcuW9fT0LFiwgMlklpWVVVZW/vvf/77hhhvKy8vvvfde3F0zRKKOM2vWLKFQKBaLvb1MXouKinr11VdzcnL+9a9/YRjmz6GIujU7d+58+umnH3300f3791+6dOmHH36YM2fOkSNHFi9ebLFYXDbu7e2dOXPmoUOHbrvttv379zc3N1+8ePGDDz6Qy+X33HPPhQsXBrbct2/f8ePHnWHs2LHj+PHjx48fv/76670JyfPTgkLigfFwjvv37y8uLm5tbX3ttdecVbM///zzvHnz/v73vy9evFij0bg9YE9Pz0033RQWFrZly5aqqqr9+/evWbOGz+dfc801R44cGbr9f/7zn+Li4vb29vXr1x8+fLi6unrr1q0FBQUvvvjikiVL3D6c33777Ysvvvj//t//++WXXy5evPjtt9/m5+fv3LnzjjvucHtZvOTD+fqwy2ivDwrk58CwRpW6gqGgZjSgoGYUDBjjmlG3hEJhTExMTEyMSCTycpf/+Z//QQg565wGc1ZaREdH8/n8wcvXrl2LEIqLi1u6dKndbh+86sYbb0QI7du3LxDHcVq3bh1C6MCBA16enfcsFsvHH3/sfJlYWFh4+PBhYo8/qlvjvGgsFuvs2bODl9vt9ltvvRUh9NZbb7nscssttyCEPvnkE5fl1dXVVCq1oKDAbRF9fX2jOovhnhY8hB6Y4c5RLpdHRkZGRUWdOfOn30ebzebc5YUXXnDZxXkuCxcuvP32241G4+BVR48eZbPZKSkpZrN58HKlUhkVFZWamlpbWzt4ucVieeyxxxBCW7ZsGVoEi8U6f/784OVms3nevHkIoe+//96bsx5aM+rD+Y52Fx+uj9OItxVqRgEAwA2LwSJqkvr2n7BR6k0RGIY9/PDDcrn8X//6V2JiopeB8fl8hFB6errbtWvXrnVZ9dJLLyGE+vv73377bZdGXS+++CJCqLq6OnDHcR7EGTOx6HT6s88+29nZuWHDhs7OzmXLli1evLimpoaQg/t2a5588kmXN/4UCuXTTz9FCB07dsxl488///xf//rXM88847J85syZCxcubGhocDYS9ZPnpwWFxAMz3Dlu2rRJrVZ/8sknLnXbVCr122+/LSgo+Oyzz9wWVFVVtW3btrCwsMELFy9evH79+r6+vi+//HLw8s2bN6tUqi+//NLlTTedTv/888/T09NfeeUVuVzuUsRTTz11zTXXDF7CYDA+/PBD5O5R8ZIP5+vbJRrV9XEK3OfAcCAZBQCEAovBJmru9/G/Rq/SiLfffvvkyZNPP/20s/LMS8659aKiotyuHfr21lm9R6PRCgoKXFbl5+cjhDo6OgJ3HB6PNxBzIHC53E2bNnV0dKxevfr06dOzZ89+9NFHBQKBn4f17dYsW7Zs6ML09PTExMSWlhaX5Wlpac7Kp6Gys7MRQj4MKTqU56cFhcQD4/YcbTbbF198kZ6efv/99w/dhUQivfzyy1ar1W3mtGrVqoiIiKHLn3zySRaL9fXXXw8uZcuWLfPnz1++fPnQ7ZlM5po1azQazdCO5EuXLh26/ezZs+l0+tBHxRs+nK/Pl8j76zMg0J8DQ0FvegAAGFl5efkbb7xRWFj43nvvjWpHlUrFZrNpNJrbtVOmTBm60DlHC5Xq+vnMZrMRQkajMXDHGe2X0GuvvabT6YYunz9//l133TXcXomJiV9++eWaNWteeeWV77//fteuXc8999z69evdfmWOyOdbM1xv6NTUVGcnG2/U1dU568YIGZfR89OCJv4Dg4Y5x87OTqvVumzZsqGlO91+++0Ioebm5qGrFixY4HYXHo83c+bMS5cuYRjm7HbW1dVlNps9tN8tKipCCF26dOnhhx8evDwnJ2foxlQqNSEhwbeGlT6cr8+XyPvrM3gVgmQUAABGi8GiJeXH+bgvh+F5A7Vaff/999NotB07dox2Nj+j0ejSCXcwEok0qqMF+jjOtMNgMHi5/ddff+329bTdbveQjDrl5ub+/PPPFy5cWLdu3T/+8Y9vvvmmoqIiIyNjVAH7c2uGy/lcvpgH0+v1J0+erK2traur4/P5HR0dGo2GqIuPRnpa0MR/YNAw59ja2ooQysrKGm4vFosVHx/vthoyLS1tuL3S09PPnTvX19fnTL6dux85cmS46ky9Xo8Q6u/vd1nu4VHxrTeeD+fr8yXy/voM8OG2+gmSUQBAKGCwGEnT4n3bl8kdIRl9/PHHe3t7//nPf444COVQXC6XkBe4Y8PZG9f7Gsrq6mq3X8aeM6rBYmJi4uLiEEIGg8GHykV/bs2o2Gy2l19++ZtvvnFmn2lpabm5ufPmzSspKfntt9+++OILQkqZWE8LGv0Dg4Y5R6FQiBCKj/f0KxwfH++2qUB0dPRwuzhXSSQSZ7LlLKWzs9NDdWZKSsoYTB/vw/n6fIm8vz4DfLitfoJkFAAAPPnyyy9//vnn22+//cknn/Rh96ioKOfLwTH4hvOfUqlECLkdKdMt73sLDdXf379x48atW7c6HI5HHnlk8+bNKSkpozqCn7dmVB588MHdu3eXlJS89NJL119//eDv6cHjOvlpYj0taPQPDBrmHJ09Zpz51nD6+vrcVpwLhcLk5OThdkGDqgad/3jjjTf+9re/eR9wIPhwvj5fIu+vzwAfbqufoAMTAAAMq6Gh4fnnn09OTv722299O4Kzo4ZCoSA0rkBxfgl56EBDCL1e/+abb2ZlZW3ZsmXBggXO3r6jzUT9vzXe6+jo2L17d2lp6alTp26//XaXGiPnRSPExHpakE8PjNtzzM3NRcP0kXJSq9VKpdK5mYvu7u7h9uLz+Ww2e6A20bl7Y2Oj99EGiA/n6/Ml8v76DBibz4HBIBkFAAD3TCbTfffdZ7FYfvjhBw+vujxz9pLx8BUyrrS3t6M/vvYCwWaz/fOf/8zKynrjjTfS09MPHz587Ngxl/l+vEHIrfGesz/TypUr3bYdrK2tJaqgifW0IJ8eGLfnmJ6ezuVy9+/f77abFELoxx9/RAi5jMfk9O9//9vtLh0dHTU1Nc6hAJwyMjLYbPapU6fsdrv3AQeCD+fr8yXy/voMCPTnwFCQjAIAgHvPPfdcY2PjunXrFi5c6PNBiouLEUJVVVXExRVAzrEkZ8+eTfiRcRzftWtXfn7+U089RaVSv/nmm9raWrcj5niDkFvjPef88m47F58+fdptMup8Bz10xErPJtbTgnx6YNyeI4VCWbt2rUwm++qrr4buYrFY3nnnHS6X+9e//nXo2t27d7ut/Pvggw8wDFuzZo1LKW1tbW5LQQi9//77GzZsGO1d84EP5+vzJfL++gwI3OfAcCAZBQAAN/bs2bN169a5c+du3LjRn+NMoPQCx/Gamprs7OxAvJ6bN2+ecy7vN998s729/bHHHvPQad0zom6N95wjSn7zzTcymWzw8sbGxscee8xtw1nnIEHDVUoNZwI9LcjXB2a4c3Q2uli3bt0PP/wweLlarV66dGlvb+8rr7zi/KvAxZ133nnzzTe7jFb74YcffvXVV9OnT7/33nsHL3/hhReSk5PXr1/vrEccbPfu3a+88kpZWRmHw/H+dHzmw/n6dolGdX1QgD8HhgMdmAAAwJVKpVq1ahVCiEKhuIw4OGD9+vXOhMOz/Pz8hISE8vJygkMMgLq6Op1Od9999wXi4PX19atXr37zzTc9dwceEYG3xns8Hu+dd95Zs2bNjBkznnrqqYKCAoVCcenSpe+++27JkiWZmZmffPKJyy4PPPDAu+++u3Hjxtra2tzc3OLi4hHHukIT6mlBvj4ww51jWFjYvn377rrrrkceeeTHH3+87rrrkpOTL168+Msvv/T29q5atcptHR5CaNOmTXfeeWdxcfGdd9557bXXCoXCkydPHj9+PC0trayszOVvnvDw8H379q1cufLBBx/87rvvSktLc3NzpVLpL7/8cvTo0ejo6F27djEYIwyvQQgfzte3SzSq64MC/DkwHEhGAQDAlVKpVKvVCKHy8vLhMoO//OUv3mQ8ZDL5vvvu+/jjjy9fvjxz5kyCAyXU3r17EUIPPvhgIA5eXV093CDzo0LgrRmV5557jsFgvP7666+++qpzCYvF+tvf/vbWW285Z3V3kZSUdOjQodWrV+/btw8htGTJEm+S0Qn0tCBfHxgP5zhnzpzLly+vXr363//+96+//upcmJCQ8P333w/3hwdCKCoq6sSJE88888yXX37pnH+IRCItX778u+++c1uT6izl6aef3rVr18BknjQa7eGHH3799dc9DORJOB/O14ddRnt9Avo5MBwSjuNjWV7oOf/7UYTQtSVLgh1IaNr90xfXlixJSR27Twcwbk3c37XKysri4uJXXnll8+bNwY7Fk+nTp+t0up6eHgJHcQ8xZrO5paWlq6srPj6+oKDAm4EYhUKhWCzOzMx0zmozoonytCA/HpgRz1Eulzc0NOj1+uTk5KKiouFadNxzzz179uyRSCTO6napVNrU1GS326dNmzbcYEaDabXa+vp6pVKZnJyck5MzNm/n3fLyfEe7i2/Xx5vb6vnT2IfPaqgZBQCAwJozZ86sWbN++umnTZs2+dxQMtBqa2ubmpo2btwImagHTCbzqquuGlX3/+TkZG8SowET4mlB/j0wI55jTEyMh0k7hxMfHz+qRiBcLrekpGS0pQSCD+frwy7eXJ9gfQ6M3wcdAABCxqZNm7q6unbs2BHsQIa1efPm6Ojo5557LtiBgAnwtCC/H5gJcY6TULA+ByAZBQCAgFu+fPm8efM2btzocDiCHYsbDQ0Ne/bsWb9+fRDfVIIB4/xpQUQ8MOP/HCehIH4OwGt6AAAYC7/88otSqcQwjEKhBDsWVykpKe3t7S7zU4MgGs9PCyLogRnn5zgJBfFzAJJRAAAYC1FRUWM5bt+oREZGjuU81GBE4/lpQQQ9MP6fY2FhoVqtptPpfkYSqkZ7fYL4OQDJKAAAAAAmntdeey3YIYxrE+j6QJtRAAAAAAAQNJCMAgAAAACAoIFkFAAAAAAABA0kowAAAAAAIGggGQUAAAAAAEEDySgAAAAAAAgaSEYBAAAAAEDQwDijAIAJo0/Qef73o8GOAgAAJrU+QWdKahaBB4RkFAAwMaROIfKzD0w2wr4uDMNSp2QHOxAAJryU1CxiP5AhGQUATAwpqVnE/i0OJpWLF47bbbZrS5YEOxAAgCtoMwoAAAAAAIIGklEAAAAAgFCmkejaz3UHO4phwWt6AAAAAIDQZNZZWs909daIYtJ5OfPTgx2Oe5CMAgAAAACEGrvV0V3Z13q2y2F1BDuWEUAyCgAAAAAQOnAM760RtZzutBiswY7FK5CMAgAAAACECFmXsvFYm7ZfH+xARgGSUQAAAACACU8t1jYea1f0qIIdyKhBMgoAAAAAMIGZtZbWs109l4UID3YoPglIMioWiysrK/l8vkqlUqlUBoMhIiIiMjIyKioqNzd3zpw5kZGRgSgXAAAAAGDycFgdHed7Osq7HXYs2LH4jrBk1Gq1/vrrrzt27Dh79qxQKPSwJYlEys7OXrhw4YMPPlhaWkoikYiKAQAAAABgMsAwXDCheil5QEAyKhKJ/vGPf5SVlSmVSoRQdHT04sWLZ82alZ6ezuPxeDwem83WaDRKpVKpVLa3t1dXV1++fHnr1q1bt25NTU1dtWrVc889x+Fw/I8EAAAAACDkSdvkDcfaDEpjsAMhhl/JqEql2rx585YtWywWy9VXX33PPffccccdWVkjTx6NYVh9ff3evXt379792muvffLJJ+vXr3/22WdpNJo/8QAAAAAAhDC1SNt4rF3RO/F6KXngVzJ68uTJzz///PHHH3/ppZfS0tK835FMJhcVFRUVFb355ps1NTWbN29eu3btnXfe6U0iCwAAAAAw2Zg05pbTnX31EhyfmN2UhudXMjpr1qyurq6kpCR/DnLVVVft3r27oaEhOjran+MAAAAAAIQeu8Xe8ltXd2Uf5pjAvZQ88CsZzcjIICqOgoICog4FAAAAABAazFrLxZ01Goku2IEEEIwzCgAAAAAwHikFmku7a0Ogv7xnY5SMYhjW1dXV2tqanJycn5/PYDDGplwAAAAAgImo57Kw/nBrqL6aH4ywZFSn0507d66+vh7H8enTpy9btoxCoThXlZWVrV27ViQSOX9kMBhvvPHG2rVryWQyUaUDAAAAAIQGHMObT3V0lPcEO5AxQkwy+uuvv65ataqvr29gSV5e3i+//JKVlfXxxx+vWbOGyWTefffdhYWFQqFw//79L7/8cktLy3fffUdI6QAAAAAAocFusVfva5S0yYIdyNghIBm9fPnyzTffTKFQ1qxZU1paarPZfvvtt61bt958880nTpx46aWX8vLy9u7dm5+f79z+73//+8033/z9998/9dRTxcXF/gcAAAAAABACDEpjxc5andwQ7EDGFAHJ6FNPPYXj+PHjx6+77jrnkpUrV95///0LFy5ctWoVjuPbt28fyEQRQrGxsVu2bLn66qs///zzbdu2+R8AAAAAAMBEp+hVVe6pD/nuSkP522pTLpefP39+5cqVA5mo0/z58//6178ePnz4uuuumz17tstexcXFGRkZbW1tfpYOAAAAABACeqqF53+onoSZKPI/GW1tbUUIlZSUDF114403IoRmzJjhdsesrKyOjg4/SwcAAAAAmNBwDG840lp7sBnDQm1qJS/5+5qez+cjhKZMmTJ0lXNI/NjYWLc7RkdHy+VyP0sHAAAAAJi4rCZb5c/1cr4y2IEEk7/JqMPhQAhRqW6O43nkJhKJ5GfRAAAAAAATl0FpvPhTjV5hDHYgQQYzMAEAAAAAjLX+TkXV3gab2RbsQIIPklEAAAAAgDHVUy2sO9yCT9ZGoi4gGQUAAAAAGCOYA6s71NJbIwp2IOMIMcno1q1bjx8/7rLQ2T/p4MGDbjsqVVdXE1I0AAAAAADhdDJ9V4WAyWFEJHAi4jlhEUz/j2kxWC/trlMK1P4fKpQQk4weOHBguFXnz58/f/48IaUAAAAAAASazWRrPdPFr+wb/BqdxqBy4liRiVxOLJsTy4pM4pIpoxsfU9uvr9hZa1SbiI53wvM3Gb3xxht/+eUXQkIBAAAAAAgizIF1V/a1/tZls9hdVtksdqVAoxRonD+SySQWLzwyiRuRwOHEsiMTObQwmocjSzvkVT/X262OQIU+kfmbjKakpKSkpBASCgAAAABAUOA4Lm7ubzrR4WXNJYbhOrlBJzcI6sTOJUw2w5mbRiZyOXGs8MiwgY27LvY2HGtD0FtpGNCBCQAAAACTmlKgaTzWphJq/DmIWSb/tMQAACAASURBVG+RtMkkbTLnjwwWnRvHjkjgmLRmYaOUiDBDFiSjAAAAAJikzFpL86mOvnoJjhNcb2kxWGV8pWxyT63kJUhGAQAAADDpOKyOjvM9HeXdDjsW7FgmO0hGAQAAgIkNx3BxSz89jMZLjSRTR9fFexLCMLynqq/1TJfVCLMfjQv+JqMNDQ0HDx70efd169b5GQAAAAAwmcm6lI3H27VSHUKIRCZFxHNiMqJiM6Kj0yJHO/bQZCDrUjYcbdXJDMEOBPyXv8loVVXV+vXrfd4dklEAAADAN0qBpvlkh6JXNbAEx3C1WKsWazvKeyg0Ci81IjYjmpcaEZkcQSaTghjqeKCTGxqPtfV3KIIdCHDlbzJ6ww037Nu3z2Wh2Wz+8MMPKyoqSktLFyxYkJ6eHh0dLRQK+Xz+gQMH2tvbH3rooUcffZREmuy/GAAAAILFZrJ1VwspVDKDzWCy6XQWnRFOp4d7Gipy/FCLtc0nOjx3jnHYHLIupaxLiRCiManRaVGxGbyY9ChOLJvASGwWu0FpNCiNBpVJrzAalEZWZFjB0ly6x0E3x5hZZ2k+1SmoE8HgSuOTv8loampqamrq4CUSiWTZsmV2u/3ChQtz58512f7dd9/dt2/fqlWrjEbjjz/+6GfpAAAAwGjhGN5bI2o53WkxWIeupTGpTDaDFkZlcphMNp3GpDE5jD+WMMK4TFJQqxj1CmP7Ob6gXjyqvMpmtktaZZJWGUKIwaI7E1NeasSoElPMgRmURp3MYFSbDSqjUW0yKE0mjdmlH7qqTyPjK6+6ZVr81JhRhBgYDpuDf6mv7RzfPmQQezB+EN+B6ZFHHpHL5RcuXEhOTh66lkwmr1ixIj4+ftGiRRs2bHjvvfcID8Bn5eXlR44cEYlEMTEx8+bNW758OYVCCXZQAAAAiCTnK+uPeGoyaDPbbWZn4uJu1EkSclagMjkMBovBYNE4sez4nBgGix6oiP9g0prbzvJ7a0SD56j0gcVgFTVJRU1ShFB4ZNhAjSmTwxjYxmF16J31nUrTH/8wus3dhyuiYldt2qzkaYtyqPQgfZPiqLdO1HKq06yzBCcA4DWCk9Gqqqpjx469++67bjPRASUlJStWrPj0009fe+01DodDbAw+EIvFDzzwwOnTpwcvzMvL27VrV2FhYZCCAgAAQCSbwXFpd524pd+vo+DIYrBaDNY/pbMkxEuJTMiNTcyNZfHC/YxzKJvJ1v57d9clAUb0IERGtcmoNglqRQghdgwrIp5t1lkMSpNZ728Ch+N4d1WfjK+ceft0XkoEEcGOgrxb1XisTSPRjXG5wDcE97Orra1FCJWUlIy4ZWlpqdVqbW5uJjYAH2g0moULF54+ffqhhx6qqakxGo0dHR3r1q1ra2tbsGBBR0dHsAMEAADgF7vVIa3RdhyU+ZuJDgdHSoG66Xj7iS3lp7680HKqUy3WEjKIut3qaDvHP/7Z7x3newjPRF3o5QZho1TRq/Y/Ex1gUBp/31bZcqoT868213t6hbFiZ235D1WQiU4gBNeMajQahJDVOnJNvs1mQwgpFMHv1PbCCy+0tra+/PLLb731lnNJVlbWP/7xj6KiogceeODhhx8+f/58cCMcIGmVJeTGBjsKAACYSKRt8vojrf1tOmxMhjbXyfQ6mb7tHJ/BosdlRSflx8dm8XwYYgnDcEGNqPW3LgJTw6DAMbztHF/SJpt1RwE3nsi+Uy6sJltHeXfXRQHmgEHsJxiCk9HMzEyE0NmzZ6+//nrPW545c2Zg+yDi8/nbtm2bPn36pk2bXFbdf//9e/fu3bNnz5EjR2666aaghOeip1rI4oVzYlnBDgQAACYAjVhXf6RVKVAHpXSLwSqoEwvqxFQ6JSadl5Qfl5AX500DShzHxc39zac6DUrjGMQ5NrT9+rP/qshdkJV9bRoiugOYM3FvPtUBg9hPUAS/pl+8eHFUVNRnn33m+e32kSNH9u/fX1hYmJubS2wAo7Vz50673f7cc8+57av0wgsvIITKysrGPC73MAyvP9Ia7CgAAGC8s5lsDUdaz/yrIliZ6GB2q0PSJqve3/jr+7+dL6vuutjroUuNrEt55puKyp/rQykTdXLYsaYT7ee2VRpUJgIPK22Tn/pnee3BZshEJy6Ca0bDw8O3b99+66233nTTTV999dWiRYtcNrBarT/++OPTTz9Np9O3b99ObOk+OHToEIlEuvXWW92unTt3bnx8/KFDh8Y4Kg/kfGV/pyIuKzrYgfgLc2AwNQgAgHAYhvMretvO8G3jbygfzIE5B/5sONbGS4lMmBqTkBvHjr7S4UkpUDed6BgP2XNAKQXq37ZeKFiaO6Uoyc9DqUXahqNtIX/FJgPih3Zavnz5e++9t27dusWLFxcVFd1www0ug96LRKLw8PAffvhhxowZhJc+WnV1dSkpKfHx8W7XkkikWbNmHT58WCQSJSX5+2tDlMZj7bEZvOAOdOcPo8bcfo7fVy+ZUpSYuyBrogwxDQAY/6Qd8sajbXrFuK9TxJFSoHZmn5wYVkJenK5fL2mTBTusMWK3OmoONEnb5DOW5/k2JJZJY24+2SFslBLSSwwEHfHJKELo+eefv+22215//fWffvrJ2b9+AJPJfPbZZ19++eXh8r+xJJFINBqN56YCCQkJCKHW1tbxk4zqZPrey6K02Z4GzxqfjBpz14We7iqhs3U5v7Kvt06cfU1adkk6hQq1pAAA3xmUxuZTnc6xMycWndygO8cPdhRBIG7pVwrURTfnj6pjrt3q6Dzf017eHeixBcBYCkgyihDKzs4uKyv76quvOjs7Ozo6pFLplClTsrKyMjMzGQzGyPuPCWfff89psXOtWj2+3gK0/NaZVBBPYwTq9hHOqDa1/949dKxmh9XReqarp0Y4bWF2cmECzBALABitK9nJ793Qh3rCcY6NnzQtvujmPBpzpLdkOOqrFzceb/d+7H0wUQQ2m2Gz2UVFRUVFRQEtxWd6vR4hFBcX52EbZzKq1WqdP/YJOgW9nYM30GpVWo3y/O9HAxbmf3XzFXrJlWbvv3zTn3AVdwwK9ZPVYJc36lVdRtzD14QE9bR1hkXTEmZxWbF/+ltFq1E1NlS6XHMAAEAI4Tiu7TaJL2vt5pHTUINBi3AklfSNQWBgVKSSvsaK2uRrIlhxw9ZV6cUWSY3WrIIuSr4zkGTo97FoCtIn6ExJzRrVLn4lo2azmclk+nOEAQ6HA8MwGm1Mmw9SqVSEkMXiaQg3s9mMEBrjwLyhbDXwcsLprPFbOWrR2vvrtZpes5cTKJsUtu7jyogpzLirOOP5vALEYcUoNDLhI54AEJIwO27ot/TX60wKyE5CgVVv559QxOax44o4Lj0iLBqbpFqrE0/swVaBZ3595R88ePDDDz988803h/aa957D4dixY8fGjRsPHz6clTW6VNpPbDYbISSVempj5Fw7MGdpSmqWS75//vejXG7UtSVLAhbmIN2XZfh/pwlg6+NnLxmPs5XqZPqO8h55g4SJxTBH2zbYgnSV5PTZybkLMmlMWp+gc3rBnNH+jTUhmHUWjVinFms1Ep1KqLEYrGQKmclhcOPY7JhwVlQ4J5bFjecEbVpnAMYZHMM1Up2cr5LxFepetcNO4dLCuQne7t7fL8QwLD4hJZAxAv+okKWRPev26RGJHISQzWRrPdMlv9wXjjPCvb7RYDixGdHXlswcg4J8eFfsVzKal5cnk8kWL148a9as++6776677hrVIPaXL1/evXv3Tz/9xOfzS0pKeDyeP8H4wPmC3nMyKpFI0EjtSoNF1NSfUazhpY71nL8eaKX61jNd4tZ+L2tD3cIcWFeFoK9Bkrsgy5/jjDdGtUkj1qklOo1YqxZrhw6Jhzkw5zzRqO2/C5kcBieGxeKFs2NYnJhwVjQrjMsYz41rHVaHWqyNSORCGk0Us87SWysSNkjJFFIYlxkeyQyLCAuPZIZFMMO4TN86I08UGIarhVp5j1LRrVII1NBnJeTpZPqz/3cp97oMhFB7eY99/I3PBQLBr2R0+vTpTU1N33///caNG9euXbt27doZM2bMnTt39uzZM2fOTE9Pj4qKGnjBbTabFQpFe3t7dXV1VVVVeXl5d3c3Qmj27NlbtmxZtmyZ/yczWhwOJzU1ta/PUxMigUCAEMrPzx+roEYBx/GGo62l/1s8HlITrVTXdq5b3NxP1EAbVqOt/nCLVGKXJ6hTUgk55FgbWvfp20HMOouMrxxY4qYCNY5NDWpvNrPeohHpFAKVUqBWi3SYA6OF0XJLMzKKUyfuGGTBhyMZX9lzWShp6R+Y13vodNvO54HFCwuPDGOyGUwOIzwyjMULC+MyJ+jFd9aAKnvVyj6NrFMxDocLBQGFObDmU9BPYHLx9wuMSqX+7//+76OPPnry5MmysrK9e/fW1dV9/fXXAxuw2WwWi6XRaJyNLwckJiauWbPmwQcfnD17tp8x+KO4uHjv3r319fWFhW7edxuNxsrKyry8vIHX9OONWqQVNkhSChODG0PbWb60XR6I8d7sBrz51x6TkDRtUU5Ewji9C1fgSK80aiQ6tUirkWg1Yl2AvkTdVqCGRTDZ0eFsXjg7ls3mhXNiWExuAIetwDFcJ9MrBGpVn1YpUBvVrvOp2Ey2hqNtgnpxwZLc6CmRgYskJBmUxt5asaBG5M2k5P99Hv6MTCGHRTDDI5hMLjM8khkeERYeyWRyGPQwGpVBHXd5Ko40Ep28RynvVil61VAfBsCkQkxtCoVCWbx48eLFi7du3VpbW3vp0qXKyko+n69SqVQqldFoTEpKioqKioqKys3NnTNnTnFxcX5+Ppkc/KEl77jjjr17927fvv2dd94ZunbPnj0Wi+WOO+4Y+8C813yqMyk/nhyMcTqVfZr2s3xphzzQBcn4yt++uZg6Iyl/YRaTM16GBsMxXK80Xqn7FGs1Un0Qv0FNGrNJY5Z1/bcClUqnsJzpaQyLHc1iR4dzYlj+PCcOq0Mp1CgFalWfRilQ262OEXfRiHW/b6tMmhY/bVFOeAQxnR29hzkwg9LIiWWPcbk+c9gxcbO0t0ak6FH7/6ed8/SHm1KSQqfQGFQak0ZjUqkMCo1BpTKpdCaNxqRRGRRnwupcSGNQaUwqhUZ8owscx3X9enm3St6tUvSqbGZIQAGYpEiTfPYCg8GQmZlpNpsbGxtTUv7UsN1kMs2cObOzs7O5uTk7O3u4Izgb6o5NB6bzZZdlXYqhy/MWZk2dnzEGAQxQCjStZ7rcBkOsrs6m+PgUFvvKIFZUOiXr2rSsa9KC0h4Rx3Cd3KAR6zQSrVqs1Ur13iRk4weJRArjMtgxLHZ0ODuGxXJWoHpM7s06i6JXrepTKwUajVTnMkys9yhUcuY1U6aWZFDG5MZZDNbuyr7uqj6r0ZY0LW7aopww7linwqOilep6Lov66sXjNiEjk0lUJpXGpNEYVFrYn2oxyBSyS6pKIpGoDNcbTWNQBw8WYVCZlL3qsRww0tmBKSFhYjb6AcBvsZnR1z44dh2YRpUXTboBdFywWKw333zzySefXLFixcGDB2Njr8wDYTabH3744dbW1qefftpDJjpOtP/enTYzecz6MTQea++80DM2ZbmwWx2tv3X1VAvzF2alzkgK9EBIGIbr+vUaiU4j1mokOrVEN6H7T+A4btSYjRpzf+d//4qg0insaBY7hsWOCedEs1i8MITQlffvvSqjxjz88UbBYcfaz3ULasX5C7NTZyQG7sZppbrOiwJhg2Rg/HNho1TaLs+el559bVpQXiB4YLc6hA2SnstCtUgb7FhGgGG41Wgb2usOAAD8N9mTUYTQE088UVVV9c033+Tl5T300EM5OTlisbisrKynp2fBggUffPBBsAMcmcPqaD7ZcdWt08agrI7y7mBlogPMOsvlA01dFYKMq1PpYTQqnep8sUihUagMqj8zi2IOTNuv14h1aolWI9ZppfqQn9PFbnWoxVq1eCySIbPOcvlAI/+SoOCmXIJHgcCRpF3WVSGQD+rpNcBudbSc7uy9LJy+eGpivqdJLsaMUqDpuSwUN0snVuU6AAAEAiSjCCH09ddfz5kz5+233/7000+dS3g83oYNG1577bVxONy9W4I6cebVU7jxgW0e11cnbj45Xjo5aiS6mgNNQ5eTKeQ/2sNRr7R7o1OoDGfDOBqVQXEmr1Q6lRZGpdKpdovdmX2qxVpdvyHks8+gU4u1VxqS3pgd5ndDUrvVIagT8SsEeoX7xpEDjBrzpT11MelRBUumcuOD0xnOYrAKGyQ91UKd3BCUAAAAYByCZPSK1atXr1q1qr29XSwWR0dH5+bm0ukTafQ+HMMbjrbOeziAQxPIupQ1vzSP/0bGmAPDTJjNBO8Txy8cx4WNEnFrf+bVqVPnZ/g2LpVZb+mpEnZdEozqXsu7Vae/vphamDhtUc7YjdCJIxlf2VcvFjZJJ3RLDwAACARIRv+LTCbn5ubm5uYGOxAfybtV0jZ5/NSYQBxcLdJW7K6FWkNAIMyOdZT39NVLcq/LTJuZ7H1DUrVYy68QCBskmG8dqnAkqBNL2mQ5JRmZc1PJlAA2JNXJ9KKmfkGdeOjQSwAAAJwgGQ0pjcfbYrOjyUSPIGhQGi/+VOOAxm0gAMw6S+3B5p5q4cgNSXEkbZd3XeodPIKVz2xme9OJ9t4a4fQlU+OzCf4TTic3iBqlwkbJiI0HAAAAQDIaUvQKY3dlX+bVRI5dYtZZzm+vHssRWMAk5GxImpgfN+3G7PDIMJe1dquj97Kwq0JAeP2iXmG8uKMmYWrs9CVTWVGu5Y6WSWsWN/eLmqVKgYaQ8AAAYDKAZDTUtP7WmVqYQAsjpt+V3eq4+FMNUeP7AOABjuOiJqm0XZ5RnJJbmukckdSoNnVX9fVUi2zmADYClrTJ+jvk6XNS8hZm+zCErdVk62+XC+rFcr5q/DeqBgCA8QaS0VBjM9vbzvGnL57q/6EcduzijstD58IGIHAcNkdHeY+wUZp1TZqcr5S0y9CYZHcYhndVCETN/dNuzEkuiCeRRm7rYrPYJS0yYaNExlf6PB0AAAAASEZDEL9CkDYrhR0d7tdRcFS9r0HRqyYoKABGwaQxNxxpHftyzTpL9b6Grou9BTdN5aVGut3GYcfkXUpRs1Tc0g+jhAIAgP8gGQ1BGIY3nWi/emWRPwepP9Iqbu4nKiQAJhC1WPv7tqqUwoTBwz/hGK4SagR1YmGDBHJQAAAgUACTUblcfvjw4UuXLvX39zOZzO+++25gOYfDYTA8zYgN/CRplSl6VNFpUb7t3nqmi39JQGxIAEwgOI4L6sTilv6p12VGJXGFjVJRsxQmwwQAgEAISDKKYdiXX375yiuvaDRXupSmpKQMrP3oo4927Nixc+fO4uLiQJQOnBqOti14fK4Pk4D3VAtbf+sKQEQATDB2q6PpeHuwowAAgBBH/GjPGIYtWbLkqaee4vF4n3zyyenTp5cuXTp4g8jISIFAsHz58q4uyHgCSCPR9daJRruXpE1Wd7glEPEAAAAAAAxFfDL64Ycfnjhx4rHHHmtqanrmmWcWLFjAZv9pwvSXXnqprKxMLpdv3LiR8NLBYC2nOkfVuE3Zp6na2wD9ggEAAAAwZghORjUazauvvlpcXPzFF18wmczhNlu5cuXixYt//PFHvV5PbABgMLPO0nm+x8uNdTL9xR2XHTbomQEAAACAsUNwMlpTU2M2m1evXk2jjTDo+i233GKz2To6OogNALhoL+82eTFkvUlrPv/jZZvZPgYhAQAAAAAMIDgZraurQwjNmjVrxC0TEhIQQn19fcQGAFxgdqz5dKfnbWwm2/myy2atZWxCAgAAAAAYQHAy6qwQ7e8feXzKlpYWhBCPxyM2ADCUsF6iFmmHW4vZsYs7a/Vyw1iGBAAAAADgRHAyOmPGDITQmTNnRtzy7NmzdDq9sLCQ2ADAUDiONxxtcztlNo7hlXvrlQKYZgkAAAAAwUFwMnrttdcWFBR89NFH9fX1HjYrKys7fvz4fffdx+FwiA0AuKUUqMUtMpeFOI7X/NIsaXVdDgAAAAAwZghORkkk0p49e6hU6s0333z48OGhG9jt9i1btjzxxBOZmZmfffYZsaUDD5qOt2MObPCS5pOdgtpRD0QKAAAAAEAg4mdgys3NLSsre+SRR5YvX15aWrpgwYKenh6j0fjZZ581NjaePHmyvb09JSVl165dXC6X8NLBcIxqU1eFIPvaNOeP/EpBR3l3UCMCAAAAAAjMdKC33nprZ2fnW2+9tWXLlrNnzzoXPvPMMwghNpu9adOmF154ISwsLBBFAw/az3VPKUqih9OEjZL6X1uDHQ4AAAAAQGCSUYQQj8d7//3333777a6urpaWFqFQmJaWlpubm5GRQaFQAlQo8MxmtrX+1pmYH395fxOCWZYAAAAAMA4EKhl1otFoubm5ubm5AS0FeK+7WthbJ3ZpPAoAAAAAECzEz00PxjMcwx2jma0eAAAAACCgIBkFAAAAAABBA8koAAAAAAAIGn/bjDY0NBw8eNDn3detW+dnAAAAAAAAYOLyNxmtqqpav369z7tDMgoAAAAAMJn5m4zecMMN+/btc1loNps//PDDiooK56D36enp0dHRQqGQz+cfOHCgvb39oYceevTRR0kkkp+lAwAAAACACc3fZDQ1NTU1NXXwEolEsmzZMrvdfuHChblz57ps/+677+7bt2/VqlVGo/HHH3/0s3QAAAAAADChEd+B6ZFHHpHL5b/++uvQTBQhRCaTV6xYceDAgUOHDm3YsIHw0gEAAAAAwARCcDJaVVV17NixZ555Jjk52cNmJSUlK1as+PTTT3U6HbEBAAAAAACACYTgZLS2thYhVFJSMuKWpaWlVqu1ubmZ2AAAAAAAAMAEQnAyqtFoEEJWq3XELW02G0JIoVAQG0DIwzGYVB4AAAAAoYPgZDQzMxMhdPbs2RG3PHPmzMD2wEuSVlnj0TaLYeRcHwAAAAAAIWS3OmR8pVqkDXYgwyI4GV28eHFUVNRnn33W0dHhYbMjR47s37+/sLAwNzeX2ABCWOf5ntqDzWaDteV0p0lrDnY4AAAAABi/MAemFmu7LvTWHWzuqRb2XhYGO6JhEZyMhoeHb9++XaFQ3HTTTcePHx+6gdVq/e677+666y46nb59+3ZiSw9tOIY7x2W1me1tZ/hGNeSjAAAAAPgTDMPVYi3/kqD2l+aO8h6lUINhOEJI2qGwWezBjs49f8cZHWr58uXvvffeunXrFi9eXFRUdMMNN7gMei8SicLDw3/44YcZM2YQXnoIyy5Jn3PPjMo9dQ47ZrPY28505cxPZ/HCgx0XAAAAAIIMx5FOplcK1Gqh1m5zDF5FQojFC0+9KmncdjshPhlFCD3//PO33Xbb66+//tNPPzn71w9gMpnPPvvsyy+/HB8fH4iiQxsvNTL3usy2c3y71WG3OdrO8LPmpXHj2MGOCwAAAADBYdKaFb1qZY/Kanat+AzjMKJSInhTophsemxmND2MFpQIRxSQZBQhlJ2dXVZW9tVXX3V2dnZ0dEil0ilTpmRlZWVmZjIYjAAVOhmER4VNLc1sP8e3WewOB9ZR3p19TRo3gRPsuEYHs2NqiTYinkOhUYIdCwAAADDxmLRmpUCtFGiGdmtmsOi81EheakQYlxmU2EYrUMmoE5vNLioqKioqCmgpk014JDN3QWbbWb7VZMMceMf5noyrU6OSI4IdlxdwpFcYFL1qpUDtsGP0MFrm3CnsaGhpAAAAAHjFarSpRRpFr9qgMrmsotIpUckR0VMi2TGsoMTms8AmoyBAmByGMx+1GKwYhnddFGTMwXlTIoMd17BMWrOiR60UqK0m28BCq8nWdqYruSAhPicmiLEBAAAA45zNbFf1qZUCjUFpdGn4SaVRIpO5vNRITiybRApOeH6CZHSiYrDoznzUrLPgOM6vFDgcWGwGL9hx/YnNbFcK1IpetVHt+gcciUTCcRzDcEGdWCfTp89JpdLhlT0AAADwJ3q5QdTSr+vX439OQskUUmQSl5cSyU3gkMkTMwn9A8HJaHl5+VNPPeX99pcvXyY2gEmFHkbLvS6z/RzfqDHjOOqtFmJ2bDzUMmIOTC3SKnrVWqke//NvD41B5aVGRE+JojIoXRcFeqURIaQW65qOt8MrewAAAGCAXmkUNUq1/frBC8lkEjeezUuNjEzkkqkED9AZLAQno0aj0cNw9yaTyeFwIITodDqdTie26MmJxqTmLshsP9etVxpxhAR1YpvFnlKQEJxocKRXGFRCjaJXbbf+aVwJ5y9P9JSoyCQu6Y8/4HKvzxQ394tb+nEcWU221t+6EvNik/Lj0cT+Aw8AAADwi0ljFjf3K4WagSUkEmLxwnkpEbzUSCoj1F5rE3w+ixYt0ul0w601m811dXUfffRRZWXld999V1JSQmzpkxOFRskpzej4vVsnNyCEJK0yhKOUwjHNR806i6JXrexVWYy2wctJCLFjWNFpkVHJEUM7zpNIpKRp8SxeOP+SwG514Dguau43KE0ZxSmh95sGAAAAjMioNouapBqxduCtIolEik6LTMyLY7BCthZvTL/ymUzm1VdfvWPHjldffXXJkiVnz56dNWvWWAYQqihUcs789M7zPRqpHiEkaZNhdseUq5IDXcVotzpUQo2iR2VQuLanZoTTolIjY9N5DPYIvzwRCZxpi3L4FQJnMq2R6hqPtWdcnQrjpwIAAJg8zFqzuFWmFKgHWreRSCgqKSKpIIE50jfpRBec+qdXX311+/bt69atO3bsWFACCD1kCjl7XnpXhUAl1CCE+ruUDhuWXpxCCkDPOgzDtVKdsketFmuxP0/nQKVRolJGPa4EPYw29bqMgVf2Nou9/Rw/MS8uMR9mRgAAABDizDqLuKXfTRo6PZ7JmRRDswcnGaXT6aWlpT/88INO+AMmtgAAIABJREFUp+NwJtiA7eMWiUzKnJvafYmkEKgRQgqBGsfxjOJUEkGd7DA7ppHo1GKtRqxzmWqMTCZFJHKip0RFJHB8K875yp4dzeJfEtgsdhxHouZ+vcJIjiUk9vHOYrBqxDo6ixbGZYbwixgAAACDmfVWcbP0T2koQpHJEUnT4ibKePWECFrLPDabjRDq6+vLz88PVgyhh0QiZRSnkqlkGV+JEFL2aTAHljl3Cpnie4c7m9muEWvVIq1WpsccrtPasqPDo6dERqVEEjIwEzeePW1RdleFQCczIIS0/XqyCnHDzSw21/+Dj0M4jmvEOlmXQjtozA4KlRzGZYZFMMO4DOc/oAUtAACEGIvBKm7uV/SqB8acISEUkchNmh4fHjGJ0lCnoH3JVVRUkEiklJSUYAUQskgobVYymUKWdsgRQmqxrqO8J/vatNEOAGHWW9UijVqkNSiNuGsKihgsevSUyOgpUSM2CR0tGpM2tTRT3Cx1vrLHbEhQKbXr8cT8+Ak6lq9bVpNNzlfKu1WDZwFwctgxvdLoHPTKicaghkUww7jMMC7D+Y+QGc4DAAAmG6vRJm7pV3SrsEFfrpEJnKRp8eFRYUEMLIiCk4z+3//9X1VVVV5eHryjD5DUokQylSxu6UcIafv1bef4OSXp3kwEb1CZ1EKNWqQ16SxD14ZHMCOTuJFJ3PDIAP7CkEgoaVo8J4bFvySwmq+8stfJDJlzU2lMWuDKHQs40kh1si6lRqIdnOKTSIgTx0YYbtKabRaHy042i93Wrx8Yao6EEJ1FD+MywyKu5KZMNoOoxhgAAAACxGqySVplcr5ycHcLbjw7eVo8izeph9kmOBm1Wq0qlcrD2vb29l27dm3duhUh9NFHHxFbOhgseXo8hUbuq5cghPQKY+sZ/tT56W5f+OI4MigMKqFGJdQOrahzjm0WmciNTOKOZUtqThx72qKcxt9abDocIaSTGxqPtWcUp0YkTMg/YGxmu6JHJeMrLQbr4OU0JjU6LSo2gzfQVNRudZi1ZpPOYtaaDSqTSWN22LHBu+AIWQxWi8GqFl9ZQiKR6OG0MC4jPDIsjMtkchlhHCYM1woAAOOE3WKXtMv7O+SDW7uxo8OTp8dzYmHoGKKT0VOnTi1dunTEzSIjI9955x1vtgT+SJgaS6aQBTUiHCGj2tR6pmtqaSaNeeWmO+yYRqJVi7Raid6lQxJCiEwhceM5kUncyEQOlR6cGnQqg8rJJFONHFmHBsdxu9XR8Xt3fG5s8vT4QIwSECC6fr2sS6kWaQe/kSEhxIljx2bwBs8C4ESlU9gxrMHDEVgMVpPGbNKanf+36KzYn1tO4Dj+R3p6ZZRf14ankcxg3UQAAJjM7Ba7pE3e3+mShrKSp8dBGjqA4O+n+Pj4u+++e7i1ZDI5PT09Ly/vlltuiY2dHN2kgy0uK5pMIfdU9+E4Mmktrac7M+ZOMapMapFWJ9O7DMyEEKLSKc5KUG48259uT4QhoejMCF4Sr6tCYDXZcIQkrTK93JB59RR6+Lh+ZW+3OhTdKhlfadb/qcEDlU6JSY+KyYj2ftw4BovOYNEjk6704sIx3KyzDOSmJq3FarC63EhPDU8jGGERYWEcRoAanmIOzG51kClkQvq0AQDABIXZMUmbXNouG/x2i80LS5qWwI2HNPRPCE5Gr7rqqt27dxN7TOCnmPQoMpXUXdGH4bjZYG0+6Wa+VmeuE5nEZUezxmGdIzuGNW1RNv9Sn0aiQwjpFcamE+3pc1IiE8djL3u9wijrUqiEGpfBBzgxrNgMXmRKBNm/9p0kMiksghkWwUSpV5Y47Jh5IDfVmL1qeEpCjHA601l7GsEYseGpw445rHa71fl/h93qcFjtdpvjj3877Fa7w4rZbXbnWdMY1JzSjEnYJxQAAHAMl/GV4uZ+m8U+sJAVFZY0LX6CtjQLNHhzNynwUiLJFHLXxV6X9Cg8MiwyiRuVxA0b90kDlU7NKUmXtMlEDVIMx+1WR2d5T3xOTNL0+HFRg4uQw+ZQ9KplXQqT9s9VoTQKb0pkbCYvcIPGUahkFi98cPt3m9lu0v6Rm2rMZp3FteEpjswGq9lgVYu1ziVkMonJYYRxmVQm1Zlc/pFlOhxWBzZ0SAWPbBZ725munJL0Sd4qHwAwueBI2acWNUrNg7oHhHEZydMTBt5ugaEgGZ0sIhO52fPSO8t7MAznxLKc7+LH+ZvuoRKmxrJjWF0Xeq+8sm+XKwTquKzo2MzoIL4UNqpM/V0KlUDjcPwp4WNFhcVmRvNSI8Y+XaYxqTQme/CUqiM2PMUw3KgxGzVmP4smU0gIRxiG262OtrP8nJL0UU3HBQAAE5RWqu9rkBjVpoEljHBa0rT46ClR0KPUM4KTUYlE8ttvv11//fXx8SNM5Pjzzz9v3bp1x44dPB6P2BjAcLhx7PxF2VQ6dUI35mPzwqctyumu7HNW6dnMdmGjVNIii06Pis+JGcvpizA7phSoZXylQWUavJxCJfNSI2MzeQEdAGu0fGh4OhiFQqbQKVQ6hUqnUOhUKp1y5UcahUqnUq4sp1DpFDKFbNSY28/ybRa7w461neNnz0sfnBYDAECIMahMwgbJQDsohBCVTknMi4vNivazXdYkQXAyWltbe9999x0/fnzEZLSiouLo0aN8Ph+S0bHEZIfCLLdUOiV7XpqsSyFukTnHonI4sP5OhaxLEZUcET81lhXgcYNNGrOsS6noVbm8+w6PYMZm8nhToijjflB6Dw1PHXaMciXLdOaXVAqdMqrP0/AIZu6CzLYzfKvZhjnwjt+7M+dOgVdUAIDQY9ZbRA1SlVAz8Mc8hUKOy4lJmBrjzdjewClor+lbW1sRQomJicEKAEx0sZnRMek8tUgraZM56yZxHCn7NMo+DTs6PD47JjI5gtjOWBiGa0RaGV+p69cPrkQkk0mRidyYTN6Erv8b2vDUH0wOI29hZtsZvtlgxTC880JP+pzU6CmRhBwcAACC7srQoe3ygXFpyCRSdHpU0rT4gSEUgZeIuV4ikcg5uapMJnP+XygUDrexXC7fu3fvgQMHZs+enZSUREgAYHIikUlRKRFRKRF6uUHSJtOIdc6PBL3CqFf0Mln0uOzomAye/002zXqrvFsp5yvt1j/1UmeyGTHpUTEZUTCK51D0cHru9VltZ7pMOguOo+5KAY7hMelRwY4LAAD8gtmx/k6FuKV/4OUYCaGo5IikggTvx+wDgxHzDTp9+nS1Wj3w4/333z/iLrGxsV999RUhpQPAjmFlx7BMGnN/p0LRq3IOGmA2WHtrxeIWWWwmLy47xoeWsjiGq0O3KnQM0JjUqddltp/jGzVmHEc9VX2Y3RGXHRPsuAAAwBc4hst7VKJG6eAxm9jR4SmFiexoGDnEd8Qko7fddpvRaEQISSSSc+fOlZaWemgzymQyi4qKHnzwQXhHD4gVFsFMm5WcmB/X3yGXdSmdf7PaLHZRc7+0XR6THhWX7W0PJ4vBKucr5d2qwZ84CCEmix6TwYtJj3I7sSoYaiAfNahMOEKCWjGG4QlTYc6L0cExXK8whEeFj//myACEJhwpelWiJqnF+N9Js8Mjw1IKYAR7AhDzhbpt2zbnP44cObJ06dLXX3/9xhtvJOTIAIwWPYyWUpiYmB+v6FZK2uRXejjZMWmHor9TEZHASciLYw/XMhJHWple3qVUiTSDBz4ikRAnlh2bwSO8HepkQKVTppZmtP/erVcYcYT66iV2qyOlICHYcU0AOI4MCsP/Z+/Ow5uq8v+Bn3uTm31rmrRJm+4rdC+FIoKAoICD4oIoCI4OLozgiCNuM/58xA39DjiODg4Ool9FhsVl/KLCoOjgBoiogKB0o5Qu6Zo0+578/gjW2iV0SZO0eb8eHp/23HPv/dRC8sm553yOvtGgqze4HG6Gx9bkq2JTMNUBIKSMreaGE9rule+4AkaVG6dMlaNmU1AEeXSHzWbLZDI2G4NGEGYsNh2XqVCmx+oaDC2Vbf4XEZ+PdGpNnVqTWClUZSu774ThtLn8Q6H+5LULh88o0uTKtBiGN8pqskYUFsPKnppWffCssc1CCGmuaCM+n6YAz0b65vV4jS1mfYPB0Gxyu36Zpuyyu2uPNnSc60wuTuCJx0JlDIAIZ+6wNp5sNrVbuloYLls9Lk6ZJg+wZR0MVpCzxlmzZun1+uBeE2DIKJqKTZbFJsuMLebmyrauInCmNoupzcIXc+OzFQyPaTujMzQbewyFSuLFyjS5VC3BUGhQ0Gw68+LUM4fPdTabCCHNle1ety+5OAHjCl28bm9ns6mzwWBoNvXYQIEQQlOUf58CY6v5x/1V8dlKda4yQrYfAxgzPC6PVW+zdtqtnTZLp81u+mVHPRabjs9WqrIUNGbLBBuGMCEqSOJFkniR1WBvqWzT1xv8b+o2k+Pstz3LPjA8tiI1Rpkm5wiwKDLIaBadcVHKmSP1+kYDIaT1TIfX402ZoInydN/j8nRqTfpGg7HF1GPDXkIIT8iRaaQxiVKemNt0qqW1psPn83m9Pu3pVl19Z1KRWqZGAVeAoXM73Fa9zdJ5PgF1dNvGswtNU8p0uTo3DqsFRshw/7c6nc5//OMf+fn5/kmidru9paVl4KenpKQMMwCAgRNIeWkTkxLzVK3V7W21uu4l6ylCxHEiZZpcliDBw5eRQ9FUennS2aNUx7lOQkh7nd7r8aZNTIrC/+dup6ezyahvNJhazV11CrvwxdyYRKksUSqQ8boak4rUsakx575vNHdYCSEOi7P6YJ1MLUkuVuOzE8AAOa0ua6ft5z/2HlOzeqAoSq6RJuTFh3J7vyg03GR09+7dq1evFovFHR0dDMN89tlnc+fOHfjpPl+ADQgBRgRHwGgK1erx51c4ed3eGI00LjOWL+Fd+GQYNoqi0iYmsRhWa00HIUTXYPC4vRmTk6PkibPb6TFojfpGg7GlnxxUI5WpJYJ+dhETSHm5MzI66vQNP2hdDg8hpFNrNLaaVNlKVW4cNh4E6M1ld1n0NqveZu20WXS2HjVSeqApiiviCGL4whi+QMYXxPCj5KUpvIabjBYVFanV6kmTJjEMQwhRqVQ33nhjMAIDGFldK5x8Ph9ea0IvuTiBoqmWqnZCiKHZVH2wLvOilODOxLIZ7XaTg8NnOAJO2DdEcdpcnY1GfaPB3GHp/RlcGMOPSZTGJEq5A6uYHZsSI1VLGk9q28/qfT7i9fiafmrVNxiSSxLESlSZgajm8xGHyW7ptPvHPm2d9u6rAHtjsWi+jCeQ8f1/+BJuFD6oCbvhvkBnZWU1NDTQ9Pm3kKKiou3btw87KoAQoWiKwgqaMEkqVLNYdNPpVkKIsdVc+eXZrKmpw6yj6bQ6ja0WU6vZ2GZ22X8Z/6BZFFfA4Qg5XCGHI+BwBQxXyOEImaBvneV2elx2l8vmdtldTpvLZXc7rS6nzWXrtPVIQSmKCOWCmERpTKJkCA/Z2RxWSqkmNlV+7rtGf7EIm8lR+XmtPEmmKVSHPfkGCBmf12cz+lNPu1Vvsxpsveded8dmWIJfsk8eV8yL8mnrkSAIL1hdmSgAwKAk5MXTbLrhZDMhxNxhqfz8TNbUtMHuleV2ekytZmOr2dRqtve1+IAQ4vX4bCaHrdvCWD8Wm+b4E1MBhyvkcAUcjpDhCDgBYvB6vE6b292Va9pc57NPm8tpdwV+FySEUBQRKYQxiVJZgoTDH269MJFcMG5WZltNR+OpFo/b6yOko77T0GxKyItXpsfiLRZCz+fzed1eFjPoHe8Gzuvx2gz2rkmfNoO994yX7hguq2vgUyDjD/D5A4QSPj0DQDipcpQ0i64/3uQjxKK3+fPRCw7seT1ec7vV2Go2tpptBlufk8/ZHJYwhu9yeJwWZ3/P6Txur83osBn7SFJ/zlAZmk27bL8knYEf+fWHoiixUhijkcYkSIK7IJeiqLhMRYxGWn9Cq6s3EELcLs+5Y03tZ/UpJQnC/vZ3AAgGn9dnNzvsRofN6LCb7Daj3WF2er0+mqbYHDaby2J4DJvLYnPZDJfN5rEZLpvNOd848PlRHrfX1mmzdNpsnXaL3mo3OQMvOOHwGf+op3/S5/A/9cFIQzIKAGEWlxlLs6m67xp9PmI12Cs+P5M9La33+4fP57PobP5BUIvO2udYCItFixRCSZxIHCcSSHldUzA8Lo/D4nJanQ6r02lxnv/a4uxeUaE7j9trNdi7b7gyQCw2zfAZDo/N8BmGx3D4bIbHMHyGJ+YOdsR3UBgekz4pWZFqPnesyV8Z0dppO32gRpEqT8xXjeitIXp4vT77+aTTYTc5/Klnn3mh1+tz2l1Ou4v0/4+IxaYZLpt9/g+L4TEMl+X/luGyXQ63f8mRtdPmMDsDP3HgCTnns88YgUDGQwGmUWdEfmE+n+/NN9/8+OOPT58+rdVqA/Ssr68fiQAAYHRRpMppFl37TYPP57ObHBWfncmeluavpWIz2s8/hW+z9Jk7UhQllPMlcSJJnEgoF/S5+IDFsAQyVvcySX5up8dpdTotLofV6bA4nef/6+ovSSWE0DTF8NgMn+HwGIb/q6STw2fCWw1bEicaPzurpbJNe7rV6/H5fKStVtfZZEgsUCvCtImo1+112t1uh9vtcLvsLpfd43a6XXa3/5dEs2mKpiiKohmaEMJi+7+h/P8bWQyLIoRmURSLJoSwGdavTmHTSLJHlNfjtZscNqPDbrT7/+uwOgdSAofFpgP8C+ricXs9bifpZ2pNABRFeCKuf9TTP/w5orMCIASCn4y2trZeffXVhw4dIoRwOByVSoVJpQBwQfIkGc2iz3x9zuv1OSzOis/OiBVCY6u5zzosFCF8KU8cJ5LEiUQK4ZCXPbE5LDaHL5D1rKPkdrqdFpfD4nRYXV6Pl8NnGB7b/98IH3ShaUqdGydPktUfb+rUmgghLofn7NGGjrP65OIEvjTI9cvcDrfL4XY7PC67y+1wu37+wu3wOG0ut9N9wUm0w8EXc+OzFPJkGQpiBIXD7DR1WOz+7NPkcA4g9aQowhFw+GIuT8LjSbh8CY8n5rLYtNfjdTs8LsfPn0Mcbrfd7XK43U6P6+cPJ4EnenZHUxRPwhXE/DzvU8rDHkhjTPBfVVetWnXo0KEpU6Y899xzEyZMwD71ADBAsgRJ5kUp1YfrvB6f0+bqqO/s0YErYPwJqFgpGtEF42wOm81h91fsM/JxhZzMKamdTcZzx5r8Nb1N7ZafPqlWZsh53erpet1eX7eEwOPqljn6fB7XL4NbPq/P+/NYl8ft7Uo9w1sr2mZynP2usfFUizJdHpcRG+GfEyKT1+01tZkNLWZjs6m/9X9dKIpwBRyehMeXcHkSHl/M5Um4fX4SoFk0R0BzBIEma3pcPyemTo/Ln6qeH0F3ux1uFkP/Um5JykO5pbEtyP90Kyoq3nrrrXHjxn366adcLje4FweAMU+iEmdNTav+6mzXYz42h+WfAypRirAMdlBkCRJJnKjpdGtrZbvX5/P6fC3VHSGOgWZRDJfdtYqF8/MXFEURQjxur8/n68p0/dmwz+P1j6d6nB5CiNfj9Xp9xOfznO9z/pSuoTWXw930U2tzZZs8SRafpcDuFQNhM9oNzWZji8ncbulvhJKiKK6I4x/s5Eu4PDGPJ+EGcWMFFsNiMSwiRqoAwU5GT5w4QQi5//77kYkCwNCIFcLsaWna061iRc91SDBYNJvW5KsUybK6Y02mNkvQr89mWGwem81hMzw2c/4L/1ppNpvL5vDYI/c41eP2ttfqWqvbHVYXIcTr8bWf1Xec1UviRfFZSkk8iv/35HF5jC1mY6vJ0Gzucw9MFpsWK4UCGf/82KcI5d8hRIKcjPqXK+Xn5wf3sgAQVYRyQeaU1HBHMXbwJLycS9I7znUamo0s9i9LPbrWBvn51w+d/4Yi3ReFUDTF+rknzaa7KvWEcQNSFpuOz1LEZcbqG42tVW1mnY0Q4iPE0GI2tJj5Em58llKeLIv2LVJ9xNppM7SYDM1mi87a57QKgZQniRdL40UihRDZJ4RFkJNRjUZDCGlrawvuZQEAYJhik2WxybJwRxFkFEXJNVK5RmrV21qq23X1Bn++ZTM6zn7b0HiyOTY1Jj4zluFFV6VJt9NtarUYW80Grclp73cQVKqWSOPFgWd2AoRAkJPRWbNmCYXCTz755IorrgjulQEAAPojiOGnTUxKGB/fVqtrP6Pz703gcribK9paq9pjNFKOwsfij+VhP5+P2DptxlZzp9Zo0Vl7j4FSFBHI+OeXAGIQFCJJkJNRqVT65JNPPvDAA4sWLSovLw/uxQEAAALgCjmafJU6R9lWq2+tbvfPjPR6fR3nOqlzhBvDCGizJC6ip5N63V6vx+txez0ur9fj9Xq8Hqfn/Bcur8ft9Xq8XrfX4/Kc/8Lt9bi9Xre3v0JaDJctiRdJVWJJnAgFByAyBfnvpcfjue222wghs2fPXrly5Zw5c7Kyshim30cA8fHxwQ0AAACiHIthqbIV8Vmx+gZDS1W7RX9+Oqld76r8olYg5cVlKeRJETGd1Ov2dpzrbD+rc9ncXo93aJvN9kZRlChWIIkXSePFo7dCGUSPICej+/fvnzt3rv/rZ5999tlnnw3cP7w16gAAYKyiKEqeJJMnycztlpaq9k6t0f+GYzXYzx5taDrZrMyIVabL2ZzwDBbajPa2M7qOOv1ANisaIA6fkarEkniRJE6ETYlgFAnyP8L4+PiFCxcG95oAAABDJlIIRQphU905Y6Pd1nZ+r1en3d14qkV7ulWmlsQkSqVqcWi2cfJ5ffomQ1uNztTed6UtmkXRLJrFsFhsmmZRNJvFYmiaRdMsmsVhnf+CoVlsmmbRNJtmMyyaRdFsmmazsD8qjFJBTkaLi4vfeuut4F4Tugx5z0MAgCjH5rNk6fysiRlttbrW6o7z00k9Pl2DQddgoFmUVCWJSZRI1ZIReqV1Wl1ttbr2szqX/Vc73PLFXGV6rCxBTLNZbIaFqroQhTCXeTSZdEORy+626K1Wvc3aabfordZOm0VnsxntvgFv8gsAELVYDEuVrYzPVOgbf5lOSgjxenz6RoO+0UCzKEmcOEYjlanFwXnS7SPGVnNrTYeh2dh9YhpNUbIEiTJDLlZG9IIqgBBAMjrKMDy2TC2RqSXdG71en91ot+hs1k6bRW+1dtqteptFb3P1VV4OACDKUfT56aQ2o92gNXVqjeYOq/+Q1+Pr1Bo7tUaKIkK5QK6RypNkQ1uE7nF5dA2G1qp2m8nRvZ3DY8tTYuLSY1HgE8APyehYQNOUQMYXyHoumXTZXBa9zdpps+is1k67/wub0YF1YwAAhBC+hMeX8FQ5SofFadAadQ0GS4fV//ro8xFzh9XcYa0/ofVnpTEaGcMb0JumVW9rq9V1nNP3qLUkihXEZypkCRLU+AToLsjJaG1t7a5duwben8fjFRQUFBcXy+Xy4EYChBCGz8j4jCzhV8OopjZL9cGzDSeb8WQfAMCPK+TEZSriMhVOq7OzaYhZqdfjNWhNLdXtXeOsfmyGFaORxmXG8iW8kPw0AKNMkJPRysrKhx56aAgn3nvvvc8++2yAiqSD4nQ69+/ff+LEibq6uuzs7JKSkunTp/+y53I/Dh48uG/fvqamJoVCMWXKlCuuuILFGoMrE8VKYcmCvJzp6We+Pnf220avJ2hVRQAARjuOoCsrdXU2GQJnpbJEKYfPEELsZmf7WV17rc7t/FWhUGEMX5Emj02S0Vh+CtC/ICejZWVl+/fvt1qt69atO3To0IwZM6ZNm5aWliaTyerq6mpqanbu3Gk0Gh955JGCggJCiNlsPnXq1Ntvv/3Xv/715MmTH3300fBj+Pzzz++8887Tp093b5w+ffrLL7+ck5PT5ylarXbJkiUHDhzo3pibm7tr1y5/nGOPQMbPn5OTMTml5nDd2e8avcErdAcAMAZwBMyvs1KjRWfxT3HqkZXSNGVqs3R/0kSzKLlGpsyIFaLgPMAAUEGfPqjVaufMmUMI2bJly8SJE3sctVqtGzZsePzxx19//fUlS5b4Gy0Wy9KlS997770PP/xwmJvaHzx48JJLLuHz+WvXrp03b15SUlJVVdXrr7++ceNGmUx28uTJ3ns+GQyG8vLyioqKpUuXrlmzJjs7u6mpafPmzX/5y1+kUumRI0cyMzMD3PHQVx8RQi66+PLhhB1eDovz7NGGmsN1PT7TR4IzNT/Gx2uEIsmFuwIA9K+1tdHr9apUSUO+gsvu0jca9Y0Gc7ulv3dOnoijTI+NTYlByU+INMr02ItuKgnBjYaQFwU/GZ09e3ZFRcXhw4cTExP767N69eqNGzeePn06IyPD39Lc3JyZmXnxxRfv27dvyLe22WyFhYXnzp379ttv8/Pzux/avn37kiVLrrnmmnfffbfHWbfddtuWLVsefvjhp59+uvcpkydPPnToUICbjoFk1M9pddV+U3/myLkeNfDCC8koAATF8JPRLm6nx6A16hsNxmaz1+cjhFAUEStFcZmxPUqdAESOSE5GgzyL5ejRo5988skf/vCHAJkoIeTRRx91u90vvvhiV4tKpZo2bVpFRcVw7n748OHq6upVq1b1yEQJIYsXL546deqHH37odDq7t9fW1r7++ut5eXlPPPFE71MWLlx4+PDh4eTHowhHwORMT59998W5MzNGtOAIRVMytUSVoxy5WwAAjBw2hxWbEpM5JbVwfm7qhMTE8fEF83Kzp6UhEwUYmiAnoydOnCCEXHzxxYG7yeXyjIyMH374oXtjenp6fX29yzX00pjfffcdIWTq1Kl9Hp08ebLT6exx0507d7rd7tWrV/e5Vum+++4jhGzbtm3IIY06DI/Jnpo2++6p+Zdn88TcYF2WxbDkSdLMKSnlNxTPvW/6JbdNmrSoqGBuDvYaAYDRi81hK1Ll6nFx/mVMADA0QV7A1NnZSQg4N4IYAAAgAElEQVTpMfrYJ6fTqdfru7fY7XaapoezgH3ZsmXz589PSUnp86jb7SaE9FhTv2fPHoqirrzyyj5PKS8vj4+P37Nnz5BDGqXYHFZ6eXJqmabpVEvFF7UWnfXC5/R1kRiNVK6RyZNksSmy3vs+p01MYnjM97tPocgUAABA1ApyMpqenk4I+eKLL2bMmBGgm1arra+vLysr6974008/JSQk0PTQB2vj4uLi4uL6O3rw4EGGYXqsRjpx4oRGo+m9qsmPoqjS0tK9e/c2NTUlJCQMObBRimbRmkJ1Qr6q6WRz5Ze1PSrn9Ykn4sqTZXKNVJ4sk6kkFxz41BSoGC776DsnPFjODwAAEJWCnIxefvnlMpnsxRdfXLx4cYBF6P5apFdffXVXy8mTJw8dOnTLLbcEN54uBw4cOHLkyE033SSR/DKnp7m52WAw9FfvyU+lUhFCKioqojAZ9aNpSlOo1hSoW6raT39eY9CaenQQyPixyTJ5kkyZLu+9C9QFxWcrJi8p+XrHsQhcyw8AAAAjLcjJqEAgeOONNxYsWDBnzpzNmzdfeumlPTrodLq1a9e+8cYbc+bMWbZsmb+xo6Nj8eLFhJDbb789uPH4mc3m2267jcfjPfLII93bDQYDIaS/YVE//1H/9IOoRpH4bEVcVmxzRVv1wTqKJv6dnWOTYwa4P14AsSkxU5ZNOPSv7122oc8YBgAAgNEo+HvTX3nllc8888yf/vSnWbNmlZaWzpw5MzU1VSqVnjt3rqqq6p133jGbzbm5uVu3bu2avrlo0aKTJ0+uWbNmypQpQY/H5/MtX768pqbmhRdeyM3N7X7IbDYTQgI82Sc/J6NGo9H/bUN9Tf25mu4djEa90aDzFzKIEuwcQggxEL2hjdS2Be2y/Dx3y6cdLuuvxkedTode32Y2G4N2GwCIShaLkfhIS3NDuAMBCA8L1Ua+Ct57dv8a6ms0SRmDOiX4ySgh5IEHHliwYMGjjz761ltv+Ve4d1EoFE8//fSKFSu67/z51FNPffXVV3/84x8DXPPRRx81mXo+ICaETJ069brrrgtw4v/7f/9v165d119//apVq3ocYrPZhBCHwxHgdLvdTggJ1j6lEABXwk6bHXv2vzqnKYIKnQIAAMCIGpFklBCSk5Ozc+fOV155pbq6uqqqqqOjIz09PSsrKyUlpfd6+cmTJ0+ePDnwBTdv3tzc3Ny73e12B0hGt2zZ8tRTT5WXl7/xxhu996YXiUSEkJaWlgD39R8Vi8X+bzVJGT3y/UNffSSRxIyBovcRYvJU5+F/fW9oPv/Bw2IxxsQoUfQeAIbJX/Q+XqUJdyAA4aFMi73o4tAVvR+UkUpG/cRicUlJSUlJEH747777zuvtY8G1UCjs75Q9e/asWLEiLS1t9+7dPB6vdwf/A/rAyag/Aw48rxSCiCvkTFlW+vWO47r6qJ+nCwAAEAVGNhkNIrVaPaj+33zzzaJFi2JiYvbt29ffrFCxWJyUlNTQEGgKUX19PSFk3Lhxg7o7DAfDYy66qeTo2z+0VLeHOxYAAAAYWUHegSlC1NTUzJ8/nxDy4YcfZmVlBeg5ceJEnU7XY1umLlar9ejRo7m5uV2P6SE0WAxr4qLChPEYkAYAABjjRnBkVKvVarXawNt7lpeXB/2+bW1tc+fO1el0u3fvnjhxYuDOV1999bvvvvvmm28+++yzvY++/fbbDoejez1UCBmaRU+4Jv/7Y5+RC+/nBQAAAKPViCSjhw8fvu22206dOnXBnj5fkPeBtFqt8+fPr66ufu211+bNm3fB/tdee+2aNWs2bdp09913azS/mthus9mefvppNpu9fPny4AYJA0TRlHQ8ncCK01XYwx3LyBLG8HOmp7scboPWZGgxmVotXg+2pAIAgKgQ/GT0gw8+WLhwocfjueyyyzIzMz/++OOampoVK1ZwuVydTnf8+PHjx4+r1epFixb1Xt4+TB6PZ9GiRUeOHFm3bt0AN3MSCoVr1679/e9/f+2113744YdKpdLfbrfbly1bVlFRsWrVqgBbScFIoygq9SJ1Qirn1EeVQf/oEglomkot0+TOzGRzfqky4fP6zB0Wg9bUqTV2ao2GFrMH21MBAMAYFeRk1Ov13nvvvUKh8JNPPikuLiaEHDt2rKSkZMaMGYsWLfL3+e9//7t8+fLa2tq33347uHd/4IEHPvzwQz6ff+zYMf+WTr2JxeJ//vOf3VtWrFjx7bffvvLKK7m5uUuXLs3KytJqtdu2baurq5s+ffqGDRuCGyQMQfqkJA6P/f37P/q8YyofjU2JKbwiV6zoWRGCoimxUiRWijSF59ft2U0Of25qaDbpGw0OC+YuAADAGBHkZPSzzz6rrq5+7rnn/JkoIaSoqEgikXz11VddyejMmTN37949YcKEP//5z//zP/8TxLufOHGCEGKz2Xbu3NlfH4VC0SMZJYRs3ry5rKxs3bp1L7zwgr9FLpc/8sgjjz76KMrdRwhNoZrNY3/7zg8e91h4fs0VcvJmZyUWqAb4fIAn5vLE3Phshf/b7rmpsdVs7bSNZLAAAAAjKMjJaFVVFSFk2rRpXS0URWVmZlZWVnbvlp+f/9vf/vall1565JFHJJKg1TP/+OOPh3zunXfeefvtt1dVVWm12tjY2JycHA6HE6zAIChU2cryxSVHdh13O0bzFk0USSpQ512ezeEP/XNOj9zUZXeZ2iydTUZDs6mzyWjqsJAxNYIMAABjWZCTUf+Onf6djbqkpaX12BSUEDJp0qTNmzefPHlyJPajHxqapnNycnJycsIdCPRLkRozZWnp4e3fO62BqjRELKlKXHhFbkyiNLiXZXiMPEkmT5L5v3U7PcYWkz83NbVZjK1mLIcCAICIFeRk1F+avqqqKjc3t6uxoKDg3XffNRqN3QdBY2NjyYV2PwLoTZYgufi3ZYfe/M5ucoQ7lkFgeEzOJWlpE5MoOsjr9npjc1jdc1Ov12fpthyqU2vyjompDgAAMDYEORmdNm0aRVGvvvrqlVde2dVYXFzs8/k+++yz7o3+OvMZGRl9XAUgILFCOPXWiYfe/M6is4Y7lgFRZSsL5uXwJX3sSRsC9K+XQ3Ut1Te2mc3tVl19p9M2KoeZAQBgbAhyMpqUlDRv3rz33nvvxRdfvPvuu/2Ns2bNkkgkzz777Ny5c/3rgVpbW1966SWlUoln4jA0Ainv4t9OOLzte2OrOdyxBCJSCAvn5SpSY8IdyC+6luqf/95HzDqrscXUqTX6q5yO0ikQAAAwSgW/zujmzZtLSkr+8Ic/iESiW2+9lRAiEoluu+225557btasWYsWLdLr9Zs3b25padm0aROXyw16ABAleCLu1FsnHn37RGtNR7hj6QPNprOnpWVelEKzInvTXYqIYgWiWEHX5qsum8tucTotTrvZ4bC4nBanzeRw2Vx2s8NudjgtLsxABQCAIAp+MpqQkPDNN9+sXLly1qxZXY3PPPNMfX39W2+99cUXXxBCOBzO888/f+eddwb97hBV2BxW+Y3FJz+qrP2mPtyx/IoiTV44L1cUKwh3IEPB8BmGz5Be1U+7eN1ep81lNzscJqfd7LCbHC67y2522k12l81tNztddoytAgDAQI3IdqDJycnvv/9+9xaGYXbt2lVdXX3kyJG4uLgJEybExETQg0sYvSiaKpibI5DxT+2vjIR6RnwJL39Otjo3LtyBjCCaTftrSxF13x1cdvdXbxw1tkT0DAoAAIgQI5KM9iczMxNba8JIyJicLFYKj759wh2+bTMpmkor0+TOyGBzQ/rPKgIxPPbEhYWfbf46jL8OAAAYLSJ7NhvAgMVlxE69pYwnCc8sZJlaMu13E/Pn5CAT9RPKBcVXjg93FAAAMAogGYWxQxIvvuR3k2TqoO3pNRAMj51/efYly0N938iXMD4+uTgh3FEAAECkQzIKYwpPzL345gld+2SOKIqikgrVl941Jb08mYx4JftRqWBeriRedOF+AAAQxYb7SHHbtm0rVqwY8un+7UMBgojFYU26vuin/1ZXH6wbubuIYgWF83IVafKRu8UYwGLTZdcVfr7liNvhDncsAAAQoYabjLrdbrP5/JrZuLi45OTkYYcEMFwUTY2flSWMEZzYe9rnDfIaexbDyrwoJWtqaqQXEI0MolhB0W/GffvuD+EOBAAAItRwk9HLL7/8j3/842uvvabX6/V6/aWXXrpy5cqpU6cGJTiA4UgpTRTIeN+8Fcwl9qpsZf6cbIGMH6wLRoPEvPjWmvb649pwBwIAAJFouEM7arV6w4YNjY2NW7ZsKSgo2LFjx7Rp04qLizdv3my1jo59w2EMU6bHTr11Il8ahE3h+RJe2cLCSTcUIRMdgoK5ueL+q+gDAEA0C85zRj6f/7vf/e7bb789fPjwsmXLTp8+fccddyQmJt57771VVVVBuQXA0EjiRNN+N3E4S91pmkqflHTp7y9KGDeWS9mPKDaHVbawgMWwwh0IAABEnCBPeisvL3/jjTcaGhqeeeYZmUz2/PPP5+TkzJkzZ/fu3V4v9rOG8OCJuFNunqDKUQ7h3Nhk2fQ7yvPn5LA4SKSGRawUFczNCXcUAAAQcUZkBYZCoXjwwQdramref//9OXPmfPzxxwsWLEhPT3/mmWfa2tpG4o4AgbE5rEnXF6WXD2KBHVfIKVmQN+XmCWIlihMFR3JxgqZAFe4oAACiBc2iRQphfLYivTw5rUwT7nD6NYK7xdA0PX/+/Pnz51dXV2/atOm11157+OGHH3vssUWLFq1cubK8vHzkbg3QB4rkX54tVgp/2HPaG3CJPUVRmgJV/uXZDJ8JWXRRovCKcQatydRuCXcgAABjCk1TPAlPKOcLZHxhjEAg44mVQlGskKJHQR3sUGxdmJmZuX79+ieeeGLHjh0bN27cunXr1q1bJ0yYsGrVqltuuSUEAQB0SSlJFMj4R9864eqn8qVUJS6YlyvXSEMcWJRgc1hlCws/e+VrrxvzdgAAhoKiKf6ozTv7RPl8Qa7CeEGHDh1asmTJ2bNnCSGhv3vQHfrqI0LIRRdfHu5Axqa3dvzjoosv1yRlBPeyxlbzkZ3HrZ227o1sDit3ZmZamWb0/nseLeq+azz+4U/hjgKiS2tro9frVamSwh0IwOAwPLZMLREphEK5QCjni+QCvoxPR/D71BDyolCMjHbR6XSvvfbaP/7xj7Nnz1IUNXv27FDeHaCLJE50yfJJR3Yd19V3+ltU2crCebk8CTe8gUWJlNLEjnOdDT+g8igAQE88EVeWIBEpBBKlSKoWixRCiorc1DMoQpSMHj169KWXXtqxY4fNZpNKpffcc89dd92VnZ0dmrsD9MYRMBctLT22+1Rnk7FgXm5cRmy4I4ouRVfkdjYZzB2oRgwAUc3/zF0SJ5KqxDK1RJYo4Qo54Q4q1EY2GbXb7bt27dq4ceORI0cIIUVFRXfddddNN90kFKL8NYQfi01PuKbA6/ViY8/QY3FYE64t+PK1bzyYPAoA0YTFsCRxIolKJFNJpCqxJE5Es6P9PWikktHa2tpNmzZt2bKlo6ODYZgbb7wR24RCJKIIMtFwkarE4y/L+mFvRbgDiXQsNi1PkoliBbXfNpBRP80eIOpwBIxUJZbGiyUqsVQlFskFWJnQQ5CTUZ/P95///Gfjxo179+71er2JiYmPP/747bffrlKhuCAA9JRWlqQ719l4qiXcgUQciqak8WJFWkxsUkxsiozNZRNCJHHi43uw8AtgNJFrpFNunoBRj8CClozqdLpXX331H//4x5kzZwghM2fOXLly5YIFC9jskK6RAoDRpeg34wzNJkwe9RPI+Mp0uTJNrkyPZXg9XzxTJiTaTPbKL2rDEhsADBZXyClbWIhM9IKCkCkePXp048aNO3bssNvtYrH4rrvuWrly5fjx44d/ZQAY89hcduk1+V++dtTriazJozSbjsuITRgXJ5QLLHqbRWe16KwWnc2ss7psriDeSCDjx6bEKNNiFGlynugC9RxyZ2Q4ra6z3zYEMQAAGAk0TU28vpAnRpGWCxtuMrpjx47Fixf7v05MTFy+fLlEItm7d+/evXsHcvp99903zAAAYLSTqSXjZ2ed3BcRk0dpNh2XHpswLk6VG8fmsPyNMYm/2gTBZXdZ9Dar3mbttFv0VmunzaKz9ShbGxhHwChS5XKNVJ4sk6klg4qwcF6u0+Zq+hFzGwAiWt6cHHmSLNxRjA7DTUYdDkfX142NjY8//vigTkcyCgCEkPRJSR11eu3p1nAFwGJYyjR5wrg4dW4c6+cctD8Mj5GpmR5JZJ8Zqs1g79rag8Ww5ElSZVqsIi1GppKQIS9goEjp1Xkum6utVjfUSwDAyNIUqCJ5L/hIM9xkdNasWR988EFQQgGAaFZ85XiD1mg12EN5U4bHqLIV6nFxyvRY1vCqqwTIUC06K1/ClyVKgrVpCs2iJy4q+ur1o4ZmU1AuCABBJFWLi+djsuIgDDcZ1Wg0Gg1yfwAYLobHLltY+OX/hmLyKMNjq7KVCePilRnyEV1b0GeGGhRsDmvykpKvXj+KtV8AEYXDZyYuLETp0EHBUncAiBSyBMn4WZknP6ocoetz+Ex8liIEOWhocIWcyUtKvnztqN3suHBvABh5FE2VXpMvkPHDHcgog2QUACJI2qSk9jp9c0VbEK/J8BmVPwfNjA3Wg/IIIZDxJ99U8tXrR112d7hjAQAy7tJMbC49BEhGASCCUBRVfOX4z5q/tg118iibw+IIOFwRhyvgCOV8VU5cbJJs6KuFIp4kTjRpUdHhf32PjVUBwisxLz5jcnK4oxiVkIwCQGTxz7jqb/Iow2PzRFyGz+aJeTwRh+ExDI/NE3N5Yq7/C4bHhD7m8IpNiZlwXcE3b53webFbKEB4iBTCovnjKWrsfvAdSUhGASDiyBIkJQvGmzusHAHDE3E5AoYr4HBF3N6bEoGfKltZOC/3xJ7TXZWkACBkGB5TfkMR+0JV4aA/eGUHgEiUmKcKdwijTEpposPqPP3fmnAHAhBlKFJ6dZ5QLgh3HKPYqF9PCgAAftlT0zBlDSDEcqdnxGcpwh3F6IZkFABg7Bg/O0tTqA53FADRIj5bkT01LdxRjHpIRgEAxg5/OQIUlwEIAaFcUHp1/hgu1hEySEYBAMYUmqYmXl8oT5KFOxCAsYzFYU1aVMhwsfYmCJCMAgCMNSyGNWlRkUghDHcgAGMTRVHF88eLlaJwBzJGIKMHABiDOAJm8uLiL//3qN0UEZuFMly2JF4kVYkl8WJpvNhmsmtPt7VWtzssznCHBjBoGRclJ+bFhzuKsQPJKADA2CSQ8S+6qeSr17912lyhvztPxBXHCcUKoUwtkarFYoWo+9Q6qVqsylYSH+lsNrZUtjf92GJqt4Q+SIAhUKTJx83MDHcUYwqSUQCAMUusFE26ofjQtu88Ls+I3oimKZFSJI0XSVVicZxIqhJz+APYCosiMrVEppbkTE83tVuaT7c2V7brmwwElfujG0VTFEX1uQdb2AmkvInXFVA0Vi0FE5JRAICxTJ4kLbuu4Miu48HdLJTNZUvihGKlSKwQyhIkMrWEZg9rEYJYIRRPTcuamua0ulqr25ur2lur293Okc2hIeJQJGFcfO6MDGEM32a0m1otpnaLqc1sarMYW81hT09ZbLrs+kJmIB+0YDCQjAIAjHHxWYri+eOPvf/jYDcLpVk0R8BwRRyu0P+HyxVy+FKeTC3mS3kjtA03R8BoCtWaQrXb4W47o9NWtLZUtbvs7pG4F0QOiqJUOcrcGRli5fmFdwIZXyDjx2efryfv9XhNbecTU39uajPYQ7z/bdH88TK1JJR3jBJIRgEAxr6kIrXD6vxxf1X3RhabZngMw2PzJFyeiMvw2DwxjyfiMDyGK+bwRFyeiBvGGopsLls9Lk49Ls7n9ekbDc2Vbc0VbeYOa9gCghGjTJePm5kpSwiU59EsWqoSS1Xirhavx2vRWQ1ak7HNbG63jnR6ml6erCnANsUjAskoAEBUyLwoRSDj0zTFEXC4QoYn4rI4rHAHNSAUTcmTZPIk2fhZWYZmU3NlW3Nlm0FrCndcEASxybLcmRmxyTFDOJdm0WKlqHt9JafN5R89NbaY/WOowVq9F5ssGz87KyiXgt6QjAIARIuEcXHhDmG4/GNjOZekG5pNX7z2jdcdiWtcYCBkCZLcGRnB3S2Mw2dik2Wxyb/s+GA3O0xtFn9uamw1mzusbsegp3zwxNyyhYU0Fi2NGCSjAAAw+khV4nEzM099XBnuQGDQxAphzvR09bi4EZp23J1/tokyTd7VYjc5zs89bbeY2syGZnPgWhM0TZVdV8gVckY61GiGZBQAAEaljPLk5sq2jjp9uAOBgRJIeVlT05KLE8JYGokn5vLEXGX6+fTU5/X1WLZvajN7uo24F8zLlSdJwxRstEAyCgAAoxNFSq4a/9+XD3tQASri8aW8nEvSkwrVkVahk6Kp3sv2ze1WU7vF2GpmMXRKaWJ4I4wGSEYBAGC0Esj4ebOzTuw5He5AoF9cISdjckrapCTW8CrRhgzNoiXxIkm8CBt+hgySUQAAGMVSShNbKttbqtvDHQj0xOEzaROTMiYns7lINiAQ/P0AAIBRjKKoovnjDrx8OFhFfGD4WBxWWpkm6+JUhofNiuDCkIwCAMDoxhNz8y7P/v7/ToU7kGhH0ZQoVhifpciakoI9M2HgkIwCAMCol1Sobq5s0/7UGu5Aogubw5LEi8RKkVghlCVIpCoxixkdOylAREEyCgAAY0HRFeN05zodFme4AxnLeCKuLEEiUggkSpFULRYphCGoFQpjHpJRAAAYCzgCpmj+uCM7j4c7kLGDpimhXOAf8hQrRVKVmCPAw3cIPiSjAAAwRqiylZp8VcPJ5nAHMlpxhRypSiyJF0lVYkm8WCQXRFpZUBiTkIwCAMDYUTAvp+Ncp81oD3cgo48qW1l6TT6bg0mfEGqjowItAADAQDA8pviq8ZjIOCgURWVOSZm0qAiZKIQFklEAABhTlGny5OKEcEcxarA5rAnXFYyflUWQwEOYIBkFAICxJu/ybGEMP9xRjAJ8CW/KzRMSxsWFOxCIakhGAQBgrGFzWCUL8jDUF5g8SXrJbZNkakm4A4Foh2QUAADGIHmSLH1iUrijiFwpJYlTlk3gCjnhDgQAySgAAIxR4y7NFMUKwh1FxKFoavysrKL542gWcgCICPiLCAAAYxOLYRVflYdKmd1x+MzkxSWZU1LCHQjAL5CMAgDAmCXXSDMmJ4c7igvgCBi+hBeCG4kVwmm/m6hMl4fgXgADh6L3AAAwluXOyGit0bW2hjuOftBsuvyGYlmCpLW6o+pgra7eMEI3is9UlF6bz3Dxvg8RB38pAQBgLKNZdMlV42tOVRBvuEPpjSITrsmP0UgJIfHZivhsRafWWHukvvFks9frC+J90icl5V+eg/ICEJnwmB4AAMY4qUqszBeFO4o+FMzJUef+qsanTC0pWZB32eppOZekcwTM8G9Bs+jSBXn5c5CJQuTCyCgAAIx9cXkSwzlruKP4lcwpqWn9FJ/iCjk509OzpqY2nWqpOnjW1GYZ2i14Yu6kRUWyBFQShYiGZBQAAMY+iiaJk6XWE7TXHRFP6xPz4sdfmhm4D82iNYVqTaFaV9955ki99nSrbzDP7qUqcfkNxTwJd3iRAow4JKMAABAVuBJ28oyMH/dXhTsQEpssG9QGUfIkmTxJZtFZa7+pP3esye30XPCUxDxVyVXjaTYm48EogGQUAACiRebklJbKto5znWGMQawQTrqheAgF54VyQf6cnNyZmee+bzxzpN7aaeuzG0VR2dPScqanDztSgBDBZyYAAIgaFClZkMfisMJ1f56IW764mOENfSSIzWGllyfPXnVx+Q3FvSuGsrnsiYsKkYnC6IKRUQAAiCICGX/8rKwf9p4O/a1ZDGviokKBjB+Ea1HnS0EZtKaz3zU0nNB63F6hXDDphiKxQhiE6wOEEJJRAACILqkTEpsrWtvO6EJ5U4qmyhYWxCRKg3tZqVpc9JtxOZekN5xsTilJHM6YK0C44DE9AABEF4qiSq7KC3Helj8nOz5TMUIX54m5mRelIBOFUQrJKAAARB2emJt/eXbIbpc9LS2trO+SogCAZBQAAKJRUlFCUqE6BDfSFKqxogggACSjAAAQpUoW5E1ZWiqJF4/cLWJTYornj6Mo7MUJ0C8kowAAEL0UafIZt5eXLsjjCjlBv7hYKZq0qHAIJUUBogomOwMAQHSjiKZQrc6Nqz5UV33wrCdI+4XyxNyLlpQwPCYoVwMYw/BxDQAAgLA4rJzp6ZfeNSWpUD38p+psDmvy4hLsCw8wEEhGAQAAzuNLeSUL8i6+pSxGM/SCoDRNTVxUJIkXBTEwgDEMySgAAMCvyDXSqbeUlV1XwJfyBnsuRVFF88cr03pu1AkA/cGcUQAAgJ4oikoYHx+fpaj9pqHiizMep2eAJ+bOyEgqCkXFKIAxIyqS0ebm5n379hFClixZwjD9ziU/ePDgvn37mpqaFArFlClTrrjiChaLFcIwAQAgsrAYVuaUFE2BquLzM3XfNxLfBfqnlCRmTU0NRWQAY0hUJKMrVqz4v//7P0LI1VdfLZX2MQ1Iq9UuWbLkwIED3Rtzc3N37dpVUFAQmiABACAy8cTcot+MSylNPLmvUlff2V+3+ExF4RW5oQwMYGwY+3NG//3vf/sz0f4YDIaZM2ceOHBg6dKlx44ds1qt1dXVDz74YGVl5fTp06urq0MWKgAARCyZWjL1lrLyG4oFMn6fR8uuK6BoFLcHGLQxnoyaTKa77747KSmpvLy8vz733XdfRUXFww8/vHXr1qKiIj6fn5GR8cwzz7z55pt6vX7ZsmWhDBgAACJZfLbi0rsuyr88m835ZR6XQMorX1zM4mBmF8BQjPFk9M9//jqS9fgAABkPSURBVHNjY+OLL74YExPTZ4fa2trXX389Ly/viSee6HFo8eLFCxcuPHz4sH++KQAAACGEZtHp5cmz756aPimJoikOn5m8pGQkNnACiBJjORn95ptvNm7ceM011yxYsKC/Pjt37nS73atXr+5zrdJ9991HCNm2bdsIRgkAAKMQR8Dkz8m5ZPmk8sXFIoUw3OEAjGJjdgGTx+O54447BALBCy+8EKDbnj17KIq68sor+zxaXl4eHx+/Z8+ekYkRAABGN6lKHO4QAEa9MTsy+te//vXYsWNPPfWURqMJ0O3EiRMajSY+Pr7PoxRFlZaWdnR0NDU1jUyYAAAAAFFtbCajdXV1jz322IQJE1auXBmgW3Nzs8FgUKsDVSdWqVSEkIqKiiCHCAAAAABjNRlduXKl3W7/5z//GbhqvcFgIIT0Nyzq5z/a2dlvYTkAAAAAGLIxOGf0rbfe+vDDD1evXl1aWhq4p9lsJoTExcUF6ONPRo1Go//bhvqa+nM13Ts0a8/pOlob6mv6OBmGra216cCnu7ncQW8PDQDQndGo9/l8TY1nwx0IwBhnNOg1yRmDOmV0JKOPPvqoyWTq3T516tTrrruue4vBYLjnnns0Gk3vUk29sdlsQojD4QjQx263E0ICbCIqi4m1WIwXvFd/XC736YqqgvxxQ75ClxMnTuXl5Q55C9Pjx0/m549nsQY3WN7errPabMlJiQM/paKiOikpUSDoo2p0bwKhmMUaHX9LI4ROpzeZzCkpSeEOZNCampppmlapAn04HGkej+fUqdOFhXkjfSO93tDZaUhLSw7uZX/8qSI9LZXH4w7zOrW1dTKZLCamj/3qBuLMmTq5XCaTDe50h8NZXX0mL28QOxgN6u8Ml8snvgvt5gndBPHtKcRMJktzc0tWVnp4wzhdUZWcpBngm92Qud2eH38M/qtWfUMTl8uJUyqGcC6Xx4uLSxjcOb7RwD9xs7dVq1b16Pn73/+eEPLee+/1aJ87dy4hpLOzs3ujf3elyy67LMCtV69eTQjZvXt3UH6Q3hoaGhISEoJyKZlMptPphny6WCw2GAyDPWvTpk133HHHoE4pKys7cuTIADvv2v5S/bnqwUYVzf73f//35ptvDncUQ/Hwww8/9dRT4Y1Bp9PJZLIQ3GjHjh2LFi0K+mVzc3N//PHH4V/n+uuv37lz55BPv+aaa955553BnlVdXZ2enj6oUwb1d+bwoY+//HzPYKOKZkF8ewqxTz/9dMaMGeGOwldaWnr06NGRvktHR0dMTEzQL3v33Xf/7W9/C/pl+zM6xpy+++47r9fbu10o/FVpt0OHDr388ssLFiwIUFi0O/8D+paWlgB9mpubyYXmlQIAAADA0IyOZDTwgnc/t9t95513cjicdevWWSyW3kcJIWazmc1m0zTN5/MJIWKxOCkpqaGhIcBl6+vrCSHjxo2+5xQAAAAAkW90JKMDceTIkR9++IEQMn78+P76+GuOTp069YsvvvC3TJw48d133/3hhx8KCgp697darUePHs3NzRWLR6qssUQi8e/zNHwPPfSQP8kemocffpjLHfRUs7KyssTEQUwYJYTccccdgz0FBq64uFgqHeJUv/CaNWsWhxPmDRX5fP5DDz0Ughvl5+cPeXp3AKtWrVIqlcO/zvXXXx/ghfSCbrjhhiF8gJfL5ffcc8+gTomEvzNjWBDfnkIsLS3tlltuCXcU5M4770xIGOTUycHj8/kPPvhg0C87b948uVwe9Mv2h/KNlQndVVVVTz/9dH9HP/7448bGxiVLlnA4nKysrD/96U/+9q1bt958880PPPDAs88+2/usN95447e//e1DDz20bt26kYobAnprxz8uuvhyTdLg1uUBAPTw9eH9bpfr4mnzwh0IAPQ0dpLRwObNm/ef//yns7Ozx6CRxWJJT0+32+2nTp3qsVeTzWYrKSmpqan56aefMjMzQxsvnHfq5DdJSRkSaeg+nwHAmNTYUOv1epKS8WIOEHHGZtH7gRMKhWvXrjUajddee21bW1tXu91uX7ZsWUVFxYoVK5CJhlFe/kRkogAwfImaNGSiAJFp7MwZHbIVK1Z8++23r7zySm5u7tKlS7OysrRa7bZt2+rq6qZPn75hw4ZwBwgAAAAwZiEZJYSQzZs3l5WVrVu37oUXXvC3yOXyRx555NFHHw1Q7h4AAAAAhila5owOhNfrraqq0mq1sbGxOTk5WKQJAAAAMNKQjAIAAABA2ET7AiYAAAAACCMkowAAAAAQNkhGAQAAACBssJoeRoEDBw7U1dXl5eWVlZWFOxYAiHQDfMU4ePDgvn37mpqaFArFlClTrrjiipHYoxUALgjJKEQ0vV5/zz33bN26lRCyZs0aJKMAEMAAXzG0Wu2SJUsOHDjQvTE3N3fXrl0FBQUhiBMAusNjeohcu3fvzsvL27p1a1FRUbhjAYBIN8BXDIPBMHPmzAMHDixduvTYsWNWq7W6uvrBBx+srKycPn16dXV1yAIGAD8koxCJzGbzzTffvGDBApqm9+zZs3bt2nBHBACRa1CvGPfdd19FRcXDDz/sT1v5fH5GRsYzzzzz5ptv6vX6ZcuWhSxsAPBDMgqRqKKiYuvWrbfeeuupU6fmzZsX7nAAIKIN/BWjtrb29ddfz8vLe+KJJ3ocWrx48cKFCw8fPrxv376RDBYAekIyCpFIJpPt3bv31VdflUql4Y4FACLdwF8xdu7c6Xa7V69e3edapfvuu48Qsm3bthGJEgD6gQVMEIkyMjIyMjLCHQUAjA4Df8XYs2cPRVFXXnlln0fLy8vj4+P37NkT1OgA4AIwMgoAANHixIkTGo0mPj6+z6MURZWWlnZ0dDQ1NYU4MIBohmQUAACiQnNzs8FgUKvVAfqoVCpCSEVFRaiCAgAkowAAEB0MBgMhpL9hUT//0c7OzhDFBABIRgEAIEqYzWZCSFxcXIA+/mTUaDSGKCYAQDIKAABRgs1mE0IcDkeAPna7nRDCMEyIYgIAJKMAABAlRCIRIaSlpSVAH/9RsVgcopgAAMkoAABECf8D+sDJaHNzM7nQvFIACC4kowAAEBXEYnFSUlJDQ0OAPvX19YSQcePGhSooAEAyCgAAUWPixIk6ne6HH37o86jVaj169Ghubi4e0wOEEpJRAACIFldffTUh5M033+zz6Ntvv+1wOPx9ACBkkIwCAEC0uPbaa+Pi4jZt2tT7Yb3NZnv66afZbPby5cvDEhtA1EIyCgAA0UIoFK5du9ZoNF577bVtbW1d7Xa7fdmyZRUVFStWrMjMzAxjhABRiB3uAAAAAEJnxYoV33777SuvvJKbm7t06dKsrCytVrtt27a6urrp06dv2LAh3AECRB0kowAAEF02b95cVla2bt26F154wd8il8sfeeSRRx99FOXuAUKP8vl84Y4BAAAg1Lxeb1VVlVarjY2NzcnJ4XA44Y4IIEohGQUAAACAsMECJgAAAAAIGySjAAAAABA2SEYBAAAAIGyQjAIAAABA2CAZBQAAAICwQTIKAAAAAGGDZBQAAAAAwgbJKAAAAACEDZJRAAAAAAgbJKMAAAAAEDZIRgEAAAAgbJCMAgAAAEDYIBkFAAAAgLBBMgoAAKFw6tSpd955x263h/i+tbW177zzjl6vD/F9AWCAKJ/PF+4YAAAuoKGh4ZNPPgncp6SkpLCwMDTxwGB5PJ7x48crFIqvvvqqq9H/ax0/fvzEiRMDn/7OO+9YLJabb755CLdubGzMyMhYtWrV+vXrh3A6AIw0JKMAMAp8+OGH8+fPD9znySef/POf/xyaeGCwXn311eXLl3/88cezZ8/uavT/WlevXv3Xv/418OlpaWkNDQ0ul2tod1+1atWWLVtqamoSEhKGdgUAGDnscAcAADBQV1111R133NHf0ZycnFAGAwPn9Xoff/zx0tLS7ploKK1Zs+all1569tln//a3v4UlAAAIAMkoAIwa6enpv/nNb8IdBQzap59+WldXd9ddd4UrgNTU1EmTJr355pvr169nGCZcYQBAn7CACQAARta2bdsIIQsXLgxjDAsXLtTpdHv37g1jDADQJ4yMAsAYdOzYsZaWltmzZ7NYrHPnzn3yySdNTU033nhjRkZG924+n+/rr78+fvy4y+UqKioqKiqSSCSBr2yz2fbv319TUyOTyQoLC0tLSwkhHR0dR48ezc7OTktL6xHDzJkzORxO7+vs379fIBBMmTKl96EBRtX9ZzQajZ988kl9fX1iYmJBQUF2dnbgn+LIkSPHjx+3Wq05OTmlpaVxcXE9Onz55ZcWi+XSSy/tbxzx4MGDJpNpxowZXC438L2cTue7775bWFiYnp4euOegfP31152dnf0dpWn6sssu695y9dVX33///du3b7/qqquCGAYABIEPACDiffDBB4SQ1atXD7C/fxDOYDDcf//9LBbL/3L3wQcfdO9z+vTpgoKC7q+HPB5v/fr1Ho8nQBgymaz7KZdddllzc/P+/fsJIc8880zvGJqbm/u8lEgkKi4u7t0+8Kj81zeZTM8//7xQKOx+yg033NDS0tLnfSsqKnrUHOByuWvWrDEajd273XbbbYSQ3bt393kRvV7P4XDS09P7+x/V3ZEjRwght99+e+9DA/+1pqamstns7i1Tp04N8NbG4/F6X0QulycmJg4kZgAIJYyMAsCYtX79+g0bNtxyyy0zZsxITEzMy8vrOvT+++/fdNNNLpfroYcemj59enx8/NGjR//5z3+uWbNm7969H330EU33nMW0YcOGBx54IDY2du3atdOmTeNwOF9++eXf//73efPmPfnkk0EJeAhRbdmyZc2aNXffffesWbOUSuXJkyfXr1+/c+fOc+fOffXVVxRFde/8wQcf3HTTTTab7d57750xY0ZaWtrp06eff/759evXf//993v37u0aB122bNkrr7yyffv2K6+8snec77zzjtPpXLZs2UB+qKNHjxJC/EPIQfTggw/ecsstvds/+uijXbt2TZs2rfeh0tLS/fv3a7VatVod3GAAYFjCnQ0DAFzY0EZGBQLBl19+2fuoTqeLiYlJSko6fvx493aHw7F8+XJCyMaNG3ucUllZyWKx0tLSKisru7fX19fn5+dPnz6dDHtkdLBR+a8vFAoPHTrUvd1ut/uf/r/xxhu9r69QKD7//PMewfizurVr13a1eL3e1NRUgUBgNpt7B3/ppZcSQqqqqvr80Xq49dZbCSFff/1170PDGRntU2Njo0KhUCgUTU1NvY8++OCDpP/hXgAIFyxgAoBRw+12O/rhdrt797///vsvvvji3u1PPfWUXq/ftGlTjwfWHA7n73//e2pq6p/+9Kf29vbuhx577DGPx/Pyyy9nZWV1b9doNK+88spnn302/J9uCFERQlauXDl58uTuLVwu97nnniOEfPzxx93bn3zySb1e/5e//KX3qOFLL70kk8neeOONrhaKopYuXWq1Wnfv3t2js1arPXDgwJQpUzIzMwfyc9XW1hJCUlNT++sQ4NfaxTeAkther3fZsmXt7e2vvvpqn2Of/hj88QBA5EAyCgCjxt///ndeP+6///7e/efNm9e70eVybdy4cerUqVdccUXvozwe79577zUYDN2XXZvN5h07dhQWFvZYE+NXXl4eeP7iQAwhKr+5c+f27j9hwgQOh3P69Oke18/MzOzz2Tqfz//0009ffvnl7lXl/T3/9a9/9ei8c+dOr9c78M2Q/PtwxsTE9NchwK+1S11d3QVvtG7duk8//XTVqlV9Ti0ghMjl8q54ACByYM4oAIwaubm5ZWVlfR6aMGFC78aUlJTejWfOnLHb7TNmzOjvLkVFRYSQb775pitvq6mp8Xq9s2bN6u+UGTNmfPnllwFjv4AhROXXY6TWj81mq1QqrVbb1VJTU+NwOGbNmtW1nKuHkpKSHi3Z2dmTJk3at2+fTqfzp3F+27dv53A4ixYtuvBPRQghRK/Xi0SiANU9A/xau/z73/92OBwBOhw8ePCxxx4rKCj4y1/+0l8fJKMAkQnJKACMGnPnzr3gvpHd9Vi+4+cfL9y3b1/3gcPuzGYzIaS1tbWrpbq6mgR80Bzg0AANISq//pI8mqa9Xm/XtxUVFaSfzDWAm2+++ciRI2+//XbXxlfV1dVHjhy57rrrAox09mC1Wnss9u9hIL9W/3ag/R3t7OxcvHgxwzDbt2/n8Xj9dROJRIQQi8VyoZABIKSQjAJAdGlsbCSE1NTUdB847EGj0XTPaVpaWgghsbGx/fUPcGjkohrC9XvXEw3sxhtvvPfee//1r391JaPbt28nPz/BHyCJRNLU1DSo+w7Wbbfddu7cuZdeeql7wYTeDAYDIUQqlY5oMAAwWEhGASC6+J/dP/bYY3ffffcAT0lOTiY/53N9CnBo5KIawvXPnTs3qLNiY2PnzZv3/vvvNzQ0aDQaQsj27dtjY2P7nNjan5iYGP8khCFn0oFt2rTpnXfeWbBgwe9///vAPXU6HSGkR6VYAAg7LGACgOiSk5NDCDl16tTAT/Hv2xRgFXafh/w1QZ1OZ+9DdrvdZrMNM6pB8V/fP99gUG6++Wafz7dz505CyLFjx3766acbb7xxUNu7+x/od3R0DPbWA3Hy5Mk//vGPiYmJW7ZsuWBnfzI68AkGABAaSEYBILqkpaWJRKL//ve/fVaD6lN6ejqPx9u9e3f3xeZdvF5v7/pH5OeJpFVVVb0PnThxwuPxDDOqQUlNTRWLxR988IF/7mlvu3bt2rBhQ+/Uef78+TKZzP903v/fga+j9/PvTTqEPPiCbDbbjTfe6HA4tm7dOpCZEv7fhT8vB4DIgWQUAKILi8V64IEHKisrX3755T47rF+//pFHHule0ZPL5a5YsaKpqWnbtm29+7/33nt9Zpz+pGfXrl29Dz3//PPDj+r/t3d/IU29YQDH32XbwFRsshI2ZIQWGkGRFhQZiXgRXUwwidZIirHbeRFOQS9WQl0XJK2LXSTETLSQqF2NbN34B1obDBaDiEjHWGMzjlFYFwdiuDndZp5+/b6fy/e857zP2dXD2fs+T1F2795948aNRCJx9+7d3KvJZPLq1avj4+MajWbdJa1W29vbu7CwEIlEHj9+LB+xL2rptrY2IcTCwkJpkRfgcDjC4fDAwMC5c+e2Mn9xcVFsUHgBgJKUrroPAJsrrQPTRt2Pvn79ajAYqqqqxsfH113yer1qtdpkMq2urmaPLy0tVVZWVlVVvXz5Mns8EAjodLru7m6R04EpHo/X1tbu2rXL4/H8Hvz27dvIyEhjY6NGo1nXganYqAq/o8lkMhqN2SMrKyv19fVqtdrtdmePS5LU1dUlhBgbG8v7qNnZWSGEXHbq1q1beecUEAqFhBCXL1/OvVROB6aJiQkhxMmTJ79//76VMNbW1qqrqxsbG7cYNoAdwwEmAP87lZWV09PTvb29FovF4/GcOXPm0KFDy8vLMzMzPp+vrq7O6/VqtdrsW/bv3//o0SOr1XrhwgWz2dze3q5Wq1+/fj05OdnV1WW1Wqemptatotfr79y5Y7fb+/r67t27d+LEiZWVlVevXsXjcZ/Pl1usvoSoirJnz55nz5719PTYbLaJiQm5N300GnW73R8/frRYLHa7Pe+Np0+fPnDggN/vV6lUFoul2HWbm5vr6+vfvHlTcuS5vnz5YrPZhBAVFRUbHe13Op1ycVZZMBjMZDKXLl3axjAAbA+ls2EA2Nz2fhmVpVKpK1euZP8xrVarrVbr+/fvN7olGAweOXLk93yNRtPf3y9J0vT0tMj5Mip7/vx59ibFjo6O+fn5n/l60xcbVbFfRmWJRKK7uzu79P2+ffvGxsZ+/PhR4LcaGRkRQpw9e7bAnAIcDocQYnFxcd14yV9Gt7ID9cWLF7mv4Pf7S3sFAH+O6ucWGv4CwL8qnU6/e/cumUwaDIampqbq6upNb4lEIrFYTKfTtbS01NTUCCGePn1qNptv3749MDCw0SpydSR5/p+IqiiJRCIcDkuSdPDgQZPJJB/8L+DBgwd2u/3hw4fXr18vYbn5+fm2trahoaHR0dGS4t0Ghw8fzmQyHz58yNsKAYCCSEYBoFybJqP/de3t7XNzc0tLSyVXjD9+/HgqlYpGo5smvn/C27dvjx496nK5hoeHd351AIVxmh4AUEggEJidnb148WI5vYtu3rwZi8Xk4lA7b3R0tK6uTt4tAOBvQzIKAMgjnU4LIcLhcF9fX0VFxeDgYDlPO3/+/KlTp1wu17oCqzsgFAo9efLE6XRu+24HANuC0/QAgDyOHTv2+fNnSZJUKtX9+/ebm5vLfODMzEwymVxbW8s+PrUDjEZjNBqVe7oC+AuRjAJAufR6fWdnp9z//d8gSVJnZ+enT58aGhquXbvW2tpa/jP37t2rSCvO2tpa+tEDfzMOMAEAAEAx7BkFAACAYkhGAQAAoBiSUQAAACiGZBQAAACKIRkFAACAYkhGAQAAoBiSUQAAACiGZBQAAACKIRkFAACAYkhGAQAAoBiSUQAAACiGZBQAAACKIRkFAACAYkhGAQAAoBiSUQAAACjmFyitbolmwUewAAAAAElFTkSuQmCC",
      "text/plain": [
       "Scene (900px, 450px):\n",
       "  18 Plots:\n",
       "    ├ Combined{Makie.poly, Tuple{Vector{Vector{Point{2, Float32}}}}}\n",
       "    ├ LineSegments{Tuple{Vector{Point{2, Float32}}}}\n",
       "    ├ LineSegments{Tuple{Vector{Point{2, Float32}}}}\n",
       "    ├ LineSegments{Tuple{Vector{Point{2, Float32}}}}\n",
       "    ├ LineSegments{Tuple{Vector{Point{2, Float32}}}}\n",
       "    ├ LineSegments{Tuple{Vector{Point{2, Float32}}}}\n",
       "    ├ LineSegments{Tuple{Vector{Point{2, Float32}}}}\n",
       "    ├ MakieCore.Text{Tuple{String}}\n",
       "    ├ Lines{Tuple{Vector{Point{2, Float32}}}}\n",
       "    ├ MakieCore.Text{Tuple{Vector{Tuple{AbstractString, Point{2, Float32}}}}}\n",
       "    ├ LineSegments{Tuple{Vector{Point{2, Float32}}}}\n",
       "    ├ LineSegments{Tuple{Vector{Point{2, Float32}}}}\n",
       "    ├ MakieCore.Text{Tuple{String}}\n",
       "    ├ Lines{Tuple{Vector{Point{2, Float32}}}}\n",
       "    ├ MakieCore.Text{Tuple{Vector{Tuple{AbstractString, Point{2, Float32}}}}}\n",
       "    ├ Lines{Tuple{Vector{Point{2, Float32}}}}\n",
       "    ├ Lines{Tuple{Vector{Point{2, Float32}}}}\n",
       "    └ MakieCore.Text{Tuple{String}}\n",
       "  2 Child Scenes:\n",
       "    ├ Scene (776px, 339px)\n",
       "    └ Scene (900px, 450px)"
      ]
     },
     "metadata": {},
     "output_type": "display_data"
    }
   ],
   "source": [
    "fig = Figure(\n",
    "    resolution = (3,1.5).*300,\n",
    ")\n",
    "fig[:,1] = gl = GridLayout()\n",
    "bx = dBAxis(gl)\n",
    "\n",
    "hz = 10 .^ LinRange(log10(0.6), log10(200), 128)\n",
    "\n",
    "envelope!(bx, ωszz, Gzz; color = clr[4], label = \"z (mm) -> z hat (mm) (open loop)\")\n",
    "\n",
    "ylims!(bx.axM, -40, 20)\n",
    "bx.axM.xticks = [1,10]\n",
    "bx.axM.yticks = -40:20:20\n",
    "\n",
    "\n",
    "leg  = axislegend(bx.axM; merge = true, position = :rt)\n",
    "\n",
    "save(\"4_sensor_bode.pdf\", fig)\n",
    "display(fig)"
   ]
  },
  {
   "cell_type": "markdown",
   "metadata": {},
   "source": [
    "## Figure 3 Bode Plot"
   ]
  },
  {
   "cell_type": "code",
   "execution_count": 14,
   "metadata": {},
   "outputs": [],
   "source": [
    "# v -> z\n",
    "ωs = 10 .^ LinRange(log10(0.6), log10(300), 32)\n",
    "Gω_w = map(1:32) do ix\n",
    "    ω0 = ωs[ix]\n",
    "    file = make_name(\"pwm_bode/amp_10\", ix)\n",
    "\n",
    "    t = loadmasked(file, \"time\",1)\n",
    "    mask = load(file, \"mask\")\n",
    "\n",
    "    wchg = repack((loadmasked(file, \"w_chg\",1)))./(2^16)\n",
    "    wdrn = repack((loadmasked(file, \"w_chg\",1)))./(2^16)\n",
    "    wtotal = wchg.+wdrn\n",
    "    vvmon = repack((loadmasked(file, \"v\",1)))./102.82\n",
    "    \n",
    "\n",
    "    dt = load(file, \"dt\")\n",
    "\n",
    "    zpf = 10\n",
    "    ω = fftfreq((zpf+1)*sum(mask.==1), 1.0/dt) |> fftrhp # in Hz!\n",
    "\n",
    "    # zero pad, take fft   \n",
    "    w_fft = map(wtotal) do x\n",
    "        [x; zeros(zpf*length(x))] |> fft |> fftrhp\n",
    "    end\n",
    "\n",
    "    v_fft = map(vvmon) do x\n",
    "        [x; zeros(zpf*length(x))] |> fft |> fftrhp\n",
    "    end\n",
    "    \n",
    "    peak = findpeak(ω0, ω, w_fft) # use v_ref for peak\n",
    "    if ix == 2\n",
    "        peak = Int.(99*peak./max(peak[1,1]))\n",
    "    end\n",
    "    v_pk = map((v,pk)->v[pk], v_fft, peak)\n",
    "    w_pk = map((v,pk)->v[pk], w_fft, peak)\n",
    "    ω_pk = mean(map(pk->ω[pk], peak))\n",
    "    \n",
    "    G = v_pk./w_pk\n",
    "    return (G,ω_pk);\n",
    "end\n",
    "\n",
    "G_w = repack([x[1] for x in Gω_w]);\n",
    "ωs_w = [x[2] for x in Gω_w];"
   ]
  },
  {
   "cell_type": "code",
   "execution_count": 38,
   "metadata": {},
   "outputs": [
    {
     "data": {
[truncated: 151,122 more chars]
