# Supplementary material for: A multifunctional soft robotic shape display with high-speed actuation, sensing, and control
Source: Nat Commun. 2023 Jul 31;14:4516. doi: 10.1038/s41467-023-39842-2 (PMC10390478; doi:10.1038/s41467-023-39842-2)
Supplement: Supplementary file 14 — Supplementary Software 1 [file 41467_2023_39842_MOESM14_ESM.zip › Code/sTISSUE_scripts/figures/5_z_bode.ipynb]

# %% [markdown]
# HASEL Characterization

#### Data Needed
`DATA_DIR/outer_loop/sysID_1/1.jld` - cold startup, 60 cycle sinusoid @ 1 Hz

# %% [code]
DATA_DIR = "/home/brian/stissue_data/"

# %% [markdown]
## Code Setup

# %% [code]
# code setup

# make sure jupyter is configured properly
versioninfo()
println("Directory:\n  $(pwd())")
println("Active Threads: $(Threads.nthreads())")

# activate environment (point to Project.toml)
import Pkg
Pkg.activate(".") # local directory
# Pkg.activate("..") # parent directory

# may be useful:
# Pkg.instantiate() # if setting up on a new machine
# Pkg.update()
# Pkg.precompile()


# load dependencies (add new dependencies to Project.toml via terminal)

# plotting setup:
using CairoMakie, Colors # plotting
using Latexify, LaTeXStrings
using GeometryBasics, Contour
include("setup_plots.jl") # configure fonts, colors, etc.
include("setup_stissue.jl")
cmap2 # show color gradient

# %% [markdown]
### Plotting Warmup

# %% [markdown]
Julia is slow to start up. And with this set up, there will be many startups. Run this code and go get a cup of coffee.

# %% [code]
fig = Figure()
ax = Axis(fig[1,1];
    xlabel = "time",
    ylabel = "value",
)

# plot data into each axis
let t = 0:0.01:10 # makes `t` a local variable
    lines!(ax, t, cos.(t); label = "legend entry")
end

axislegend(ax) # in-axis
Legend(fig[1,2], ax) # as subfigure

save("test_plot.pdf", fig) # high-quality vector version
display(fig) # png preview

# %% [markdown]
## HASEL Hysteresis

# %% [markdown]
### Process Data

# %% [code]
ωs = 10 .^ LinRange(log10(0.6), log10(50), 32)

Gω = map(1:32) do ix
    ω0 = ωs[ix]
    file = make_name("z_bode/amp_06_13", ix)

    t = loadmasked(file, "time",1)
    mask = load(file, "mask")

    zzref = repack((loadmasked(file, "z_ref",1)))[2:9,2:9]
    zzmm = repack((loadmasked(file, "z_mm",1)))[2:9,2:9]
    vvref = repack((loadmasked(file, "v_ref",1)))[2:9,2:9]
    vvmon = repack((loadmasked(file, "v_mon",1)))[2:9,2:9]

    m_zr = mean(zzref)
    m_zm = mean(zzmm)
    m_vm = mean(vvmon)
    m_vr = mean(vvref)

    # load z (mocap)
    mocap =  repack(interp_z.(loadmasked(file, "mocap", 1)))[2:9,2:9]
    mz0 = minimum.(mocap)
    z = map((z,z0)->(z.-z0), mocap, mz0)
    m_z = mean(z)

    dt = load(file, "dt")

    zpf = 10
    ω = fftfreq((zpf+1)*sum(mask.==1), 1.0/dt) |> fftrhp # in Hz!

    # zero pad, take fft
    zr_fft = map(zzref) do x
        [x; zeros(zpf*length(x))] |> fft |> fftrhp
    end

    z_fft = map(z) do x
        [x; zeros(zpf*length(x))] |> fft |> fftrhp
    end
    
    zm_fft = map(zzmm) do x
        [x; zeros(zpf*length(x))] |> fft |> fftrhp
    end
    
    peak = findpeak(ω0, ω, zr_fft) # use v_ref for peak
    zr_pk = map((v,pk)->v[pk], zr_fft, peak)
    zm_pk = map((v,pk)->v[pk], zm_fft, peak)
    z_pk = map((v,pk)->v[pk], z_fft, peak)
    ω_pk = mean(map(pk->ω[pk], peak))
    
    G = z_pk./zr_pk
    return (G,ω_pk,m_zm,m_zr);
end

# %% [markdown]
### Plot Loop

# %% [code]
G = repack([x[1] for x in Gω])
ωs = [x[2] for x in Gω]
mv = [x[3] for x in Gω]
z = [x[4] for x in Gω]

fig = Figure()
fig[:,1] = gl = GridLayout()
bx = BodeAxis(gl)

hz = 10 .^ LinRange(log10(0.6), log10(200), 128)

envelope!(bx, ωs, G; color = clr[1], label = "G")

# ylims!(bx.axM, -40, 40)
ylims!(bx.axϕ, -180, 180)
# xlims!(bx.axM, extrema(hz)...)

leg  = axislegend(bx.axM; merge = true)

# save("5_z_bode_13.pdf", fig)
display(fig)
