# Supplementary material for: A multifunctional soft robotic shape display with high-speed actuation, sensing, and control
Source: Nat Commun. 2023 Jul 31;14:4516. doi: 10.1038/s41467-023-39842-2 (PMC10390478; doi:10.1038/s41467-023-39842-2)
Supplement: Supplementary file 14 — Supplementary Software 1 [file 41467_2023_39842_MOESM14_ESM.zip › Code/sTISSUE_scripts/figures/Project.toml]

[deps]
Bits = "1654ce90-6ed3-553a-957f-9452c3a40996"
CairoMakie = "13f3f980-e62b-5c42-98c6-ff1f3baf88f0"
Colors = "5ae59095-9a9b-59fe-a467-6f913c188581"
Contour = "d38c429a-6771-53c6-b99e-75d170b6e991"
ControlSystemIdentification = "3abffc1c-5106-53b7-b354-a47bfc086282"
ControlSystems = "a6e380b2-a6ca-5380-bf3e-84a91bcd477e"
DSP = "717857b8-e6f2-59f4-9121-6e50c889abd2"
DifferentialEquations = "0c46a032-eb83-5123-abaf-570d42b7fbaa"
FFTW = "7a1cc6ca-52ef-59f5-83cd-3a7055c09341"
GLFW = "f7f18e0c-5ee9-5ccd-a5bf-e8befd85ed98"
GLMakie = "e9467ef8-e4e7-5192-8a1a-b1aee30e663a"
GeometryBasics = "5c1252a2-5f33-56bf-86c9-59e7332b4326"
JLD2 = "033835bb-8acc-5ee8-8aae-3f567f8a3819"
LaTeXStrings = "b964fa9f-0449-5b57-a5c2-d3ea65f4040f"
Latexify = "23fbe1c1-3f47-55db-b15f-69d7ec21a316"
LinearAlgebra = "37e2e46d-f89d-539d-b4ee-838fcccc9c8e"
Loess = "4345ca2d-374a-55d4-8d30-97f9976e7612"
ModelingToolkit = "961ee093-0014-501f-94e3-6117800e7a78"
Polynomials = "f27b6e38-b328-58d1-80ce-0feddd5e7a45"
SRTxMOCAP = "70fa3359-a289-417a-b7eb-c73616dd35bf"
ScatteredInterpolation = "3f865c0f-6dca-5f4d-999b-29fe1e7e3c92"
Statistics = "10745b16-79ce-11e8-11f9-7d13ad32a3b2"
Symbolics = "0c5d862f-8b57-4792-8d23-62f2024744c7"
ThreadTools = "dbf13d8f-d36e-4350-8970-f3a99faba1a8"
WGLMakie = "276b4fcb-3e11-5398-bf8b-a0c2d153d008"

[extras]
CPUSummary = "2a0fbf3d-bb9c-48f3-b0a9-814d99fd7ab9"
