# Supplementary material for: A multifunctional soft robotic shape display with high-speed actuation, sensing, and control
Source: Nat Commun. 2023 Jul 31;14:4516. doi: 10.1038/s41467-023-39842-2 (PMC10390478; doi:10.1038/s41467-023-39842-2)
Supplement: Supplementary file 14 — Supplementary Software 1 [file 41467_2023_39842_MOESM14_ESM.zip › Code/sTISSUE_scripts/figures/setup_stissue.jl]

# STissue-specific setup code

## --------------------------------------- dependencies --------------------------------------- ##
import Pkg; Pkg.activate("."); Pkg.instantiate()


using Colors, CairoMakie
using JLD2
using Statistics: mean, median, std
using DSP, FFTW
using Loess
using Polynomials
using Bits
using SRTxMOCAP, ScatteredInterpolation
using ControlSystems, ControlSystemIdentification
using Symbolics, Latexify, LaTeXStrings
using ThreadTools


## --------------------------------------- plotting functions --------------------------------------- ##

function plot_v_envelope!(ax, file; kw...)
    mask = load(file, "mask")
    
    # load time (s) - adjusted to mask start
    t = load(file, "time")
    ix = findfirst(isequal(1), mask)
    t .-= t[ix]

    # load voltage (kV)
    v = repack(BVUtokV.(load(file, "v")))

    envelope!(ax, t, v; kw...)
end

## --------------------------------------- data processing --------------------------------------- ##

# convert a Vector{Matrix{T}}->Vector{Vector{T}}
# flatten(v) = [[m[i] for m in v] for i in eachindex(v[1])]
#DOC: repack()
# convert a Vector{Matrix{T}}->Matrix{Vector{T}}
function repack(v)
    (ix, jx) = size(v[1])
    [[m[i,j] for m in v] for i in 1:ix, j in 1:jx]
end


"""
make_name(setname, ixs...)

Make a file/path name at: `DATA_DIR/setname/X.jld` where X encodes `ixs` specifying an n-dimensional parameter space.

```julia
make_name("test5/raw", 1, 2, 3)
"DATA_DIR/test5/raw/1_2_3.jld"
```
"""
function make_name(setname, ix1, ixs...)
    global DATA_DIR
    mkpath(DATA_DIR*setname)
    fname = DATA_DIR*setname*"/$ix1"
    foreach((x)->(fname *= "_$x"), ixs)
    return fname*".jld"
end

loadmasked(file, name, val) = load(file, name)[load(file, "mask") .== val]


function rescale(x, a, b, c, d)
    return (x .- a) .* ((d-c)/(b-a)) .+ c
end

normalize(x) = rescale(x, minimum(x), maximum(x), 0, 1)


## --------------------------------------- voltage sensor --------------------------------------- ##


const HV_RAIL = 8.0 # kV, tuned by hand w./ voltmeter

# thresholds for rise times
const HV01 = 0.1*HV_RAIL
const HV09 = 0.9*HV_RAIL

# v̂ -> v
# maps between BVU <-> kV
BVUtokV(x) = x/102.82 # x is in BVU
kVtoBVU(x) = UInt16(floor(102.82*x)) # x is in kV


## --------------------------------------- MOCAP processing --------------------------------------- ##


#location in MOCAP coordinates (mm) of hasel [1,1]
# the z is zeroed using the 5 markers in each corner and refining the ground plane in optitrack
isdefined(Main, :H_ORIGIN) || const H_ORIGIN = [69.06, 76.40, 0,0]

#convert hasel hx/hy centroid to mocap coordinates
hasel_xlocation(hx) = 60*(hx-1) + H_ORIGIN[1]
hasel_ylocation(hy) = 60*(hy-1) + H_ORIGIN[2]

hasel_location(hx, hy) = (hasel_xlocation(hx), hasel_ylocation(hy))

function hasel_xygrid()
    xs = hasel_xlocation.(1:1:10)
    ys = hasel_ylocation.(1:1:10)
    return xs,ys
end

function hasel_xygrid(n)

    # this line keeps compatability with old code
    n == 0 && return hasel_xygrid()

    xs = hasel_xlocation.(0:(1/n):11)
    ys = hasel_ylocation.(0:(1/n):11)
    return xs,ys
end


# take a NatNetFrame, convert into a point cloud
as_cloud_old(frame::NatNetFrame) = [Point3((mk.pos .* [1000, 1000, 1000])...) for mk in frame.labeled_markers]
as_cloud(frame::NatNetFrame) = [Point3(mk.pos[1]*1000, -mk.pos[3]*1000, mk.pos[2]*1000) for mk in frame.labeled_markers]


# makes mocap processing 200x faster with negligible error
ball_filter!(cloud, xq, yq, radius) = filter!(mk->(sqrt((mk[1]-xq)^2 + (mk[2]-yq)^2) <= radius), cloud)


function interp_z(mocap; kw...)
    zq = Vector{Matrix}(undef, length(mocap))

    for ix in eachindex(mocap)
        if ix != 1 && mocap[ix] == mocap[ix-1]
            zq[ix] = zq[ix-1]
        else
            zq[ix] = interp_z(mocap[ix]; kw...)
        end
    end

    return zq
end


# full frame at a time
function interp_z(frame::NatNetFrame; xq = hasel_xlocation.(1:1:10), yq = hasel_ylocation.(1:1:10), old = false)
    cloud = old ? as_cloud_old(frame) : as_cloud(frame)

    # expand cloud
    x = [Float64(mk[1]) for mk in cloud]
    y = [Float64(mk[2]) for mk in cloud]
    z = [Float64(mk[3]) for mk in cloud]

    # construct interpolant
    points = hcat(x,y)'
    # itp = interpolate(NearestNeighbor(), points, z)
    # itp = interpolate(Shepard(), points, z)
    itp = interpolate(Multiquadratic(), points, z)
    # itp = ScatteredInterpolation.interpolate(ScatteredInterpolation.Multiquadratic(), points, z)

    # evaluate interpolant
    # make grid and evaluate
    xs = repeat([xq;;], length(yq))[:]
    ys = repeat([yq;;]', length(xq))[:]
    grid = [xs;; ys]'
    reshape(evaluate(itp, grid), length(xq), length(yq))
end


# # full frame at a time
# function interp_z(frame::NatNetFrame;
#         xs = hasel_xlocation.(0:1:11),
#         ys = hasel_ylocation.(0:1:11),
#     )

#     cloud = as_cloud(frame)

#     # expand cloud
#     x = [Float64(mk[1]) for mk in cloud]
#     y = [Float64(mk[2]) for mk in cloud]
#     z = [Float64(mk[3]) for mk in cloud]

#     # construct interpolant
#     points = hcat(x,y)'
#     # itp = interpolate(NearestNeighbor(), points, z)
#     # itp = interpolate(Shepard(P=2), points, z)
#     itp = interpolate(Multiquadratic(), points, z)

#     # make grid and evaluate
#     xq = repeat([xs;;], length(ys))[:]
#     yq = repeat([ys;;]', length(xs))[:]
#     grid = [xq;; yq]'
#     reshape(evaluate(itp, grid), length(xs), length(ys))
# end


# generic 3d interpolation
# x,y,xq,yq are vectors
# z is a matrix
function interp_3(x, y, z, xq, yq)
    # construct interpolant
    xs = repeat([x;;], length(y))[:]
    ys = repeat([y;;]', length(x))[:]
    itp = interpolate(Multiquadratic(), hcat(xs,ys)', z[:])

    # make grid and evaluate
    xs = repeat([xq;;], length(yq))[:]
    ys = repeat([yq;;]', length(xq))[:]
    zq = evaluate(itp, hcat(xs,ys)')
    return reshape(zq, length(xq), length(yq))
end


## --------------------------------------- FFT --------------------------------------- ##


function fftrhp(x)
    n = length(x)
    iseven(n) ? x[2:Int((n+0)÷2)] : x[2:(n+1)÷2]
end

function fftlhp(x)
    n = length(x)
    iseven(n) ? x[end:-1:(n+2)÷2] : x[end:-1:(n+3)÷2]
end

dB(x) = 20*log10(abs(x))

rad2hz(x) = x / 2π
hz2rad(x) = x * 2π

function findpeak(ω0, ω, v_fft)
    ix = findfirst(ω .> ω0) - 40
    jx = ix + 80
    map(v -> argmax(abs.(v[ix:jx])) + ix - 1, v_fft)
end


## --------------------------------------- ControlSystems+Makie --------------------------------------- ##
mutable struct BodeAxis
    layout::GridLayout # rename to layout
    axM::Axis
    axϕ::Axis
    #TODO: add xunit field, allow remapping hx/rads
end


function BodeAxis(bx::GridLayout)
    axM = Axis(bx[1,1];
        ylabel = "Magnitude (dB)",
        xscale = log10, 
        xminorticksvisible = true, 
        xminorgridvisible = true, 
        xminorticks = IntervalsBetween(9),
        xticklabelsvisible = false
    )

    axϕ = Axis(bx[2,1];
        ylabel = "Phase (deg)",
        xlabel = "Frequency (Hz)",
        xscale = log10, 
        xminorticksvisible = true, 
        xminorgridvisible = true, 
        xminorticks = IntervalsBetween(9),
    )
    
    linkxaxes!(axM, axϕ)

    return BodeAxis(bx, axM, axϕ)
end
function Makie.lines!(bx::BodeAxis, hz::Vector, H::LTISystem; kw...)


    M, ϕ, ωs = bode(H, hz2rad.(hz))
    M = dB.(reshape(M, length(M)))
    ϕ = reshape(ϕ, length(ϕ))

    lines!(bx.axM, hz, M; kw...)
    lines!(bx.axϕ, hz, ϕ; kw...)
end
function Makie.lines!(bx::BodeAxis, hz::Vector, H::Vector; kw...)

    lines!(bx.axM, hz, dB.(H); kw...)
    lines!(bx.axϕ, hz, unwrap(rad2hz.(angle.(H))); kw...)

end

function Makie.lines!(bx::BodeAxis, G::FRD; kw...)
    # lines!(bx, G.w, G.r; kw...)
    
    lines!(bx.axM, rad2hz.(G.w), dB.(G.r); kw...)
    lines!(bx.axϕ, rad2hz.(G.w), unwrap(rad2hz.(angle.(G.r))); kw...)

end
function envelope!(bx::BodeAxis, hz, H; kw...)
        
    M = map(h->dB.(h), H)
    ϕ = map(H) do h
        unwrap(rad2deg.(angle.(h)))
    end
    envelope!(bx.axM, hz, M; kw...)
    envelope!(bx.axϕ, hz, ϕ; kw...)

end


mutable struct dBAxis
    layout::GridLayout # rename to layout
    axM::Axis
end
function dBAxis(bx::GridLayout)
    axM = Axis(bx[1,1];
        ylabel = "Magnitude (dB)",
        xlabel = "Frequency (Hz)",
        xscale = log10, 
        xminorticksvisible = true, 
        xminorgridvisible = false, 
        xgridvisible = true, 
        xminorticks = IntervalsBetween(10),
        xticklabelsvisible = true,
        yminorgridvisible = false,
        ygridvisible = true, 
        yminorticks = IntervalsBetween(5), 
    )
    return dBAxis(bx, axM)
end
function Makie.lines!(bx::dBAxis, hz::Vector, H::LTISystem; kw...)
    M, ϕ, ωs = bode(H, hz2rad.(hz))
    M = dB.(reshape(M, length(M)))
    lines!(bx.axM, hz, M; kw...)
end
function Makie.lines!(bx::dBAxis, hz::Vector, H::Vector; kw...)
    lines!(bx.axM, hz, dB.(H); kw...)
end
function Makie.lines!(bx::dBAxis, G::FRD; kw...) 
    lines!(bx.axM, rad2hz.(G.w), dB.(G.r); kw...)
end
function envelope!(bx::dBAxis, hz, H; kw...)      
    M = map(h->dB.(h), H)
    envelope!(bx.axM, hz, M; kw...)
end


function un_delay(v, tdelay, dt)
    tx = Int(tdelay ÷ dt) # n steps to shift
    vcat(v[(1+tx):end], zeros(eltype(v), tx))
end
