# Supplementary material for: A multifunctional soft robotic shape display with high-speed actuation, sensing, and control
Source: Nat Commun. 2023 Jul 31;14:4516. doi: 10.1038/s41467-023-39842-2 (PMC10390478; doi:10.1038/s41467-023-39842-2)
Supplement: Supplementary file 14 — Supplementary Software 1 [file 41467_2023_39842_MOESM14_ESM.zip › Code/sTISSUE_scripts/main.jl]

## ----------------------------- 1. startup ----------------------------- ##
# start a multithreaded julia REPL in "/stissue_scripts"
    # `julia -t auto`
    # (ctrl+shift+p -> Julia:connect external REPL)

# activate local environment (stissue_scripts)
import Pkg; Pkg.activate(".")


## ----------------------------- 2. point DATA_DIR to top-level data folder ----------------------------- ##
DATA_DIR = "/home/"
# please add definitions for any computer/directory you use here

## ----------------------------- 3. load  definitions ----------------------------- ##
include("./common/common.jl")

## ----------------------------- 4. start mcus and/or mocap ----------------------------- ##
USE_MCUS = true; include("./common/use_mcus.jl")

USE_MOCAP = true; include("./common/use_mocap.jl")
