# Supplementary material for: A multifunctional soft robotic shape display with high-speed actuation, sensing, and control
Source: Nat Commun. 2023 Jul 31;14:4516. doi: 10.1038/s41467-023-39842-2 (PMC10390478; doi:10.1038/s41467-023-39842-2)
Supplement: Supplementary file 14 — Supplementary Software 1 [file 41467_2023_39842_MOESM14_ESM.zip › Code/sTISSUE_scripts/outer_loop/Fig1_quaddef.jl]

using SRTxMOCAP
using ScatteredInterpolation
import SRTxBase: on_start, on_spin, on_exit

q1x1 = 1
q1x2 = 5
q1y1 = 1
q1y2 = 5
q2x1 = 6
q2x2 = 10
q2y1 = 1
q2y2 = 5
q3x1 = 1
q3x2 = 5
q3y1 = 6
q3y2 = 10
q4x1 = 6
q4x2 = 10
q4y1 = 6
q4y2 = 10

mutable struct StaticQuad <: AbstractBlock
    v_ref::Vector{Matrix{Float64}}
    e::Vector{Matrix{Float64}}
    z::Matrix{Float64}
    z_ref::Matrix{Float64}
    frame::Matrix{Float64}
    base_frame::Matrix{Float64}
    core::BlockCore
    in_zref::Socket
    in_frame::Socket
    StaticQuad(name, freq) = _block(new([zeros(5,5),zeros(5,5),zeros(5,5)],[zeros(5,5),zeros(5,5),zeros(5,5)],zeros(5,5),zeros(5,5),zeros(5,5)),name,freq)
end

function on_start(block::StaticQuad)
end

function on_spin(block::StaticQuad)
    block.z_ref = fetch(block.in_zref) # read z_ref
    # datain = fetch(block.in_frame) # read mocap
    # block.frame =  interp_z(datain) # interpolate mocap
    # block.z = map((z,z0)->(z.-z0), block.frame, block.base_frame) # uncomment to use initial baseline. Comment out to use level surfacing.
    block.frame = fetch(Z_MM_FILT)
    block.z = block.frame
    block.e[3] = block.e[2]
    block.e[2] = block.e[1]
    block.e[1] = block.z_ref - block.z[q1y1:q1y2,q1x1:q1x2] # update error

    block.v_ref[3] = block.v_ref[2]
    block.v_ref[2] = block.v_ref[1]
    # block.v_ref[1] = 1.08208*block.v_ref[2] - 0.08208*block.v_ref[3] + 40*(1*block.e[1] - 1.5697*block.e[2] + 0.6613*block.e[3]) # controller for 2rd order, 200Hz
    block.v_ref[1] = 1*block.v_ref[2] + 20*(1*block.e[1] - 0.65*block.e[2]) # controller for 1st order, 200Hz


    block.v_ref[1] = max.(block.v_ref[1],0) # saturate bottom
    block.v_ref[1] = min.(block.v_ref[1],900) # saturate top

    put!.(V_REF[q1y1:q1y2,q1x1:q1x2], Int.(ceil.(block.v_ref[1]))) # send to DCUs
end

function on_exit(block::StaticQuad)
    put!(V_REF,0*ones(10,10))
end

mutable struct MirrorQuad <: AbstractBlock
    pixels::Matrix{Float64}
    base_force::Matrix{Float64}
    core::BlockCore
    in_force::Socket
    MirrorQuad(name, freq) = _block(new(zeros(5,5),zeros(5,5)),name,freq)
end

function on_start(block::MirrorQuad)
    block.base_force = fetch(block.in_force)
end


function on_spin(block::MirrorQuad)
    force = fetch(block.in_force) # read force_n
    difference = abs.(block.base_force - force)

    for x in 1:5
        for y in 1:2
            if difference[q3y1+x-1,q3x1+y-1]>0.75
                block.pixels[x,6-y] = 400*difference[q3y1+x-1,q3x1+y-1]
                block.pixels[x,y] = 0
            else
                block.pixels[x,6-y] = 0
                block.pixels[x,y] = 0
            end
        end
    end

    V = abs.(block.pixels)

    put!.(V_REF[q3y1:q3y2,q3x1:q3x2], Int.(ceil.(V))) # send to DCUs
end


mutable struct VQuad <: AbstractBlock
    t_start::UInt64
    core::BlockCore
    v::Socket

    function VQuad(name, freq)
        block = _block(new(0), name, freq)
        Socket(block, :v, Signal(0x0000)) #UInt16
        return block
    end
end


function SRTxBase.on_start(block::VQuad) 
    block.t_start = time_ns()
end

function SRTxBase.on_spin(block::VQuad)
    xs = LinRange(-10, 10, 5)
    ys = LinRange(-10, 10, 5)
    kt = 10
    t = ((time_ns() - block.t_start)/1e9)
    val = [350*(sin(2*pi*kt*t) + 1)+200 for x in xs, y in ys]
    put!.(V_REF[q2y1:q2y2,q2x1:q2x2], Int.(floor.(val)))
end

function SRTxBase.on_exit(block::VQuad)
    put!(V_REF,0*ones(10,10))
end

mutable struct BallQuad2 <: AbstractBlock
    iter::Int
    core::BlockCore
    out::Socket
    BallQuad2(name, freq) = _block(new(1),name,freq)
end

function on_spin(block::BallQuad2)
    if block.iter == 1
    V = [
    1 1 1 1 1
    1 0.9 0 0 1
    1 0.9 0 0 1
    1 1 1 1 1
    0 0 0 0 0
    ]
    elseif block.iter == 2
    V = [
    1 1 1 1 1
    1 0.9 0.9 0 1
    1 0.9 0.9 0 1
    1 1 1 1 1
    0 0 0 0 0
    ]
    elseif block.iter == 3
    V = [
    1 1 1 1 1
    1 0 0 0.9 1
    1 0 0 0.9 1
    1 1 1 1 1
    0 0 0 0 0
    ]
    else
        V = [
            1 1 1 1 1
            1 0 0.9 0.9 1
            1 0 0.9 0.9 1
            1 1 1 1 1
            0 0 0 0 0
            ]
    end

    block.iter = block.iter + 1

    if block.iter > 4
        block.iter = 1
    end

    put!(block.out, Int.(round.(10*V))) # send to DCUs
end

function on_exit(block::BallQuad2)
    put!(V_REF,0*ones(10,10))
end

mutable struct DynaQuad <: AbstractBlock
    v_ref::Vector{Matrix{Float64}}
    e::Vector{Matrix{Float64}}
    z::Matrix{Float64}
    z_ref::Matrix{Float64}
    frame::Matrix{Float64}
    base_frame::Matrix{Float64}
    core::BlockCore
    in_zref::Socket
    in_frame::Socket
    DynaQuad(name, freq) = _block(new([zeros(5,5),zeros(5,5),zeros(5,5)],[zeros(5,5),zeros(5,5),zeros(5,5)],zeros(5,5),zeros(5,5),zeros(5,5)),name,freq)
end

function on_start(block::DynaQuad)
end

function on_spin(block::DynaQuad)
    block.z_ref = fetch(block.in_zref) # read z_ref
    # datain = fetch(block.in_frame) # read mocap
    # block.frame =  interp_z(datain) # interpolate mocap
    # block.z = map((z,z0)->(z.-z0), block.frame, block.base_frame) # uncomment to use initial baseline. Comment out to use level surfacing.
    block.frame = fetch(Z_MM_FILT)
    block.z = block.frame
    block.e[3] = block.e[2]
    block.e[2] = block.e[1]
    block.e[1] = block.z_ref - block.z[q4y1:q4y2,q4x1:q4x2] # update error

    block.v_ref[3] = block.v_ref[2]
    block.v_ref[2] = block.v_ref[1]
    # block.v_ref[1] = 1.08208*block.v_ref[2] - 0.08208*block.v_ref[3] + 40*(1*block.e[1] - 1.5697*block.e[2] + 0.6613*block.e[3]) # controller for 2rd order, 200Hz
    block.v_ref[1] = 1*block.v_ref[2] + 20*(1*block.e[1] - 0.65*block.e[2]) # controller for 1st order, 200Hz


    block.v_ref[1] = max.(block.v_ref[1],0) # saturate bottom
    block.v_ref[1] = min.(block.v_ref[1],900) # saturate top

    put!.(V_REF[q4y1:q4y2,q4x1:q4x2], Int.(ceil.(block.v_ref[1]))) # send to DCUs
end

function on_exit(block::DynaQuad)
    put!(V_REF,0*ones(10,10))
end
