# Supplementary material for: A multifunctional soft robotic shape display with high-speed actuation, sensing, and control
Source: Nat Commun. 2023 Jul 31;14:4516. doi: 10.1038/s41467-023-39842-2 (PMC10390478; doi:10.1038/s41467-023-39842-2)
Supplement: Supplementary file 14 — Supplementary Software 1 [file 41467_2023_39842_MOESM14_ESM.zip › Code/sTISSUE_scripts/outer_loop/outerCLdef.jl]

using SRTxMOCAP
using ScatteredInterpolation
import SRTxBase: on_start, on_spin, on_exit
mutable struct OuterLoop <: AbstractBlock
    v_ref::Vector{Matrix{Float64}}
    e::Vector{Matrix{Float64}}
    z::Matrix{Float64}
    z_ref::Matrix{Float64}
    frame::Matrix{Float64}
    base_frame::Matrix{Float64}
    core::BlockCore
    in_zref::Socket
    in_frame::Socket
    OuterLoop(name, freq) = _block(new([zeros(10,10),zeros(10,10),zeros(10,10)],[zeros(10,10),zeros(10,10),zeros(10,10)],zeros(10,10),zeros(10,10),zeros(10,10),zeros(10,10)),name,freq)
end

function on_start(block::OuterLoop)
    block.base_frame = 0*ones(10,10)
end

function on_spin(block::OuterLoop)
    block.z_ref = fetch(block.in_zref) # read z_ref
    block.frame = fetch(Z_MM_FILT)
    block.z = block.frame
    block.e[3] = block.e[2]
    block.e[2] = block.e[1]
    block.e[1] = block.z_ref - block.z # update error

    block.v_ref[3] = block.v_ref[2]
    block.v_ref[2] = block.v_ref[1]
    block.v_ref[1] = 1*block.v_ref[2] + 20*(1*block.e[1] - 0.65*block.e[2]) # controller for 1st order, 200Hz


    block.v_ref[1] = max.(block.v_ref[1],0) # saturate bottom
    block.v_ref[1] = min.(block.v_ref[1],900) # saturate top
    put!(V_REF, Int.(ceil.(block.v_ref[1]))) # send to DCUs
end

function on_exit(block::OuterLoop)
    put!(V_REF,0*ones(10,10))
end

mutable struct PFILT <: AbstractBlock
    u::Vector{Matrix{Float64}}
    y::Vector{Matrix{Float64}}
    core::BlockCore
    input::Socket
    output::Socket
    PFILT(name, freq) = _block(new([zeros(10,10),zeros(10,10),zeros(10,10)],[zeros(10,10),zeros(10,10),zeros(10,10)]), name, freq)
end

function SRTxBase.on_spin(block::PFILT)
    block.u[3] = block.u[2]
    block.u[2] = block.u[1] 
    block.u[1] = fetch(block.input)

    block.y[3] = block.y[2]
    block.y[2] = block.y[1]
    block.y[1] = 1.424*block.y[2] - 0.5066*block.y[3] + 11.56*block.u[1] - 20.89*block.u[2] + 9.417*block.u[3] # second order filter (s+20)^2/(s+68)^2 #4
    put!(block.output, block.y[1])
end

mutable struct PFILT2 <: AbstractBlock
    u::Vector{Matrix{Float64}}
    y::Vector{Matrix{Float64}}
    core::BlockCore
    input::Socket
    output::Socket
    PFILT2(name, freq) = _block(new([zeros(10,10),zeros(10,10),zeros(10,10),zeros(10,10)],[zeros(10,10),zeros(10,10),zeros(10,10),zeros(10,10)]), name, freq)
end

function SRTxBase.on_spin(block::PFILT2)
    block.u[4] = block.u[3]
    block.u[3] = block.u[2]
    block.u[2] = block.u[1] 
    block.u[1] = fetch(block.input)

    block.y[4] = block.y[3]
    block.y[3] = block.y[2]
    block.y[2] = block.y[1]
    block.y[1] = 0.7358*block.y[2] - 0.1353*block.y[3] + (6.25*block.u[1] - 8.745*block.u[2] + 2.894*block.u[3]) # 2nd order filter (s+80)^2/(s+200)^2 #16
    put!(block.output, block.y[1])
end


mutable struct Wand <: AbstractBlock
    pixels::Matrix{Float64}
    core::BlockCore
    in_force::Socket
    Wand(name, freq) = _block(new(zeros(10,10)),name,freq)
end

function on_spin(block::Wand)
    force = fetch(block.in_force) # read force_n
    Vcur = Int.(fetch(V_REF)) # read current V_REF

    for x in 1:10
        for y in 1:10
            if force[x,y] < -2.5
                block.pixels[x,y] = 1
            end
        end
    end

    V = (block.pixels).*(900*ones(10,10))

    put!(V_REF, Int.(ceil.(V))) # send to DCUs
end

function on_exit(block::Wand)
    block.pixels = zeros(10,10)
end


mutable struct ForceMirror2 <: AbstractBlock
    pixels::Matrix{Float64}
    base_force::Matrix{Float64}
    core::BlockCore
    in_force::Socket
    ForceMirror2(name, freq) = _block(new(zeros(10,10),zeros(10,10)),name,freq)
end

function on_start(block::ForceMirror2)
    block.base_force = fetch(block.in_force)
end


function on_spin(block::ForceMirror2)
    force = fetch(block.in_force) # read force_n
    difference = block.base_force - force

    for x in 1:10
        for y in 6:10
            if difference[x,y]>1
                block.pixels[x,11-y] = 500*difference[x,y]
                block.pixels[x,y] = 0
            else
                block.pixels[x,11-y] = 0
                block.pixels[x,y] = 0
            end
        end
    end

    V = (block.pixels)

    put!(V_REF, Int.(ceil.(V))) # send to DCUs
end

function on_exit(block::ForceMirror2)
    block.pixels = zeros(10,10)
end


mutable struct ScaleDisplay2 <: AbstractBlock
    difference::Matrix{Float64}
    base_force::Matrix{Float64}
    core::BlockCore
    in_force::Socket
    out_z::Socket
    ScaleDisplay2(name, freq) = _block(new(zeros(10,10),zeros(10,10)),name,freq)
end

function on_start(block::ScaleDisplay2)
    z0s = Matrix{Float64}[]

    for _ in 1:1000
        push!(z0s, fetch(block.in_force))
        sleep(0.001)
    end

    block.base_force = [mean(z[x,y] for z in z0s) for x in 1:10, y in 1:10]
    sleep(0.5)
end


function on_spin(block::ScaleDisplay2)
    z0s = Matrix{Float64}[]
    
    for _ in 1:800
        push!(z0s, fetch(block.in_force))
        sleep(0.001)
    end

    force = [mean(z[x,y] for z in z0s) for x in 1:10, y in 1:10]

    block.difference = abs.(force - block.base_force)
    
    temp = block.difference[2:4,1:10]
    thresh = (temp.>0.02)
    temp = temp.*thresh
    total = sum(temp)
    grams = total*(1000/9.8)
    rtotal = Int.(round(grams))
    stotal = string(rtotal)
    V = zeros(5,10)
    if length(stotal) > 2
        V[1:5,1:3] = displayNum(stotal[1])
        V[1:5,4:6] = displayNum(stotal[2])
        # V[4,7] = 1;
        V[1:5,7:9] = displayNum(stotal[3])
    elseif length(stotal) > 1
        V[1:5,4:6] = displayNum(stotal[1])
        # V[4,7] = 1;
        V[1:5,7:9] = displayNum(stotal[2])
    elseif length(stotal) == 1
        V[1:5,7:9] = displayNum(stotal[1])
    end

    V = 12*(V)

    put!(block.out_z, Int.(ceil.(V))) # send to DCUs
end


shapeOne = [
    0 1 0
    0 1 0
    0 1 0
    0 1 0
    0 1 0
]
shapeTwo = [
    1 1 0
    0 0 1
    0 1 0
    1 0 0
    1 1 1
]
shapeThree = [
    1 1 0
    0 0 1
    1 1 0
    0 0 1
    1 1 0
]
shapeFour = [
    1 0 1
    1 0 1
    1 1 1
    0 0 1
    0 0 1
]
shapeFive = [
    1 1 1
    1 0 0
    1 1 1
    0 0 1
    1 1 0
]
shapeSix = [
    0 1 0
    1 0 0
    1 1 0
    1 0 1
    1 1 0
]
shapeSeven = [
    1 1 1
    0 0 1
    0 1 0
    0 1 0
    0 1 0
]
shapeEight = [
    0 1 0
    1 0 1
    0 1 0
    1 0 1
    0 1 0
]
shapeNine = [
    0 1 1
    1 0 1
    0 1 1
    0 0 1
    0 1 0
]
shapeZero = [
    0 1 0
    1 0 1
    1 0 1
    1 0 1
    0 1 0
]

function displayNum(char)
    if char == '1'
        Vhalf = shapeOne;
    elseif char == '2'
        Vhalf = shapeTwo;
    elseif char == '3'
        Vhalf = shapeThree;
    elseif char == '4'
        Vhalf = shapeFour;
    elseif char == '5'
        Vhalf = shapeFive;
    elseif char == '6'
        Vhalf = shapeSix;
    elseif char == '7'
        Vhalf = shapeSeven;
    elseif char == '8'
        Vhalf = shapeEight;
    elseif char == '9'
        Vhalf = shapeNine;
    else
        Vhalf = shapeZero;
    end
    return Vhalf;
end


mutable struct HalfCL3 <: AbstractBlock
    v_ref::Vector{Matrix{Float64}}
    e::Vector{Matrix{Float64}}
    z::Matrix{Float64}
    z_ref::Matrix{Float64}
    core::BlockCore
    in_zref::Socket
    in_frame::Socket
    HalfCL3(name, freq) = _block(new([zeros(5,10),zeros(5,10),zeros(5,10)],[zeros(5,10),zeros(5,10),zeros(5,10)],zeros(10,10),zeros(5,10)),name,freq)
end

function on_start(block::HalfCL3)
end

function on_spin(block::HalfCL3)
    block.z_ref = fetch(block.in_zref) # read z_ref
    block.z = fetch(Z_MM_FILT)
    block.e[3] = block.e[2]
    block.e[2] = block.e[1]
    block.e[1] = block.z_ref - block.z[6:10,1:10] # update error

    block.v_ref[3] = block.v_ref[2]
    block.v_ref[2] = block.v_ref[1]
    block.v_ref[1] = 1*block.v_ref[2] + 20*(1*block.e[1] - 0.65*block.e[2]) # controller for 1st order, 200Hz


    block.v_ref[1] = max.(block.v_ref[1],0) # saturate bottom
    block.v_ref[1] = min.(block.v_ref[1],900) # saturate top

    put!.(V_REF[6:10,1:10], Int.(ceil.(block.v_ref[1]))) # send to DCUs
end

function on_exit(block::HalfCL3)
    put!(V_REF,0*ones(10,10))
end
