# Supplementary material for: A multifunctional soft robotic shape display with high-speed actuation, sensing, and control
Source: Nat Commun. 2023 Jul 31;14:4516. doi: 10.1038/s41467-023-39842-2 (PMC10390478; doi:10.1038/s41467-023-39842-2)
Supplement: Supplementary file 14 — Supplementary Software 1 [file 41467_2023_39842_MOESM14_ESM.zip › Code/sTISSUE_scripts/outer_loop/sensor_block.jl]

using DataStructures
using Statistics
include("../common/rtp.jl")

##
mutable struct LPF <: AbstractBlock
    cb_mat::Matrix{CircularBuffer}
    core::BlockCore
    input::Socket
    output::Socket
    function LPF(name, freq, input, buffsize)
        cb_mat = reshape([CircularBuffer{Float64}(buffsize) for _ in input], size(input))
        block = _block(new(cb_mat), name, freq)
        Socket(block, :input, Signal(0x0000)) #UInt16
        Socket(block, :output, Signal(0x0000)) #UInt16
        return block
    end
end

function SRTxBase.on_start(block::LPF)
    empty!.(CB for CB in block.cb_mat)
end

function SRTxBase.on_spin(block::LPF)
    # calculate sensor height
    for ix in 1:capacity(block.cb_mat[1])
        push!.(block.cb_mat,fetch(block.input))
        yield() #YO: this is strange - do we need it?
    end
    put!(block.output, mean.(block.cb_mat))
end

mutable struct LPF2 <: AbstractBlock
    u::Vector{Matrix{Float64}}
    y::Vector{Matrix{Float64}}
    core::BlockCore
    input::Socket
    output::Socket
    LPF2(name, freq, input) = _block(new([zeros(10,10),zeros(10,10)],[zeros(10,10),zeros(10,10)]), name, freq)
end

function SRTxBase.on_spin(block::LPF2)
    # update
    block.u[2] = block.u[1] 
    block.u[1] = fetch(block.input)

    # threshold if new value larger than 2mm previous
    e = block.u[1] - block.u[2]
    thresh = min.(e,2)
    block.u[1] = block.u[2] + thresh

    # filter parameters
    wc = 2*pi*50
    T = 1/200
    a = (wc*T)/(1+wc*T)

    # filter
    block.y[2] = block.y[1]
    block.y[1] = a*block.u[1] + (1-a)*block.y[2]  

    put!(block.output, block.y[1])
end

mutable struct LPF3 <: AbstractBlock
    u::Vector{Matrix{Float64}}
    y::Vector{Matrix{Float64}}
    core::BlockCore
    input::Socket
    output::Socket
    LPF3(name, freq, input) = _block(new([zeros(10,10),zeros(10,10),zeros(10,10)],[zeros(10,10),zeros(10,10),zeros(10,10)]), name, freq)
end

function SRTxBase.on_spin(block::LPF3)
    # update
    block.u[3] = block.u[2] 
    block.u[2] = block.u[1] 
    block.u[1] = fetch(block.input)
    block.y[3] = block.y[2]
    block.y[2] = block.y[1]
    
    # new filter (low pass gain= 1)
    block.y[1] = 1.575*block.y[2] - 0.6065*block.y[3] + 0.8*block.u[1] - 0.9128*block.u[2] + 0.1441*block.u[3]
    put!(block.output, block.y[1])
end
##
mutable struct SensorMap <: AbstractBlock
    poly_mat::Matrix{Polynomial}
    poly_force::Matrix{Float64}
    z_mg_0::Matrix{Float64}
    z_mocap_0::Matrix{Float64}
    z_mm_0::Matrix{Float64}
    core::BlockCore
    z_mg::Socket
    z_mm::Socket
    v_mon::Socket
    force_N::Socket
    function SensorMap(name, freq, poly_mat)
        block = _block(new(poly_mat), name, freq)
        Socket(block, :z_mg, Signal(0x0000)) #UInt16
        Socket(block, :z_mm, Signal(0x0000)) #UInt16
        Socket(block, :force_N, Signal(0x0000)) #UInt16
        return block
    end
end


function SRTxBase.on_start(block::SensorMap)
    block.poly_force = [0.1854 -0.06493 0.238 0.004649 -0.09134 0.008367 0.007572 0.0005886 0.0003042 -0.00008167 -0.0000229 -0.00005642 -0.0000171 -0.00001266 -0.000007245]; 

    z0s = Matrix{Float64}[]

    for _ in 1:500
        push!(z0s, fetch(block.z_mg))
        sleep(0.001)
    end
    
    block.z_mocap_0 = get_z(fetch(mocap_client.frames))
    block.z_mocap_0 = basez
    
    block.z_mg_0 = [mean(z[x,y] for z in z0s) for x in 1:10, y in 1:10]
    sleep(0.5)
    mapval = [block.poly_mat[x,y].(fetch(block.z_mg[x,y]) - block.z_mg_0[x,y]) for x in 1:10, y in 1:10]
    block.z_mm_0 = block.z_mocap_0
end


function SRTxBase.on_spin(block::SensorMap) #basically the loop function
    mapval = [block.poly_mat[x,y].(fetch(block.z_mg[x,y]) - block.z_mg_0[x,y]) for x in 1:10, y in 1:10] #polymat is being called as a function (using the polyfit generated by the calibration files)
    mapval2 = mapval .- block.z_mm_0

    mapval = mapval2

    for ii in 1:10
        for jj in 1:10
            if ii == 1 && jj == 1
                mapval2[ii,jj] = mapval[ii,jj] + 0.05*(mapval[ii+1,jj] + mapval[ii,jj+1])
            elseif ii == 10 && jj == 10
                mapval2[ii,jj] = mapval[ii,jj] + 0.05*(mapval[ii-1,jj] + mapval[ii,jj-1])
            elseif ii == 1 && jj == 10
                mapval2[ii,jj] = mapval[ii,jj] + 0.05*(mapval[ii,jj-1] + mapval[ii+1,jj])
            elseif ii == 10 && jj == 1
                mapval2[ii,jj] = mapval[ii,jj] + 0.05*(mapval[ii-1,jj] + mapval[ii,jj+1])
            elseif ii == 1
                mapval2[ii,jj] = mapval[ii,jj] + 0.05*(mapval[ii,jj-1] + mapval[ii+1,jj] + mapval[ii,jj+1])
            elseif ii == 10
                mapval2[ii,jj] = mapval[ii,jj] + 0.05*(mapval[ii-1,jj] + mapval[ii,jj-1] + mapval[ii,jj+1])
            elseif jj == 1
                mapval2[ii,jj] = mapval[ii,jj] + 0.05*(mapval[ii-1,jj] + mapval[ii+1,jj] + mapval[ii,jj+1])
            elseif jj == 10
                mapval2[ii,jj] = mapval[ii,jj] + 0.05*(mapval[ii-1,jj] + mapval[ii,jj-1] + mapval[ii+1,jj])
            else
                mapval2[ii,jj] = mapval[ii,jj] + 0.05*(mapval[ii-1,jj] + mapval[ii,jj-1] + mapval[ii+1,jj] + mapval[ii,jj+1])
            end
        end
    end
    mapval2 = max.(mapval2,-3) # saturate bottom
    mapval2 = min.(mapval2,50) # saturate top

    mapval2[1,3] = min(mapval2[1,3],7)
    mapval2[1,2] = min(mapval2[1,2],7)
    mapval2[1,9] = min(mapval2[1,9],7)

    put!(block.z_mm, mapval2)
end

mutable struct ForceMap <: AbstractBlock
    poly_force::Matrix{Float64}
    z_mm_0::Matrix{Float64}
    core::BlockCore
    z_mm::Socket
    v_mon::Socket
    force_N::Socket
    function ForceMap(name, freq)
        block = _block(new(), name, freq)
        return block
    end
end

function SRTxBase.on_start(block::ForceMap)
    block.poly_force = [0.1854 -0.06493 0.238 0.004649 -0.09134 0.008367 0.007572 0.0005886 0.0003042 -0.00008167 -0.0000229 -0.00005642 -0.0000171 -0.00001266 -0.000007245]; 
    block.z_mm_0 = fetch(block.z_mm)
end

function SRTxBase.on_spin(block::ForceMap) #basically the loop function
    # calculate force
    p = block.poly_force 
    y = fetch(block.z_mm) - block.z_mm_0 #height
    x = BVUtokV(fetch(block.v_mon)) #measured vref
    mapped_force = @. p[1] + p[2]*x + p[3]*y + p[4]*x^2 + p[5]*x*y + p[6]*y^2 + p[7]*x^2*y + p[8]*x*y^2 + p[9]*y^3 + p[10]*x^2*y^2 + p[11]*x*y^3 + p[12]*y^4 + p[13]*x^2*y^3 + p[14]*x*y^4 + p[15]*y^5
    put!(block.force_N, (1).*mapped_force)
end


Z_MM = group([Signal(0.0) for x in 1:10, y in 1:10])
Z_MM2 = group([Signal(0.0) for x in 1:10, y in 1:10])
Z_MG_FILT = group([Signal(0.0) for x in 1:10, y in 1:10])
Z_MM_FILT = group([Signal(0.0) for x in 1:10, y in 1:10])
Z_MM_LP = group([Signal(0.0) for x in 1:10, y in 1:10])
FORCE_N = Signal(zeros(10,10))
FORCE_N2 = Signal(zeros(10,10))

#create the block
poly_mat_raw = [load(DATA_DIR*"calibration/mapped/$(hx)_$(hy).jld","zfit_cal") for hx in 1:10, hy in 1:10]
bz_raw = [load(DATA_DIR*"calibration/mapped/$(hx)_$(hy).jld","bz0") for hx in 1:10, hy in 1:10]


# repair the misinterpreted JLD2 import of Polynomials
poly_mat = [Polynomial(x.coeffs) for x in poly_mat_raw]

#setup block for filtering
lpf = LPF(:lpf, Hz(1000), fetch(Z_MG), 300) 
link!(Z_MG, lpf.input) #linking the signal to the input/output of the block
link!(Z_MG_FILT, lpf.output) 

#setup block for mapping
sensor_map = SensorMap(:sensor_map, Hz(1000), poly_mat) # :x makes x become a symbol; useful for encoding
link!(Z_MG, sensor_map.z_mg) #change to Z_MG if you want to skip the filtering
link!(Z_MM, sensor_map.z_mm)
link!(V_MON, sensor_map.v_mon)

sensor_map2 = SensorMap(:sensor_map, Hz(1000), poly_mat) # :x makes x become a symbol; useful for encoding
link!(Z_MG_FILT, sensor_map2.z_mg) #change to Z_MG if you want to skip the filtering
link!(Z_MM2, sensor_map2.z_mm)
link!(V_MON, sensor_map2.v_mon)

lpf2 = LPF2(:lpf, Hz(200), fetch(Z_MM)) 
link!(Z_MM, lpf2.input) #linking the signal to the input/output of the block
link!(Z_MM_FILT, lpf2.output) 

lpf3 = LPF3(:lpf, Hz(200), fetch(Z_MM_FILT)) 
link!(Z_MM_FILT, lpf3.input) #linking the signal to the input/output of the block
link!(Z_MM_LP, lpf3.output) 

force_map = ForceMap(:force_map, Hz(1000)) # :x makes x become a symbol; useful for encoding
link!(Z_MM_FILT, force_map.z_mm) #change to Z_MG if you want to skip the filtering
link!(V_MON, force_map.v_mon)
link!(FORCE_N, force_map.force_N)
