# Supplementary material for: A multifunctional soft robotic shape display with high-speed actuation, sensing, and control
Source: Nat Commun. 2023 Jul 31;14:4516. doi: 10.1038/s41467-023-39842-2 (PMC10390478; doi:10.1038/s41467-023-39842-2)
Supplement: Supplementary file 14 — Supplementary Software 1 [file 41467_2023_39842_MOESM14_ESM.zip › Code/sTISSUE_scripts/Project.toml]

[deps]
CairoMakie = "13f3f980-e62b-5c42-98c6-ff1f3baf88f0"
Colors = "5ae59095-9a9b-59fe-a467-6f913c188581"
Crayons = "a8cc5b0e-0ffa-5ad4-8c14-923d3ee1735f"
DSP = "717857b8-e6f2-59f4-9121-6e50c889abd2"
DataStructures = "864edb3b-99cc-5e75-8d2d-829cb0a9cfe8"
FFTW = "7a1cc6ca-52ef-59f5-83cd-3a7055c09341"
GLMakie = "e9467ef8-e4e7-5192-8a1a-b1aee30e663a"
GeometryBasics = "5c1252a2-5f33-56bf-86c9-59e7332b4326"
HidApi = "39e74766-396e-420b-955c-dcb1d9319e05"
Interpolations = "a98d9a8b-a2ab-59e6-89dd-64a1c18fca59"
JLD2 = "033835bb-8acc-5ee8-8aae-3f567f8a3819"
LibSndFile = "b13ce0c6-77b0-50c6-a2db-140568b8d1a5"
LsqFit = "2fda8390-95c7-5789-9bda-21331edee243"
Makie = "ee78f7c6-11fb-53f2-987a-cfe4a2b5a57a"
Observables = "510215fc-4207-5dde-b226-833fc4488ee2"
Polynomials = "f27b6e38-b328-58d1-80ce-0feddd5e7a45"
Revise = "295af30f-e4ad-537b-8983-00126c2a3abe"
SRTxBase = "b24ad41d-735f-4274-b234-55fd6fe3d3a4"
SRTxMCU = "03ed77c0-5867-483c-b36c-814b40ddf851"
SRTxMOCAP = "70fa3359-a289-417a-b7eb-c73616dd35bf"
SampledSignals = "bd7594eb-a658-542f-9e75-4c4d8908c167"
ScatteredInterpolation = "3f865c0f-6dca-5f4d-999b-29fe1e7e3c92"
ThreadTools = "dbf13d8f-d36e-4350-8970-f3a99faba1a8"

[compat]
julia = "1.5"
