# Supplementary material for: A multifunctional soft robotic shape display with high-speed actuation, sensing, and control
Source: Nat Commun. 2023 Jul 31;14:4516. doi: 10.1038/s41467-023-39842-2 (PMC10390478; doi:10.1038/s41467-023-39842-2)
Supplement: Supplementary file 14 — Supplementary Software 1 [file 41467_2023_39842_MOESM14_ESM.zip › Code/sTISSUE_scripts/README.md]

# stissue_scripts
put all STissue-specific code here

## Instructions
see main.jl


## Installation
1. clone this repository to your system
2. launch julia in the repository location
3. activate the local environment (`pkg> activate .`)
4. `pkg> instantiate` (or `pkg> resolve` if that fails) to download and install all packages
