# Supplementary material for: A multifunctional soft robotic shape display with high-speed actuation, sensing, and control
Source: Nat Commun. 2023 Jul 31;14:4516. doi: 10.1038/s41467-023-39842-2 (PMC10390478; doi:10.1038/s41467-023-39842-2)
Supplement: Supplementary file 14 — Supplementary Software 1 [file 41467_2023_39842_MOESM14_ESM.zip › Code/sTISSUE_scripts/scripts_control/camera_blocks.jl]

using SRTxMCU
import SRTxBase: on_spin, on_exit

#######################################################################
#######################################################################
#######################################################################

mutable struct CamSource1 <: AbstractBlock
    s::UDPSocket
    freq::Int
    Xmapy::Float64
    Ymapy::Float64
    pos::Array{Float64,2}
    data::Array{UInt8,1}
    core::BlockCore
    xout_y::Socket
    CamSource1(name, s, freq) = _block(new(s, freq, 1, 1,100*ones(2,3), UInt8[0,0,0,0,0,0,0,0]), name, freq)
end

function on_spin(block::CamSource1)
    block.data = Sockets.recv(block.s)

    block.Xmapy = Float64(UInt16(block.data[3])<<8 | block.data[4])/5000
    block.Ymapy = Float64(UInt16(block.data[1])<<8 | block.data[2])/5000

    block.pos[:,3] = block.pos[:,2]
    block.pos[:,2] = block.pos[:,1]
    block.pos[:,1] = [block.Xmapy block.Ymapy]

    avgpos = (block.pos[:,1] + block.pos[:,2] + block.pos[:,3])./3

    vec = avgpos'
    put!(block.xout_y, vec)
end

#######################################################################
#######################################################################
#######################################################################

mutable struct CamSource2 <: AbstractBlock
    s::UDPSocket
    Xmap::Array{Float64,2}
    Ymap::Array{Float64,2}
    data::Array{UInt8,1}
    core::BlockCore
    xout1::Socket
    xout2::Socket
    xout3::Socket
    CamSource2(name, s, freq) = _block(new(s, 100*ones(3,1),100*ones(3,1), UInt8[0,0,0,0,0,0,0,0,0,0,0,0]), name, freq)
end

function on_spin(block::CamSource2)
    block.data = Sockets.recv(block.s)
    block.Xmap[1] = Float64((UInt16(block.data[3]) << 8) | block.data[4])/5000
    block.Ymap[1] = Float64((UInt16(block.data[1]) << 8) | block.data[2])/5000
    block.Xmap[2] = Float64((UInt16(block.data[7]) << 8) | block.data[8])/5000
    block.Ymap[2] = Float64((UInt16(block.data[5]) << 8) | block.data[6])/5000
    block.Xmap[3] = Float64((UInt16(block.data[11]) << 8) | block.data[12])/5000
    block.Ymap[3] = Float64((UInt16(block.data[9]) << 8) | block.data[10])/5000

    put!(block.xout1, [block.Xmap[1] block.Ymap[1]])
    put!(block.xout2, [block.Xmap[2] block.Ymap[2]])
    put!(block.xout3, [block.Xmap[3] block.Ymap[3]])
end

#######################################################################
#######################################################################
#######################################################################
mutable struct FakeCam <: AbstractBlock
    x::Int
    y::Int
    freq::Int
    Xmapy::Array{Int,2}
    Ymapy::Array{Int,2}
    core::BlockCore
    xout_y::Socket
    FakeCam(name, x, y, freq) = _block(new(x, y, freq, [1000 1000 x], [1000 1000 y]), name, Hz(freq))
end

function on_spin(block::FakeCam)
    vel = 1000*[(block.Xmapy[3]-block.Xmapy[1])/(2*block.freq) (block.Ymapy[3]-block.Ymapy[1])/(2*block.freq)]
    pos = [block.Xmapy[3] block.Ymapy[3]]
    vec = [pos; vel]
    put!(block.xout_y, vec)
end
