# Supplementary material for: A multifunctional soft robotic shape display with high-speed actuation, sensing, and control
Source: Nat Commun. 2023 Jul 31;14:4516. doi: 10.1038/s41467-023-39842-2 (PMC10390478; doi:10.1038/s41467-023-39842-2)
Supplement: Supplementary file 14 — Supplementary Software 1 [file 41467_2023_39842_MOESM14_ESM.zip › Code/sTISSUE_scripts/scripts_control/camstreamRGB1.py]

import cv2
import socket
import numpy as np
import math
import os
import time

## SOCKET CONFIG ##
UDP_IP = "127.0.0.1"
UDP_PORT = 5001
sock = socket.socket(socket.AF_INET, socket.SOCK_DGRAM) # UDP config

## CAMERA CAMERA ##
cam = cv2.VideoCapture(0)
# crop values
y=75
x=223
y2=287
x2=435

# calibration values
mtx = np.array([[1600, 0, 307], [0, 1600, 175], [0, 0, 1]])
dist = np.array([-6.1, 0, 0, 0])
map1, map2 = cv2.initUndistortRectifyMap(mtx,dist,None,None,(640, 360),cv2.CV_32FC2)

# first timer
time_current = time.time()
rate = 0.00833 # 120 Hz
rate = 0.003846 # 260 Hz
# rate = 0.1
k = 5

def maptogrid(xin, yin):
    Xfit_pixel_1 = 27
    Xfit_pixel_2 = 201
    Yfit_pixel_1 = 28
    Yfit_pixel_2 = 202
    fit_hasel_1 = 1
    fit_hasel_2 = 10
    mX = (fit_hasel_2-fit_hasel_1)/(Xfit_pixel_2-Xfit_pixel_1)
    CX = (fit_hasel_1 - Xfit_pixel_1*mX)
    mY = (fit_hasel_2-fit_hasel_1)/(Yfit_pixel_2-Yfit_pixel_1)
    CY = (fit_hasel_1 - Xfit_pixel_1*mY)
    Xmapped = abs(int(math.floor(5000*(mX*xin + CX))))
    Ymapped = abs(int(math.floor(5000*(mY*yin + CY))))
    return [Xmapped, Ymapped]

## STREAM CAMERA ##
while True:
    # rate limiting 
    time_last = time_current
    time_current = time.time()
    time_elapsed = time_current - time_last

    if time_elapsed < rate:
        time.sleep(rate-time_elapsed)

    # image processing
    ret, frame = cam.read()
    dframe = cv2.remap(frame, map1, map2, cv2.INTER_LINEAR,cv2.BORDER_CONSTANT)
    crop = dframe[y:y2, x:x2] # crop

    mask_y = cv2.inRange(crop, (100, 200, 200), (220, 255, 255)) # for yellow
    mask_b = cv2.inRange(crop, (50, 70, 190), (180, 180, 255)) # for red
    mask_g = cv2.inRange(crop, (180, 160, 100), (255, 255, 220)) # for green
    
    # centroid calcs
    My = cv2.moments(mask_y) #centroid of yellow
    if My["m00"] < 1:
        My["m00"] = 1

    cy_X = float(My["m10"] / My["m00"])
    cy_Y = float(My["m01"] / My["m00"])

    Mb = cv2.moments(mask_b) #centroid of red
    if Mb["m00"] < 1:
        Mb["m00"] = 1

    cb_X = float(Mb["m10"] / Mb["m00"])
    cb_Y = float(Mb["m01"] / Mb["m00"])

    Mg = cv2.moments(mask_g) #centroid of green
    if Mg["m00"] < 1:
        Mg["m00"] = 1

    cg_X = float(Mg["m10"] / Mg["m00"])
    cg_Y = float(Mg["m01"] / Mg["m00"])

    # map to HASEL grid
    [Xmap1, Ymap1] = maptogrid(cy_X, cy_Y)
    [Xmap2, Ymap2] = maptogrid(cb_X, cb_Y)
    [Xmap3, Ymap3] = maptogrid(cg_X, cg_Y)

    # send to socket
    xbytes1 = (Xmap1).to_bytes(2, byteorder='big')
    ybytes1 = (Ymap1).to_bytes(2, byteorder='big')
    xbytes2 = (Xmap2).to_bytes(2, byteorder='big')
    ybytes2 = (Ymap2).to_bytes(2, byteorder='big')
    xbytes3 = (Xmap3).to_bytes(2, byteorder='big')
    ybytes3 = (Ymap3).to_bytes(2, byteorder='big')
    MESSAGE = xbytes1 + ybytes1 + xbytes2 + ybytes2 + xbytes3 + ybytes3
    sock.sendto(MESSAGE, (UDP_IP, UDP_PORT))

    # debug video
    cv2.imshow("cropped", crop)
    cv2.imshow("yellow mask", mask_y)
    cv2.imshow("red mask", mask_b)
    cv2.imshow("green mask", mask_g)

    k = cv2.waitKey(1)
    if k%256 == 27:
        # ESC pressed
        print("Escape hit, closing...")
        break

# end
cam.release()
cv2.destroyAllWindows()
