# Supplementary material for: A multifunctional soft robotic shape display with high-speed actuation, sensing, and control
Source: Nat Commun. 2023 Jul 31;14:4516. doi: 10.1038/s41467-023-39842-2 (PMC10390478; doi:10.1038/s41467-023-39842-2)
Supplement: Supplementary file 14 — Supplementary Software 1 [file 41467_2023_39842_MOESM14_ESM.zip › Code/sTISSUE_scripts/scripts_control/CL_blocks.jl]

using SRTxMCU
using LinearAlgebra
using Statistics
import SRTxBase: on_spin, on_exit

mutable struct ControlCenter <: AbstractBlock
    M::Array{Float64,2}
    goal::Array{Float64,2}
    x::Array{Float64,2}
    v::Array{Float64,2}
    freq::Int
    timer::Int
    core::BlockCore
    in_goal::Socket
    in_x::Socket
    out_M::Socket
    ControlCenter(name, freq) = _block(new(zeros(10,10), [5 5], [1 1], zeros(5,2),freq,1), name, freq)
end

function on_spin(block::ControlCenter)
    xold = block.x
    block.x = fetch(block.in_x)
    block.goal = fetch(block.in_goal)
    block.M = zeros(10,10)
    x = block.x
    M = block.M
    goal = block.goal
    err = goal - x
    errn = err./norm(err)

    ### Velocity estimate and smoothing
    for n in 1:4
        block.v[n,:] = block.v[n+1,:]
    end
    block.v[5,:] = (x-xold).*block.freq # velocity (hasel/sec) 
    weight = range(0.25,stop=1,length=5)' # weighted avg
    v = weight*block.v[:,:]./sum(weight) # mean velocity (hasel/sec)
    if norm(v) < 0.3
        block.v[5,:] = [0 0]
    else
        block.v[5,:] = v'
    end
    v = block.v[5,:]'

    if norm(v) < 0.75
        block.timer = block.timer + 1
    else
        block.timer = 1
    end

    pos = x+v./85
    xrepn = -0.7.*errn + v./5

    xrepnn = xrepn./norm(xrepn)#normalize vector from xball to xrep
    for xgrid in 1:10
        for ygrid in 1:10
            sig = 0.6
            xrel = xgrid-0.5-pos[1]
            yrel = ygrid-0.5-pos[2]


            relnn = [xrel yrel]./norm([xrel yrel])
            if dot(xrepnn,relnn) > -0.4
                block.M[xgrid,ygrid] = Int.(floor(13*exp(-(sqrt(xrel^2+yrel^2)-1.2)^2/(2*sig^2))))-1
                if block.M[xgrid,ygrid] > 13
                    block.M[xgrid,ygrid] = 13
                end
            else
                block.M[xgrid,ygrid] = -2
            end
        end
    end
    
    put!(block.out_M, block.M)
end

#############################################################################
#############################################################################
#############################################################################

mutable struct ArraySum <: AbstractBlock
    M1::Array{Int,2}
    M2::Array{Int,2}
    core::BlockCore
    M_in1::Socket
    M_in2::Socket
    ArraySum(name, freq) = _block(new(zeros(10,10), zeros(10,10)), name, freq)
end

function on_spin(block::ArraySum)
    M = zeros(10,10)
    block.M1 = fetch(block.M_in1)
    block.M2 = fetch(block.M_in2)
    M = (block.M1 + block.M2)
    put!(z_ref, M)
end

on_exit(block::ArraySum) = put!(z_ref, zeros(10,10))

#############################################################################
#############################################################################
#############################################################################
mutable struct ArraySum3b <: AbstractBlock
    M1::Array{Float64,2}
    M2::Array{Float64,2}
    M3::Array{Float64,2}
    core::BlockCore
    M_in1::Socket
    M_in2::Socket
    M_in3::Socket
    ArraySum3b(name, freq) = _block(new(zeros(10,10), zeros(10,10), zeros(10,10)), name, freq)
end

function on_spin(block::ArraySum3b)
    M = zeros(10,10)
    block.M1 = fetch(block.M_in1)
    block.M2 = fetch(block.M_in2)
    block.M3 = fetch(block.M_in3)
    M = max.(block.M1,block.M2,block.M3)
    if M[4,6]>0
        M[4,6] = 1.5*M[4,6]
    end
    put!(z_ref, M)
end

on_exit(block::ArraySum3b) = put!(v_ref, zeros(10,10))

#############################################################################
#############################################################################
#############################################################################

mutable struct Path <: AbstractBlock
    goals::Array{Float64,2}
    iter::Int
    core::BlockCore
    in_x::Socket
    out_goal::Socket
    Path(name, goals, freq) = _block(new(goals, 1), name, freq)
end

function on_spin(block::Path)
    x = fetch(block.in_x)
    goals = block.goals[block.iter,:]'
    err = goals - x 
    if norm(err) < 0.33
        block.iter = block.iter + 1
    end
    if block.iter > size(block.goals,1)
        kill!(subsum,logger,suby,subsum,path)
        block.iter = size(block.goals,1)
    end
    put!(block.out_goal,goals)
end
