# Supplementary material for: A multifunctional soft robotic shape display with high-speed actuation, sensing, and control
Source: Nat Commun. 2023 Jul 31;14:4516. doi: 10.1038/s41467-023-39842-2 (PMC10390478; doi:10.1038/s41467-023-39842-2)
Supplement: Supplementary file 14 — Supplementary Software 1 [file 41467_2023_39842_MOESM14_ESM.zip › Code/sTISSUE_scripts/scripts_control/quick_run.jl]

include("../scripts_control/CL_blocks.jl")
cam = CamSource2(Symbol("cam"), s, 260)
spawn!(cam)
suby = ControlCenter(Symbol("controly"), 54)
subsum = ArraySum(Symbol("control_sum"), 54)
z_ref = Signal(0*ones(10,10))
CL = OuterLoop(Symbol("Loop"),200)
link!(z_ref,CL.in_zref)
goals = [7.5 2.5; 7.5 7.5; 2.5 7.5; 2.5 2.5; 7.5 2.5; 7.5 7.5; 2.5 7.5; 2.5 2.5; 7.5 2.5; 7.5 7.5; 2.5 7.5; 2.5 2.5];
path = Path(Symbol("path"),goals,54)
goal = Signal([5 5])
vzero = Signal(zeros(10,10))
link!(cam.xout1,path.in_x)
link!(path.out_goal, suby.in_goal)
link!(cam.xout1, suby.in_x)
link!(suby.out_M, subsum.M_in1)
link!(vzero, subsum.M_in2)

sleep(0.1)
spawn!(path)
sleep(0.1)
spawn!(CL)
sleep(0.1)
spawn!(suby) 
sleep(0.1)

logger = CacheBlock(:logger, Hz(260),
    "pos"=>cam.xout1,
    "goal"=>path.out_goal,
)
