# Supplementary material for: A multifunctional soft robotic shape display with high-speed actuation, sensing, and control
Source: Nat Commun. 2023 Jul 31;14:4516. doi: 10.1038/s41467-023-39842-2 (PMC10390478; doi:10.1038/s41467-023-39842-2)
Supplement: Supplementary file 14 — Supplementary Software 1 [file 41467_2023_39842_MOESM14_ESM.zip › Code/sTISSUE_scripts/scripts_control/quick_run_multi.jl]

include("../scripts_control/CL_blocks.jl")
cam = CamSource2(Symbol("cam"), s, 260)
spawn!(cam)
suby = ControlCenter(Symbol("controly"), 54)
subr = ControlCenter(Symbol("controlr"), 54)
subg = ControlCenter(Symbol("controlg"), 54)
subsum = ArraySum3b(Symbol("control_sum"), 54)
goal1 = Signal([5 0])
goal2 = Signal([0 5])
goal3 = Signal([10 5])

z_ref = Signal(0*ones(10,10))
CL = OuterLoop(Symbol("Loop"),200)
link!(z_ref,CL.in_zref)

link!(goal1,suby.in_goal)
link!(goal2,subr.in_goal)
link!(goal3,subg.in_goal)
link!(cam.xout1, suby.in_x)
link!(cam.xout2, subr.in_x)
link!(cam.xout3, subg.in_x)
link!(suby.out_M, subsum.M_in1)
link!(subr.out_M, subsum.M_in2)
link!(subg.out_M, subsum.M_in3)

sleep(0.1)
spawn!(CL)
sleep(0.1)
spawn!(suby,subr,subg)
sleep(0.1)

logger_y = CacheBlock(:logger, Hz(260),
    "pos"=>cam.xout1,
    "goal"=>suby.in_goal,
)

logger_r = CacheBlock(:logger, Hz(260),
    "pos"=>cam.xout2,
    "goal"=>subr.in_goal,
)

logger_g = CacheBlock(:logger, Hz(260),
    "pos"=>cam.xout3,
    "goal"=>subg.in_goal,
)

# GC.enable(false)
